# Supplementary material for: Contrasting host–pathogen interactions and genome evolution in two generalist and specialist microsporidian pathogens of mosquitoes
Source: Nat Commun. 2015 May 13;6:7121. doi: 10.1038/ncomms8121 (PMC4435813; doi:10.1038/ncomms8121)
Supplement: Supplementary Data 1 — Conservation of spliceosomal proteins. [file ncomms8121-s2.xls]

## Sheet: Sheet1
Supplementary Data 1. Conservation of spliceosomal proteins.
	Yeast Protein Name	Systematic Gene Name	A. algerae	A. locustae	E. aedis	E. cuniculi	E. intestinalis	E. bieneusi	N. parisii ERTm1	N. sp1 ERTm2	N. parisii ERTm3	N. ceranae	S. lophii	T. hominis	V. culicis	V. cornae	A. macrogynus	B. dendrobatidis	S. punctatus	R. delemar	C. cinereus	P. graminis tritici	U. maydis	A. nidulans	N. crassa	P. nodorum	S. pombe	S. sclerotiorum	M. brevicollis
Phyla			Microsporidia	Microsporidia	Microsporidia	Microsporidia	Microsporidia	Microsporidia	Microsporidia	Microsporidia	Microsporidia	Microsporidia	Microsporidia	Microsporidia	Microsporidia	Microsporidia	Chytridiomycota	Chytridiomycota	Chytridiomycota	Phyla unassigned (Mucorales)	Basidiomycota	Basidiomycota	Basidiomycota	Ascomycota	Ascomycota	Ascomycota	Ascomycota	Ascomycota
Predicted Splicing			+	+	-	+	+	-	-	-	-	+	+	+	+	-	+	+	+	+	+	+	+	+	+	+	+	+	+
Sm Proteins
	B	YER029C	H312_02320				Eint_080470		NEPG_02403	NERG_01007	NEQG_00623			THOM_0804	VCUG_00030			BDEG_00275	SPPG_08399	RO3G_00173,RO3G_08148	CC1G_05666	PGTG_01054	UM03889	AN10561	NCU02508	SNOG_03555	SPAC26A3.08	SS1G_12875	MONBRDRAFT_03442
	D1	YGR074W				ECU01_0545	Eint_010420						SLOPH_1888	THOM_2163	VCUG_00530		AMAG_11593	BDEG_05445	SPPG_02790	RO3G_01482,RO3G_11351	CC1G_08522	PGTG_14996	UM03142	AN2105	NCU00505	SNOG_11947	SPAC27D7.07c	SS1G_14262
	D2	YLR275W	H312_02983	ALOC2208		ECU10_1580	Eint_101550						SLOPH_1889		VCUG_01651		AMAG_07622	BDEG_07674	SPPG_05230	RO3G_15318	CC1G_03667	PGTG_15689	UM04781	AN1802	NCU03778	SNOG_10452	SPAC2C4.03c	SS1G_03254	MONBRDRAFT_13527
	D3	YLR147C	H312_00762, H312_00764	ALOC1771		ECU03_0840	Eint_030730							THOM_0499	VCUG_00710		AMAG_01935	BDEG_02239	SPPG_01266	RO3G_12632	CC1G_04557	PGTG_15470		AN2007	NCU03625	SNOG_10228	SPBC19C2.14		MONBRDRAFT_32618
	E	YOR159C															AMAG_10594	BDEG_08673	SPPG_03672		CC1G_13677	PGTG_00347	UM02679	AN6735	NCU06354	SNOG_13667	SPBC11G11.06c	SS1G_09962	MONBRDRAFT_33682
	F	YPR182W	H312_00816			ECU04_0790	Eint_040740					NCER_101246	SLOPH_1890	THOM_1737	VCUG_01704		AMAG_10524	BDEG_04441	SPPG_06884	RO3G_08505,RO3G_11791	CC1G_00096			AN10966	NCU01614		SPBC3E7.14		MONBRDRAFT_13957
	G	YFL017W-A				ECU05_0910i	Eint_050950										AMAG_03571			RO3G_13133	CC1G_00108	PGTG_11519	UM01525	AN1495	NCU09880	SNOG_04441	SPBC4B4.05	SS1G_12149
U1 snRNP Proteins
	Prp39	YML046W																	SPPG_04467	RO3G_04887				AN1635	NCU10810	SNOG_03493	SPBC4B4.09	SS1G_04770
	Snu71	YGR013W															AMAG_05293	BDEG_07986	SPPG_08307	RO3G_12240	CC1G_03406	PGTG_10742	UM03208	AN6036	NCU06959	SNOG_13605	SPBC839.10	SS1G_14448	MONBRDRAFT_32814
	Prp40	YKL012W				ECU09_0700	Eint_090660						SLOPH_2314					BDEG_06903	SPPG_00225	RO3G_04927	CC1G_08998	PGTG_02034	UM05364	AN1249	NCU03062	SNOG_06957	SPAC4D7.13	SS1G_06616	MONBRDRAFT_25610
	Prp42	YDR235W
	Nam8	YHR086W															AMAG_04982	BDEG_02746	SPPG_06727	RO3G_01606	CC1G_08852	PGTG_04328,PGTG_04333	UM01271	AN9090	NCU00768	SNOG_11545	SPAC17A2.09c,SPBC23E6.01c
	Snu56	YDR240C
	Snp1	YIL061C															AMAG_15249	BDEG_06268	SPPG_06371	RO3G_09678,RO3G_12802	CC1G_12379	PGTG_18970	UM04775	AN6903	NCU07548	SNOG_15992	SPAC19A8.13	SS1G_11435	MONBRDRAFT_22712
	Mud1	YBR119W															AMAG_03192	BDEG_00726	SPPG_01120	RO3G_11727	CC1G_09998	PGTG_09691	UM00807	AN0109	NCU08034	SNOG_08932	SPBC4B4.07c	SS1G_08579	MONBRDRAFT_39189
	Luc7	YDL087C	H312_00443			ECU10_0840	Eint_100790					NCER_100644	SLOPH_2477	THOM_2263	VCUG_01151		AMAG_10375	BDEG_05269	SPPG_02824	RO3G_01896,RO3G_04266	CC1G_01186	PGTG_15755	UM02646	AN1776	NCU05645	SNOG_12481	SPCC16A11.13	SS1G_11704
	Yhc1	YLR298C															AMAG_13378	BDEG_04014		RO3G_01025,RO3G_16187	CC1G_01380	PGTG_10639,PGTG_19611	UM05608	AN1951	NCU01341	SNOG_06486	SPBP35G2.09	SS1G_10419	MONBRDRAFT_34150
U2 snRNP Proteins
	Rse1	YML049C															AMAG_08246	BDEG_05068	SPPG_05816	RO3G_06174	CC1G_02328,CC1G_04531	PGTG_05421,PGTG_12824	UM00737	AN5452	NCU00396	SNOG_02443	SPAPJ698.03c	SS1G_06970	MONBRDRAFT_36939
	Hsh155	YMR288W		ALOC1349, ALOC1860		ECU11_0900	Eint_110770						SLOPH_2700		VCUG_01700		AMAG_10860	BDEG_07340	SPPG_01758	RO3G_07617	CC1G_00913	PGTG_10087	UM05241	AN2420	NCU03042	SNOG_04397	SPAC27F1.09c	SS1G_03093	MONBRDRAFT_37521
	Prp9	YDL030W	H312_02758	ALOC1095		ECU07_1140	Eint_071100						SLOPH_238	THOM_0308	VCUG_00849		AMAG_02270	BDEG_07771	SPPG_03383	RO3G_12452	CC1G_00177	PGTG_07623	UM06130	AN8015	NCU01235	SNOG_11135	SPBC36.09	SS1G_06434	MONBRDRAFT_17466
	Cus1	YMR240C	H312_03381	ALOC950		ECU11_1490	Eint_111380					NCER_100087	SLOPH_1904	THOM_3131	VCUG_01633		AMAG_13972	BDEG_04853	SPPG_01430	RO3G_00658	CC1G_10184	PGTG_06514	UM05454	AN5098	NCU05452	SNOG_01768	SPAC22F8.10c	SS1G_07788	MONBRDRAFT_37714
	Prp21	YJL203W															AMAG_13672	BDEG_07282	SPPG_02754	RO3G_07324	CC1G_03829	PGTG_01286	UM00305	AN4760	NCU01913	SNOG_00186	SPAC22A12.09c	SS1G_04016	MONBRDRAFT_33566
	Prp11	YDL043C	H312_00535			ECU03_0480	Eint_030390						SLOPH_2377	THOM_2228	VCUG_01341		AMAG_17366	BDEG_02047	SPPG_01900	RO3G_05546,RO3G_14649	CC1G_01767	PGTG_06363,PGTG_19269	UM05859	AN5530	NCU07299	SNOG_15022	SPBC21C3.05	SS1G_01195	MONBRDRAFT_09933
	Lea1	YPL213W															AMAG_11058	BDEG_08303	SPPG_03053	RO3G_07520	CC1G_10508	PGTG_06004	UM04654	AN0211	NCU06622		SPBC1861.08c	SS1G_08575	MONBRDRAFT_32756
	Hsh49	YOR319W		ALOC345		ECU07_1720	Eint_071690										AMAG_10426	BDEG_07327	SPPG_04182	RO3G_10200,RO3G_15452	CC1G_10837	PGTG_13217	UM04679	AN6501	NCU04182	SNOG_09247	SPAC31G5.01	SS1G_09077	MONBRDRAFT_38279
	Msl1	YIR009W	H312_00088	ALOC57													AMAG_10787	BDEG_03891,BDEG_06703,BDEG_06739	SPPG_01192		CC1G_00261	PGTG_03660	UM05585	AN5779	NCU02780	SNOG_03502	SPBC8D2.09c	SS1G_04511	MONBRDRAFT_06131
	Rds3	YPR094W					Eint_080970										AMAG_14147	BDEG_04604	SPPG_03457	RO3G_02212	CC1G_14869	PGTG_17632	UM04493	AN7290	NCU00348	SNOG_13779	SPAC23H3.02c	SS1G_13650	MONBRDRAFT_37730
	Ysf3	YNL138W-A
U5 snRNP Proteins
	Prp8	YHR165C	H312_03096, H312_03097	ALOC301		ECU04_0760	Eint_040710		NEPG_02522	NERG_00520	NEQG_00055	NCER_101510	SLOPH_1905, SLOPH_2701, SLOPH_1480, SLOPH_1481	THOM_2434	VCUG_01750		AMAG_07770	BDEG_02095	SPPG_02894	RO3G_01072	CC1G_07124	PGTG_00662	UM01536	AN4523	NCU07832	SNOG_00450	SPAC4F8.12c	SS1G_03207,SS1G_03208	MONBRDRAFT_09515
	Brr2	YER172C*		ALOC2302	EDEG_03611	ECU07_0830, ECU06_0920	Eint_070770, Eint_060850	EBI_21911	NEPG_00975, NEPG_02421	NERG_00323, NERG_00995	NEQG_00268, NEQG_00641	NCER_100865, NCER_101149	SLOPH_264, SLOPH_265	THOM_0431, THOM_3214	VCUG_00954, VCUG_02119	VICG_01422, VICG_01423	AMAG_05218, AMAG_07028	BDEG_03657, BDEG_04932	SPPG_01244, SPPG_01598	RO3G_02202, RO3G_05834	CC1G_00424, CC1G_09245	PGTG_17061, PGTG_18505	UM00282, UM03738	AN10194, AN2482	NCU02685, NCU08267	SNOG_02115, SNOG_04437	SPAC9.03c, SPBC13G1.10c	SS1G_04434, SS1G_13071	MONBRDRAFT_26326, MONBRDRAFT_36978
	Snu114	YKL173W															AMAG_03592	BDEG_01137	SPPG_03504	RO3G_04368,RO3G_05538	CC1G_13743	PGTG_17416,PGTG_18080	UM02868	AN1408	NCU02572	SNOG_04746	SPBC215.12	SS1G_12153	MONBRDRAFT_39046
	Prp6	YBR055C															AMAG_03216	BDEG_05078	SPPG_05749	RO3G_02244	CC1G_05341	PGTG_11735	UM02281	AN7447	NCU04606	SNOG_03048	SPBC6B1.07	SS1G_05008	MONBRDRAFT_14895
	Prp28	YDR243C															AMAG_03183	BDEG_04141	SPPG_00140	RO3G_14054	CC1G_11933	PGTG_12914	UM03781	AN1634	NCU02803	SNOG_03936	SPCC63.11	SS1G_04405	MONBRDRAFT_10827
	Lin1	YHR156C
	Dib1	YPR082C				ECU02_1270	Eint_021230						SLOPH_2694					BDEG_03744	SPPG_07402	RO3G_12823	CC1G_07966	PGTG_07134	UM02645	AN2848	NCU08395	SNOG_05513	SPCC16A11.05c	SS1G_08209
U4/U6 snRNP Proteins
	Prp31	YGR091W															AMAG_04039	BDEG_05786	SPPG_08130	RO3G_14684	CC1G_01269	PGTG_13260,PGTG_18638	UM00364	AN1260	NCU02716	SNOG_06984	SPBC119.13c	SS1G_06796	MONBRDRAFT_35569
	Prp3	YDR473C																BDEG_01199	SPPG_08410	RO3G_03328	CC1G_05238	PGTG_04407	UM03964	AN0727	NCU01637	SNOG_14954	SPAC29E6.02	SS1G_09605	MONBRDRAFT_20505
	Prp4	YPR178W															AMAG_09451	BDEG_03988	SPPG_04260	RO3G_02077	CC1G_00847	PGTG_02141	UM05432	AN1468	NCU11251	SNOG_04483	SPAC227.12	SS1G_01423	MONBRDRAFT_37807
	Snu13	YEL026W	H312_01678		EDEG_00758	ECU07_0460	Eint_070400	EBI_25570	NEPG_00054	NERG_02538	NEQG_02333	NCER_101542	SLOPH_1568	THOM_0677	VCUG_01681	VICG_00433	AMAG_10032,AMAG_12289	BDEG_06935	SPPG_04453	RO3G_06115	CC1G_01038	PGTG_02868	UM06360	AN1319	NCU01331	SNOG_10693	SPAC607.03c	SS1G_10239	MONBRDRAFT_33344
	Snu66	YOR308C															AMAG_15010	BDEG_05290	SPPG_08298	RO3G_09359	CC1G_07074	PGTG_18245,PGTG_18618	UM05685	AN1992	NCU11222	SNOG_07619	SPAC167.03c	SS1G_10614
	Sad1	YFR005C															AMAG_04216	BDEG_02266	SPPG_03969	RO3G_12217	CC1G_00486	PGTG_05354	UM00697	AN4458	NCU09547	SNOG_03581	SPBC577.07	SS1G_05632	MONBRDRAFT_13756
	Spp381	YBR152W
	Prp38	YGR075C
	Snu23	YDL098C															AMAG_11360	BDEG_04746	SPPG_04754	RO3G_16163	CC1G_03228	PGTG_17008	UM05159	AN0714	NCU07265	SNOG_06361		SS1G_09829	MONBRDRAFT_33398
Lsm Proteins
	LSm4	YER112W	H312_03487		EDEG_00361	ECU03_0360	Eint_030280	EBI_23970	NEPG_01644	NERG_00762	NEQG_00964		SLOPH_2463	THOM_1629	VCUG_00612	VICG_00846	AMAG_13237	BDEG_01198	SPPG_01441	RO3G_05815	CC1G_04648	PGTG_15117	UM04446	AN10781	NCU07683	SNOG_06034	SPBC30D10.06	SS1G_13239	MONBRDRAFT_04811
	LSm7	YNL147W							NEPG_01950	NERG_02076	NEQG_01841						AMAG_06780	BDEG_02370	SPPG_03536	RO3G_03891	CC1G_09105	PGTG_10106	UM02355	AN0767	NCU01930	SNOG_02259	SPCC285.12	SS1G_14124	MONBRDRAFT_38016
	LSm8	YJR022W															AMAG_13983	BDEG_03115	SPPG_03229		CC1G_03551			AN1119	NCU03085		SPCC1840.10	SS1G_06785	MONBRDRAFT_17908
	LSm2	YBL026W	H312_01738	ALOC568	EDEG_02598	ECU09_1805	Eint_091840	EBI_26471	NEPG_01723	NERG_00694	NEQG_00882		SLOPH_2719	THOM_0489	VCUG_00095	VICG_00735	AMAG_10689	BDEG_02288	SPPG_08014		CC1G_14175	PGTG_15942	UM03799	AN10963	NCU07382	SNOG_15154	SPCC1620.01c	SS1G_01708	MONBRDRAFT_32429
	LSm5	YER146W	H312_00504		EDEG_02948	ECU08_0135	Eint_080050		NEPG_01903	NERG_00934	NEQG_00705		SLOPH_2738	THOM_1134	VCUG_01503	VICG_01484					CC1G_10275	PGTG_07784	UM00190	AN5679	NCU03766	SNOG_03677	SPBC20F10.09	SS1G_05691	MONBRDRAFT_14817
	LSm3	YLR438C-A															AMAG_06876	BDEG_05797	SPPG_00598	RO3G_06907	CC1G_01381	PGTG_07269	UM01249	AN10007	NCU09512	SNOG_10447	SPBC9B6.05c	SS1G_11612	MONBRDRAFT_15252
	LSm6	YDR378C															AMAG_13346	BDEG_08176	SPPG_04077	RO3G_08075	CC1G_01502	PGTG_00170	UM00892	AN10719	NCU10352	SNOG_03875	SPAC2F3.17c	SS1G_12902
RES Complex
	Bud13	YGL174W															AMAG_03003	BDEG_01923	SPPG_02395	RO3G_04479	CC1G_11166	PGTG_11236	UM00191	AN7184	NCU04362	SNOG_02129	SPCC1620.10	SS1G_04212	MONBRDRAFT_27011
	Pml1	YLR016C																BDEG_02111	SPPG_08237	RO3G_05804	CC1G_02914	PGTG_19173		AN2893	NCU06883			SS1G_11744	MONBRDRAFT_09812
	Ist/Snu17	YIR005W																BDEG_04309,BDEG_04310	SPPG_01752		CC1G_01457		UM04717	AN4665	NCU02467	SNOG_03018	SPBC887.05c	SS1G_03313	MONBRDRAFT_39161
NTC/Prp19 Complex
	Syf1	YDR416W															AMAG_01785	BDEG_03722	SPPG_04701	RO3G_07390	CC1G_05131	PGTG_03721,PGTG_06673	UM03842	AN0111	NCU08036	SNOG_08930	SPBC211.02c	SS1G_08581	MONBRDRAFT_28344
	Clf1	YLR117C											SLOPH_2236	THOM_2148	VCUG_00544		AMAG_07891	BDEG_07138,BDEG_07139	SPPG_02289	RO3G_05759	CC1G_03601,CC1G_08670	PGTG_12637	UM02676	AN1259	NCU02717	SNOG_06985	SPBC31F10.11c	SS1G_06797	MONBRDRAFT_33965
	Cef1	YMR213W	H312_01897	ALOC1652	EDEG_02421	ECU02_0420	Eint_020350					NCER_101041	SLOPH_1374	THOM_0034	VCUG_02042			BDEG_06589	SPPG_07992	RO3G_03369	CC1G_11763	PGTG_19241	UM04411	AN10944	NCU06994	SNOG_07089	SPAC644.12	SS1G_08625	MONBRDRAFT_33087
	Prp19	YLL036C															AMAG_06899	BDEG_04724	SPPG_02775	RO3G_15473,RO3G_16574	CC1G_10289	PGTG_04357	UM00112	AN6906	NCU11357	SNOG_15981	SPAC29A4.08c	SS1G_03564	MONBRDRAFT_34443
	Isy1	YJR050W															AMAG_01526		SPPG_01115	RO3G_03707	CC1G_07497		UM01323	AN4707	NCU00664	SNOG_16410	SPBC32F12.05c	SS1G_03552	MONBRDRAFT_32310
	Syf2	YGR129W
	Snt309	YPR101W
	Ntc20	YBR188C
NTC-Related Proteins
	Prp46	YPL151C					Eint_111870										AMAG_02365	BDEG_00350	SPPG_03920	RO3G_14245	CC1G_14323	PGTG_02561	UM05887	AN1208	NCU02966	SNOG_15008	SPBP22H7.07	SS1G_06915	MONBRDRAFT_18360
	Prp45	YAL032C															AMAG_01329	BDEG_03964	SPPG_03972	RO3G_13467	CC1G_13867	PGTG_17965,PGTG_19451	UM02618	AN8180	NCU03799	SNOG_11874	SPCC188.11	SS1G_10047	MONBRDRAFT_24891
	Ecm2	YBR065C															AMAG_05899	BDEG_05482	SPPG_01892	RO3G_01255	CC1G_01164	PGTG_13205	UM00667	AN7145	NCU03007	SNOG_08444	SPCC550.02c	SS1G_03468	MONBRDRAFT_32985
	Cwc2	YDL209C															AMAG_17186	BDEG_06497	SPPG_04167	RO3G_05386	CC1G_07830		UM02977	AN2245	NCU01184	SNOG_08990	SPAC3A12.11c	SS1G_00605	MONBRDRAFT_33553
	Cwc15	YDR163W
	Bud31	YCR063W	H312_02054	ALOC689		ECU05_1230	Eint_051280					NCER_101364	SLOPH_2179		VCUG_02411		AMAG_02890	BDEG_07415,BDEG_07419	SPPG_03542	RO3G_06465,RO3G_07559	CC1G_08861	PGTG_10602	UM02122	AN8857	NCU00417	SNOG_09372	SPBC24C6.11	SS1G_00590	MONBRDRAFT_38307
Early Splicing Factors
	Prp5b	YBR237W															AMAG_07027	BDEG_08266	SPPG_07192	RO3G_02333	CC1G_00430	PGTG_00861	UM01174	AN1266	NCU02696	SNOG_06807	SPCC10H11.01	SS1G_06839	MONBRDRAFT_00387
	Urn1b	YPR152C
Known Splicing Factors
	Prp2	YNR011C**	H312_03523	ALOC2007,ALOC274		ECU09_0150,ECU11_0860	Eint_090140,Eint_110730					NCER_100425,NCER_100971		THOM_3087	VCUG_01721	VICG_00247	AMAG_05228, AMAG_06316	BDEG_02372, BDEG_03288, BDEG_07385	SPPG_00308, SPPG_03097, SPPG_06442	RO3G_00192, RO3G_10269, RO3G_14440	CC1G_02978, CC1G_06591, CC1G_12010	PGTG_03729, PGTG_09681, PGTG_15869	UM03936, UM04188, UM05743	AN4032, AN4721, AN5827	NCU02728, NCU06318, NCU08928	SNOG_03304, SNOG_04637, SNOG_08693	SPAC10F6.02c, SPBC1711.17, SPBC19C2.01	SS1G_02903, SS1G_11243, SS1G_13866	MONBRDRAFT_17513, MONBRDRAFT_19544
	Spp2	YOR148C															AMAG_01669	BDEG_07703	SPPG_03230	RO3G_12305	CC1G_02029	PGTG_06490	UM03089	AN4461		SNOG_03665	SPBC3B9.02c	SS1G_05981	MONBRDRAFT_27691
	Yju2	YKL095W	H312_00107	ALOC635		ECU08_0570	Eint_080500					NCER_100621	SLOPH_194	THOM_0204	VCUG_01115		AMAG_11749	BDEG_05728	SPPG_00576	RO3G_03534	CC1G_11756	PGTG_06001	UM04978	AN8001	NCU01390	SNOG_10893	SPAC9.13c	SS1G_02018	MONBRDRAFT_19988
	Cwc21	YDR482C
	Cwc22	YGR278W															AMAG_03132	BDEG_06152	SPPG_06737	RO3G_08160	CC1G_09166	PGTG_17879	UM02033	AN0289	NCU00066	SNOG_01003	SPBC13E7.01	SS1G_12661	MONBRDRAFT_32571
	Cwc24	YLR323C	H312_01456			ECU06_1060	Eint_060990							THOM_2178	VCUG_01854		AMAG_15435	BDEG_01431	SPPG_00604	RO3G_04962	CC1G_03236	PGTG_01325	UM05163	AN7755	NCU01954	SNOG_16397	SPBC13E7.02	SS1G_11427	MONBRDRAFT_02116
	Cwc27	YPL064C															AMAG_06979	BDEG_00106	SPPG_08609	RO3G_04513	CC1G_05933,CC1G_05946	PGTG_11070	UM03941	AN8061	NCU08514	SNOG_15377	SPBC16H5.05c	SS1G_02056	MONBRDRAFT_34983
	Cwc23	YGL128C
	Cwc25	YNL245C															AMAG_03101	BDEG_03899	SPPG_07550	RO3G_08315	CC1G_01809	PGTG_04803	UM04280	AN5949	NCU00592	SNOG_07183	SPBC146.05c	SS1G_02768	MONBRDRAFT_31693
Step 2 Proteins
	Prp17	YDR364C				ECU07_1020	Eint_070980										AMAG_14064	BDEG_04795	SPPG_03658	RO3G_13777	CC1G_10286	PGTG_18465	UM04752	AN5196	NCU06921	SNOG_00716	SPBC6B1.10	SS1G_13123	MONBRDRAFT_34436
	Prp22	YER013W**	H312_03523	ALOC2007,ALOC274		ECU09_0150,ECU11_0860	Eint_090140,Eint_110730					NCER_100425,NCER_100971		THOM_3087	VCUG_01721	VICG_00247	AMAG_05228, AMAG_06316	BDEG_02372, BDEG_03288, BDEG_07385	SPPG_00308, SPPG_03097, SPPG_06442	RO3G_00192, RO3G_10269, RO3G_14440	CC1G_02978, CC1G_06591, CC1G_12010	PGTG_03729, PGTG_09681, PGTG_15869	UM03936, UM04188, UM05743	AN4032, AN4721, AN5827	NCU02728, NCU06318, NCU08928	SNOG_03304, SNOG_04637, SNOG_08693	SPAC10F6.02c, SPBC1711.17, SPBC19C2.01	SS1G_02903, SS1G_11243, SS1G_13866	MONBRDRAFT_17513, MONBRDRAFT_19544
	Prp16	YKR086W**	H312_03523	ALOC2007,ALOC274		ECU09_0150,ECU11_0860	Eint_090140,Eint_110730					NCER_100425,NCER_100971		THOM_3087	VCUG_01721	VICG_00247	AMAG_05228, AMAG_06316	BDEG_02372, BDEG_03288, BDEG_07385	SPPG_00308, SPPG_03097, SPPG_06442	RO3G_00192, RO3G_10269, RO3G_14440	CC1G_02978, CC1G_06591, CC1G_12010	PGTG_03729, PGTG_09681, PGTG_15869	UM03936, UM04188, UM05743	AN4032, AN4721, AN5827	NCU02728, NCU06318, NCU08928	SNOG_03304, SNOG_04637, SNOG_08693	SPAC10F6.02c, SPBC1711.17, SPBC19C2.01	SS1G_02903, SS1G_11243, SS1G_13866	MONBRDRAFT_17513, MONBRDRAFT_19544
	Slu7	YDR088C															AMAG_00960	BDEG_03332	SPPG_06705	RO3G_03854	CC1G_04532	PGTG_08712	UM04951	AN4788	NCU01950		SPBC365.05c	SS1G_04011	MONBRDRAFT_37998
	Prp18	YGR006W															AMAG_04863	BDEG_07403	SPPG_01010	RO3G_08321	CC1G_13335	PGTG_03416	UM02644	AN0632	NCU00158	SNOG_01905	SPCC126.14	SS1G_07316	MONBRDRAFT_10632
Disassembly Proteins
	Prp43	YGL120C							NEPG_02126	NERG_01920	NEQG_02024		SLOPH_1482					BDEG_06736	SPPG_06201	RO3G_08924	CC1G_02631,CC1G_06213	PGTG_08245	UM01098	AN0133	NCU01612	SNOG_07247	SPBC16H5.10c	SS1G_09570
	Spp382	YLR424W															AMAG_13883	BDEG_02680	SPPG_00800	RO3G_04644	CC1G_00917	PGTG_15571	UM03345	AN5578	NCU06950	SNOG_06369	SPAC1486.03c	SS1G_05724	MONBRDRAFT_07972
	Ntr2	YKR022C
CBP Proteins
	Sto1	YMR125W															AMAG_03627	BDEG_06812	SPPG_03001	RO3G_03303	CC1G_09967	PGTG_08893	UM06211	AN6507	NCU04187	SNOG_09202	SPAC6G10.07	SS1G_09078
	Cbc2	YPL178W	H312_02712	ALOC2154,ALOC725	EDEG_01398	ECU03_0760	Eint_030650	EBI_24367	NEPG_00555	NERG_01810	NEQG_02608	NCER_101089	SLOPH_1588	THOM_1780	VCUG_02606	VICG_01277	AMAG_02833	BDEG_03090	SPPG_00516	RO3G_04531	CC1G_03878	PGTG_01720	UM04861	AN6142	NCU00210	SNOG_09598	SPBC13A2.01c	SS1G_13629
Ortholog group also included YGR271W (Ylh1)
**Ortholog group included the three starred S. cerevisiae proteins (YNR011C, YER013W, and YKR086W)
