# Supplementary material for: Contrasting host–pathogen interactions and genome evolution in two generalist and specialist microsporidian pathogens of mosquitoes
Source: Nat Commun. 2015 May 13;6:7121. doi: 10.1038/ncomms8121 (PMC4435813; doi:10.1038/ncomms8121)
Supplement: Supplementary Data 2 — Gene clusters matching phylogenetic profile of microsporidia with splicing. [file ncomms8121-s3.xls]

## Sheet: Sheet1
Supplementary Data 2. Gene clusters matching phylogenetic profile of microsporidia with splicing.
CLUSTER DESCRIPTION	genomes	genes	A. algerae	A. locustae	E. aedis	E. cuniculi	E. intestinalis	E. bieneusi	N. parisii ERTm1	N. sp1 ERTm2	N. parisii ERTm3	N. ceranae	S. lophi	T. hominis	V. culicis	V. corneae	Fungal genomes
NTC-related protein	21	23	H312_02054	ALOC689		ECU05_1230	Eint_051280					NCER_101364	SLOPH_2179		VCUG_02411		13
U2 snRNP protein	22	22	H312_03381	ALOC950		ECU11_1490	Eint_111380					NCER_100087	SLOPH_1904	THOM_3131	VCUG_01633		13
splicing factor	22	22	H312_00107	ALOC635		ECU08_0570	Eint_080500					NCER_100621	SLOPH_194	THOM_0204	VCUG_01115		13
U2 snRNP protein	19	21				ECU03_0480	Eint_030390						SLOPH_2377	THOM_2228	VCUG_01341		13
U1 snRNP protein	20	21	H312_00443			ECU10_0840	Eint_100790					NCER_100644	SLOPH_2477	THOM_2263	VCUG_01151		13
U2 snRNP protein	20	20		ALOC1095		ECU07_1140	Eint_071100						SLOPH_238	THOM_0308	VCUG_00849		13
U2 snRNP protein	19	20		ALOC1349, ALOC1860		ECU11_0900	Eint_110770						SLOPH_2700		VCUG_01700		13
small nuclear ribonucleoprotein Sm D2	20	20	H312_02983	ALOC2208		ECU10_1580	Eint_101550						SLOPH_1889		VCUG_01651		13
small nuclear ribonucleoprotein Sm D1	18	19				ECU01_0545	Eint_010420						SLOPH_1888	THOM_2163	VCUG_00530		13
small nuclear ribonucleoprotein Sm D3	18	19	H312_00762, H312_00764	ALOC1771		ECU03_0840	Eint_030730							THOM_0499	VCUG_00710		11
small nuclear ribonucleoprotein F	17	18	H312_00816			ECU04_0790	Eint_040740					NCER_101246	SLOPH_1890	THOM_1737	VCUG_01704		9
nuclear movement protein	20	20	H312_01040			ECU01_1280	Eint_011210					NCER_101050	SLOPH_2270	THOM_0753	VCUG_02616		12
meiotic recombinase Dmc1	16	16	H312_01180	ALOC1237								NCER_100491	SLOPH_2223	THOM_1138	VCUG_02488		10
hypothetical protein	8	10	H312_02903	ALOC1640, ALOC1700, ALOC1725		ECU08_1490	Eint_081460					NCER_101475	SLOPH_1860	THOM_1317	VCUG_02375		0
Ricin B lectin domain, similar to carbohydrate-recognition proteins	5	9		ALOC1551		ECU08_1730	Eint_081680						SLOPH_1765, SLOPH_1767, SLOPH_1768, SLOPH_691, SLOPH_767		VCUG_01247		0
hypothetical protein	8	9	H312_02925	ALOC173, ALOC2486		ECU06_0300	Eint_060210					NCER_100839	SLOPH_1727	THOM_3092	VCUG_01727		0
RNA-binding domain, similar to polyA binding proteins	7	8	H312_00700	ALOC1074, ALOC1978		ECU02_0250	Eint_020170					NCER_102497		THOM_2159	VCUG_00534		0
hypothetical protein	8	8	H312_01387	ALOC2547		ECU05_0080	Eint_050060					NCER_100630	SLOPH_2199	THOM_0362	VCUG_01382		0
similar to Ras-related cell division protein 42	7	7		ALOC1904		ECU03_1560	Eint_031480					NCER_100146	SLOPH_1541	THOM_0726	VCUG_02543		0
hypothetical protein	7	7	H312_02411	ALOC12		ECU01_1070	Eint_010980						SLOPH_900	THOM_2374	VCUG_00586		0
CPSF A subunit region, mRNA polyAdenylation	7	7	H312_00399			ECU05_1150	Eint_051190					NCER_101748	SLOPH_1719	THOM_0565	VCUG_00106		0
Sedlin domain, putative role in ER to golgi transport	7	7	H312_03181	ALOC606		ECU03_0810	Eint_030700					NCER_101384	SLOPH_2364		VCUG_00092		0
CTLH/CRA C-terminal to LisH motif domain	7	7	H312_03031	ALOC2342		ECU04_1620	Eint_041630					NCER_102092		THOM_0185	VCUG_01288		0
hypothetical protein	7	7	H312_02260			ECU01_0490	Eint_010360					NCER_101662	SLOPH_1666	THOM_1364	VCUG_00192		0
hypothetical protein	6	6				ECU08_0640	Eint_080580					NCER_100713	SLOPH_1036	THOM_0805	VCUG_00032		0
hypothetical protein	5	6				ECU02_1000	Eint_020950					NCER_101890		THOM_3252, THOM_3253	VCUG_00991		0
hypothetical protein	6	6				ECU01_0880	Eint_010780						SLOPH_1672	THOM_3118	VCUG_00399		1
hypothetical protein	6	6	H312_03467	ALOC1931								NCER_101953	SLOPH_1018	THOM_0574	VCUG_00099		0
hypothetical protein	5	5				ECU05_0720	Eint_050740					NCER_100919		THOM_2569	VCUG_01326		0
