# Supplementary material for: Contrasting host–pathogen interactions and genome evolution in two generalist and specialist microsporidian pathogens of mosquitoes
Source: Nat Commun. 2015 May 13;6:7121. doi: 10.1038/ncomms8121 (PMC4435813; doi:10.1038/ncomms8121)
Supplement: Supplementary Data 3 — Expression values of E. aedis RNA-Seq samples. [file ncomms8121-s4.xls]

## Sheet: TableS5_ea_exp_112114.txt
Supplementary Data 3. Expression values of E. aedis RNA-Seq samples. Gene names, yeast orthologs, and secretion predictions are listed. Sample names are listed as sample number followed by replicate number. Sample values are TMM-normalized FPKM. For each differential expression comparison, log fold change (logFC), p-value (P) and q-value (Q) are shown for all genes significant at p < 0.05.
Gene	Gene name	Yeast ortholog(s)	Secreted?	sample1_1	sample1_2	sample2_1	sample2_2	sample3_1	sample3_2	sample4_1	sample4_2	sample5_1	sample5_2	sample6_1	sample6_2	Intra_v_Spore_logFC	Intra_v_Spore_P	Intra_v_Spore_Q	AH_v_LH_logFC	AH_v_LH_P	AH_v_LH_Q	LH_v_LV_logFC	LH_v_LV_P	LH_v_LV_Q	AH_v_LV_logFC	AH_v_LV_P	AH_v_LV_Q	H_v_V_logFC	H_v_V_P	H_v_V_Q	Pre_v_post_bloodmeal_logFC	Pre_v_post_bloodmeal_F	Pre_v_post_bloodmeal_Q
EDEG_00001	hypothetical protein	.	Y	1049.47	2932.89	932.35	1960.87	664.94	1663.62	896.46	1962.42	575.27	1270.51	5382.37	9354.45	2.46746	0.00128849	0.00440142	.	.	.	.	.	.	.	.	.	.	.	.	.	.	.
EDEG_00002	hypothetical protein	.	.	44.18	23.78	38.03	17.96	33.68	21.7	57.1	25.89	32.21	19.63	7.07	4.7	-2.50287	0.0187671	0.0383099	.	.	.	.	.	.	.	.	.	.	.	.	.	.	.
EDEG_00003	hypothetical protein	YJR031C GEA1, Guanine nucleotide exchange factor for ADP ribosylation factors ARFs, involved in vesicular transport between the Golgi and ER, Golgi organization, and actin cytoskeleton organization,YEL022W GEA2, Guanine nucleotide exchange factor for ADP ribosylation factors ARFs, involved in vesicular transport between the Golgi and ER, Golgi organization, and actin cytoskeleton organization	.	34.5	12.18	13.89	7.81	25.2	13.37	28.8	12.47	11.21	5.34	5.38	4.03	.	.	.	.	.	.	.	.	.	.	.	.	.	.	.	.	.	.
EDEG_00004	hypothetical protein	.	.	0	0	0	0	0	0	0.42	0	0	0.2	0.42	0	.	.	.	.	.	.	.	.	.	.	.	.	.	.	.	.	.	.
EDEG_00005	hypothetical protein	.	.	2.78	1.91	0	0	0	0	0.96	0.52	0	0	0	0	.	.	.	.	.	.	.	.	.	.	.	.	.	.	.	.	.	.
EDEG_00006	hypothetical protein	.	.	0	1.38	7.93	3.55	0.82	1.85	1.51	3.41	109.22	288.94	10.35	8.76	.	.	.	.	.	.	7.68577	0.000105183	0.000804775	4.88314	1.04597e-05	8.1436e-05	5.46362	1.22095e-07	1.3057e-06	.	.	.
EDEG_00007	actin-1	YFL039C ACT1, Actin, structural protein involved in cell polarization, endocytosis, and other cytoskeletal functions	.	11680.2	9236.73	6143.17	3123.21	4535.1	2902.9	4283.81	2687.5	4594.8	2393.25	33728.2	22903	2.71025	0.00136046	0.00460742	1.61012	0.0243764	0.193796	-1.96843	0.017902	0.0662911	.	.	.	.	.	.	.	.	.
EDEG_00008	hypothetical protein	.	.	24.82	25.04	276.5	594.73	139.45	252.63	96.24	114.93	145.93	101.92	878.45	1281.69	2.91079	0.000752697	0.00287806	-3.63186	2.00915e-05	0.000547449	1.85041	0.0117157	0.0463546	-1.77651	0.0107149	0.0400708	.	.	.	.	.	.
EDEG_00009	hypothetical protein	.	.	76.1	36.88	11.87	17.28	65.94	53.08	70.27	72.67	803.98	486.09	4.82	3.28	-5.67375	0.00143316	0.00477028	.	.	.	1.91052	0.0187226	0.0685244	3.02664	7.25516e-05	0.000470372	2.55401	2.51792e-05	0.000169984	2.088	0.00286498	0.0544701
EDEG_00010	hypothetical protein	YER136W GDI1, GDP dissociation inhibitor, regulates vesicle traffic in secretory pathways by regulating the dissociation of GDP from the Sec4/Ypt/rab family of GTP binding proteins	.	140.15	74.06	69.72	37.86	111.63	51.33	120.59	66.25	152.63	61.34	0.65	0.4	-7.36844	6.31101e-08	1.07894e-06	.	.	.	.	.	.	.	.	.	.	.	.	.	.	.
EDEG_00011	hypothetical protein	.	.	17.63	60.18	19.9	32.19	8.92	25.63	25.86	64.11	13.65	22.54	14.69	20.12	.	.	.	.	.	.	.	.	.	.	.	.	.	.	.	.	.	.
EDEG_00012	hypothetical protein	YJR076C CDC11, Component of the septin ring of the mother-bud neck that is required for cytokinesis, septins recruit proteins to the neck and can act as a barrier to diffusion at the membrane, and they comprise the 10nm filaments seen with EM	.	89.03	100.92	61.87	142.5	151.59	334.08	82.7	146.92	746.72	659.31	137.18	327.03	.	.	.	.	.	.	1.70498	0.0453675	0.13792	.	.	.	1.27459	0.026226	0.0810896	.	.	.
EDEG_00013	hypothetical protein	YDR140W MTQ2, S-adenosylmethionine-dependent methyltransferase of the seven beta-strand family, methylates release factor eRF1 Sup45p in vitro, is not an essential gene, similar to E.coli PrmC	.	4.75	11.77	2.59	6.92	3.49	7.84	68.82	112.62	152.09	201.02	56.4	56.64	.	.	.	.	.	.	3.98349	3.44354e-05	0.000302926	4.542	4.83678e-11	1.02247e-09	4.3522	1.57889e-12	3.94384e-11	.	.	.
EDEG_00014	hypothetical protein	.	.	0	0	0	0	0	0	0	0	0	0	0	0	.	.	.	.	.	.	.	.	.	.	.	.	.	.	.	.	.	.
EDEG_00015	hypothetical protein	.	.	0	0	9.42	7.51	1.81	4.07	11.95	14.89	1.73	22.66	0	0	-11.1273	0.00338103	0.00929131	-7.47252	0.000185814	0.00340445	10.244	2.48168e-06	3.20951e-05	.	.	.	1.9855	0.0359779	0.104584	.	.	.
EDEG_00016	hypothetical protein	.	Y	5.46	11.79	14.17	25.79	14.61	39.17	116.26	103.59	584.16	439.22	0.09	0.39	-9.64261	5.43512e-05	0.000325375	.	.	.	4.91234	4.81919e-06	5.56777e-05	3.42683	3.3172e-07	3.25926e-06	3.85141	8.65341e-10	1.36311e-08	.	.	.
EDEG_00019	hypothetical protein	.	.	0	0	0	0	0	0	0.38	0	0	0	0	0	.	.	.	.	.	.	.	.	.	.	.	.	.	.	.	.	.	.
EDEG_00020	hypothetical protein	.	.	31.13	32.1	14.72	19.5	20.3	19.02	17.59	15.1	14.85	14.49	55.68	32.78	.	.	.	.	.	.	.	.	.	.	.	.	.	.	.	.	.	.
EDEG_00021	hypothetical protein	.	.	40.54	113.54	62.7	192.19	38.47	141.97	43.94	128.62	28.86	55.76	47.38	71.53	.	.	.	.	.	.	.	.	.	.	.	.	.	.	.	.	.	.
EDEG_00022	hypothetical protein	YDL102W POL3, Catalytic subunit of DNA polymerase delta, required for chromosomal DNA replication during mitosis and meiosis, intragenic recombination, repair of double strand DNA breaks, and DNA replication during nucleotide excision repair NER	.	188.77	85.11	137.17	54.62	103.41	50.23	131.63	84.13	82.1	59.2	2.2	0.96	-5.91229	6.4371e-06	5.34821e-05	.	.	.	.	.	.	.	.	.	.	.	.	.	.	.
EDEG_00023	hypothetical protein	YDL102W POL3, Catalytic subunit of DNA polymerase delta, required for chromosomal DNA replication during mitosis and meiosis, intragenic recombination, repair of double strand DNA breaks, and DNA replication during nucleotide excision repair NER	.	201.13	88.05	102.15	38.42	82.89	36.05	110.07	42.56	31	17.64	0.83	0.57	-6.62557	3.67073e-06	3.38164e-05	1.60658	0.0419335	0.282905	-1.7979	0.0300772	0.0998541	.	.	.	.	.	.	.	.	.
EDEG_00024	hypothetical protein	.	.	0	0	0	0	0	0	0.85	0.7	0	0	56.89	12.14	6.74637	7.29488e-10	2.21715e-08	.	.	.	.	.	.	.	.	.	.	.	.	.	.	.
EDEG_00025	hypothetical protein	.	.	0	0	1.69	0	0	0	0	0	0	0	3.99	2.64	5.12032	0.00138118	0.00465102	.	.	.	.	.	.	.	.	.	.	.	.	.	.	.
EDEG_00027	HAD ATPase, P-type, family IC	.	.	8.25	2.74	3.62	2.64	5.34	4	8.79	7.44	90.11	48.5	1.97	1.26	-3.75011	0.0258375	0.050097	.	.	.	1.95326	0.0116937	0.0463202	2.95226	1.40406e-05	0.000106233	2.54346	4.40311e-06	3.52349e-05	.	.	.
EDEG_00028	hypothetical protein	.	.	83.15	50.38	160.01	83.11	180.35	88.12	66.5	36.73	20.87	16.16	62.21	32.94	.	.	.	.	.	.	.	.	.	-1.70494	0.00199809	0.00919436	-1.49135	0.00652953	0.0248193	.	.	.
EDEG_00029	hypothetical protein	.	.	2.73	2.17	5.34	6.95	7.19	4.62	14.81	10.89	26.51	24.47	236.94	158.21	3.81482	1.48473e-08	3.21932e-07	.	.	.	2.60689	0.0025843	0.0128695	1.55829	0.00989663	0.037562	1.89872	0.000983917	0.00462468	.	.	.
EDEG_00030	hypothetical protein	.	Y	319.89	1188.94	499.34	1917.5	312.28	1400.08	82.12	249.26	82.62	388.58	302.64	780.7	.	.	.	.	.	.	-1.65506	0.00380692	0.0179765	-2.39854	0.000674484	0.00349569	-2.13035	0.00141662	0.00634304	.	.	.
EDEG_00031	hypothetical protein	YJR035W RAD26, Protein involved in transcription-coupled repair nucleotide excision repair of UV-induced DNA lesions, homolog of human CSB protein	.	10.53	11.13	9.82	6.78	21.67	9.39	16.67	12.96	19.82	12.99	4.01	3.17	.	.	.	.	.	.	.	.	.	.	.	.	.	.	.	.	.	.
EDEG_00032	hypothetical protein	YGR285C ZUO1, Cytosolic ribosome-associated chaperone that acts, together with Ssz1p and the Ssb proteins, as a chaperone for nascent polypeptide chains, contains a DnaJ domain and functions as a J-protein partner for Ssb1p and Ssb2p	.	80.28	97.69	27.62	37.33	16.8	36.46	81.95	79.33	52.76	56.16	485.6	459.59	2.87613	4.47028e-06	3.97407e-05	1.65581	0.0045584	0.0495978	.	.	.	1.11577	0.0460253	0.136859	.	.	.	.	.	.
EDEG_00033	hypothetical protein	.	.	58.73	108.75	72.64	95.18	73.27	117.18	143.56	176.4	179.91	147.69	2.4	2.42	-5.78636	8.86664e-06	6.96022e-05	.	.	.	.	.	.	.	.	.	.	.	.	.	.	.
EDEG_00034	pyrimidine 5'-nucleotidase	YER037W PHM8, Protein of unknown function, expression is induced by low phosphate levels and by inactivation of Pho85p,YGL224C SDT1, Pyrimidine nucleotidase, overexpression suppresses the 6-AU sensitivity of transcription elongation factor S-II, as well as resistance to other pyrimidine derivatives	.	172.5	182.05	532.59	815.22	1207.73	2351.12	77.12	142.47	62.78	160.25	152.93	159.88	.	.	.	-2.57013	0.00126599	0.0169026	.	.	.	-3.36383	2.75681e-07	2.77912e-06	-2.8041	7.40724e-05	0.000448928	.	.	.
EDEG_00035	DNA polymerase (pol2)	YNL102W POL1, Catalytic subunit of the DNA polymerase I alpha-primase complex, required for the initiation of DNA replication during mitotic DNA synthesis and premeiotic DNA synthesis	.	21.76	12.08	21	10.63	26.6	8.28	29.63	16.7	9.63	6.32	2.01	1.11	-3.40783	0.00705252	0.0169108	.	.	.	.	.	.	.	.	.	.	.	.	.	.	.
EDEG_00036	hypothetical protein	YNL102W POL1, Catalytic subunit of the DNA polymerase I alpha-primase complex, required for the initiation of DNA replication during mitotic DNA synthesis and premeiotic DNA synthesis	.	31.63	35.77	39.58	27.01	46.58	43.64	55.99	52.55	39.13	50.51	4.43	6.56	-3.10499	0.00974892	0.0221799	.	.	.	.	.	.	.	.	.	.	.	.	.	.	.
EDEG_00037	hypothetical protein	YDR449C UTP6, Nucleolar protein, component of the small subunit SSU processome containing the U3 snoRNA that is involved in processing of pre-18S rRNA	.	58.65	74.49	70.62	63.75	28.49	50.55	49.84	52.04	51.76	46.44	1034.97	670.79	4.04307	1.3937e-10	5.42573e-09	.	.	.	.	.	.	.	.	.	.	.	.	.	.	.
EDEG_00038	hypothetical protein	.	.	3.06	1.3	5.39	2.38	2.2	2.8	67.87	23.01	218.69	77.21	5.9	2.74	.	.	.	.	.	.	4.66116	3.2243e-06	4.04906e-05	4.49821	1.58528e-10	2.96522e-09	4.59483	3.62124e-14	1.17254e-12	.	.	.
EDEG_00039	hypothetical protein	.	.	3.99	1.83	7.25	0.59	2.17	1.62	111.44	31.73	383.55	108.03	5.01	3.86	.	.	.	.	.	.	4.89585	2.05608e-06	2.73041e-05	5.3468	5.82598e-11	1.21683e-09	5.20583	3.38342e-14	1.11621e-12	.	.	.
EDEG_00040	hypothetical protein	.	Y	1.09	0.75	0	1.92	0.89	1.99	81	51.93	401.83	291.3	0.25	0.27	-8.83738	0.00542898	0.0137405	.	.	.	7.23608	4.63152e-09	1.25413e-07	7.04183	1.01283e-15	7.02983e-14	7.15113	6.69391e-21	9.75358e-19	.	.	.
EDEG_00041	hypothetical protein	.	Y	3.2	1.65	7.27	14.82	1.96	26.39	44.82	146.14	29.17	92.69	0.41	0.61	-6.8375	0.00324277	0.00901587	.	.	.	4.66622	2.64215e-05	0.00024036	2.5559	0.000575679	0.00304238	3.06992	2.09806e-05	0.000146533	.	.	.
EDEG_00042	hypothetical protein	.	Y	0	3.2	2.82	7.18	3.79	8.53	109.12	324.8	73.95	388.85	0	0.15	-10.986	0.00175788	0.00559627	.	.	.	7.62299	3.9837e-08	8.47086e-07	5.37396	1.2323e-11	2.84653e-10	5.90448	1.18286e-14	4.13647e-13	.	.	.
EDEG_00043	hypothetical protein	.	.	41	12.3	35.72	17.89	35.21	13.9	32.82	15.66	32.32	13.44	50.88	30.99	.	.	.	.	.	.	.	.	.	.	.	.	.	.	.	.	.	.
EDEG_00044	hypothetical protein	.	.	35.18	19.65	36.08	12.82	29.84	11.79	34.32	13.93	25.71	13.13	54.44	29.01	.	.	.	.	.	.	.	.	.	.	.	.	.	.	.	.	.	.
EDEG_00045	hypothetical protein	.	.	7.09	9.41	7.37	13.41	11.15	13.93	5.78	8.86	3.55	6.43	0.35	0	-5.30198	0.000541041	0.00219879	.	.	.	.	.	.	.	.	.	.	.	.	.	.	.
EDEG_00046	hypothetical protein	.	.	66.28	51.63	81.23	63.68	84.04	70.2	63.59	51.91	59.23	56.97	1.3	1.07	-5.68323	4.98869e-06	4.33736e-05	.	.	.	.	.	.	.	.	.	.	.	.	.	.	.
EDEG_00047	hypothetical protein	.	.	68.44	150.54	107.6	152.08	33.8	93.44	26.59	66.01	357.94	1049.29	2377.72	3743.58	3.20742	5.20929e-06	4.47445e-05	.	.	.	.	.	.	1.97056	0.0160746	0.0568643	1.99383	0.00772596	0.0287422	.	.	.
EDEG_00048	hypothetical protein	.	.	83.3	123.75	68.4	80.02	109.51	152.7	83.64	94.45	154.56	147.61	137.18	207.29	.	.	.	.	.	.	.	.	.	.	.	.	.	.	.	.	.	.
EDEG_00049	hypothetical protein	YNR003C RPC34, RNA polymerase III subunit C34, interacts with TFIIIB70 and is a key determinant in pol III recruitment by the preinitiation complex	.	41.59	65.5	35.72	82.34	20.02	63.63	25.48	46.72	20.21	39.47	15.55	23.16	.	.	.	.	.	.	.	.	.	.	.	.	.	.	.	.	.	.
EDEG_00050	hypothetical protein	YER164W CHD1, Nucleosome remodeling factor that functions in regulation of transcription elongation, contains a chromo domain, a helicase domain and a DNA-binding domain, component of both the SAGA and SLIK complexes	.	281.4	103.51	202.3	93.3	230.83	87.24	254.43	105.13	153.79	75.48	278.95	161.57	.	.	.	.	.	.	.	.	.	.	.	.	.	.	.	.	.	.
EDEG_00051	hypothetical protein	.	.	117.15	206.32	152.37	187.86	96.34	204.57	233.79	315.42	149.95	234.97	577.96	492.01	1.30208	0.0270776	0.0519353	.	.	.	.	.	.	.	.	.	.	.	.	.	.	.
EDEG_00052	hypothetical protein	.	.	32.71	52	50.18	69	41.66	65.59	69.2	75.9	42.54	68.39	0.06	0.19	-8.91577	7.30547e-08	1.22539e-06	.	.	.	.	.	.	.	.	.	.	.	.	.	.	.
EDEG_00053	hypothetical protein	.	.	11.87	19.88	28.32	57.92	12.7	46.23	54.13	181.11	31.22	59.69	32.67	90.71	.	.	.	.	.	.	2.23666	0.0181364	0.0668733	.	.	.	1.36198	0.0221025	0.070458	.	.	.
EDEG_00054	hypothetical protein	.	.	10.01	11.21	14.04	18.55	13.29	15.73	13.45	14.52	9.63	19.77	119.72	136.87	3.09027	4.34638e-06	3.88335e-05	.	.	.	.	.	.	.	.	.	.	.	.	.	.	.
EDEG_00055	26S protease regulatory subunit 6A	YOR117W RPT5, One of six ATPases of the 19S regulatory particle of the 26S proteasome involved in the degradation of ubiquitinated substrates, recruited to the GAL1-10 promoter region upon induction of transcription	.	1106.44	839.36	702.68	535.52	954.27	649.54	807.31	585.67	1758.78	1103	149.52	147.44	-2.6085	0.0202256	0.0407954	.	.	.	.	.	.	.	.	.	.	.	.	.	.	.
EDEG_00056	pyrimidine 5'-nucleotidase	YER037W PHM8, Protein of unknown function, expression is induced by low phosphate levels and by inactivation of Pho85p,YGL224C SDT1, Pyrimidine nucleotidase, overexpression suppresses the 6-AU sensitivity of transcription elongation factor S-II, as well as resistance to other pyrimidine derivatives	.	42.46	45.95	110.08	95.15	69.91	95.57	168.5	148.89	59.57	86.88	108.89	93.36	.	.	.	.	.	.	.	.	.	.	.	.	.	.	.	.	.	.
EDEG_00057	hypothetical protein	YBR149W ARA1, NADP+ dependent arabinose dehydrogenase, involved in carbohydrate metabolism, purified as homodimer, naturally occurs with a N-terminus degradation product,YOR120W GCY1, Putative NADP+ coupled glycerol dehydrogenase, proposed to be involved in an alternative pathway for glycerol catabolism, member of the aldo-keto reductase AKR family,YDR368W YPR1, 2-methylbutyraldehyde reductase, m…	.	88.32	190.66	58.05	110.66	73.72	101.89	163.71	227.11	57.49	115.14	3.31	3.56	-5.30323	2.25627e-05	0.000158563	.	.	.	.	.	.	.	.	.	.	.	.	.	.	.
EDEG_00058	hypothetical protein	.	.	0	0	0	0	0	0	0	0	0	0	0	0	.	.	.	.	.	.	.	.	.	.	.	.	.	.	.	.	.	.
EDEG_00059	hypothetical protein	.	.	17.69	5.42	13.48	11.71	14.62	16.66	12.98	11.19	7.71	7.27	11.11	10.27	.	.	.	.	.	.	.	.	.	.	.	.	.	.	.	.	.	.
EDEG_00060	hypothetical protein	.	.	0	0	0	0	0	0	0	0	0	0	0	0	.	.	.	.	.	.	.	.	.	.	.	.	.	.	.	.	.	.
EDEG_00061	hypothetical protein	YFR031C-A RPL2A, Protein component of the large 60S ribosomal subunit, identical to Rpl2Bp and has similarity to E. coli L2 and rat L8 ribosomal proteins,YIL018W RPL2B, Protein component of the large 60S ribosomal subunit, identical to Rpl2Ap and has similarity to E. coli L2 and rat L8 ribosomal proteins, expression is upregulated at low temperatures	.	2598.82	4866.21	2784.08	4705.51	2237.66	4002.43	3029.2	4840.05	2114.61	2720.27	1265.98	1808.31	.	.	.	.	.	.	.	.	.	.	.	.	.	.	.	.	.	.
EDEG_00062	T-complex protein 1, epsilon subunit	YJR064W CCT5, Subunit of the cytosolic chaperonin Cct ring complex, related to Tcp1p, required for the assembly of actin and tubulins in vivo	.	329.01	260.43	308.58	247.79	328.88	225.91	293.7	225.9	120.29	160.85	865.81	587.69	1.62263	0.0310322	0.0581099	.	.	.	.	.	.	.	.	.	.	.	.	.	.	.
EDEG_00063	hypothetical protein	YDL125C HNT1, Adenosine 5'-monophosphoramidase, interacts physically and genetically with Kin28p, a CDK and TFIIK subunit, and genetically with CAK1, member of the histidine triad HIT superfamily of nucleotide-binding proteins and similar to Hint	.	175.53	695.86	345.29	1191.63	186.86	887.64	181.07	647.22	165.58	579.1	0.91	6.3	-7.07275	2.36071e-06	2.3647e-05	.	.	.	.	.	.	.	.	.	.	.	.	.	.	.
EDEG_00064	hypothetical protein	YNL290W RFC3, Subunit of heteropentameric Replication factor C RF-C, which is a DNA binding protein and ATPase that acts as a clamp loader of the proliferating cell nuclear antigen PCNA processivity factor for DNA polymerases delta and epsilon	.	220.54	276.73	216.13	262.21	170.93	222.01	155.26	164.63	130.57	150.79	80.71	68.58	.	.	.	.	.	.	.	.	.	.	.	.	.	.	.	.	.	.
EDEG_00065	hypothetical protein	.	.	0.53	1.1	0.97	0	0	0.97	1.66	3.9	0.75	2.49	0.64	1.31	.	.	.	.	.	.	.	.	.	.	.	.	.	.	.	.	.	.
EDEG_00066	hypothetical protein	.	.	96.59	376.43	219.75	366.11	76.25	242.11	38.38	117.34	749.01	3576.66	5150.27	9816.21	2.84792	6.67967e-05	0.000387486	.	.	.	.	.	.	2.42664	0.0102136	0.0386526	2.53729	0.00374508	0.015158	.	.	.
EDEG_00067	hypothetical protein	.	.	2.15	11.09	9.78	76.85	5.26	35.49	7.44	80.67	4.53	77.23	0	0.2	-8.40333	0.0020718	0.00639524	.	.	.	2.97582	0.0413309	0.128248	.	.	.	.	.	.	.	.	.
EDEG_00068	hypothetical protein	.	.	56.32	26.25	43.39	16.85	33.07	19.25	42.86	20.73	27.45	15.78	90.88	48.77	.	.	.	.	.	.	.	.	.	.	.	.	.	.	.	.	.	.
EDEG_00069	hypothetical protein	.	.	15.43	10.05	8.86	4.3	11.91	1.49	7.02	4.12	2.28	2.44	15.02	10.76	.	.	.	.	.	.	-1.88231	0.0268648	0.0911091	.	.	.	.	.	.	.	.	.
EDEG_00070	hypothetical protein	.	.	33.73	38.41	20.14	36.64	24.62	23.99	12.53	21.57	7.77	11.77	33.48	48.75	.	.	.	.	.	.	-1.59984	0.0260576	0.0892448	.	.	.	-1.23203	0.0403374	0.114497	.	.	.
EDEG_00071	hypothetical protein	.	.	33.3	47.46	28.49	51.2	20.36	57.45	24.56	40.31	15.8	28.94	11.75	17.23	.	.	.	.	.	.	.	.	.	.	.	.	.	.	.	.	.	.
EDEG_00072	hypothetical protein	.	.	0	0	0	0	0	0	0	0	0	0	0	0	.	.	.	.	.	.	.	.	.	.	.	.	.	.	.	.	.	.
EDEG_00073	hypothetical protein	.	.	22.04	14.87	21.05	9.95	20.86	16.38	31.53	19.24	24.5	19.74	149.12	98.8	2.50296	4.57467e-05	0.000282422	.	.	.	.	.	.	.	.	.	.	.	.	.	.	.
EDEG_00074	hypothetical protein	.	.	2.65	1.56	10.33	12.53	12.04	7.64	5.5	5.77	26.56	37.54	11.94	5.87	.	.	.	-2.01437	0.0211853	0.175425	2.78119	0.00716336	0.0310353	.	.	.	.	.	.	.	.	.
EDEG_00075	hypothetical protein	.	.	705.47	2082.78	1027.17	3014.52	665.45	2177.28	762.7	2273.87	466.82	1541.68	20.55	60.6	-5.16382	0.000166538	0.000847221	.	.	.	.	.	.	.	.	.	.	.	.	.	.	.
EDEG_00076	hypothetical protein	.	.	0	0	0	0	0	0	0	0	0	0	0	0	.	.	.	.	.	.	.	.	.	.	.	.	.	.	.	.	.	.
EDEG_00077	hypothetical protein	.	.	0	0	0	0	0	0	0	0	0	0	0	0	.	.	.	.	.	.	.	.	.	.	.	.	.	.	.	.	.	.
EDEG_00078	hypothetical protein	.	.	35.6	23.18	28.96	26.04	25.2	34.35	17.5	11.62	65.71	71.95	170.27	104.66	1.92121	0.00544048	0.0137541	.	.	.	.	.	.	.	.	.	.	.	.	.	.	.
EDEG_00079	hypothetical protein	.	.	72.85	63.36	62.2	49.88	48.79	44.13	47.76	37.86	37.77	38.82	0.65	0.54	-6.27564	4.07077e-06	3.67991e-05	.	.	.	.	.	.	.	.	.	.	.	.	.	.	.
EDEG_00080	hypothetical protein	.	.	56.46	48.46	172.58	182.18	117.92	160.57	1.48	3.44	10.28	11.93	0.1	0.23	-7.91779	6.7899e-05	0.000391962	-1.40935	0.0359361	0.250328	-3.31942	2.74471e-05	0.000249035	-4.72229	6.99317e-11	1.44332e-09	-4.31261	8.83111e-09	1.16979e-07	.	.	.
EDEG_00081	hypothetical protein	.	.	2.22	0	2.69	1.96	0	23.02	2.56	15	29.02	48.61	0	0	-10.1451	0.0116339	0.0255212	.	.	.	3.7281	0.00241509	0.0121315	.	.	.	2.24422	0.0141052	0.0479358	.	.	.
EDEG_00082	hypothetical protein	.	.	0	0	0	0	0	0	0	0	0	0	0	0	.	.	.	.	.	.	.	.	.	.	.	.	.	.	.	.	.	.
EDEG_00083	hypothetical protein	.	.	1.09	2.25	5.3	2.89	3.56	2	21.93	60.62	21.98	60.6	3.5	3.24	.	.	.	.	.	.	4.6398	2.34551e-05	0.000216788	3.64187	8.90976e-07	8.15676e-06	3.9719	4.08619e-09	5.6704e-08	.	.	.
EDEG_00084	hypothetical protein	YMR235C RNA1, GTPase activating protein GAP for Gsp1p, involved in nuclear transport	.	199.23	173.16	219.1	159.49	117.56	194.46	253.29	199.56	112.83	112.16	8.24	7.64	-4.4986	5.34328e-05	0.000320958	.	.	.	.	.	.	.	.	.	.	.	.	.	.	.
EDEG_00085	hypothetical protein	YPL090C RPS6A, Protein component of the small 40S ribosomal subunit, identical to Rps6Bp and has similarity to rat S6 ribosomal protein,YBR181C RPS6B, Protein component of the small 40S ribosomal subunit, identical to Rps6Ap and has similarity to rat S6 ribosomal protein	.	856.17	2010.45	749.68	1427.87	800.67	1498.23	917.37	1729.25	889.6	1060.91	552.13	895.18	.	.	.	.	.	.	.	.	.	.	.	.	.	.	.	.	.	.
EDEG_00086	hypothetical protein	.	.	12.07	27.99	14.62	31.27	2.46	17.51	13.74	25.56	5.64	17.63	9.56	14.26	.	.	.	.	.	.	.	.	.	.	.	.	.	.	.	.	.	.
EDEG_00087	hypothetical protein	YBR196C PGI1, Glycolytic enzyme phosphoglucose isomerase, catalyzes the interconversion of glucose-6-phosphate and fructose-6-phosphate, required for cell cycle progression and completion of the gluconeogenic events of sporulation	.	130.55	89.49	58.45	57.24	52.79	109.45	57.66	54.65	1191.36	839.02	47.24	52.5	.	.	.	.	.	.	.	.	.	2.59312	0.000398266	0.00215707	2.20943	0.000249116	0.00134231	.	.	.
EDEG_00088	hypothetical protein	.	.	51.04	101.2	63.05	96.34	36.8	63.57	54.09	104.05	39.47	73.85	119.98	184.28	.	.	.	.	.	.	.	.	.	.	.	.	.	.	.	.	.	.
EDEG_00089	hypothetical protein	.	.	0	0	0	0	0	2.18	0	0	0	0	2.86	3.59	4.70814	0.00309901	0.00876	.	.	.	.	.	.	.	.	.	.	.	.	.	.	.
EDEG_00090	hypothetical protein	.	.	1.06	0	0	0	0	0	0	0	0	0	0	0	.	.	.	.	.	.	.	.	.	.	.	.	.	.	.	.	.	.
EDEG_00091	hypothetical protein	YPL020C ULP1, Ubl ubiquitin-like protein-specific protease that cleaves Smt3p protein conjugates, specifically required for cell cycle progression, associates with nucleoporins and may interact with septin rings during telophase	.	5.74	6.99	14.22	12.08	13.39	10.04	7.21	6.62	5.85	9.14	34.55	22.14	1.77849	0.0318783	0.0595375	.	.	.	.	.	.	.	.	.	.	.	.	.	.	.
EDEG_00092	hypothetical protein	.	.	63.31	103.16	67.51	86.9	42.05	65.91	86.64	105.13	50.99	106.61	550.12	458.7	2.53163	2.66939e-05	0.000182182	.	.	.	.	.	.	.	.	.	.	.	.	.	.	.
EDEG_00093	hypothetical protein	.	.	283.64	339.33	196.83	249.3	224.35	384.49	409.59	479.82	379.67	435.8	63.46	57.28	-2.66642	0.0204407	0.0411593	.	.	.	.	.	.	.	.	.	.	.	.	.	.	.
EDEG_00094	hypothetical protein	.	.	21.91	19.82	9.79	10.18	10.34	26.61	54.42	88.24	50.7	81.65	0.07	0	-10.3073	1.48086e-05	0.000108576	.	.	.	.	.	.	2.27843	0.000395752	0.00214679	1.98108	0.000350271	0.00182548	.	.	.
EDEG_00095	hypothetical protein	YGL097W SRM1, Nucleotide exchange factor for Gsp1p, localizes to the nucleus, required for nucleocytoplasmic trafficking of macromolecules, suppressor of the pheromone response pathway, potentially phosphorylated by Cdc28p	.	87.23	99.33	40.71	44.45	56.03	62.05	87.26	84.42	82.19	60.43	25.75	27.28	.	.	.	.	.	.	.	.	.	.	.	.	.	.	.	.	.	.
EDEG_00096	hypothetical protein	.	.	0	0	0	0	0	0	0	0.59	0	0	0	0	.	.	.	.	.	.	.	.	.	.	.	.	.	.	.	.	.	.
EDEG_00097	hypothetical protein	YOR335C ALA1, Cytoplasmic alanyl-tRNA synthetase, required for protein synthesis, point mutation cdc64-1 allele causes cell cycle arrest at G1, lethality of null mutation is functionally complemented by human homolog	.	235.56	140.83	164.24	85.38	178.09	94.48	225.27	133.62	148.55	109.66	33.9	23.01	-2.45265	0.0259511	0.0502352	.	.	.	.	.	.	.	.	.	.	.	.	.	.	.
EDEG_00098	hypothetical protein	.	.	108.1	61.55	95.34	56.59	63.78	57.18	76.45	37.91	78.46	42.39	9.54	7.27	-2.89148	0.00579563	0.0144323	.	.	.	.	.	.	.	.	.	.	.	.	.	.	.
EDEG_00099	DNA ligase I, ATP-dependent (dnl1)	YDL164C CDC9, DNA ligase found in the nucleus and mitochondria, an essential enzyme that joins Okazaki fragments during DNA replication, also acts in nucleotide excision repair, base excision repair, and recombination	.	70.7	49.59	44.48	32.1	34.47	31.94	60.23	38.46	32.58	33.65	99.98	57.76	.	.	.	.	.	.	.	.	.	.	.	.	.	.	.	.	.	.
EDEG_00100	tyrosine-tRNA ligase	YGR185C TYS1, Cytoplasmic tyrosyl-tRNA synthetase, class I aminoacyl-tRNA synthetase that aminoacylates tRNATyr, required for cytoplasmic protein synthesis, interacts with positions 34 and 35 of the anticodon of tRNATyr	.	139.48	180.42	68.01	69.23	65.11	81.93	138.36	131.02	55.59	59.81	17.98	16.88	-2.54831	0.0164935	0.0342787	1.28841	0.0292021	0.218536	.	.	.	.	.	.	.	.	.	.	.	.
EDEG_00101	hypothetical protein	.	.	36.12	46.98	40.91	65.08	23.78	49.4	37.37	49.19	21.43	33.68	249.43	228.76	2.60064	0.000102491	0.000555494	.	.	.	.	.	.	.	.	.	.	.	.	.	.	.
EDEG_00102	hypothetical protein	YML069W POB3, Subunit of the heterodimeric FACT complex Spt16p-Pob3p, which facilitates RNA Pol II transcription elongation through nucleosomes by destabilizing and then reassembling nucleosome structure, interacts with DNA polymerase alpha Pol1p	.	624.79	474.23	352.62	256.35	328.7	236.21	411.03	277.04	200.19	187.41	320.46	208.8	.	.	.	.	.	.	.	.	.	.	.	.	.	.	.	.	.	.
EDEG_00103	small GTP-binding protein domain	.	.	4.22	7.46	1.1	7.98	0	7.74	2.5	5.78	82.91	207.64	9.1	13.69	.	.	.	.	.	.	3.72988	0.0105516	0.0427242	4.0603	0.000109465	0.00067578	3.97082	1.0097e-05	7.49664e-05	.	.	.
EDEG_00104	hypothetical protein	.	.	2.91	1.12	0.33	0.24	0	0.67	1.82	0.41	1.53	0.12	17.24	2.06	3.38085	0.000261103	0.00123141	2.9455	0.00757948	0.0759855	.	.	.	.	.	.	.	.	.	.	.	.
EDEG_00105	hypothetical protein	.	.	52.49	71.85	65.95	101.71	49.02	94.56	109.61	132.59	141.28	148.23	20.93	22.74	-2.37253	0.0427996	0.0757568	.	.	.	.	.	.	.	.	.	.	.	.	.	.	.
EDEG_00106	proliferating cell nuclear antigen (pcna)	YBR088C POL30, Proliferating cell nuclear antigen PCNA, functions as the sliding clamp for DNA polymerase delta, may function as a docking site for other proteins required for mitotic and meiotic chromosomal DNA replication and for DNA repair	.	1010.38	1782.64	920.53	1140.01	590.47	1095.13	802.19	1288.84	379.35	633.56	50.65	71.33	-3.88813	0.00105333	0.00374939	.	.	.	.	.	.	.	.	.	.	.	.	.	.	.
EDEG_00107	trehalose-phosphatase	YDR074W TPS2, Phosphatase subunit of the trehalose-6-phosphate synthase/phosphatase complex, which synthesizes the storage carbohydrate trehalose, expression is induced by stress conditions and repressed by the Ras-cAMP pathway	.	101.29	82.21	128.32	65.49	64.1	48.91	46.94	33.06	91.39	81.05	429.21	255.54	2.36347	0.00136334	0.00461278	.	.	.	.	.	.	.	.	.	.	.	.	.	.	.
EDEG_00108	hypothetical protein	.	.	13.44	16.17	22.41	47.45	19.18	22.59	19.37	38.54	17.29	20.58	20.93	19.07	.	.	.	.	.	.	.	.	.	.	.	.	.	.	.	.	.	.
EDEG_00109	hypothetical protein	.	.	0	0	0	0	0	0	0	0	0	0	0	0	.	.	.	.	.	.	.	.	.	.	.	.	.	.	.	.	.	.
EDEG_00110	hypothetical protein	.	Y	4.84	9.27	35.83	45.96	28.74	34.95	1.32	2.73	0.49	2.77	1.54	1.11	-2.77822	0.0364738	0.06665	-2.38593	0.00441761	0.0483964	-1.84244	0.00848583	0.0356508	-4.2273	8.24521e-10	1.34389e-08	-3.68553	9.60223e-07	8.90689e-06	.	.	.
EDEG_00111	hypothetical protein	.	.	0	0	3.83	1.86	1.72	0	0.97	3.56	0	1.64	0.12	0	.	.	.	.	.	.	.	.	.	.	.	.	.	.	.	.	.	.
EDEG_00112	hypothetical protein	.	.	0.35	0	1.25	1.83	0	1.9	3.1	4.87	11.35	13.23	0.53	0.65	.	.	.	.	.	.	4.73416	0.00036273	0.00234556	2.43943	0.0015409	0.00727288	2.9758	8.31105e-05	0.000498991	.	.	.
EDEG_00113	hypothetical protein	.	.	2.58	1.18	2.09	4.56	8.42	13.15	9.23	14.72	47.08	46.46	0.49	0.71	-5.06921	0.00854343	0.0197789	.	.	.	3.41081	0.000370028	0.00236627	1.94895	0.00597688	0.0241849	2.36974	0.00047718	0.00243962	1.76975	0.0431416	0.469527
EDEG_00114	hypothetical protein	.	.	161.45	179.82	116.33	165.51	66.4	135.51	74.72	96.12	90.48	103.11	104.51	108.42	.	.	.	.	.	.	.	.	.	.	.	.	.	.	.	.	.	.
EDEG_00115	hypothetical protein	.	.	0	0	0	0	0	0	0	0	0	0	0	0	.	.	.	.	.	.	.	.	.	.	.	.	.	.	.	.	.	.
EDEG_00116	hypothetical protein	YKL100C Hypothetical protein	.	1.71	0	0	2.27	0	0	0.89	0.48	15.61	3.14	2.05	0.97	.	.	.	.	.	.	.	.	.	1.81549	0.0233932	0.0776361	1.52689	0.0209328	0.0672813	.	.	.
EDEG_00117	hypothetical protein	.	.	0	0	0	0	1.87	1.4	0.79	1.29	13.91	6.37	2.22	0.58	.	.	.	.	.	.	6.6748	0.0154637	0.0583214	2.46022	0.0349661	0.109353	3.12177	0.00478526	0.0189085	.	.	.
EDEG_00118	hypothetical protein	.	.	0	0	0	0	0	0	0	0	0	0.4	0	0	.	.	.	.	.	.	.	.	.	.	.	.	.	.	.	.	.	.
EDEG_00119	hypothetical protein	.	.	278.38	228.12	186.13	153.69	141.73	118.37	214.79	157.94	155.17	136.92	249.25	190.17	.	.	.	.	.	.	.	.	.	.	.	.	.	.	.	.	.	.
EDEG_00120	TIGR01213 family protein	.	.	51.89	53.88	38.81	28.73	19.8	13.49	21.12	11.83	9.29	7.74	22.14	18.03	.	.	.	.	.	.	-2.21881	0.00207407	0.0106975	.	.	.	-1.53221	0.0137267	0.0467858	.	.	.
EDEG_00121	hypothetical protein	.	.	0	0	17.74	1.29	0	3.58	0	0	0	0.65	4.85	1.85	.	.	.	.	.	.	.	.	.	-4.39031	0.000588537	0.00309625	-3.72905	0.00774667	0.0287886	.	.	.
EDEG_00122	hypothetical protein	.	.	1.54	2.39	4.21	10.21	0	9.19	0.27	0.22	0.54	0.39	8.66	14.67	2.76514	0.0464251	0.0811776	.	.	.	-2.66682	0.0206094	0.0740999	-4.34179	5.39228e-05	0.000363094	-3.89608	0.000579614	0.00287505	.	.	.
EDEG_00123	hypothetical protein	.	.	0	0	0	0	0	0	0	0	0	0.3	0	0	.	.	.	.	.	.	.	.	.	.	.	.	.	.	.	.	.	.
EDEG_00124	hypothetical protein	.	.	115.14	217.25	89.72	124.32	35.43	91.18	60.27	72.22	41.21	72.46	139.43	139.57	.	.	.	.	.	.	-1.4249	0.0143439	0.0549346	.	.	.	.	.	.	.	.	.
EDEG_00125	hypothetical protein	.	.	105.25	221.77	260.71	635.48	298.41	661.32	180.43	311.82	127.33	158.93	487.84	523.82	.	.	.	-1.58427	0.0488728	0.310372	.	.	.	-1.37064	0.0245784	0.0814146	.	.	.	.	.	.
EDEG_00126	hypothetical protein	.	.	625.43	1809.36	20.59	35.98	14.77	30.45	19.32	68.55	6.36	38.08	9.71	8	-4.10623	0.0169086	0.0350391	5.40701	2.41455e-16	8.55289e-14	-5.08273	1.9336e-10	7.88452e-09	.	.	.	-3.64617	0.000657043	0.00323617	.	.	.
EDEG_00127	hypothetical protein	.	.	162.27	87.79	4.48	2.06	3.17	2.62	2.02	2.42	2.37	3.55	0.59	0.66	-4.95791	0.0108706	0.0242357	5.70865	1.48941e-15	4.31659e-13	-5.92613	1.14186e-14	3.59791e-12	.	.	.	-4.47919	8.53426e-05	0.000510159	.	.	.
EDEG_00128	hypothetical protein	.	.	0	0	0	0	0	0	0	0	0	0	0	0	.	.	.	.	.	.	.	.	.	.	.	.	.	.	.	.	.	.
EDEG_00129	hypothetical protein	.	.	0	0	0	0	0	0	0	0	0	0	0	0	.	.	.	.	.	.	.	.	.	.	.	.	.	.	.	.	.	.
EDEG_00130	hypothetical protein	.	.	3.08	1.38	1.95	1.06	1.31	1.97	1.81	1.29	5.64	3.4	44.81	18.49	3.75504	6.98391e-07	8.25076e-06	.	.	.	.	.	.	.	.	.	.	.	.	.	.	.
EDEG_00131	hypothetical protein	.	.	0	0	1.66	0	0	1.67	0	0	1.28	0	4.85	2.07	3.85313	0.0130624	0.0281686	.	.	.	.	.	.	.	.	.	.	.	.	.	.	.
EDEG_00132	hypothetical protein	.	.	4857.09	4282.8	4988.99	2457.02	4376.1	2900.34	5495.36	3859.62	1921.59	1436.16	77527.9	61788	4.29282	6.34826e-09	1.55686e-07	.	.	.	.	.	.	.	.	.	.	.	.	.	.	.
EDEG_00133	hypothetical protein	YDL229W SSB1, Cytoplasmic ATPase that is a ribosome-associated molecular chaperone, functions with J-protein partner Zuo1p,YER103W SSA4, Heat shock protein that is highly induced upon stress,YLL024C SSA2, ATP binding protein involved in protein folding and vacuolar import of proteins,YBL075C SSA3, ATPase involved in protein folding and the response to stress, plays a role in SRP-dependent cotrans…	.	6418.27	2287.68	7861.51	1272.91	6132.74	1569.38	8186.93	2018.71	4518.91	1189.57	103612	35978.2	4.10831	2.40828e-07	3.34525e-06	.	.	.	.	.	.	.	.	.	.	.	.	.	.	.
EDEG_00134	hypothetical protein	.	.	1967.66	5883.44	2196.64	6356.77	1766.76	5208.39	2444.52	7454.71	1320.98	3293.33	1732.3	2957.02	.	.	.	.	.	.	.	.	.	.	.	.	.	.	.	.	.	.
EDEG_00135	triose-phosphate isomerase	.	.	814.23	1090.14	120.05	123.31	154.53	178.96	108.58	132.72	401.77	275.02	230.73	242.71	.	.	.	2.8624	6.32666e-06	0.000199697	-2.4351	0.00202635	0.0104983	.	.	.	.	.	.	.	.	.
EDEG_00136	hypothetical protein	.	.	59.3	22.38	28.08	9.39	25.52	7.27	19.49	8	171.57	27.18	7.12	3.28	-2.57063	0.035303	0.0648772	1.71673	0.0447097	0.292002	.	.	.	0.952308	0.0337032	0.106386	.	.	.	.	.	.
EDEG_00137	hypothetical protein	.	.	18.42	12.66	13.02	1.35	10.01	1.88	10.26	2.88	80.38	9.23	4.91	1.94	.	.	.	.	.	.	.	.	.	1.22395	0.0498876	0.14563	.	.	.	.	.	.
EDEG_00138	hypothetical protein	.	.	0	0	0	0	0	0	0	0	0	0	0	0	.	.	.	.	.	.	.	.	.	.	.	.	.	.	.	.	.	.
EDEG_00139	hypothetical protein	.	.	168.45	345.16	179.25	378.53	231.66	421.01	83.16	162.77	172.49	279.28	1248.64	1649.49	2.78335	0.000177658	0.000892302	.	.	.	.	.	.	.	.	.	.	.	.	.	.	.
EDEG_00140	methionine-tRNA ligase	YGR264C MES1, Methionyl-tRNA synthetase, forms a complex with glutamyl-tRNA synthetase Gus1p and Arc1p, which increases the catalytic efficiency of both tRNA synthetases, also has a role in nuclear export of tRNAs	.	163.64	130.36	160.2	135.56	131.42	124.77	117.78	83.59	51.6	59.95	140.87	100.56	.	.	.	.	.	.	.	.	.	.	.	.	.	.	.	.	.	.
EDEG_00141	hypothetical protein	.	.	11.14	4.59	3.64	1.77	13.07	5.72	56.93	23.86	26.87	14.95	2.63	2.74	.	.	.	.	.	.	1.59955	0.0378927	0.119942	2.57824	0.00132832	0.006373	2.18032	0.000792166	0.00382097	1.89936	0.0376421	0.417042
EDEG_00142	hypothetical protein	.	.	5.93	1.36	2.4	0.87	4.83	0	20.51	9.29	12.94	5.06	8.36	4.74	.	.	.	.	.	.	.	.	.	2.70264	0.00306034	0.0132767	1.992	0.00649774	0.0247253	.	.	.
EDEG_00143	hypothetical protein	.	.	7.61	0.78	2.77	3.02	12.09	6.97	57.46	37.52	43.2	39.48	19.55	12.8	.	.	.	.	.	.	2.83495	0.000865854	0.00498514	2.98378	4.57866e-05	0.000313145	2.96725	5.12858e-06	4.06681e-05	.	.	.
EDEG_00144	hypothetical protein	.	.	0.46	0.63	1.66	0.6	0.37	0.56	12.09	8.23	20.47	24.62	0.42	0.29	-5.01444	0.0257664	0.0499865	.	.	.	4.74463	8.37795e-06	8.74638e-05	4.28882	1.78486e-08	2.32298e-07	4.47957	3.54236e-11	7.46243e-10	.	.	.
EDEG_00145	hypothetical protein	.	.	2.16	0	0.98	0	1.32	0.99	1.12	0	1.52	2.53	0.93	0.51	.	.	.	.	.	.	.	.	.	.	.	.	.	.	.	.	.	.
EDEG_00146	hypothetical protein	.	.	0	0	0	0	0	0	0	0	0	0	0	0	.	.	.	.	.	.	.	.	.	.	.	.	.	.	.	.	.	.
EDEG_00147	hypothetical protein	.	.	46.02	18.43	25.91	9.96	54.32	22.71	60.61	23.75	170.09	45.61	50.14	23.52	.	.	.	.	.	.	.	.	.	1.13573	0.0498931	0.14563	0.84749	0.0433408	0.121841	.	.	.
EDEG_00148	hypothetical protein	.	.	10.04	3.18	1.4	1.02	3.78	1.42	8.01	1.74	18.41	3.35	0.79	0.44	-3.06495	0.0488689	0.0847283	.	.	.	.	.	.	.	.	.	.	.	.	.	.	.
EDEG_00149	hypothetical protein	.	.	46.33	12.88	15.85	9.65	53.15	16.7	39.31	16	97.31	26.16	2.1	1.53	-4.13438	0.00132928	0.0045277	.	.	.	.	.	.	.	.	.	.	.	.	1.5232	0.0375088	0.417042
EDEG_00150	hypothetical protein	.	.	0	0	0	0	0	0	0	0	0	0	0	0	.	.	.	.	.	.	.	.	.	.	.	.	.	.	.	.	.	.
EDEG_00151	hypothetical protein	.	.	0	0	2.86	5.21	1.92	0	1.9	1.77	4.41	2.1	3.91	2.23	.	.	.	.	.	.	.	.	.	.	.	.	.	.	.	.	.	.
EDEG_00152	hypothetical protein	.	Y	0.41	0.42	0.75	0.54	0.5	0.38	0.78	1.39	1.73	0.62	0.04	0.08	-3.74284	0.0357648	0.0655227	.	.	.	.	.	.	.	.	.	.	.	.	.	.	.
EDEG_00153	hypothetical protein	.	Y	80.78	168.36	21.21	46.31	5.28	25.34	4.93	20.95	6.06	10.53	9.4	26.06	.	.	.	2.16604	0.000262541	0.00447583	-3.63396	6.22622e-07	9.76474e-06	.	.	.	-2.61078	0.00127746	0.00580165	.	.	.
EDEG_00154	hypothetical protein	.	.	0	0	0	0	0	0	0	0	0	0	0	0	.	.	.	.	.	.	.	.	.	.	.	.	.	.	.	.	.	.
EDEG_00155	hypothetical protein	.	.	0	0	0	0	0	0	0	0	0	0	0	0	.	.	.	.	.	.	.	.	.	.	.	.	.	.	.	.	.	.
EDEG_00156	hypothetical protein	.	Y	0	0	0	1.86	1.14	2.57	7.92	15.02	2.62	10.14	0.32	0.35	.	.	.	.	.	.	8.65597	9.94496e-05	0.000771124	2.68654	0.00173868	0.00809641	3.37055	0.000145235	0.000825832	.	.	.
EDEG_00157	hypothetical protein	.	.	170.28	351.15	155.22	284.58	237.78	278.67	243.62	335.43	267.06	285.85	2489.31	2758.17	3.29306	8.76857e-07	1.00052e-05	.	.	.	.	.	.	.	.	.	.	.	.	.	.	.
EDEG_00158	hypothetical protein	.	.	9.28	44.67	1.41	28.67	9.46	99.27	1.07	3.49	0	2.07	0	0	-9.29915	0.00824372	0.019185	.	.	.	-3.71174	5.49949e-06	6.18871e-05	-4.29105	1.32009e-05	0.000100377	-4.07029	2.27314e-05	0.00015648	.	.	.
EDEG_00159	hypothetical protein	.	.	0	0	2.13	0.31	0	0	0.81	0.79	2.96	4.61	0.16	0.04	.	.	.	.	.	.	7.60095	0.00302491	0.0147252	.	.	.	2.5322	0.0104328	0.0367728	.	.	.
EDEG_00160	hypothetical protein	.	.	0.34	0	8.68	5.87	3.34	7.5	580.32	568.57	1010.42	1120.57	0	0.19	-12.4587	0.00105985	0.00376068	-4.40072	0.00158013	0.0201498	11.4438	2.37221e-15	1.13189e-12	6.90605	3.22582e-19	6.25091e-17	7.56496	4.37794e-20	5.27919e-18	.	.	.
EDEG_00161	hypothetical protein	.	.	0	0	0	0	0	0	0	0	0	0	0	0	.	.	.	.	.	.	.	.	.	.	.	.	.	.	.	.	.	.
EDEG_00162	hypothetical protein	.	.	113.37	79.83	42.49	20.31	54.58	29.41	37.03	20.55	34.23	23.47	45.02	25.11	.	.	.	1.77336	0.0147283	0.133772	-2.09253	0.00435075	0.0202141	.	.	.	.	.	.	.	.	.
EDEG_00163	hypothetical protein	YER107C GLE2, Component of the nuclear pore complex required for polyadenylated RNA export but not for protein import, homologous to S. pombe Rae1p	.	228.28	253.76	153.57	140.22	150.45	155.5	239.99	215.98	90.4	112.1	4.81	4.48	-5.26177	9.65948e-06	7.451e-05	.	.	.	.	.	.	.	.	.	.	.	.	.	.	.
EDEG_00164	hypothetical protein	.	.	0	0	0	0	0	0	0	0	0	0	0.78	0.17	.	.	.	.	.	.	.	.	.	.	.	.	.	.	.	.	.	.
EDEG_00165	hypothetical protein	.	.	5.12	10.64	13.64	28.55	19.5	51.58	3.24	6.08	1.97	9.24	0	0.09	-7.62316	0.000699303	0.00269417	-1.85704	0.0368822	0.253954	.	.	.	-2.33976	0.000241993	0.00139286	-1.85913	0.00343487	0.0140324	.	.	.
EDEG_00166	hypothetical protein	YHR090C YNG2, Subunit of the NuA4 histone acetyltransferase complex that acetylates histone H4 and H2A, has similarity to the human tumor suppressor ING1,YNL097C PHO23, Probable component of the Rpd3 histone deacetylase complex, involved in transcriptional regulation of PHO5, C-terminus has similarity to human candidate tumor suppressor p33ING1,YOR064C YNG1, Subunit of the NuA3 histone acetyltran…	.	78.56	138.35	128.02	228.2	58.29	164.64	80.15	127.55	80.88	135.15	278.41	241.5	.	.	.	.	.	.	.	.	.	.	.	.	.	.	.	.	.	.
EDEG_00167	hypothetical protein	.	.	97.73	340.96	65.72	247.18	81.84	308	77.55	321.61	84.52	266.24	1.26	4.3	-6.14762	2.572e-05	0.000178285	.	.	.	.	.	.	.	.	.	.	.	.	.	.	.
EDEG_00168	hypothetical protein	.	.	403.65	1119.91	424.83	908.37	283.34	680.41	533.52	1092.48	306.35	566.18	38.74	54.55	-3.78825	0.00126192	0.00432455	.	.	.	.	.	.	.	.	.	.	.	.	.	.	.
EDEG_00169	hypothetical protein	.	.	0.61	0.31	2.14	1.13	1.05	1.73	28.7	21.48	86.08	82.49	0.56	0.16	-6.56729	0.00735657	0.0174633	.	.	.	6.41056	3.82199e-09	1.05135e-07	5.0276	1.20817e-12	3.66444e-11	5.43484	2.77339e-16	1.29314e-14	.	.	.
EDEG_00170	hypothetical protein	.	.	4.65	4.98	15.05	13.23	13.07	4.42	11.27	6.51	5.8	5.12	36.81	19.47	1.83956	0.0236623	0.0464109	.	.	.	.	.	.	.	.	.	.	.	.	.	.	.
EDEG_00171	hypothetical protein	.	.	13.29	8.97	7.47	5.12	13.59	10.18	12.2	7.76	10.84	7.74	4.35	4.93	.	.	.	.	.	.	.	.	.	.	.	.	.	.	.	.	.	.
EDEG_00172	hypothetical protein	.	.	12.14	6.11	15.88	6.86	20.64	9.5	15.57	7.51	19.11	11.37	17.69	12.88	.	.	.	.	.	.	.	.	.	.	.	.	.	.	.	.	.	.
EDEG_00173	hypothetical protein	.	.	0	0	23.19	27.01	11.44	14.03	0.15	0	0	1.56	0.22	0.4	.	.	.	-8.40275	3.68787e-06	0.000126419	.	.	.	-5.05042	1.04814e-09	1.67702e-08	-4.36278	0.000144992	0.000825791	.	.	.
EDEG_00174	hypothetical protein	.	.	0.3	0.62	33.94	15.14	23.56	12.69	0.73	0.34	1.69	1.11	0.46	0.46	-3.27023	0.0356047	0.0653461	-5.35901	5.07183e-06	0.000165283	.	.	.	-4.60791	1.32914e-09	2.08831e-08	-3.93599	0.00010543	0.000618301	.	.	.
EDEG_00175	hypothetical protein	.	.	0	0	44.77	16.9	6.69	5.02	1.58	1.54	3.84	3.35	0.66	0	.	.	.	-7.22131	0.000856799	0.0121941	.	.	.	-3.01198	0.000488049	0.00261091	-2.32278	0.0345794	0.101277	-2.15642	0.0289515	0.337768
EDEG_00176	hypothetical protein	.	.	35.51	44.71	23.79	36.12	17.37	30.84	29.22	35.2	14.16	28.25	23.07	32.31	.	.	.	.	.	.	.	.	.	.	.	.	.	.	.	.	.	.
EDEG_00177	hypothetical protein	YER021W RPN3, Essential, non-ATPase regulatory subunit of the 26S proteasome lid, similar to the p58 subunit of the human 26S proteasome	.	486.92	489.94	310.64	329.58	339.97	454.3	493.77	478.41	404.81	387.67	630.07	500.06	.	.	.	.	.	.	.	.	.	.	.	.	.	.	.	.	.	.
EDEG_00178	hypothetical protein	.	.	0	0	0	0	0	0	0	0	0	0	0	0	.	.	.	.	.	.	.	.	.	.	.	.	.	.	.	.	.	.
EDEG_00179	hypothetical protein	.	.	332.87	1141.97	244.76	672.18	239.41	705.54	473.19	1090.38	443.54	790.43	371.29	675.98	.	.	.	.	.	.	.	.	.	.	.	.	.	.	.	.	.	.
EDEG_00180	hypothetical protein	YGL207W SPT16, Subunit of the heterodimeric FACT complex Spt16p-Pob3p, facilitates RNA Polymerase II transcription elongation through nucleosomes by destabilizing and then reassembling nucleosome structure	.	420.83	265.09	338.78	182	282.88	172.33	335.16	190.04	166.26	120.27	187.08	116.83	.	.	.	.	.	.	.	.	.	.	.	.	.	.	.	.	.	.
EDEG_00181	hypothetical protein	.	.	1.05	0	0	0	0	0	0	0	0	0	0.18	0.4	.	.	.	.	.	.	.	.	.	.	.	.	.	.	.	.	.	.
EDEG_00182	hypothetical protein	.	.	0.94	0	0.57	0.42	1.53	0	0.87	0.53	0	1.15	1.13	0.47	.	.	.	.	.	.	.	.	.	.	.	.	.	.	.	.	.	.
EDEG_00183	hypothetical protein	.	.	0	0	0	0	0	0	0	0.36	0	0.21	5.31	3.35	5.21853	7.38958e-06	5.99582e-05	.	.	.	.	.	.	.	.	.	.	.	.	.	.	.
EDEG_00184	hypothetical protein	.	.	428.72	439.41	606.51	1099.12	454.28	798.24	813.55	1157.3	459.58	485.52	196.2	233.12	.	.	.	.	.	.	.	.	.	.	.	.	.	.	.	.	.	.
EDEG_00185	hypothetical protein	YGL225W VRG4, Golgi GDP-mannose transporter, regulates Golgi function and glycosylation in Golgi	.	4.58	0.86	0.76	1.65	7.13	15.28	2.31	5.17	19.88	17.67	0	0	-9.85972	0.00320566	0.00893365	.	.	.	.	.	.	.	.	.	.	.	.	3.24064	0.00313858	0.0578852
EDEG_00186	hypothetical protein	YKL035W UGP1, UDP-glucose pyrophosphorylase UGPase, catalyses the reversible formation of UDP-Glc from glucose 1-phosphate and UTP, involved in a wide variety of metabolic pathways, expression modulated by Pho85p through Pho4p	.	45.71	68.24	79.49	52.43	50.21	38.52	21.3	23.16	62.05	71.97	2170.96	1213.18	5.19909	4.51139e-13	3.9128e-11	.	.	.	.	.	.	.	.	.	.	.	.	.	.	.
EDEG_00187	T-complex protein 1, eta subunit	YJL111W CCT7, Subunit of the cytosolic chaperonin Cct ring complex, related to Tcp1p, required for the assembly of actin and tubulins in vivo	.	466.85	400.84	357.32	235.8	334.83	253.13	405.82	275.3	232.48	183.9	1701.44	1190.74	2.2607	0.00194473	0.00605556	.	.	.	.	.	.	.	.	.	.	.	.	.	.	.
EDEG_00188	hypothetical protein	YDL208W NHP2, Nuclear protein related to mammalian high mobility group HMG proteins, essential for function of H/ACA-type snoRNPs, which are involved in 18S rRNA processing	.	141.78	952.66	165.1	811.72	124.65	570.89	154.94	757.26	83.8	339.93	2322.89	5962.76	3.43607	1.97404e-05	0.000140675	.	.	.	.	.	.	.	.	.	.	.	.	.	.	.
EDEG_00189	hypothetical protein	.	.	27.95	56.54	27.8	56.53	20.63	52.2	37.93	70.47	37.73	46.31	279.74	408.23	2.90722	1.35118e-05	0.0001001	.	.	.	.	.	.	.	.	.	.	.	.	.	.	.
EDEG_00190	hypothetical protein	YNL287W SEC21, Gamma subunit of coatomer, a heptameric protein complex that together with Arf1p forms the COPI coat, involved in ER to Golgi transport of selective cargo	.	221.19	139.84	133.21	81.02	169.73	100.66	206.56	128.33	139.19	92.18	15.51	12.72	-3.34608	0.00335195	0.00924713	.	.	.	.	.	.	.	.	.	.	.	.	.	.	.
EDEG_00191	hypothetical protein	.	Y	20.38	8.63	6.29	7.71	32.48	29.02	8.5	7.28	69.43	19.26	0.03	0.07	-8.33669	9.72003e-06	7.48148e-05	.	.	.	.	.	.	.	.	.	.	.	.	2.22212	0.0021657	0.0422174
EDEG_00192	hypothetical protein	.	.	4.92	1.56	2.75	0.84	14.2	7.87	20.21	10.61	20.19	9.34	0.17	0.07	-6.4746	0.000491676	0.00203066	.	.	.	1.65351	0.0205548	0.0739802	.	.	.	1.49055	0.0346944	0.101528	2.79213	0.00168492	0.0348292
EDEG_00193	hypothetical protein	.	.	1.43	0	2.6	1.89	10.49	5.24	15.33	3.23	22.07	5.73	0	0.27	-5.61654	0.0371079	0.0674965	.	.	.	3.03736	0.0138736	0.053488	.	.	.	.	.	.	.	.	.
EDEG_00194	hypothetical protein	.	.	2.64	5.44	3.2	9.32	0	14.52	3.04	29.28	80.25	697.1	155.53	751.26	1.2552	0.0320341	0.0597656	.	.	.	5.95046	0.000439736	0.00274123	5.09621	1.15771e-05	8.89446e-05	5.39303	8.38084e-08	9.24536e-07	.	.	.
EDEG_00195	hypothetical protein	YLR234W TOP3, DNA Topoisomerase III, conserved protein that functions in a complex with Sgs1p and Rmi1p to relax single-stranded negatively-supercoiled DNA preferentially, involved in telomere stability and regulation of mitotic recombination	.	21.64	8.96	15.8	8.15	19.48	11.95	12.65	8.22	6.86	7.25	7	5.46	.	.	.	.	.	.	.	.	.	.	.	.	.	.	.	.	.	.
EDEG_00196	hypothetical protein	.	.	8.96	15.84	10.08	18.63	6.26	21.9	10.62	21.41	2.39	19.52	0.22	0.81	-4.86776	0.00161879	0.005225	.	.	.	.	.	.	.	.	.	.	.	.	.	.	.
EDEG_00197	hypothetical protein	.	.	0	0	0	0	0	0	0	0	0	0	0	0	.	.	.	.	.	.	.	.	.	.	.	.	.	.	.	.	.	.
EDEG_00198	hypothetical protein	YCR047C BUD23, Protein involved in bud-site selection, diploid mutants display a random budding pattern instead of the wild-type bipolar pattern	.	33.89	50.08	51.34	52.7	33.14	47.11	52.54	52.39	27.73	39.7	102.42	75.2	.	.	.	.	.	.	.	.	.	.	.	.	.	.	.	.	.	.
EDEG_00199	hypothetical protein	.	.	47.38	103.87	41.71	97.08	40.25	83.2	48.3	85.57	41.98	87.1	115.84	157.25	.	.	.	.	.	.	.	.	.	.	.	.	.	.	.	.	.	.
EDEG_00200	hypothetical protein	.	Y	0	0	0	0	0	0	0.38	0	0	0	0	0	.	.	.	.	.	.	.	.	.	.	.	.	.	.	.	.	.	.
EDEG_00201	hypothetical protein	.	.	11.45	16.46	20.4	41.33	15.84	33.5	13.2	20.48	22.56	43.82	218.82	718.94	4.16476	3.52208e-10	1.15968e-08	.	.	.	.	.	.	.	.	.	.	.	.	.	.	.
EDEG_00202	hypothetical protein	.	.	7.94	5.04	17.77	19.41	25.4	28	26.52	21.19	53.56	41.01	1.75	2.43	-3.74484	0.00701499	0.0168549	-1.47132	0.0432722	0.287999	1.98542	0.00889727	0.0370648	.	.	.	.	.	.	.	.	.
EDEG_00203	hypothetical protein	YMR142C RPL13B, Protein component of the large 60S ribosomal subunit, nearly identical to Rpl13Ap, not essential for viability, has similarity to rat L13 ribosomal protein,YDL082W RPL13A, Protein component of the large 60S ribosomal subunit, nearly identical to Rpl13Bp, not essential for viability, has similarity to rat L13 ribosomal protein	.	1064.01	2920.38	1219.98	2948.59	1080.42	2587.48	1142.56	2857.82	858.5	1833.13	1503.53	2859.15	.	.	.	.	.	.	.	.	.	.	.	.	.	.	.	.	.	.
EDEG_00204	hypothetical protein	YDL083C RPS16B, Protein component of the small 40S ribosomal subunit, identical to Rps16Ap and has similarity to E. coli S9 and rat S16 ribosomal proteins,YMR143W RPS16A, Protein component of the small 40S ribosomal subunit, identical to Rps16Bp and has similarity to E. coli S9 and rat S16 ribosomal proteins	.	2084.33	9357.66	2162.63	8454.15	1722.46	6826.3	2705.44	9437.99	1829.21	4525.26	2190.95	5103.91	.	.	.	.	.	.	.	.	.	.	.	.	.	.	.	.	.	.
EDEG_00205	hypothetical protein	YGR020C VMA7, Subunit F of the eight-subunit V1 peripheral membrane domain of vacuolar H+-ATPase V-ATPase, an electrogenic proton pump found throughout the endomembrane system, required for the V1 domain to assemble onto the vacuolar membrane	.	53.44	391.06	51.72	386.74	90.63	402.92	85.86	463.22	108.83	425.52	11.23	44.51	-3.30487	0.0136008	0.0290972	.	.	.	.	.	.	.	.	.	.	.	.	.	.	.
EDEG_00206	hypothetical protein	.	.	0	0	0	0	0	0	0	0	0	0	0.19	0.63	.	.	.	.	.	.	.	.	.	.	.	.	.	.	.	.	.	.
EDEG_00207	hypothetical protein	.	.	865.45	1324.01	1078.26	1573.56	712.23	1311.24	932.24	1339.18	566.52	739.46	412.49	509.07	.	.	.	.	.	.	.	.	.	.	.	.	.	.	.	.	.	.
EDEG_00208	hypothetical protein	.	.	0	0	0	0	0	0	0	0	0	0	0	0	.	.	.	.	.	.	.	.	.	.	.	.	.	.	.	.	.	.
EDEG_00209	hypothetical protein	YFR031C SMC2, Component of the condensin complex, essential SMC chromosomal ATPase family member that forms a complex with Smc4p to form the active ATPase	.	106.92	74.06	78.3	65.12	76.22	54.72	86.76	54.66	66.74	49.29	313.09	260.94	2.05803	0.00409819	0.0108999	.	.	.	.	.	.	.	.	.	.	.	.	.	.	.
EDEG_00210	hypothetical protein	YHR062C RPP1, Subunit of both RNase MRP, which cleaves pre-rRNA, and nuclear RNase P, which cleaves tRNA precursors to generate mature 5' ends	.	6.43	12.42	7.3	18.07	5.89	11.78	7.22	11.55	2.82	8.58	26.09	27.35	.	.	.	.	.	.	.	.	.	.	.	.	.	.	.	.	.	.
EDEG_00211	hypothetical protein	.	.	10.52	7.99	12.08	5.86	2.71	5.07	8.04	4.37	4.66	8.5	2.37	1.99	.	.	.	.	.	.	.	.	.	.	.	.	.	.	.	.	.	.
EDEG_00212	hypothetical protein	.	.	0	0	0	0	0	0	0	0	0	0	0	0	.	.	.	.	.	.	.	.	.	.	.	.	.	.	.	.	.	.
EDEG_00213	dUTP diphosphatase	YBR252W DUT1, dUTPase, catalyzes hydrolysis of dUTP to dUMP and PPi, thereby preventing incorporation of uracil into DNA during replication, critical for the maintenance of genetic stability	.	103.84	539.51	207.84	1320.06	155.51	1106.74	201.84	1059.94	170.52	630.92	8.42	26.34	-5.00942	0.000420693	0.00179375	.	.	.	.	.	.	.	.	.	.	.	.	.	.	.
EDEG_00214	methionine adenosyltransferase	YLR180W SAM1, S-adenosylmethionine synthetase, catalyzes transfer of the adenosyl group of ATP to the sulfur atom of methionine, one of two differentially regulated isozymes Sam1p and Sam2p,YDR502C SAM2, S-adenosylmethionine synthetase, catalyzes transfer of the adenosyl group of ATP to the sulfur atom of methionine, one of two differentially regulated isozymes Sam1p and Sam2p	.	210.41	225.08	284.35	372.46	202.89	273.01	133.15	101.99	113.46	100.69	763.73	676.34	2.17543	0.0112633	0.0249237	.	.	.	.	.	.	-1.43772	0.0151601	0.0541232	-1.3072	0.0227442	0.0722402	.	.	.
EDEG_00215	hypothetical protein	.	.	0	0	0	0	0	0	0	0	0	0	0	0	.	.	.	.	.	.	.	.	.	.	.	.	.	.	.	.	.	.
EDEG_00216	hypothetical protein	.	.	108.37	205.44	294.19	488.81	163.29	362.54	114.08	213	59.07	133.97	19.81	34.69	-2.72467	0.00719477	0.0171939	.	.	.	.	.	.	-1.40711	0.0190113	0.0653958	.	.	.	.	.	.
EDEG_00217	hypothetical protein	YGL112C TAF6, Subunit 60 kDa of TFIID and SAGA complexes, involved in transcription initiation of RNA polymerase II and in chromatin modification, similar to histone H4	.	101.2	119.06	157.46	171.28	71.38	115.35	68.09	79.2	36.86	65.28	22.07	18.34	-2.06015	0.0272755	0.0522866	.	.	.	.	.	.	.	.	.	.	.	.	.	.	.
EDEG_00218	hypothetical protein	.	.	13.25	11.21	12.98	12.14	6.65	17.57	10.22	9.96	4.29	8.74	2.56	3.79	.	.	.	.	.	.	.	.	.	.	.	.	.	.	.	.	.	.
EDEG_00219	hypothetical protein	YJR072C NPA3, Essential, conserved, cytoplasmic ATPase, phosphorylated by the Pcl1p-Pho85p kinase complex	.	61.96	58.24	97.71	105.96	83.14	97.5	103.36	86.89	49.23	71.14	132.44	96.98	.	.	.	.	.	.	.	.	.	.	.	.	.	.	.	.	.	.
EDEG_00220	hypothetical protein	YPR051W MAK3, Catalytic subunit of N-terminal acetyltransferase of the NatC type, required for replication of dsRNA virus	.	1.14	3.52	4.66	3.77	6.27	6.79	3.64	3.37	3.99	5.04	4.39	4.74	.	.	.	.	.	.	.	.	.	.	.	.	.	.	.	.	.	.
EDEG_00221	hypothetical protein	.	.	42.9	226.1	76.27	376.02	34.97	274.39	44.51	311.82	46.81	191.66	21.25	88.18	.	.	.	.	.	.	.	.	.	.	.	.	.	.	.	.	.	.
EDEG_00222	hypothetical protein	YLR274W MCM5, Component of the hexameric MCM complex, which is important for priming origins of DNA replication in G1 and becomes an active ATP-dependent helicase that promotes DNA melting and elongation when activated by Cdc7p-Dbf4p in S-phase	.	131.96	111	135.01	102.42	107.2	97.98	102.78	88.79	41.21	75.49	319.31	234.38	1.56221	0.0323177	0.0602	.	.	.	.	.	.	.	.	.	.	.	.	.	.	.
EDEG_00223	hypothetical protein	.	.	0	0	0	0	0	0	0	0	0	0	0	0	.	.	.	.	.	.	.	.	.	.	.	.	.	.	.	.	.	.
EDEG_00224	hypothetical protein	.	.	5.95	6.14	7.22	12.48	9.71	6.37	5.83	6.43	9.05	17.73	42.09	84.08	2.67589	0.000166298	0.000847216	.	.	.	.	.	.	.	.	.	.	.	.	.	.	.
EDEG_00225	hypothetical protein	.	.	37.01	22.09	23.02	22.77	11.11	19.64	21.44	21.6	13.66	17.35	0.83	1.35	-4.27421	0.00145539	0.0048145	.	.	.	.	.	.	.	.	.	.	.	.	.	.	.
EDEG_00226	hypothetical protein	.	.	20.77	25.24	34.39	44.18	17.23	40.13	12.83	17.99	8.32	12.26	29.18	27.64	.	.	.	.	.	.	.	.	.	-1.47938	0.0160151	0.0568266	-1.27813	0.0251778	0.0788242	.	.	.
EDEG_00227	hypothetical protein	.	.	0	0	0	0	0	0	0.31	0	0	0	0	0	.	.	.	.	.	.	.	.	.	.	.	.	.	.	.	.	.	.
EDEG_00228	hypothetical protein	YKL113C RAD27, 5' to 3' exonuclease, 5' flap endonuclease, required for Okazaki fragment processing and maturation as well as for long-patch base-excision repair, member of the S. pombe RAD2/FEN1 family	.	158.64	161.22	191.31	182.8	135.41	165.41	145.9	138.5	90.92	93.16	29.59	28.53	-2.21492	0.016296	0.0339276	.	.	.	.	.	.	.	.	.	.	.	.	.	.	.
EDEG_00229	hypothetical protein	YLR074C BUD20, Protein involved in bud-site selection, diploid mutants display a random budding pattern instead of the wild-type bipolar pattern	.	70.09	366.28	79.65	377.4	56.48	312.46	112.94	562.33	120.68	269.91	36.17	108.78	.	.	.	.	.	.	.	.	.	.	.	.	.	.	.	.	.	.
EDEG_00230	hypothetical protein	.	.	214.92	320.5	189.17	245.35	166.54	230.9	312.47	367.26	192.29	225.17	457.6	546.49	.	.	.	.	.	.	.	.	.	.	.	.	.	.	.	.	.	.
EDEG_00231	hypothetical protein	.	.	1.2	0	3.27	0.79	0	6.59	1.87	1.01	14.29	15.61	0.41	0.34	.	.	.	.	.	.	2.96069	0.0229496	0.0808367	.	.	.	1.89756	0.027093	0.0829476	.	.	.
EDEG_00232	hypothetical protein	.	.	2.41	1.91	2.02	1.72	3.63	3.06	8.47	7.85	24.74	20.83	2	3.02	.	.	.	.	.	.	2.40283	0.00524058	0.0235283	2.46703	0.000268613	0.00152593	2.48284	2.16323e-05	0.000149799	.	.	.
EDEG_00233	hypothetical protein	.	.	17.21	4.07	13.34	6.72	14.49	7.76	17.18	5.89	8.31	5.37	49.77	27.75	1.94247	0.0120546	0.0262821	.	.	.	.	.	.	.	.	.	.	.	.	.	.	.
EDEG_00234	hypothetical protein	.	.	12.48	12.87	7.56	13.77	7.63	19.07	6.83	12.32	0	8.34	46.71	74.17	2.67264	0.00164434	0.00528208	.	.	.	.	.	.	.	.	.	.	.	.	.	.	.
EDEG_00235	hypothetical protein	.	.	33.5	25.66	4.35	17.1	92.44	217.54	37.73	59.09	555.82	338.12	6.73	4.53	-4.73817	0.00544982	0.0137541	.	.	.	2.4013	0.00600085	0.0265971	.	.	.	1.6515	0.0165256	0.0548292	3.91985	3.2524e-06	0.000263616
EDEG_00236	hypothetical protein	.	.	16.58	8.16	4.79	5.23	30.3	33.83	13.13	10.85	127.23	39.27	5.24	3.64	.	.	.	.	.	.	.	.	.	.	.	.	0.948064	0.0391218	0.11159	2.79105	0.000427011	0.0114365
EDEG_00237	hypothetical protein	.	Y	12.96	16.38	22.05	29.88	6.13	18.39	8.39	9.9	5.28	17.73	29.31	35.59	.	.	.	.	.	.	.	.	.	.	.	.	.	.	.	.	.	.
EDEG_00238	hypothetical protein	YMR165C PAH1, Mg<sup>2+</sup>-dependent phosphatidate PA phosphatase, catalyzes the dephosphorylation of PA to yield diacylglycerol and P<sub>i</sub>, responsible for de novo lipid synthesis, homologous to mammalian lipin 1	.	56.13	45.56	46.75	29.24	58.45	37.51	54.53	43.09	149.11	66.39	344.13	191.95	2.21459	0.00110286	0.00388679	.	.	.	.	.	.	.	.	.	.	.	.	.	.	.
EDEG_00239	isopentenyl-diphosphate delta-isomerase	.	.	1.03	2.12	3.73	11.54	1.25	7.52	92.78	250.8	148.24	316.07	0.18	0.29	-9.24948	0.00147118	0.00485299	.	.	.	6.98508	1.47289e-09	4.74444e-08	4.89749	1.59017e-11	3.60162e-10	5.40906	3.25667e-15	1.23789e-13	.	.	.
EDEG_00240	hypothetical protein	.	.	26.88	62.67	17	78.12	25.72	85.71	22.44	64.59	27.88	68.9	22.34	41.23	.	.	.	.	.	.	.	.	.	.	.	.	.	.	.	.	.	.
EDEG_00241	hypothetical protein	.	Y	2.63	8.12	34.62	80.82	22.48	45.74	4460.05	10334.2	1414.82	1363.17	1.91	1.24	-10.8682	0.000922945	0.0033696	-3.30368	0.0013407	0.0176617	9.68341	8.71321e-11	3.82278e-09	6.3719	5.24576e-14	2.3458e-12	6.98445	2.08656e-16	1.02771e-14	.	.	.
EDEG_00242	hypothetical protein	YLL011W SOF1, Essential protein required for biogenesis of 40S small ribosomal subunit, has similarity to the beta subunit of trimeric G-proteins and the splicing factor Prp4p	.	204.55	151.7	154.89	125.63	56.82	78.3	64.67	46.17	35.6	46.44	1144.09	861.12	3.67557	2.67793e-06	2.61613e-05	.	.	.	-2.10046	0.00210314	0.0107833	-1.12299	0.0427418	0.128854	-1.52048	0.0101212	0.0358738	.	.	.
EDEG_00243	hypothetical protein	.	.	40.83	16.16	17.84	17.15	14	6.08	4.14	4.25	2.96	3.62	2.02	1.91	-2.24297	0.046257	0.0810296	.	.	.	-3.32501	1.0611e-05	0.000107537	-1.91038	0.00176456	0.00818454	-2.5565	0.000195528	0.0010819	.	.	.
EDEG_00244	hypothetical protein	.	.	6.6	7.21	9.89	10.28	4.75	8.54	8.42	14.67	4.36	7.78	0.2	0.07	-5.89678	0.000271828	0.0012702	.	.	.	.	.	.	.	.	.	.	.	.	.	.	.
EDEG_00245	hypothetical protein	.	.	0	0	0	0	0	0	0	0	0	0	0	0	.	.	.	.	.	.	.	.	.	.	.	.	.	.	.	.	.	.
EDEG_00246	hypothetical protein	.	.	0	0	0	0	0	0	0	0	0	0	0	0	.	.	.	.	.	.	.	.	.	.	.	.	.	.	.	.	.	.
EDEG_00247	hypothetical protein	YJL110C GZF3, GATA zinc finger protein and Dal80p homolog that negatively regulates nitrogen catabolic gene expression by competing with Gat1p for GATA site binding,YKR034W DAL80, Negative regulator of genes in multiple nitrogen degradation pathways, expression is regulated by nitrogen levels and by Gln3p, member of the GATA-binding family, forms homodimers and heterodimers with Deh1p	.	653.37	339.05	425.73	215.52	525.92	260.15	13.88	14.83	33.12	27.5	2136.01	1224.03	3.56427	0.00239689	0.00717454	.	.	.	-4.98626	6.80043e-10	2.42993e-08	-4.06801	2.22543e-09	3.38965e-08	-4.43441	2.45101e-09	3.48421e-08	.	.	.
EDEG_00248	hypothetical protein	.	.	0	1.27	4.48	0	1.51	0	2.98	4.17	8.64	19.33	4.99	2.68	.	.	.	.	.	.	4.19579	0.00898023	0.0373207	2.73587	0.00840643	0.0326158	3.16012	0.00159203	0.00704725	.	.	.
EDEG_00249	hypothetical protein	.	.	0	0	0	0	0	0	0.53	0.29	1.43	0.51	0.35	0	.	.	.	.	.	.	.	.	.	.	.	.	.	.	.	.	.	.
EDEG_00250	hypothetical protein	.	.	6.5	6.61	11.52	13.64	6.02	10.96	8.88	17.32	20.2	44.99	14.37	14.75	.	.	.	.	.	.	.	.	.	.	.	.	1.32785	0.0332878	0.0980687	.	.	.
EDEG_00251	hypothetical protein	.	Y	0	0	1.16	14.35	3.12	22.21	4.19	8.63	12.53	48.34	14.54	15.8	.	.	.	-6.9541	0.00240044	0.0289871	9.35314	7.32019e-05	0.00058731	.	.	.	.	.	.	.	.	.
EDEG_00252	hypothetical protein	.	.	0	0	0	0	0	0	0	0	0	0	0	0	.	.	.	.	.	.	.	.	.	.	.	.	.	.	.	.	.	.
EDEG_00253	hypothetical protein	.	Y	0.65	2.68	7.09	18.06	1.59	9.53	1.12	3.3	2.73	10.85	0.78	0.98	.	.	.	.	.	.	.	.	.	.	.	.	.	.	.	.	.	.
EDEG_00254	hypothetical protein	YHR084W STE12, Transcription factor that is activated by a MAP kinase signaling cascade, activates genes involved in mating or pseudohyphal/invasive growth pathways	.	131.24	54.13	30.73	15.7	353.02	175.66	216.91	120.04	884.82	306.17	17.47	6.53	-4.2417	0.00501248	0.012851	.	.	.	1.18179	0.0486746	0.14594	.	.	.	1.23918	0.0393468	0.11214	3.63855	2.78475e-05	0.00126793
EDEG_00255	hypothetical protein	YDR404C RPB7, RNA polymerase II subunit B16, forms two subunit dissociable complex with Rpb4p	.	102.07	179.96	80.88	147.19	76.7	122.32	82.84	124.14	68.8	145.86	4.99	5.39	-4.46417	0.000219644	0.00106994	.	.	.	.	.	.	.	.	.	.	.	.	.	.	.
EDEG_00256	hypothetical protein	.	.	9.85	6.06	4.4	2.29	9.72	4.44	9.03	4.68	6.31	5.89	442.21	193.7	5.61914	8.11802e-18	2.06198e-15	.	.	.	.	.	.	.	.	.	.	.	.	.	.	.
EDEG_00257	hypothetical protein	.	.	4.38	0	2.12	0.77	5	0.54	1.72	0.82	3.28	1.27	331.38	158.63	7.16161	1.02449e-17	2.42872e-15	.	.	.	.	.	.	.	.	.	.	.	.	.	.	.
EDEG_00258	hypothetical protein	.	.	1360.29	1117.33	1193.13	845.5	939.93	706.71	1621.11	1211.23	1113.25	1070.09	2173.78	1672.56	.	.	.	.	.	.	.	.	.	.	.	.	.	.	.	.	.	.
EDEG_00259	hypothetical protein	.	Y	1.74	0	22.14	18.42	26.94	41.46	2.81	2.02	5.7	4.07	25.55	34.55	.	.	.	-4.22678	7.48732e-05	0.00161707	.	.	.	-3.03054	1.16974e-05	8.96712e-05	-2.3804	0.00744171	0.027803	.	.	.
EDEG_00260	hypothetical protein	.	.	0	0	0	0	0	0	0.29	0	0	0.83	0	0	.	.	.	.	.	.	.	.	.	.	.	.	.	.	.	.	.	.
EDEG_00261	hypothetical protein	.	Y	0.64	3.97	1.17	8.48	6.27	8.23	17.29	93.26	33.27	134.13	24.83	71.77	.	.	.	.	.	.	5.20269	5.88685e-05	0.000490476	3.56073	1.05442e-05	8.19115e-05	4.01169	1.73557e-07	1.82261e-06	.	.	.
EDEG_00262	hypothetical protein	.	Y	0	0	0	0	1.61	2.42	0.23	0.74	2.77	1.1	10.05	22.93	4.38411	1.31643e-05	9.77293e-05	.	.	.	.	.	.	.	.	.	.	.	.	.	.	.
EDEG_00263	hypothetical protein	.	.	26.75	16.84	23.76	19.32	25.7	18.53	18	15.66	12.32	14.46	8.52	6.95	.	.	.	.	.	.	.	.	.	.	.	.	.	.	.	.	.	.
EDEG_00264	hypothetical protein	.	.	0	0	0	0	0	0	0	0	0	0	0	0	.	.	.	.	.	.	.	.	.	.	.	.	.	.	.	.	.	.
EDEG_00265	hypothetical protein	.	.	150.66	139.17	51.25	55.24	82.18	60.61	87.08	94.91	121.67	123.81	822.46	579.09	2.79706	2.11587e-05	0.000149881	1.4688	0.0253692	0.198715	.	.	.	.	.	.	.	.	.	.	.	.
EDEG_00266	hypothetical protein	YCR011C ADP1, Putative ATP-dependent permease of the ABC transporter family of proteins	.	1.23	1.69	0.37	1.08	1	1.13	6.09	6.81	6.89	9.57	77.03	68.78	3.71708	1.73045e-07	2.47128e-06	.	.	.	2.20177	0.0173043	0.0643526	2.99712	5.18833e-05	0.000350037	2.69456	2.72826e-05	0.000183123	.	.	.
EDEG_00267	hypothetical protein	.	.	0	0	0	0	0	0	0	0	0	0	0	0	.	.	.	.	.	.	.	.	.	.	.	.	.	.	.	.	.	.
EDEG_00268	hypothetical protein	.	Y	0	1.16	0	0	0	0	0	1.27	0	0.19	0.1	0.32	.	.	.	.	.	.	.	.	.	.	.	.	.	.	.	.	.	.
EDEG_00269	hypothetical protein	.	.	0	0	0	0	0	0	0	0	0	0	0	0	.	.	.	.	.	.	.	.	.	.	.	.	.	.	.	.	.	.
EDEG_00270	hypothetical protein	.	.	3.96	2.47	5.24	1.91	7.04	4.84	19.79	11.23	13.13	6.21	0.51	0.75	-3.97962	0.0104269	0.0234671	.	.	.	1.60662	0.0343128	0.110837	1.47664	0.0362141	0.111689	1.56192	0.00960238	0.0343349	.	.	.
EDEG_00271	hypothetical protein	.	.	6.93	3.63	11.11	5.07	12.92	5.32	37.36	15.89	13.37	7.4	0.99	0.57	-4.33921	0.00370197	0.0100108	.	.	.	.	.	.	.	.	.	1.39939	0.0344255	0.100995	.	.	.
EDEG_00272	hypothetical protein	.	.	0.49	0	2.24	1.63	0	1.81	0.77	1.53	0	1.24	1.44	1.12	.	.	.	.	.	.	.	.	.	.	.	.	.	.	.	.	.	.
EDEG_00273	hypothetical protein	.	.	48.69	32.66	57.74	37.57	41.2	36.29	50.69	33.44	26.35	29.99	73.2	51.49	.	.	.	.	.	.	.	.	.	.	.	.	.	.	.	.	.	.
EDEG_00274	CAMK protein kinase	.	Y	0	1.57	1.38	4.03	1.86	4.19	49.1	59.02	351.85	290.38	3.98	4.75	.	.	.	.	.	.	8.02411	1.04553e-08	2.57007e-07	5.69311	6.72243e-13	2.2546e-11	6.23217	1.59382e-16	7.96228e-15	.	.	.
EDEG_00275	hypothetical protein	.	.	65.42	31.8	37.25	25.65	338.8	214.6	317.44	215.27	1175.42	486.16	17.56	10.37	-4.53309	0.00555575	0.0139423	.	.	.	2.73345	0.000781595	0.00456831	1.66514	0.0232401	0.0774965	2.00959	0.00319334	0.0131223	3.25718	7.1522e-05	0.00265407
EDEG_00276	hypothetical protein	.	.	0	0	0	0	0	0	0	0	0	0	0	0	.	.	.	.	.	.	.	.	.	.	.	.	.	.	.	.	.	.
EDEG_00277	hypothetical protein	.	.	51.04	47.97	44.73	40.78	41.61	37.97	83.88	69.5	37.09	43.13	1167.1	725.14	4.07341	7.21659e-11	3.19553e-09	.	.	.	.	.	.	.	.	.	.	.	.	.	.	.
EDEG_00278	hypothetical protein	YLR175W CBF5, Pseudouridine synthase catalytic subunit of box H/ACA small nucleolar ribonucleoprotein particles snoRNPs, acts on both large and small rRNAs and on snRNA U2	.	109.27	99.96	116.62	86.83	51.6	54.77	104.34	65.59	75.91	64.61	192.91	217.71	1.30491	0.0476178	0.0831266	.	.	.	.	.	.	.	.	.	.	.	.	.	.	.
EDEG_00279	hypothetical protein	.	.	46.63	89.18	45.13	88.59	25.75	73.07	61.64	120.87	49.06	144.41	214.75	255.49	1.37755	0.0176887	0.0364644	.	.	.	.	.	.	.	.	.	.	.	.	.	.	.
EDEG_00280	hypothetical protein	.	.	42.53	33.02	37.76	26.16	158.46	98.61	51.58	36.96	102.14	75.53	356.33	209.83	2.24815	0.00263919	0.0077309	.	.	.	.	.	.	.	.	.	.	.	.	2.12609	0.00431563	0.0746749
EDEG_00281	hypothetical protein	.	.	0	0	0	0	0	0	0	0	0	0	0	0	.	.	.	.	.	.	.	.	.	.	.	.	.	.	.	.	.	.
EDEG_00282	hypothetical protein	.	.	0	0	0	0	0	0	0	0	0	0	0	0	.	.	.	.	.	.	.	.	.	.	.	.	.	.	.	.	.	.
EDEG_00283	hypothetical protein	.	Y	25.05	5.01	4.69	3.82	63.81	30.61	0.74	0.09	2.13	0.81	0.81	0.43	-3.4224	0.0262016	0.05061	.	.	.	-4.86802	1.55975e-06	2.1887e-05	-4.88134	2.27534e-07	2.33423e-06	-4.83941	1.02114e-06	9.42218e-06	3.53795	6.68415e-06	0.000438025
EDEG_00284	hypothetical protein	.	.	29.06	8.56	9.33	5.49	93.91	61.84	3.59	5.27	6.55	8.75	1.91	0.88	-3.25529	0.0129936	0.0280543	.	.	.	-2.13062	0.00901376	0.0374152	-2.62426	0.000184746	0.00108727	-2.42441	0.000804351	0.00386376	3.51736	1.00969e-05	0.000565426
EDEG_00285	hypothetical protein	.	.	21.82	26.45	7.46	23.08	77.77	220.52	30.96	68.82	480.04	405.22	4.43	5.63	-5.02972	0.00444589	0.0116676	.	.	.	2.92161	0.00257563	0.0128448	.	.	.	1.83549	0.012418	0.042658	3.39198	3.71571e-05	0.00156772
EDEG_00286	hypothetical protein	.	.	26.13	18.86	20.43	17.64	19.17	20.59	18.8	17.68	9.53	16.4	1.84	1.68	-3.36407	0.00517334	0.0131874	.	.	.	.	.	.	.	.	.	.	.	.	.	.	.
EDEG_00287	hypothetical protein	.	Y	1.97	2.17	0.72	2.44	4.82	4.1	2.59	1.85	14.57	7.16	4.1	5.75	.	.	.	.	.	.	.	.	.	.	.	.	.	.	.	.	.	.
EDEG_00288	hypothetical protein	.	.	0	0	0	0	0	0	0	0	0	0	0	0	.	.	.	.	.	.	.	.	.	.	.	.	.	.	.	.	.	.
EDEG_00289	hypothetical protein	.	Y	0	0	13.08	11.1	99.68	79.1	0	0	5.04	0.8	0	0	-8.403	0.0408251	0.0727325	-8.03756	6.13264e-05	0.00139402	.	.	.	-5.88421	2.75431e-07	2.77912e-06	-5.20357	0.00061789	0.00305624	2.97936	0.000398069	0.0108298
EDEG_00290	hypothetical protein	.	.	30.2	33.05	11.77	6.12	6.03	3.95	0.85	2.78	0.86	2.16	13.47	8.51	.	.	.	2.34302	0.000792602	0.0114336	-4.402	8.49982e-09	2.1662e-07	-2.04806	0.00240552	0.010757	-3.33273	4.60714e-05	0.000291869	.	.	.
EDEG_00291	hypothetical protein	.	.	62.47	267.54	18.72	82.68	139.32	790.23	214.3	1308.34	764.6	2911.7	57.42	130.75	.	.	.	.	.	.	3.24787	0.00769458	0.0330067	2.50411	0.00859232	0.0332306	2.77242	0.00138796	0.00623069	3.32138	0.00028502	0.00805378
EDEG_00292	hypothetical protein	.	.	61.75	19.31	10.11	12.4	149.57	149.68	54.76	37.96	594.51	256.74	131.49	60.29	.	.	.	.	.	.	1.57707	0.0264195	0.0902111	.	.	.	1.38543	0.0234541	0.0741584	3.82971	1.51587e-06	0.000150609
EDEG_00293	hypothetical protein	.	.	3.76	1.94	11.95	1.24	2.3	0	0.65	0	5.27	2.2	354.48	126.13	6.86322	2.78285e-12	1.86714e-10	.	.	.	.	.	.	.	.	.	.	.	.	.	.	.
EDEG_00294	hypothetical protein	.	.	9.32	20.83	40.96	33.93	3.8	19.94	2.96	2.63	19.62	20.75	1565.88	1784.22	6.89907	1.93359e-18	7.63985e-16	.	.	.	.	.	.	.	.	.	.	.	.	.	.	.
EDEG_00295	hypothetical protein	.	.	111.76	271.46	85.81	203.81	55.95	167.79	70.05	181.52	46.81	112.91	262.92	370.3	.	.	.	.	.	.	.	.	.	.	.	.	.	.	.	.	.	.
EDEG_00296	hypothetical protein	.	Y	39.99	74.78	7.32	19.18	90.55	252.23	1.11	3.63	10.16	11.72	0	0	-10.5841	0.0010235	0.00368056	.	.	.	-3.27929	2.50858e-05	0.00023002	-3.8158	2.8547e-05	0.00020446	-3.60446	4.14141e-05	0.000265247	3.79991	8.09116e-06	0.000479246
EDEG_00297	hypothetical protein	.	.	478.88	288.43	414.03	169.74	315.09	179.87	529.62	226.6	251.45	139.26	2762.83	1662.45	2.86298	6.7156e-05	0.000388936	.	.	.	.	.	.	.	.	.	.	.	.	.	.	.
EDEG_00298	hypothetical protein	.	.	322.6	308.89	17.52	13.91	5.71	10.71	2.12	2.47	4.1	4.29	4.95	4.03	-3.26566	0.0493948	0.0853761	4.84935	1.32885e-13	2.11819e-11	-6.90168	1.74881e-18	3.03069e-15	-2.04268	0.0024009	0.0107501	-5.49259	1.08101e-06	9.76821e-06	.	.	.
EDEG_00299	hypothetical protein	.	.	58.01	58.1	51.23	71.95	56.74	57.12	48.84	61.68	40.92	71.73	510.86	458.76	3.03705	8.77844e-07	1.00052e-05	.	.	.	.	.	.	.	.	.	.	.	.	.	.	.
EDEG_00300	hypothetical protein	.	.	210.13	245.72	208.89	259.45	256.91	270.88	216.68	290.44	409.81	464.08	3103.53	2532.42	3.20709	1.20735e-06	1.32921e-05	.	.	.	.	.	.	.	.	.	.	.	.	.	.	.
EDEG_00301	hypothetical protein	YJL138C TIF2, Translation initiation factor eIF4A, identical to Tif1p, DEAD/H-box RNA helicase that couples ATPase activity to RNA binding and unwinding, forms a dumbbell structure of two compact domains connected by a linker, interacts with eIF4G,YKR059W TIF1, Translation initiation factor eIF4A, identical to Tif2p, DEAD/H-box RNA helicase that couples ATPase activity to RNA binding and unwindin…	.	1083.91	718.91	803.26	346.96	871.09	420.83	1111.51	540.86	883.3	428.63	6862.85	3808.85	2.89622	6.65164e-05	0.000387123	.	.	.	.	.	.	.	.	.	.	.	.	.	.	.
EDEG_00302	glycoprotease/Kae1 family metallohydrolase	YKR038C KAE1, Putative glycoprotease proposed to be in transcription as a component of the EKC protein complex with Bud32p, Cgi121p, Pcc1p, and Gon7p, also identified as a component of the KEOPS protein complex	.	84.72	128.49	153.47	193.78	89.32	115.91	119.24	124.32	80.52	104.76	1060.61	953.94	3.11385	3.12511e-06	2.94772e-05	.	.	.	.	.	.	.	.	.	.	.	.	.	.	.
EDEG_00303	hypothetical protein	.	.	47.21	35.43	36.94	15.03	50.42	26.02	33.07	19.97	22.85	15.42	149.1	104.17	2.25471	0.00221943	0.00676288	.	.	.	.	.	.	.	.	.	.	.	.	.	.	.
EDEG_00304	hypothetical protein	YER016W BIM1, Microtubule-binding protein that together with Kar9p makes up the cortical microtubule capture site and delays the exit from mitosis when the spindle is oriented abnormally	.	71.09	45.97	50.17	38.94	30.39	28.47	67.81	42.87	30.25	34.78	0.31	0.35	-7.15948	7.22324e-07	8.42159e-06	.	.	.	.	.	.	.	.	.	.	.	.	.	.	.
EDEG_00305	hypothetical protein	.	.	0	0.47	0	0	0	0.42	0.87	2.85	2.57	6.28	0.04	0	.	.	.	.	.	.	4.11621	0.00840011	0.0353764	4.86577	4.14992e-05	0.000286065	4.59749	1.80437e-05	0.000126451	.	.	.
EDEG_00306	tRNA dihydrouridine synthase A	.	.	63.94	75.15	80.21	79.54	50.03	62.12	29.85	36.59	28.25	44.94	231.79	198.46	2.21179	0.0038962	0.0104882	.	.	.	.	.	.	.	.	.	.	.	.	.	.	.
EDEG_00307	hypothetical protein	.	Y	2.58	0	1.17	1.71	1.58	1.18	21.06	44.32	12.36	44.75	0	0	-11.7439	0.00328842	0.00910719	.	.	.	4.02338	0.000111097	0.000844435	4.49924	1.79154e-08	2.323e-07	4.34765	4.30324e-10	7.16591e-09	.	.	.
EDEG_00308	26S proteasome subunit P45 family protein	YDL007W RPT2, One of six ATPases of the 19S regulatory particle of the 26S proteasome involved in the degradation of ubiquitinated substrates, required for normal peptide hydrolysis by the core 20S particle	.	1013.86	721.64	709.53	448.55	909.71	629.35	987.7	711.21	1083.27	729.02	414.68	307.64	.	.	.	.	.	.	.	.	.	.	.	.	.	.	.	.	.	.
EDEG_00309	hypothetical protein	.	.	1146.86	2101.22	1057.67	1648.89	1256.81	1643.38	1113.71	1593.01	1150.98	1759.04	228.41	252.94	-2.59152	0.0186396	0.0380933	.	.	.	.	.	.	.	.	.	.	.	.	.	.	.
EDEG_00310	hypothetical protein	YGL097W SRM1, Nucleotide exchange factor for Gsp1p, localizes to the nucleus, required for nucleocytoplasmic trafficking of macromolecules, suppressor of the pheromone response pathway, potentially phosphorylated by Cdc28p	.	0	0	0	2.15	0	0	0.57	0.92	2.28	2.17	0	0.92	.	.	.	.	.	.	.	.	.	.	.	.	.	.	.	.	.	.
EDEG_00311	hypothetical protein	YGL097W SRM1, Nucleotide exchange factor for Gsp1p, localizes to the nucleus, required for nucleocytoplasmic trafficking of macromolecules, suppressor of the pheromone response pathway, potentially phosphorylated by Cdc28p	.	8.25	5.96	16.5	4.91	9.08	8.32	5.54	5.58	14.47	11.3	1.63	0.7	-2.8209	0.0198475	0.0402551	.	.	.	.	.	.	.	.	.	.	.	.	.	.	.
EDEG_00312	hypothetical protein	YGL097W SRM1, Nucleotide exchange factor for Gsp1p, localizes to the nucleus, required for nucleocytoplasmic trafficking of macromolecules, suppressor of the pheromone response pathway, potentially phosphorylated by Cdc28p	.	0	0	0	0	0	0	0.74	1.2	0	1.42	0	0	.	.	.	.	.	.	.	.	.	.	.	.	.	.	.	.	.	.
EDEG_00313	hypothetical protein	YGL097W SRM1, Nucleotide exchange factor for Gsp1p, localizes to the nucleus, required for nucleocytoplasmic trafficking of macromolecules, suppressor of the pheromone response pathway, potentially phosphorylated by Cdc28p	.	13.39	12.78	16.02	16.45	18.96	11.39	14.46	11.03	36.61	13.89	5.74	2.05	.	.	.	.	.	.	.	.	.	.	.	.	.	.	.	.	.	.
EDEG_00314	hypothetical protein	.	.	13.17	6.74	21.44	11.05	18.94	14.36	20.6	22.03	7.36	16.04	108.16	60.47	2.34402	0.000205396	0.00101162	.	.	.	.	.	.	.	.	.	.	.	.	.	.	.
EDEG_00315	hypothetical protein	YMR247C RKR1, Nuclear RING domain protein with functional connections to chromatin modification, may interact with ribosomes, based on co-purification experiments, YMR247C is not an essential gene	.	9.98	6.96	10.27	5.83	10.58	6.32	17.86	10.3	8.03	8.28	33.93	31.25	1.58817	0.0104671	0.0235427	.	.	.	.	.	.	.	.	.	.	.	.	.	.	.
EDEG_00316	hypothetical protein	.	.	0	0	0	0	0	0	0	0	0	0	0	0	.	.	.	.	.	.	.	.	.	.	.	.	.	.	.	.	.	.
EDEG_00317	hypothetical protein	.	.	5.05	6.94	15.81	27.47	15.09	21.08	35.71	36.06	18.49	29.6	0.05	0	-9.74296	1.53923e-05	0.000112392	-1.68557	0.0441675	0.290922	2.25559	0.0113389	0.0453293	.	.	.	.	.	.	.	.	.
EDEG_00318	hypothetical protein	YGL030W RPL30, Protein component of the large 60S ribosomal subunit, has similarity to rat L30 ribosomal protein, involved in pre-rRNA processing in the nucleolus, autoregulates splicing of its transcript	.	1372.53	7806.26	1652.23	10622.3	1151.55	7796.98	2308.98	14033.6	1070.54	5663.03	2512.57	8122.77	.	.	.	.	.	.	.	.	.	.	.	.	.	.	.	.	.	.
EDEG_00319	hypothetical protein	.	.	0	3.05	0	4.9	0	1.36	1.02	10.85	3.12	14.34	17.89	25.76	1.83627	0.0134649	0.0288661	.	.	.	.	.	.	1.96503	0.0371984	0.114315	2.24091	0.0156842	0.0523854	.	.	.
EDEG_00320	deoxyribodipyrimidine photolyase	.	.	46.82	39.07	33.46	41.19	34.41	31.75	53.82	45.78	47.08	42.66	9.05	6.76	-2.49705	0.0221588	0.0439224	.	.	.	.	.	.	.	.	.	.	.	.	.	.	.
EDEG_00321	hypothetical protein	YGL147C RPL9A, Protein component of the large 60S ribosomal subunit, nearly identical to Rpl9Bp and has similarity to E. coli L6 and rat L9 ribosomal proteins,YNL067W RPL9B, Protein component of the large 60S ribosomal subunit, nearly identical to Rpl9Ap and has similarity to E. coli L6 and rat L9 ribosomal proteins	.	1312.71	4437.58	1601.37	5021.83	1178.56	4142.81	1886.38	5515.68	1203.31	2807.09	3103.99	6546.81	.	.	.	.	.	.	.	.	.	.	.	.	.	.	.	.	.	.
EDEG_00322	hypothetical protein	.	.	108.82	298.31	126.7	447.21	95.71	343.05	344.85	1046.37	340.82	1293.34	482.18	1045.53	.	.	.	.	.	.	.	.	.	1.51914	0.0232322	0.0774965	1.72733	0.00799568	0.0295258	.	.	.
EDEG_00323	hypothetical protein	.	.	1.33	4.13	8.49	22.95	1.63	13.45	2.08	9.03	35.56	95.78	187.37	1879.37	5.03073	2.71206e-10	9.45498e-09	.	.	.	3.8889	0.00750729	0.0323233	.	.	.	2.07559	0.0144171	0.0488059	.	.	.
EDEG_00324	hypothetical protein	.	.	126.94	87.88	96.87	69.73	77.99	55.98	149.99	100.98	83.68	93.08	334.36	241.47	1.44776	0.0181259	0.0371581	.	.	.	.	.	.	.	.	.	.	.	.	.	.	.
EDEG_00325	hypothetical protein	YER140W Hypothetical protein	.	6.83	14.96	12.41	15.81	11.47	18.77	16.67	16.84	10.17	12.82	15.43	11.14	.	.	.	.	.	.	.	.	.	.	.	.	.	.	.	.	.	.
EDEG_00326	hypothetical protein	.	.	60.66	51.35	92.57	89.66	53.07	60.18	59.13	45.57	31.61	40	110.08	87.99	.	.	.	.	.	.	.	.	.	.	.	.	.	.	.	.	.	.
EDEG_00327	hypothetical protein	.	.	0	0	0	0	0	0	0	0	0	0	0	0	.	.	.	.	.	.	.	.	.	.	.	.	.	.	.	.	.	.
EDEG_00328	hypothetical protein	.	.	301.54	172.43	398.43	169.79	233.96	134.68	979.64	534.76	8858.84	4112.43	49.27	32.3	-5.54518	0.00604244	0.0149419	.	.	.	3.12234	0.00109229	0.0060964	3.49983	1.83231e-06	1.60178e-05	3.38958	6.25285e-08	7.09942e-07	.	.	.
EDEG_00329	hypothetical protein	.	.	173.61	51.15	125.26	38.9	85.36	42.1	89.27	39.37	81.19	51.54	345.61	171.5	1.83173	0.0213886	0.0426095	.	.	.	.	.	.	.	.	.	.	.	.	.	.	.
EDEG_00330	hypothetical protein	YPR019W MCM4, Essential helicase component of heterohexameric MCM2-7 complexes which bind pre-replication complexes on DNA and melt the DNA prior to replication, accumulates in the nucleus in G1, homolog of S. pombe Cdc21p	.	187.7	108.1	116.66	95.65	97.05	69.72	84.25	55.3	30.16	30.48	515.12	311.95	2.48069	0.00162349	0.00523212	.	.	.	-1.81993	0.0161387	0.0606426	.	.	.	-1.24532	0.0329393	0.0976175	.	.	.
EDEG_00331	hypothetical protein	.	.	83.17	46.37	56.73	31.89	85.28	47.53	69.48	43.6	63.41	35.32	132.08	82.32	.	.	.	.	.	.	.	.	.	.	.	.	.	.	.	.	.	.
EDEG_00332	hypothetical protein	.	.	133.66	179.98	145.09	221.79	85.37	175.53	98.66	149.06	67.87	158.38	8.12	7.83	-4.10875	0.000304654	0.00139248	.	.	.	.	.	.	.	.	.	.	.	.	.	.	.
EDEG_00333	hypothetical protein	.	.	0	0	0	0	0	0	0	0	0	0	0	0	.	.	.	.	.	.	.	.	.	.	.	.	.	.	.	.	.	.
EDEG_00334	hypothetical protein	.	.	2.23	2.63	8.7	4.64	7.02	9.35	3.86	6.65	28.18	17.89	0	0	-10.4521	0.000544917	0.00221202	.	.	.	2.03687	0.0235388	0.0824097	.	.	.	.	.	.	.	.	.
EDEG_00335	hypothetical protein	.	Y	279.88	259.74	75.55	208.71	502.28	1013.49	289.32	399.76	3613.42	2681.01	18.34	18.56	-5.91707	0.000905217	0.00332539	.	.	.	2.16395	0.0180698	0.0667557	1.7259	0.0206129	0.0702777	1.90978	0.00376998	0.0152236	2.50704	0.00239516	0.0461068
EDEG_00336	hypothetical protein	.	Y	4.98	22.24	46.77	208.12	54.78	292.01	34.14	471.99	462.25	1918.94	14.79	32.76	-4.70591	0.0250833	0.0488478	-3.72684	0.000385037	0.00629486	6.05151	2.02376e-05	0.000189675	2.32368	0.00654519	0.0262409	2.95602	0.000783072	0.00378755	.	.	.
EDEG_00337	hypothetical protein	.	.	0	0	0	0	0	0	0	0	0	0	0	0	.	.	.	.	.	.	.	.	.	.	.	.	.	.	.	.	.	.
EDEG_00338	hypothetical protein	.	.	6.68	6.18	10.06	10.68	10.15	8.03	20.25	13.91	10.99	18.86	147.49	155.63	3.35427	5.17271e-08	9.19708e-07	.	.	.	.	.	.	.	.	.	.	.	.	.	.	.
EDEG_00339	hypothetical protein	.	.	71.64	102.48	113.82	210.98	80.48	247.24	83.25	175.05	85.1	161.06	146.13	365.14	.	.	.	.	.	.	.	.	.	.	.	.	.	.	.	.	.	.
EDEG_00340	hypothetical protein	YLR197W SIK1, Essential evolutionarily-conserved nucleolar protein component of the box C/D snoRNP complexes that direct 2'-O-methylation of pre-rRNA during its maturation, overexpression causes spindle orientation defects	.	116.05	115.51	118.75	111.71	101.35	98.08	139.09	113.88	99.37	83.53	433.36	364.58	1.8554	0.00517928	0.0131931	.	.	.	.	.	.	.	.	.	.	.	.	.	.	.
EDEG_00341	hypothetical protein	.	Y	186.43	274.78	170.02	284.65	301.54	409.26	419.81	623.11	502.78	638.4	357.94	548.55	.	.	.	.	.	.	.	.	.	.	.	.	.	.	.	.	.	.
EDEG_00342	thymidylate kinase	YJR057W CDC8, Thymidylate and uridylate kinase, functions in de novo biosynthesis of pyrimidine deoxyribonucleotides, converts dTMP to dTDP and dUMP to dUTP, essential for mitotic and meiotic DNA replication, homologous to S. pombe Tmp1p	.	59.38	140.38	69.35	180.19	48.4	125.67	49.09	107.26	43.35	86.5	279.19	511.94	2.223	0.00204327	0.00631816	.	.	.	.	.	.	.	.	.	.	.	.	.	.	.
EDEG_00343	hypothetical protein	.	.	60	29.8	109.31	42.29	44.37	30.12	37.88	17.14	34.91	22.61	4.68	3.06	-3.19411	0.00247382	0.00735527	.	.	.	.	.	.	.	.	.	.	.	.	.	.	.
EDEG_00344	hypothetical protein	.	.	54.31	50.18	276.24	168.34	191.35	122.27	41.66	35.56	49.42	80.95	43.65	59.7	.	.	.	-1.63656	0.0192636	0.163366	.	.	.	-1.81828	0.00146192	0.00693767	-1.37031	0.016242	0.0540423	.	.	.
EDEG_00345	hypothetical protein	.	.	1.19	1.85	518.47	590.26	189.59	164.24	14.36	27.87	14.67	51	0.41	0.34	-7.96048	0.000239351	0.00114708	-7.91636	5.22872e-12	6.41122e-10	4.17092	0.000154406	0.00111262	-3.76208	5.14566e-08	6.06353e-07	-3.07205	0.0017153	0.00757376	.	.	.
EDEG_00346	hypothetical protein	.	.	184.66	167.15	829.72	712.28	504.98	395.11	34.79	32.53	91.26	81.1	1.5	1.23	-7.00753	1.46974e-05	0.000108207	-1.62029	0.0243061	0.19372	-1.92857	0.00941872	0.038777	-3.5418	2.33079e-07	2.38411e-06	-3.09642	1.56406e-05	0.000111169	.	.	.
EDEG_00347	hypothetical protein	.	.	0.76	0	1.39	1.01	0	0	0.26	0	0	0.51	0	0	.	.	.	.	.	.	.	.	.	.	.	.	.	.	.	.	.	.
EDEG_00348	hypothetical protein	.	.	4.77	3.58	7.1	4.02	6.37	14.32	103.11	128.47	171.68	378.92	9.74	12.23	.	.	.	.	.	.	5.35115	1.20987e-07	2.27541e-06	4.73963	1.25111e-10	2.41097e-09	4.97349	2.8508e-14	9.49451e-13	.	.	.
EDEG_00349	hypothetical protein	.	.	58.45	29.95	46.34	20.67	53.39	26.96	59.43	31.78	29.09	21.14	8.86	5.18	-2.42431	0.0161252	0.0336115	.	.	.	.	.	.	.	.	.	.	.	.	.	.	.
EDEG_00350	hypothetical protein	.	.	32.97	32	55.83	61.6	20.55	35.55	74.34	92.99	104.75	165.51	173.46	112.39	.	.	.	.	.	.	1.55144	0.0470954	0.142313	1.23712	0.0257288	0.0844491	1.38309	0.00781082	0.0289962	.	.	.
EDEG_00351	hypothetical protein	.	.	0	0	0	0	0	0	0.31	0	0	0	0	0	.	.	.	.	.	.	.	.	.	.	.	.	.	.	.	.	.	.
EDEG_00352	hypothetical protein	.	.	43.79	23.36	45.6	17.02	35.94	20.77	82.87	31.43	76.89	35.27	248.03	112.43	1.95176	0.00308411	0.00875268	.	.	.	.	.	.	.	.	.	.	.	.	.	.	.
EDEG_00353	hypothetical protein	.	.	43.31	13.9	36.03	16.76	41.96	20.6	53.13	19.93	67.06	22.65	139.54	73.19	1.65519	0.0212981	0.0424529	.	.	.	.	.	.	.	.	.	.	.	.	.	.	.
EDEG_00354	hypothetical protein	.	.	44.16	40.98	32.11	37.99	43.19	32.38	34.74	21.17	69.69	36.13	110.89	86.65	.	.	.	.	.	.	.	.	.	.	.	.	.	.	.	.	.	.
EDEG_00355	hypothetical protein	.	.	0	0	0	0	0	0	0	0	0	0	0	0	.	.	.	.	.	.	.	.	.	.	.	.	.	.	.	.	.	.
EDEG_00356	hypothetical protein	YML014W TRM9, tRNA methyltransferase, catalyzes the esterification of modified uridine nucleotides in tRNAs, creating 5-methylcarbonylmethyluridine in tRNAArg3 and 5-methylcarbonylmethyl-2-thiouridine in tRNAGlu, may have a role in stress response	.	23.64	48.76	62.78	78.98	26.61	56.41	56.85	69.63	21.06	26.07	86.33	95.76	.	.	.	.	.	.	.	.	.	.	.	.	.	.	.	.	.	.
EDEG_00357	hypothetical protein	YOL069W NUF2, Component of the evolutionarily conserved kinetochore-associated Ndc80 complex Ndc80p-Nuf2p-Spc24p-Spc25p, involved in chromosome segregation, spindle checkpoint activity and kinetochore clustering	.	40.26	30.61	20.35	18.57	18.89	23.11	24.05	16.05	23.1	18.6	81.93	64.04	1.71603	0.0185476	0.0379271	.	.	.	.	.	.	.	.	.	.	.	.	.	.	.
EDEG_00358	hypothetical protein	.	.	200.39	93.56	17.22	7.31	0.96	2.17	0.41	1.33	0.55	1.71	0	0	-11.3661	0.00411629	0.0109398	4.67415	2.85885e-09	1.7527e-07	-7.47309	1.12361e-17	9.73607e-15	-2.78707	0.00124183	0.00604113	-6.07803	1.87901e-06	1.63862e-05	-2.60945	0.0102163	0.15201
EDEG_00359	hypothetical protein	.	.	59.33	109.67	59.93	100.63	55.89	104.74	53.81	98.63	69.72	96.87	60.04	93.77	.	.	.	.	.	.	.	.	.	.	.	.	.	.	.	.	.	.
EDEG_00360	hypothetical protein	.	.	14.33	7.82	22.35	13.2	31.59	12.23	13.09	6.77	11.63	9.78	0.6	0.53	-4.41592	0.000202742	0.00100079	.	.	.	.	.	.	.	.	.	.	.	.	.	.	.
EDEG_00361	hypothetical protein	YER112W LSM4, Lsm Like Sm protein	.	36.19	271.13	57.02	303.32	42.77	340.51	37.96	216.64	30.46	116.21	11.16	50.76	.	.	.	.	.	.	.	.	.	.	.	.	.	.	.	.	.	.
EDEG_00362	hypothetical protein	YLR197W SIK1, Essential evolutionarily-conserved nucleolar protein component of the box C/D snoRNP complexes that direct 2'-O-methylation of pre-rRNA during its maturation, overexpression causes spindle orientation defects	.	179.07	173.77	190.51	158.49	181.65	123.99	191.55	153.57	153.95	192.91	829.71	553.56	1.98153	0.00140848	0.00472061	.	.	.	.	.	.	.	.	.	.	.	.	.	.	.
EDEG_00363	hypothetical protein	.	.	123.42	115.34	90.64	109.43	121.9	105.87	95.04	104.49	55.44	63.36	468.75	428.47	2.29663	0.000956509	0.00347786	.	.	.	.	.	.	.	.	.	.	.	.	.	.	.
EDEG_00364	hypothetical protein	YCL043C PDI1, Protein disulfide isomerase, multifunctional protein resident in the endoplasmic reticulum lumen, essential for the formation of disulfide bonds in secretory and cell-surface proteins, unscrambles non-native disulfide bonds,YDR518W EUG1, Protein disulfide isomerase of the endoplasmic reticulum lumen, function overlaps with that of Pdi1p, may interact with nascent polypeptides in the…	.	369.58	259.96	58.38	86.42	3475.62	1866.85	3657.82	3032.42	2542.62	1723.86	40.79	32.28	-5.86539	0.00158165	0.0051517	.	.	.	2.79126	0.00121377	0.00665651	.	.	.	.	.	.	5.22499	1.81313e-08	5.07675e-06
EDEG_00365	hypothetical protein	.	.	60.33	39.6	74.14	58.44	42.03	33.88	51.17	33.9	18.56	19.78	32.36	32.32	.	.	.	.	.	.	.	.	.	.	.	.	.	.	.	.	.	.
EDEG_00366	hypothetical protein	.	.	33.9	272.37	51.01	363.55	31.44	392.11	57.4	349.33	27.88	136.23	25.24	118.73	.	.	.	.	.	.	.	.	.	.	.	.	.	.	.	.	.	.
EDEG_00367	hypothetical protein	.	.	33.85	130.7	53.64	133.06	56.11	126.2	30.99	82.57	19.93	105.11	58.35	105.09	.	.	.	.	.	.	.	.	.	.	.	.	.	.	.	.	.	.
EDEG_00368	hypothetical protein	.	.	31.17	43.12	29.41	42.29	21.22	61.47	20.47	30.48	21.58	28.98	3.63	9.33	-2.21557	0.0452018	0.0794551	.	.	.	.	.	.	.	.	.	.	.	.	.	.	.
EDEG_00369	hypothetical protein	YHR008C SOD2, Mitochondrial superoxide dismutase, protects cells against oxygen toxicity, phosphorylated	.	194.9	485.46	262.85	467.36	196.78	454.82	255.9	452.23	176.08	413.28	1.34	2.59	-7.46553	7.36777e-08	1.23004e-06	.	.	.	.	.	.	.	.	.	.	.	.	.	.	.
EDEG_00370	hypothetical protein	.	.	9.24	7.33	7.76	6.12	9.56	16.94	9.1	15.24	5.49	9.26	0.67	2.49	-2.68152	0.0348472	0.0641723	.	.	.	.	.	.	.	.	.	.	.	.	.	.	.
EDEG_00371	hypothetical protein	.	Y	12.56	8.29	18.27	14.96	18.43	23.48	18.07	15.07	77.53	30.11	1.12	1.38	-4.22436	0.00212465	0.00653004	.	.	.	.	.	.	.	.	.	.	.	.	.	.	.
EDEG_00372	di-trans,poly-cis-decaprenylcistransferase	YBR002C RER2, Cis-prenyltransferase involved in dolichol synthesis, participates in endoplasmic reticulum ER protein sorting,YMR101C SRT1, Cis-prenyltransferase involved in synthesis of long-chain dolichols 19-22 isoprene units, as opposed to Rer2p which synthesizes shorter-chain dolichols, localizes to lipid bodies, transcription is induced during stationary phase	.	27.53	43.25	43.7	63.04	32.06	39.25	67.25	78.11	52.72	68.88	27.79	31.74	.	.	.	.	.	.	.	.	.	.	.	.	.	.	.	.	.	.
EDEG_00373	hypothetical protein	.	Y	7.29	13.26	11.69	7.37	7.34	10.21	2.22	3.87	2.4	8.01	3.01	3.16	.	.	.	.	.	.	-1.22869	0.0454028	0.13792	.	.	.	.	.	.	.	.	.
EDEG_00374	hypothetical protein	.	.	123.57	144.5	149.94	131.87	200.49	271.76	140.63	143.1	99.64	111.43	1.39	0.72	-6.99364	2.00861e-07	2.84567e-06	.	.	.	.	.	.	.	.	.	.	.	.	.	.	.
EDEG_00375	hypothetical protein	.	.	0	4.16	2.44	9.78	1.64	6.16	3.26	13.64	8.48	46.45	12.67	34.43	.	.	.	.	.	.	3.70128	0.0237786	0.0829975	1.86225	0.0320432	0.102163	2.34211	0.00849669	0.031113	.	.	.
EDEG_00376	hypothetical protein	.	.	0	0	0	0	0	0	0.4	0	0	0	0	0	.	.	.	.	.	.	.	.	.	.	.	.	.	.	.	.	.	.
EDEG_00377	hypothetical protein	.	.	15.93	23.06	14.17	26.46	19.89	25.47	16.88	19.5	22.35	98.58	6.85	8.91	.	.	.	.	.	.	.	.	.	.	.	.	.	.	.	.	.	.
EDEG_00378	hypothetical protein	.	Y	19.05	79.96	32.16	126.95	41.59	149.64	69.4	196.4	1068.82	1176.06	1.52	7.21	-6.63534	0.000912777	0.00334278	.	.	.	3.64357	0.0019226	0.0100206	2.56919	0.000316226	0.00176762	2.915	1.40056e-05	0.000100777	.	.	.
EDEG_00379	hypothetical protein	.	.	20.97	68.61	42.08	169.26	30.07	159.1	191.61	801.42	466.73	1187.61	4.22	17.1	-5.61909	0.0027797	0.00802551	.	.	.	4.0147	0.000186182	0.00131092	2.61071	0.000137197	0.000830803	3.02105	3.84776e-06	3.11473e-05	.	.	.
EDEG_00380	hypothetical protein	.	Y	14.4	100.06	17.92	68.23	74.15	223.75	8.91	60.28	24.46	152.91	17.67	30.83	.	.	.	.	.	.	.	.	.	.	.	.	.	.	.	1.88657	0.0168831	0.227075
EDEG_00381	hypothetical protein	YDL051W LHP1, RNA binding protein required for maturation of tRNA and snRNA precursors, acts as a molecular chaperone for RNAs transcribed by polymerase III, homologous to human La SS-B autoantigen	.	116.85	137.55	110.17	123.99	73.46	92.4	170.53	144.42	72.14	62.91	470.37	418.25	1.94007	0.00295301	0.00843447	.	.	.	.	.	.	.	.	.	.	.	.	.	.	.
EDEG_00382	hypothetical protein	.	.	0	0	0	0	0	0	0	0	0	0	0	0	.	.	.	.	.	.	.	.	.	.	.	.	.	.	.	.	.	.
EDEG_00383	hypothetical protein	YHR099W TRA1, Subunit of SAGA and NuA4 histone acetyltransferase complexes	.	65.85	54.5	182.4	64.23	95.83	68.08	98.19	51.52	73.19	80.96	56.45	33.27	.	.	.	.	.	.	.	.	.	.	.	.	.	.	.	.	.	.
EDEG_00384	hypothetical protein	YHR099W TRA1, Subunit of SAGA and NuA4 histone acetyltransferase complexes	.	41.59	19.78	59.66	27.13	50.35	20.11	34.04	13.34	10.33	7.77	9.52	6.66	.	.	.	.	.	.	.	.	.	-1.0922	0.0366101	0.112806	-1.0792	0.0488565	0.134847	.	.	.
EDEG_00385	hypothetical protein	.	.	16.29	4.14	18.46	10.16	13.86	5.41	9.8	3.81	2.82	1.46	3.02	2.14	.	.	.	.	.	.	.	.	.	-1.29049	0.0290329	0.0938249	-1.3558	0.0330167	0.0976313	.	.	.
EDEG_00386	hypothetical protein	YHR099W TRA1, Subunit of SAGA and NuA4 histone acetyltransferase complexes	.	27.85	7.64	19.42	15.55	19.68	7.44	11.01	4.46	4.2	2.71	1.97	1.86	-2.33225	0.0286164	0.0543299	.	.	.	-2.05115	0.0166764	0.0622849	-1.381	0.0132375	0.0485516	-1.62368	0.00863943	0.0314382	.	.	.
EDEG_00387	hypothetical protein	.	.	6.34	1.31	6.92	2.94	10.08	7.55	1.86	1.61	3.11	0.95	0	0	-8.71093	0.00306269	0.00870577	.	.	.	.	.	.	-2.02872	0.00520667	0.0214414	-1.91089	0.0158204	0.0527398	.	.	.
EDEG_00388	hypothetical protein	.	.	12.18	0	7.38	2.69	24.82	0	4.21	1.72	4.27	1.36	0	0	-7.59066	0.0403201	0.0720133	.	.	.	.	.	.	.	.	.	.	.	.	.	.	.
EDEG_00389	hypothetical protein	.	.	7.55	1.73	7.63	3.33	34.88	0	3.48	2.37	5.88	0.28	0	0	-7.80375	0.0265333	0.0510489	.	.	.	.	.	.	-2.04101	0.042893	0.128975	.	.	.	.	.	.
EDEG_00390	hypothetical protein	YNL106C INP52, Polyphosphatidylinositol phosphatase, dephosphorylates a number of phosphatidylinositols PIs to PI, involved in endocytosis, hyperosmotic stress causes translocation to actin patches, synaptojanin-like protein with a Sac1 domain,YIL002C INP51, Phosphatidylinositol 4,5-bisphosphate 5-phosphatase, synaptojanin-like protein with an N-terminal Sac1 domain, plays a role in phosphatidyli…	.	15.32	13.09	26.26	17.09	37.46	22.07	14.46	11.12	19.65	11.04	0.19	0.29	-5.98574	3.94753e-05	0.000249776	.	.	.	.	.	.	.	.	.	.	.	.	.	.	.
EDEG_00391	hypothetical protein	.	.	22.74	70.37	22.65	86.03	19.87	58.58	12.39	30.24	11.4	33.64	3.53	5.84	-2.72926	0.0235957	0.0463571	.	.	.	.	.	.	.	.	.	.	.	.	.	.	.
EDEG_00392	hypothetical protein	YLR383W SMC6, Protein involved in structural maintenance of chromosomes, essential subunit of Mms21-Smc5-Smc6 complex, required for growth, DNA repair, interchromosomal and sister chromatid recombination, homologous to S. pombe rad18	.	26.49	17.43	19.93	9.37	37.42	20.52	50.62	24.98	40.69	21.74	128.33	56.46	1.64727	0.0134831	0.0288832	.	.	.	.	.	.	.	.	.	.	.	.	.	.	.
EDEG_00393	hypothetical protein	YLR383W SMC6, Protein involved in structural maintenance of chromosomes, essential subunit of Mms21-Smc5-Smc6 complex, required for growth, DNA repair, interchromosomal and sister chromatid recombination, homologous to S. pombe rad18	.	35.86	21.27	18.76	14.2	56.5	24.58	55.87	28.04	28.94	14.05	127.02	61.73	1.62257	0.021028	0.0420767	.	.	.	.	.	.	.	.	.	.	.	.	1.37184	0.0493037	0.508186
EDEG_00394	hypothetical protein	.	.	0	0	0	0	0	0	0	0	0	0	0	0	.	.	.	.	.	.	.	.	.	.	.	.	.	.	.	.	.	.
EDEG_00395	hypothetical protein	.	.	0.89	0	2.42	1.17	1.08	0	83.22	37.48	314.29	271.77	0.84	0.67	-7.18183	0.0157357	0.0328381	.	.	.	7.78153	1.8642e-09	5.61854e-08	7.0191	1.17768e-14	6.13097e-13	7.29567	9.9021e-20	1.0664e-17	.	.	.
EDEG_00396	hypothetical protein	.	.	0	0	0	0	0	0	13.79	17.57	64.68	148.1	0.21	0	-8.38108	0.0373038	0.0677489	.	.	.	10.0164	7.84411e-06	8.26373e-05	10.1493	5.50675e-09	7.87195e-08	10.3225	4.0484e-12	9.43816e-11	.	.	.
EDEG_00397	hypothetical protein	.	.	2.35	3.88	5.13	2.49	1.15	3.45	0.98	0.8	44.19	55.58	26.03	38.77	.	.	.	.	.	.	2.8289	0.0422514	0.130753	2.89329	0.00268536	0.0118865	2.90957	0.000520345	0.00261443	.	.	.
EDEG_00398	hypothetical protein	YDL147W RPN5, Essential, non-ATPase regulatory subunit of the 26S proteasome lid, similar to mammalian p55 subunit and to another S. cerevisiae regulatory subunit, Rpn7p	.	164.27	180.28	110.04	94.09	162.09	135.6	201.67	158.72	315.36	170.99	35.57	23.99	-2.54331	0.0197527	0.0401146	.	.	.	.	.	.	.	.	.	.	.	.	.	.	.
EDEG_00399	hypothetical protein	YDL147W RPN5, Essential, non-ATPase regulatory subunit of the 26S proteasome lid, similar to mammalian p55 subunit and to another S. cerevisiae regulatory subunit, Rpn7p	.	657.15	505.24	367.54	392.98	583.74	477.31	603.55	445.99	573.77	294.98	117.22	75.25	-2.28041	0.0268188	0.0515502	.	.	.	.	.	.	.	.	.	.	.	.	.	.	.
EDEG_00400	hypothetical protein	.	.	0	0	2.04	0	0	0	0.78	0	0	0.38	4.24	4.04	3.39891	0.0024858	0.00738472	.	.	.	.	.	.	.	.	.	.	.	.	.	.	.
EDEG_00401	hypothetical protein	.	.	0	0	0	1.09	0	0	0.28	0.46	2.31	0.82	7.19	3.11	3.23239	0.0019296	0.00601899	.	.	.	.	.	.	.	.	.	.	.	.	.	.	.
EDEG_00402	hypothetical protein	.	.	0	0	0	0	0	0	0	0	0	0	0	0	.	.	.	.	.	.	.	.	.	.	.	.	.	.	.	.	.	.
EDEG_00403	hypothetical protein	.	.	203.42	76.43	191.2	68.45	211.3	81.37	158.71	59.44	73.16	38.38	218.59	101.19	.	.	.	.	.	.	.	.	.	.	.	.	.	.	.	.	.	.
EDEG_00404	hypothetical protein	.	.	103.39	50.61	108.25	45.96	134.71	53.61	80.82	51.83	47.98	35.92	138.86	89.17	.	.	.	.	.	.	.	.	.	.	.	.	.	.	.	.	.	.
EDEG_00405	hypothetical protein	.	.	0	0	0	0	0	0	0	0	0	0	0	0	.	.	.	.	.	.	.	.	.	.	.	.	.	.	.	.	.	.
EDEG_00406	hypothetical protein	.	.	15.55	8.26	18.9	9.17	12.99	8.33	13.66	7.99	4.21	3.52	11.06	6.39	.	.	.	.	.	.	.	.	.	.	.	.	.	.	.	.	.	.
EDEG_00407	hypothetical protein	.	.	0	0	0	0	2.8	0	0.4	0	0	0.38	0	0	.	.	.	.	.	.	.	.	.	.	.	.	.	.	.	.	.	.
EDEG_00408	hypothetical protein	.	.	0	0	0	1.7	144.61	149.26	2.96	2.17	7.82	8.59	0.15	0	-7.47201	0.00785303	0.0184448	-10.0291	4.40006e-05	0.00107079	7.87975	0.000677854	0.00402302	-3.63254	0.000325486	0.00180206	-2.9399	0.0138377	0.0470725	7.21543	2.4409e-12	4.27075e-09
EDEG_00409	hypothetical protein	YBR117C TKL2, Transketolase, similar to Tkl1p,YPR074C TKL1, Transketolase, similar to Tkl2p	.	14.4	14.54	41.13	25.28	30.17	21.54	35.51	25.35	90.27	49.06	37.8	35.41	.	.	.	.	.	.	1.32379	0.0466372	0.141298	.	.	.	.	.	.	.	.	.
EDEG_00410	hypothetical protein	YPR028W YOP1, Membrane protein that interacts with Yip1p to mediate membrane traffic, overexpression results in cell death and accumulation of internal cell membranes, regulates vesicular traffic in stressed cells	.	1706.74	4647.7	773.8	1653.21	1784.22	3283.26	1488.45	3381.66	3683.01	4142.61	187.32	333.54	-3.42722	0.00651843	0.0158547	.	.	.	.	.	.	.	.	.	.	.	.	.	.	.
EDEG_00411	hypothetical protein	.	.	0	0	0	0	0	3.21	2.42	4.94	6.14	21.06	6.31	10.11	.	.	.	.	.	.	7.77763	0.00304836	0.0148053	3.56371	0.00332915	0.014283	4.22604	0.000202272	0.00111393	.	.	.
EDEG_00412	hypothetical protein	.	.	23.69	42.46	39.55	75.57	13.3	45.57	9.13	17.74	14.17	25.29	52.3	63.72	.	.	.	.	.	.	.	.	.	-1.54146	0.0233113	0.0775226	-1.33945	0.0304811	0.0907169	.	.	.
EDEG_00413	hypothetical protein	YCR011C ADP1, Putative ATP-dependent permease of the ABC transporter family of proteins	.	1.16	0.79	5.95	13.25	9.42	12.71	4.73	5.1	3.51	6.24	1.39	2.04	.	.	.	-3.14301	0.000569322	0.00860189	2.08352	0.0283768	0.0952121	.	.	.	.	.	.	.	.	.
EDEG_00414	hypothetical protein	.	.	22.65	8.39	18.79	8.82	14.36	9.94	13.62	7.4	48.57	20.75	2.52	1.75	-2.96749	0.00781303	0.0183751	.	.	.	.	.	.	.	.	.	.	.	.	.	.	.
EDEG_00415	hypothetical protein	YML078W CPR3, Mitochondrial peptidyl-prolyl cis-trans isomerase cyclophilin, catalyzes the cis-trans isomerization of peptide bonds N-terminal to proline residues, involved in protein refolding after import into mitochondria,YDR155C CPR1, Cytoplasmic peptidyl-prolyl cis-trans isomerase cyclophilin, catalyzes the cis-trans isomerization of peptide bonds N-terminal to proline residues, binds the dr…	.	2459.18	4465.98	2927.65	4938	2183.51	3574.49	1907.58	3034.83	923	1325.39	56.52	57	-5.36407	4.16844e-05	0.000260968	.	.	.	.	.	.	.	.	.	.	.	.	.	.	.
EDEG_00416	hypothetical protein	.	Y	0	2.43	316.24	1219.49	103.48	421.57	23.93	99.15	24.75	424.18	0	0	-14.2082	9.13132e-05	0.000502647	-9.26377	2.26527e-11	2.40723e-09	7.56178	4.293e-06	5.07834e-05	-1.77473	0.0185269	0.0639186	.	.	.	.	.	.
EDEG_00417	hypothetical protein	.	.	0.54	0	26.44	38.49	9.22	13.82	0	0.61	0	0.18	0.46	0.1	.	.	.	-5.64076	6.7927e-05	0.00150383	.	.	.	-6.84923	8.0906e-12	1.94621e-10	-6.18963	8.347e-06	6.31806e-05	.	.	.
EDEG_00418	hypothetical protein	.	.	4.46	5.69	10.03	7.3	5.71	3.5	2.42	5.14	8.63	10.34	395.17	185.62	5.56286	2.72175e-16	4.60882e-14	.	.	.	.	.	.	.	.	.	.	.	.	.	.	.
EDEG_00419	hypothetical protein	.	.	29.68	16.58	32.46	20.5	17.64	11.49	18.44	12.87	14.43	11.89	26.97	15.48	.	.	.	.	.	.	.	.	.	.	.	.	.	.	.	.	.	.
EDEG_00420	hypothetical protein	.	.	0	0	0	0	0	0	0	0	0	0	0	0.67	.	.	.	.	.	.	.	.	.	.	.	.	.	.	.	.	.	.
EDEG_00421	hypothetical protein	.	.	23.87	18.16	38.35	29.81	30.6	20.39	22.88	11.63	24.06	15.4	401.56	261.63	4.02222	2.07216e-09	5.7121e-08	.	.	.	.	.	.	.	.	.	.	.	.	.	.	.
EDEG_00422	hypothetical protein	.	.	3.4	0.56	0.98	2.15	4.64	9.93	3.08	3.97	35.03	14.11	0.74	0.56	-3.58511	0.0387888	0.070001	.	.	.	1.70966	0.022198	0.078646	.	.	.	1.39872	0.0147212	0.049691	2.29179	0.0220632	0.28197
EDEG_00423	hypothetical protein	YFL009W CDC4, F-box protein required for G1/S and G2/M transition, associates with Skp1p and Cdc53p to form a complex, SCFCdc4, which acts as ubiquitin-protein ligase directing ubiquitination of the phosphorylated CDK inhibitor Sic1p	.	56.01	45.67	71.28	62	51.05	45.27	40.85	41.49	31.79	48.37	156.17	117.34	1.55248	0.029376	0.0554464	.	.	.	.	.	.	.	.	.	.	.	.	.	.	.
EDEG_00424	hypothetical protein	YPL211W NIP7, Nucleolar protein required for 60S ribosome subunit biogenesis, constituent of 66S pre-ribosomal particles, physically interacts with Nop8p and the exosome subunit Rrp43p	.	61.81	147.32	68.6	149.44	24.21	79.95	58.58	132.17	38.66	79.97	520.47	742.47	2.91162	2.64494e-05	0.000181221	.	.	.	.	.	.	.	.	.	.	.	.	.	.	.
EDEG_00425	hypothetical protein	.	.	3.7	3.97	22.63	25.3	27.54	24.17	18.76	20.29	9.77	18.8	149.07	108.25	2.86853	4.88896e-05	0.000297691	-2.51479	0.000877119	0.0124134	2.02658	0.0184296	0.0677381	.	.	.	.	.	.	.	.	.
EDEG_00426	hypothetical protein	.	.	135.15	591.56	144.27	887.86	172.7	824.74	155.3	826.02	288.67	1430.23	95.65	264.27	.	.	.	.	.	.	.	.	.	.	.	.	.	.	.	.	.	.
EDEG_00427	hypothetical protein	.	.	15.96	13.98	12.84	6.73	9.33	12.95	14.75	9.64	10.11	7.08	17.26	19.8	.	.	.	.	.	.	.	.	.	.	.	.	.	.	.	.	.	.
EDEG_00428	hypothetical protein	YOR253W NAT5, Subunit of the N-terminal acetyltransferase NatA Nat1p, Ard1p, Nat5p	.	17.36	63.64	8.77	28.08	7.07	18.56	9.84	24.74	13.53	31.4	66.37	110.26	2.0052	0.0124101	0.0269415	1.09482	0.0465091	0.29956	.	.	.	.	.	.	.	.	.	.	.	.
EDEG_00429	hypothetical protein	.	.	0	0	0	0	0	0	0	0	0	0	0	0	.	.	.	.	.	.	.	.	.	.	.	.	.	.	.	.	.	.
EDEG_00430	hypothetical protein	.	.	94.12	73.47	89.92	71.43	40.31	47.76	23.63	19.94	24.24	27.88	1082.69	858.47	4.62252	8.08405e-10	2.39557e-08	.	.	.	-2.08371	0.00226934	0.0115349	-1.45278	0.0111487	0.0415014	-1.67686	0.00373623	0.0151398	.	.	.
EDEG_00431	hypothetical protein	.	.	1.02	0.9	2.65	3.66	2.49	2.4	7.51	6.49	2.86	4.82	0.77	0.41	.	.	.	.	.	.	2.34374	0.0136956	0.0529197	.	.	.	1.38392	0.0397254	0.112943	.	.	.
EDEG_00432	hypothetical protein	.	.	1.29	2.28	1.01	2.2	1.8	0.34	2.74	2.08	15.01	14.16	0.06	0	-7.28755	0.002318	0.00701516	.	.	.	2.00903	0.0475057	0.143178	2.42132	0.00134391	0.0064301	2.29681	0.000598585	0.00296495	.	.	.
EDEG_00433	hypothetical protein	YOL133W HRT1, RING finger containing subunit of Skp1-Cullin-F-box ubiquitin protein ligases SCF, required for Gic2p, Far1p, Sic1p and Cln2p degradation, may tether Cdc34p a ubiquitin conjugating enzyme or E2 and Cdc53p a cullin subunits of SCF	.	201.72	1002.1	358.21	2310.52	364.69	1657.1	177.94	915.42	165.72	815.18	32.96	96.75	-3.44975	0.00855832	0.0198005	.	.	.	.	.	.	.	.	.	.	.	.	.	.	.
EDEG_00434	hypothetical protein	YMR194W RPL36A, N-terminally acetylated protein component of the large 60S ribosomal subunit, nearly identical to Rpl36Bp and has similarity to rat L36 ribosomal protein, binds to 5.8 S rRNA,YPL249C-A RPL36B, Protein component of the large 60S ribosomal subunit, nearly identical to Rpl36Ap and has similarity to rat L36 ribosomal protein, binds to 5.8 S rRNA	.	1763.08	10800.5	1789.52	7618.09	1608.35	6407.2	2109.71	9690.9	1367.35	4964.63	532.38	1428.38	.	.	.	.	.	.	.	.	.	.	.	.	.	.	.	.	.	.
EDEG_00435	hypothetical protein	.	.	410.01	167.36	283.65	113.76	256.16	111.03	253.19	104.16	107.74	69.66	71.37	41.51	.	.	.	.	.	.	.	.	.	.	.	.	.	.	.	.	.	.
EDEG_00436	hypothetical protein	.	.	177.92	87.92	45.6	38.29	18.4	31.83	8.41	8.7	10.83	17.07	2.22	1.86	-4.00108	0.00256986	0.00759668	2.27558	0.000400282	0.00651072	-3.90072	3.64529e-08	7.94627e-07	-1.61745	0.00536892	0.0220056	-2.84783	0.000100358	0.000590829	.	.	.
EDEG_00437	hypothetical protein	.	.	5.66	23.33	3.86	11.23	0	6.48	0.24	1.99	0	2.6	34.66	73.55	3.89494	0.000693763	0.00267703	.	.	.	-3.2054	0.000108018	0.000824652	-2.14806	0.0214564	0.0727308	-2.59324	0.00318075	0.0131014	.	.	.
EDEG_00438	hypothetical protein	.	.	0.42	0.87	3.81	0.56	0	1.54	0.15	0	0.59	0.14	3.81	3.57	3.0132	0.0278717	0.0531715	.	.	.	.	.	.	-3.19387	0.0228034	0.0763325	-2.84422	0.0386825	0.110698	.	.	.
EDEG_00439	hypothetical protein	.	.	0	0	0	0	0	0	0	0	0	0	0	0	.	.	.	.	.	.	.	.	.	.	.	.	.	.	.	.	.	.
EDEG_00440	hypothetical protein	.	.	3.96	15.64	3	32.29	4.84	24.78	6.27	41.09	4.63	17.51	8.59	23.26	.	.	.	.	.	.	.	.	.	.	.	.	.	.	.	.	.	.
EDEG_00441	hypothetical protein	YGL099W LSG1, Putative GTPase involved in 60S ribosomal subunit biogenesis, required for the release of Nmd3p from 60S subunits in the cytoplasm	.	77.69	70.68	70.04	68.63	48.14	53.48	63.4	54.81	32.3	51.94	315.41	247.22	2.27157	0.000482616	0.00199788	.	.	.	.	.	.	.	.	.	.	.	.	.	.	.
EDEG_00442	hypothetical protein	.	.	30.71	13.82	75.09	39.78	189.81	64.21	60.13	20	150.76	56.61	89.55	43.24	.	.	.	-1.50359	0.0184212	0.158721	.	.	.	.	.	.	.	.	.	.	.	.
EDEG_00443	hypothetical protein	.	Y	8.16	0	4.24	13.88	31.34	8.54	14.51	11.83	34.33	25.29	9.39	6.61	.	.	.	.	.	.	1.57262	0.0442277	0.135418	.	.	.	.	.	.	.	.	.
EDEG_00444	hypothetical protein	.	.	23.83	23.43	26.72	18.4	12.14	12.38	16.68	17.13	10.59	14.26	272.48	176.29	3.7489	1.38682e-08	3.04415e-07	.	.	.	.	.	.	.	.	.	.	.	.	.	.	.
EDEG_00445	hypothetical protein	YGL097W SRM1, Nucleotide exchange factor for Gsp1p, localizes to the nucleus, required for nucleocytoplasmic trafficking of macromolecules, suppressor of the pheromone response pathway, potentially phosphorylated by Cdc28p	.	40.72	87.35	71.56	87.08	51.79	67.34	56.11	87.08	109.46	167.53	3.59	3.08	-4.81109	0.000106831	0.000574721	.	.	.	.	.	.	.	.	.	.	.	.	.	.	.
EDEG_00446	hypothetical protein	.	.	1.44	4.47	3.94	6.69	7.06	2.65	2.5	8.55	2.03	7.96	0.12	0	-6.01372	0.0104163	0.0234581	.	.	.	.	.	.	.	.	.	.	.	.	.	.	.
EDEG_00447	hypothetical protein	.	.	51.92	36.16	24.91	12.87	25.46	17.08	41.08	26.96	22.48	27.54	70.42	39.07	.	.	.	1.47951	0.0432613	0.287999	.	.	.	.	.	.	.	.	.	.	.	.
EDEG_00448	hypothetical protein	.	.	118	339.14	174.01	545.44	120.93	402.32	41.56	141.14	58.66	183.83	17.09	15.63	-3.34593	0.00274579	0.00796414	.	.	.	.	.	.	-1.63043	0.0140428	0.0510223	-1.38429	0.0228281	0.0723973	.	.	.
EDEG_00449	hypothetical protein	YER015W FAA2, Long chain fatty acyl-CoA synthetase, accepts a wider range of acyl chain lengths than Faa1p, preferring C9:0-C13:0, involved in the activation of endogenous pools of fatty acids	.	303.47	169.73	151.1	69.58	114.26	78.36	247.6	130.45	82.31	57.27	1975.6	1124.23	3.41228	1.2306e-06	1.35062e-05	1.57035	0.0294909	0.220148	.	.	.	.	.	.	.	.	.	.	.	.
EDEG_00450	hypothetical protein	YER015W FAA2, Long chain fatty acyl-CoA synthetase, accepts a wider range of acyl chain lengths than Faa1p, preferring C9:0-C13:0, involved in the activation of endogenous pools of fatty acids	.	274.74	191.94	152.54	82.12	139.98	69.69	286.99	161.61	151.17	85.93	1686.25	957.5	2.95709	8.33239e-06	6.56305e-05	.	.	.	.	.	.	.	.	.	.	.	.	.	.	.
EDEG_00451	hypothetical protein	YOR006C TSR3, Putative protein of unknown function, green fluorescent protein GFP-fusion protein localizes to both the cytoplasm and the nucleus, Null mutant accumulates 20S pre-rRNA	.	31.58	66.06	49.92	85.4	36.93	51.99	41.31	92.69	37.88	60.37	375.89	465.24	2.87608	9.63948e-06	7.451e-05	.	.	.	.	.	.	.	.	.	.	.	.	.	.	.
EDEG_00452	hypothetical protein	.	.	0	1.67	0	3.22	0	0	18.77	65.33	51.15	143.66	0.14	0.15	-8.3391	0.0139106	0.0296915	.	.	.	6.78779	5.31061e-06	6.11514e-05	6.04583	4.31833e-10	7.3835e-09	6.32056	9.03595e-13	2.35811e-11	.	.	.
EDEG_00453	hypothetical protein	.	.	0	0	0	0	0	0	6.53	21.29	11.15	21.24	0	0.19	.	.	.	.	.	.	8.21726	0.000204783	0.00141955	8.3499	2.15423e-06	1.85529e-05	8.5227	1.43092e-08	1.8602e-07	.	.	.
EDEG_00454	hypothetical protein	.	.	281.34	304.36	239.2	252.25	227.24	294.6	311.31	301.67	292.83	242.42	11.87	12.34	-4.52436	6.91828e-05	0.000398174	.	.	.	.	.	.	.	.	.	.	.	.	.	.	.
EDEG_00455	hypothetical protein	YGL240W DOC1, Processivity factor required for the ubiquitination activity of the anaphase promoting complex APC, mediates the activity of the APC by contributing to substrate recognition, involved in cyclin proteolysis	.	93.54	480.18	104.01	506.22	67.47	365.22	135.69	634.5	58.53	290.36	1.61	3.44	-6.82181	9.25972e-06	7.20323e-05	.	.	.	.	.	.	.	.	.	.	.	.	.	.	.
EDEG_00456	hypothetical protein	.	.	79.3	245.71	54.85	138.04	25.29	165.91	93.61	267.34	89.48	304.95	225.32	600.13	.	.	.	.	.	.	.	.	.	.	.	.	.	.	.	.	.	.
EDEG_00457	hypothetical protein	YDR059C UBC5, Ubiquitin-conjugating enzyme that mediates selective degradation of short-lived and abnormal proteins, central component of the cellular stress response, expression is heat inducible,YBR082C UBC4, Ubiquitin-conjugating enzyme E2, mediates degradation of short-lived and abnormal proteins	.	524.37	354.03	429.38	247.79	448.31	234.97	464.26	236.99	447.9	232.63	1955.67	790.72	2.01281	0.00496648	0.0127515	.	.	.	.	.	.	.	.	.	.	.	.	.	.	.
EDEG_00458	acyl-CoA thioesterase II	.	.	42.12	45.01	22.28	25.85	27.15	40.71	50.85	74.49	217.01	254.71	435.08	354.16	1.85832	0.00246354	0.00733082	.	.	.	.	.	.	2.26013	0.000303029	0.00170204	1.96661	0.000265486	0.00142174	.	.	.
EDEG_00459	hypothetical protein	.	.	219.61	387.73	116.7	158.4	133.86	209.01	138.41	192.67	188.55	239.18	316.39	268.94	.	.	.	.	.	.	.	.	.	.	.	.	.	.	.	.	.	.
EDEG_00460	hypothetical protein	YIL155C GUT2, Mitochondrial glycerol-3-phosphate dehydrogenase, expression is repressed by both glucose and cAMP and derepressed by non-fermentable carbon sources in a Snf1p, Rsf1p, Hap2/3/4/5 complex dependent manner	.	4.95	4.08	3.6	2.62	0.48	1.81	1.78	3.57	16.11	18.51	8.42	5.88	.	.	.	.	.	.	.	.	.	1.98521	0.0051928	0.0214096	1.45044	0.0156596	0.0523534	.	.	.
EDEG_00461	hypothetical protein	.	Y	0	0	0.67	0	5.43	0.68	1.28	1.46	1.56	2.96	0	0.14	.	.	.	.	.	.	6.6748	0.0203388	0.0734315	.	.	.	.	.	.	.	.	.
EDEG_00462	hypothetical protein	.	.	0	0	0	0	0	0	0	0	0	0.36	0.74	2.05	3.62159	0.024035	0.0470383	.	.	.	.	.	.	.	.	.	.	.	.	.	.	.
EDEG_00463	hypothetical protein	YGR048W UFD1, Protein that interacts with Cdc48p and Npl4p, involved in recognition of polyubiquitinated proteins and their presentation to the 26S proteasome for degradation, involved in transporting proteins from the ER to the cytosol	.	225.89	490.99	190.95	327.73	212.54	403.31	156.25	302.49	229.89	459.71	602.3	654.18	.	.	.	.	.	.	.	.	.	.	.	.	.	.	.	.	.	.
EDEG_00464	hypothetical protein	.	.	1.36	0	0.83	1.2	0	1.67	2.36	2.31	2.55	7.6	0.08	0	-5.99709	0.0407234	0.0725877	.	.	.	.	.	.	2.00183	0.0438792	0.131149	2.01944	0.0164197	0.0545298	.	.	.
EDEG_00465	hypothetical protein	.	.	1.14	4.71	1.38	2.01	2.79	0.7	0.26	1.72	1.07	1.53	0.33	0.07	.	.	.	.	.	.	.	.	.	.	.	.	.	.	.	.	.	.
EDEG_00466	hypothetical protein	.	.	0	0	0	1.53	0	0	0	0	0	0	0	0	.	.	.	.	.	.	.	.	.	.	.	.	.	.	.	.	.	.
EDEG_00467	hypothetical protein	.	.	43.65	17.03	25.12	10.34	23.5	11.29	21.97	12.11	9.48	13.44	43.35	23.24	.	.	.	.	.	.	.	.	.	.	.	.	.	.	.	.	.	.
EDEG_00468	DNA repair protein	YMR201C RAD14, Protein that recognizes and binds damaged DNA during nucleotide excision repair, subunit of Nucleotide Excision Repair Factor 1 NEF1, contains zinc finger motif, homolog of human XPA protein	.	2.22	3.43	1.01	4.04	5.43	4.58	4.61	10.8	7.79	14.18	67.51	101.84	3.45272	6.72674e-07	7.97343e-06	.	.	.	.	.	.	.	.	.	1.47142	0.0300534	0.0898262	.	.	.
EDEG_00469	hypothetical protein	.	.	3.26	5.5	4.85	4.32	2.18	2.72	7.69	5.69	3.33	6.24	0.36	0.62	-3.5215	0.0112492	0.024908	.	.	.	.	.	.	.	.	.	.	.	.	.	.	.
EDEG_00470	hypothetical protein	.	.	493.61	2346.42	412.58	1449.86	325.34	1263.44	471.1	1918.27	162.82	617.85	18.44	34.16	-5.06312	0.000349846	0.00153776	.	.	.	.	.	.	.	.	.	.	.	.	.	.	.
EDEG_00471	hypothetical protein	YLR347C KAP95, Karyopherin beta, forms a dimeric complex with Srp1p Kap60p that mediates nuclear import of cargo proteins via a nuclear localization signal NLS, interacts with nucleoporins to guide transport across the nuclear pore complex	.	738.75	381.47	413.29	199.18	407.3	205.47	444.65	231.75	212.36	178.5	18.7	11.44	-4.42226	0.000434635	0.00183996	.	.	.	.	.	.	.	.	.	.	.	.	.	.	.
EDEG_00472	hypothetical protein	YPR187W RPO26, RNA polymerase subunit ABC23, common to RNA polymerases I, II, and III, part of central core, similar to bacterial omega subunit	.	338.13	1862.97	484.66	2410.56	324.64	1684.57	284.82	1132.91	301.19	1143.35	448.56	1193.01	.	.	.	.	.	.	.	.	.	.	.	.	.	.	.	.	.	.
EDEG_00473	hypothetical protein	YGR145W ENP2, Essential nucleolar protein of unknown function, contains WD repeats, interacts with Mpp10p and Bfr2p, and has homology to Spb1p	.	143.97	192.95	93.76	100.99	52.49	74.43	69.81	79.74	59.25	76.99	85.24	71.81	.	.	.	1.11615	0.0441319	0.290922	-1.36549	0.0307013	0.101344	.	.	.	.	.	.	.	.	.
EDEG_00474	hypothetical protein	.	.	0	0	0	0	0	0	0	0	0	0	0	0	.	.	.	.	.	.	.	.	.	.	.	.	.	.	.	.	.	.
EDEG_00475	hypothetical protein	.	.	0.86	0.59	1.57	1.65	1.41	2.11	4.08	5.19	5.65	10.02	1.43	0.98	.	.	.	.	.	.	2.81699	0.00692388	0.0300729	1.92912	0.00923858	0.0353723	2.23413	0.00116818	0.00538225	.	.	.
EDEG_00476	hypothetical protein	.	.	94.22	371.31	127.9	450.14	71.02	244.89	80.13	283.86	63.38	221.55	901.07	2214.75	3.01248	4.48082e-05	0.000277592	.	.	.	.	.	.	.	.	.	.	.	.	.	.	.
EDEG_00477	hypothetical protein	.	.	0	0	0	0	0	0	0	0	0	0.39	0	0	.	.	.	.	.	.	.	.	.	.	.	.	.	.	.	.	.	.
EDEG_00478	hypothetical protein	.	.	0	0	0.23	0.34	0.62	0.7	94.84	56.54	99.28	66.8	0	0	-14.2571	0.00232947	0.0070379	.	.	.	13.5167	2.00641e-13	3.06657e-11	7.35759	2.75632e-20	9.61404e-18	8.04308	6.38188e-26	5.57936e-23	.	.	.
EDEG_00480	hypothetical protein	YDR390C UBA2, Nuclear protein that acts as a heterodimer with Aos1p to activate Smt3p SUMO before its conjugation to proteins sumoylation, which may play a role in protein targeting, essential for viability	.	7.83	7.94	12.49	11.82	4.03	4.03	8.13	6.54	3.47	5.65	3.06	2.83	.	.	.	.	.	.	.	.	.	.	.	.	.	.	.	.	.	.
EDEG_00481	hypothetical protein	.	.	28.58	27.88	17.21	31.57	19.83	34.69	20.7	21.78	13.82	21.48	55.95	68.01	1.44157	0.0485169	0.0844062	.	.	.	.	.	.	.	.	.	.	.	.	.	.	.
EDEG_00482	hypothetical protein	.	.	9.13	7.24	5.29	4.11	8.58	9.01	7.39	9.84	56.83	22.87	0.79	0.95	-4.05578	0.0042079	0.0111334	.	.	.	.	.	.	1.41552	0.00860902	0.0332539	1.2023	0.00526937	0.0206055	.	.	.
EDEG_00483	hypothetical protein	.	.	0	0	0	0	0	0	0.42	0	0	0.4	0	0	.	.	.	.	.	.	.	.	.	.	.	.	.	.	.	.	.	.
EDEG_00484	hypothetical protein	.	.	0	0	0	6.68	0	1.17	0.88	3.96	6.26	10.86	0.33	1.45	.	.	.	.	.	.	7.39958	0.0049007	0.0223497	.	.	.	1.7573	0.0398881	0.113313	.	.	.
EDEG_00485	hypothetical protein	.	.	0	0	0	0	0	0	0	0	0	0	0	0	.	.	.	.	.	.	.	.	.	.	.	.	.	.	.	.	.	.
EDEG_00486	hypothetical protein	.	.	58.08	167	67.02	193.66	42.34	123.88	101.6	263.6	91.67	163.38	111.62	195.64	.	.	.	.	.	.	.	.	.	.	.	.	.	.	.	.	.	.
EDEG_00487	hypothetical protein	.	.	13.6	8.25	8.73	10.17	8.61	7.33	10.07	6.32	7.63	7.16	33.33	55.79	2.34662	0.00105521	0.00375232	.	.	.	.	.	.	.	.	.	.	.	.	.	.	.
EDEG_00488	hypothetical protein	.	.	0.39	0	3.57	10.39	0	5.04	1.22	0.66	3.85	6.95	0.74	6.76	.	.	.	-3.97808	0.0241771	0.19366	3.34722	0.019654	0.0711816	.	.	.	.	.	.	.	.	.
EDEG_00489	hypothetical protein	.	.	3.91	10.37	44.68	125.66	12.29	48.12	8.89	19.84	7.83	16.79	0	0	-10.8913	0.000304059	0.00139155	-3.2683	0.00236177	0.0287379	.	.	.	-2.3067	0.00172912	0.00806306	-1.69679	0.031615	0.0939317	.	.	.
EDEG_00490	hypothetical protein	.	.	0	0	0	0	0	0	0	0	0	0	0	0	.	.	.	.	.	.	.	.	.	.	.	.	.	.	.	.	.	.
EDEG_00491	hypothetical protein	.	.	41.92	28.02	28.44	20.87	31.03	29.14	16.72	13.37	33.45	21.15	163.77	108.81	2.60202	0.000285389	0.00131627	.	.	.	.	.	.	.	.	.	.	.	.	.	.	.
EDEG_00492	hypothetical protein	.	.	11.05	13.78	6.07	3.74	8.17	13.19	9.33	13.48	11.54	10.81	6.04	3.84	.	.	.	.	.	.	.	.	.	.	.	.	.	.	.	.	.	.
EDEG_00493	hypothetical protein	.	.	22.51	41.75	18.95	44.19	11.52	33.23	15.6	27.86	13.56	51.01	250.75	294.73	3.16825	5.37273e-07	6.52063e-06	.	.	.	.	.	.	.	.	.	.	.	.	.	.	.
EDEG_00494	hypothetical protein	.	.	37.28	28.38	42.4	42.76	21.5	30.49	31.21	23.39	15.82	20.36	0.36	0.36	-6.24721	7.414e-06	5.99582e-05	.	.	.	.	.	.	.	.	.	.	.	.	.	.	.
EDEG_00495	hypothetical protein	.	.	0	0	0	0	0	0	0	0	0	0	0	0	.	.	.	.	.	.	.	.	.	.	.	.	.	.	.	.	.	.
EDEG_00496	hypothetical protein	.	.	18.6	6.39	13.53	5.74	13.64	12.5	32.59	9.79	25.22	10.14	114.64	41.44	2.23195	0.00235602	0.00709141	.	.	.	.	.	.	.	.	.	.	.	.	.	.	.
EDEG_00497	hypothetical protein	.	.	4.31	2.96	3.48	5.07	15.21	7.02	12.08	6.75	8.73	3.68	148.46	59.01	3.9039	3.82895e-07	4.95118e-06	.	.	.	.	.	.	.	.	.	.	.	.	.	.	.
EDEG_00498	hypothetical protein	.	.	25.99	59.55	90.56	305.73	19.42	123.07	92.62	258.59	64.81	253.36	2.97	15.16	-4.1901	0.00584988	0.0145267	.	.	.	2.06123	0.040509	0.126833	.	.	.	.	.	.	.	.	.
EDEG_00499	hypothetical protein	.	.	0	1.28	2.26	4.11	1.52	6.83	314.8	763.59	172.48	402.07	0	0.12	-12.0681	0.00143836	0.00477126	.	.	.	9.66656	2.715e-11	1.49368e-09	6.74055	4.8186e-17	4.54251e-15	7.3309	6.70753e-22	1.37978e-19	.	.	.
EDEG_00500	hypothetical protein	.	.	1.1	0.57	3	1.09	4.7	1.51	9.12	7.13	2.7	2.2	14.74	13.98	1.68557	0.0131758	0.0283958	.	.	.	2.35723	0.0221906	0.078646	.	.	.	.	.	.	.	.	.
EDEG_00501	hypothetical protein	.	.	3.77	1.56	4.46	3	4.61	3.11	18.6	6.7	15.35	6.43	27.75	18.09	1.36842	0.0325547	0.0605364	.	.	.	1.66061	0.0322507	0.105255	1.58756	0.0153826	0.0547495	1.65312	0.00439914	0.0175614	.	.	.
EDEG_00502	hypothetical protein	.	.	16.19	10.14	13.04	15.46	32.58	36.07	14.67	14.45	99.2	50.31	0.35	0.47	-6.18902	5.9192e-05	0.000350811	.	.	.	.	.	.	.	.	.	.	.	.	1.38372	0.0484493	0.508186
EDEG_00503	hypothetical protein	YGL091C NBP35, Essential iron-sulfur cluster binding protein localized in the cytoplasm, forms a complex with Cfd1p that is involved in iron-sulfur protein assembly in the cytosol, similar to P-loop NTPases	.	13.17	12.67	25.01	16.8	18.61	11.8	14.78	11.55	10.26	9.28	1.81	1.72	-2.88222	0.0127703	0.0276224	.	.	.	.	.	.	.	.	.	.	.	.	.	.	.
EDEG_00504	hypothetical protein	.	.	5.31	3.79	5.58	5.95	1.5	7.12	4.81	5.65	2.29	4.64	8.58	9.28	.	.	.	.	.	.	.	.	.	.	.	.	.	.	.	.	.	.
EDEG_00505	hypothetical protein	.	.	12.56	2.39	14.05	5.63	15.59	7.44	14.5	4.58	22.51	6.26	106.61	45.31	2.95603	0.000173414	0.000877183	.	.	.	.	.	.	.	.	.	.	.	.	.	.	.
EDEG_00506	hypothetical protein	YHR141C RPL42B, Protein component of the large 60S ribosomal subunit, identical to Rpl42Ap and has similarity to rat L44, required for propagation of the killer toxin-encoding M1 double-stranded RNA satellite of the L-A double-stranded RNA virus,YNL162W RPL42A, Protein component of the large 60S ribosomal subunit, identical to Rpl42Bp and has similarity to rat L44 ribosomal protein	.	1022.03	6290.82	1368.01	8163.82	1057.91	6350.65	1461.97	9319.52	1320.32	5642.01	1916	7686.21	.	.	.	.	.	.	.	.	.	.	.	.	.	.	.	.	.	.
EDEG_00507	hypothetical protein	YHR122W Hypothetical protein	.	17.16	40.59	42.21	64.8	23.45	55.51	32.99	74.29	30.45	72.14	190.94	345.93	2.38517	0.000265783	0.00125016	.	.	.	.	.	.	.	.	.	.	.	.	.	.	.
EDEG_00508	hypothetical protein	.	.	8.77	11.08	11.31	12.35	11.06	21.25	18.19	26.79	13.89	34.09	19.44	24.98	.	.	.	.	.	.	.	.	.	.	.	.	.	.	.	.	.	.
EDEG_00509	hypothetical protein	.	.	36.79	19.42	29.18	16.68	22.38	14.71	52.48	22.14	24	14.53	55.36	41.72	.	.	.	.	.	.	.	.	.	.	.	.	.	.	.	.	.	.
EDEG_00510	hypothetical protein	.	.	1.2	0	0	0	0	0	1.66	2.03	0	2.4	0	0	.	.	.	.	.	.	.	.	.	.	.	.	.	.	.	.	.	.
EDEG_00511	hypothetical protein	.	.	0	0	0	0	0	0	0	0	0	0	0	0	.	.	.	.	.	.	.	.	.	.	.	.	.	.	.	.	.	.
EDEG_00512	hypothetical protein	YDR018C Hypothetical protein,YBR042C CST26, Protein of unknown function, affects chromosome stability when overexpressed	.	8.73	6.58	5.8	5.35	4.16	3.12	18.25	15	55.83	28.71	3.5	3.02	.	.	.	.	.	.	1.36407	0.0412031	0.128065	2.32722	7.48843e-05	0.000481913	1.93752	8.01225e-05	0.000483083	.	.	.
EDEG_00513	hypothetical protein	.	Y	37.13	131.06	67.5	185.72	49.24	132.65	61.59	159.32	38.84	149.4	0.75	1.9	-6.35722	2.74246e-05	0.00018563	.	.	.	.	.	.	.	.	.	.	.	.	.	.	.
EDEG_00514	CAMK/CAMKL protein kinase	.	.	2.25	0.52	0.45	0.99	8.57	8.26	4.85	2.4	22.11	8.19	0.34	0.19	-4.39312	0.0127514	0.0275983	.	.	.	1.80132	0.0214027	0.0766019	.	.	.	.	.	.	3.48409	0.000871778	0.0200379
EDEG_00515	hypothetical protein	.	.	2.97	1.53	1.89	1.18	8.71	5.44	6.62	3.35	27.69	6.61	2.72	1.66	.	.	.	.	.	.	1.37827	0.0330214	0.107467	.	.	.	1.15992	0.0279013	0.0847704	2.31194	0.0106402	0.156057
EDEG_00516	hypothetical protein	.	.	0	0	0	0	0	0	0	0	0	0	0	0	.	.	.	.	.	.	.	.	.	.	.	.	.	.	.	.	.	.
EDEG_00517	hypothetical protein	YER028C MIG3, Probable transcriptional repressor involved in response to toxic agents such as hydroxyurea that inhibit ribonucleotide reductase,YKL062W MSN4, Transcriptional activator related to Msn2p, activated in stress conditions, which results in translocation from the cytoplasm to the nucleus, binds DNA at stress response elements of responsive genes, inducing gene expression,YGL035C MIG1, T…	.	20.44	15.33	10.14	15.58	9.85	23.85	8.68	17.46	167.28	194.24	17.41	14.35	.	.	.	.	.	.	2.02195	0.0378823	0.119942	2.52007	0.000738243	0.00379233	2.35716	0.00017987	0.00100964	.	.	.
EDEG_00518	hypothetical protein	.	.	2.31	6.36	1.4	3.06	18.84	25.2	14.39	50.83	30.26	212.65	27.38	62.08	.	.	.	.	.	.	4.44088	0.00092255	0.0052765	3.05788	0.00281286	0.0123723	3.46507	0.000173373	0.00097907	3.29273	0.00177305	0.0364065
EDEG_00519	hypothetical protein	.	.	1.88	4.36	10140.5	10369.1	3434.57	3863.68	4.47	11.79	36.58	45.97	0.08	0.22	-13.1736	0.000220351	0.00107072	-11.2397	1.43032e-18	1.13996e-15	2.8833	0.00727541	0.0314813	-8.3592	4.51231e-18	5.62105e-16	-7.66614	5.9024e-07	5.65499e-06	.	.	.
EDEG_00520	hypothetical protein	.	.	0	0	0	0	0	0	0	0	0	0	0	0	.	.	.	.	.	.	.	.	.	.	.	.	.	.	.	.	.	.
EDEG_00521	hypothetical protein	.	.	0	0	0	0	0	0	0.97	0.53	0	0	0.32	0	.	.	.	.	.	.	.	.	.	.	.	.	.	.	.	.	.	.
EDEG_00522	hypothetical protein	.	.	0	0	0	0	0	0	0	0	0	0	0	0	.	.	.	.	.	.	.	.	.	.	.	.	.	.	.	.	.	.
EDEG_00523	hypothetical protein	.	.	0	0.99	17.65	14.04	3.54	6.19	0.5	0.82	0	0.64	0	0	-7.92254	0.0365259	0.0666767	-4.67306	0.00148942	0.0191462	.	.	.	-4.2647	5.22462e-07	4.97909e-06	-3.60611	0.000508362	0.00256445	.	.	.
EDEG_00524	hypothetical protein	.	.	1.1	0	82.93	88.01	18.81	16.12	0.38	0.62	0.77	0.92	0	0	-9.88334	0.0110594	0.0245793	-5.95226	2.1449e-06	7.85971e-05	.	.	.	-6.43239	8.05888e-12	1.94621e-10	-5.75771	3.0399e-06	2.51909e-05	-2.17879	0.00529113	0.0880902
EDEG_00525	hypothetical protein	.	.	0	0	0	0	0	0	0	0	3.59	0.57	0.15	0	.	.	.	.	.	.	.	.	.	.	.	.	.	.	.	.	.	.
EDEG_00526	hypothetical protein	.	Y	0.51	1.05	1.62	1.52	2.49	1.4	2.46	5.16	3.03	4.42	0	0	-10.1055	0.000860844	0.00320205	.	.	.	2.2104	0.0259373	0.0890087	.	.	.	1.46254	0.0282317	0.0854772	.	.	.
EDEG_00527	hypothetical protein	YLR389C STE23, Metalloprotease involved, with homolog Axl1p, in N-terminal processing of pro-a-factor to the mature form, member of the insulin-degrading enzyme family	.	32.15	15.82	18.36	9.62	15.41	9.92	16.76	9.47	5.33	5.23	1.09	1.08	-3.53832	0.00261679	0.00770307	.	.	.	-1.65067	0.0342351	0.110793	.	.	.	.	.	.	.	.	.
EDEG_00528	hypothetical protein	.	.	79.05	216.48	117.28	254.45	81.96	238.81	64.52	194.35	71.86	160.5	71.22	161.81	.	.	.	.	.	.	.	.	.	.	.	.	.	.	.	.	.	.
EDEG_00529	hypothetical protein	.	.	5.59	19.22	8.47	49.35	11.4	41.01	10.64	53.09	37.92	104.6	0.64	1.41	-5.46525	0.00266816	0.00780261	.	.	.	.	.	.	.	.	.	.	.	.	.	.	.
EDEG_00530	hypothetical protein	.	.	0	0.37	0.33	0.24	1.76	0.99	1.75	3.25	2.78	6.86	0.15	0.41	.	.	.	.	.	.	4.70337	0.00118588	0.00655546	2.40864	0.00938468	0.0358137	2.945	0.00110964	0.00512906	.	.	.
EDEG_00531	hypothetical protein	.	.	0	0	0	0	0	0	0	0	0	0	0	0	.	.	.	.	.	.	.	.	.	.	.	.	.	.	.	.	.	.
EDEG_00532	hypothetical protein	YGL106W MLC1, Essential light chain for Myo1p, light chain for Myo2p	.	240.25	1082.31	393.93	1452.83	342.71	1144.29	174.59	621.75	193.18	599.82	925	2301.56	.	.	.	.	.	.	.	.	.	.	.	.	.	.	.	.	.	.
EDEG_00533	hypothetical protein	YLR272C YCS4, Non-SMC subunit of the condensin complex Smc2p-Smc4p-Ycs4p-Brn1p-Ycg1p	.	28.05	16.92	21.67	16.03	23.17	15.94	21.01	15.48	9.87	10.21	15.52	11.6	.	.	.	.	.	.	.	.	.	.	.	.	.	.	.	.	.	.
EDEG_00534	HAD ATPase, P-type, family IC	YER166W DNF1, Aminophospholipid translocase flippase that localizes primarily to the plasma membrane, contributes to endocytosis, protein transport and cell polarity, type 4 P-type ATPase,YAL026C DRS2, Aminophospholipid translocase flippase that maintains membrane lipid asymmetry in post-Golgi secretory vessicles,YDR093W DNF2, Aminophospholipid translocase flippase that localizes primarily to the…	.	2.24	0.92	9.35	5.62	9.29	5.74	100.97	52.94	155.54	66.51	2.15	1.35	-5.05566	0.0112788	0.0249359	-1.79548	0.0265914	0.205761	5.27109	5.57724e-08	1.11738e-06	3.47298	2.20725e-08	2.83047e-07	3.94639	1.60863e-10	2.94522e-09	.	.	.
EDEG_00535	HAD ATPase, P-type, family IC	.	.	0.41	0	1.49	2.43	2	1.12	59.99	21.54	83.69	22.51	0.7	0.31	-5.77078	0.0179899	0.0369994	-2.42456	0.0358258	0.250328	6.90897	1.06505e-08	2.59961e-07	4.42678	2.26628e-10	4.07464e-09	4.98045	4.6701e-13	1.26581e-11	.	.	.
EDEG_00536	HAD ATPase, P-type, family IC	.	.	0.96	0	0	0	4.72	0	73.03	36.16	83.31	46.05	0.17	0.09	-8.1261	0.00873223	0.0201635	.	.	.	6.15064	1.20965e-07	2.27541e-06	5.96097	9.81466e-10	1.57758e-08	6.07101	9.86048e-13	2.53545e-11	.	.	.
EDEG_00537	hypothetical protein	YMR022W UBC7, Ubiquitin conjugating enzyme, involved in the ER-associated protein degradation pathway, requires Cue1p for recruitment to the ER membrane, proposed to be involved in chromatin assembly	.	559.92	1674.7	536.29	1165.93	520.51	1340.01	669.18	1417.34	974.45	2128.7	81.48	132.78	-3.54803	0.00503945	0.0128923	.	.	.	.	.	.	.	.	.	.	.	.	.	.	.
EDEG_00538	hypothetical protein	YBR202W MCM7, Component of the hexameric MCM complex, which is important for priming origins of DNA replication in G1 and becomes an active ATP-dependent helicase that promotes DNA melting and elongation when activated by Cdc7p-Dbf4p in S-phase	.	124.37	76.22	95.74	59.39	96.72	60.15	92.45	48.34	43.3	39.98	49.11	34.37	.	.	.	.	.	.	.	.	.	.	.	.	.	.	.	.	.	.
EDEG_00539	hypothetical protein	YKL212W SAC1, Phosphatidylinositol PI phosphatase, involved in hydrolysis of PI 3-phosphate, PI 4-phosphate and PI 3,5-bisphosphate to PI	.	90.78	74.62	38.41	42.36	48.08	50.23	65.43	74.54	33.74	47.57	67.3	61.61	.	.	.	.	.	.	.	.	.	.	.	.	.	.	.	.	.	.
EDEG_00540	hypothetical protein	.	.	15.5	8.73	9.12	5.52	26.6	9.55	22.23	12.49	32.03	12.85	76	49.41	1.99387	0.00350867	0.00956813	.	.	.	.	.	.	.	.	.	.	.	.	.	.	.
EDEG_00541	hypothetical protein	.	.	46.34	26.14	35.32	23.71	38.41	29.55	41.66	24.71	52.94	28.44	148.95	111.51	1.93624	0.00366171	0.00993215	.	.	.	.	.	.	.	.	.	.	.	.	.	.	.
EDEG_00542	hypothetical protein	.	.	0	0	0	0	0	0	0	0	0	0	0	0	.	.	.	.	.	.	.	.	.	.	.	.	.	.	.	.	.	.
EDEG_00543	hypothetical protein	.	.	0	0	0	0	0	0	0	0	0	0	0	0	.	.	.	.	.	.	.	.	.	.	.	.	.	.	.	.	.	.
EDEG_00544	hypothetical protein	.	.	25.24	16.37	32.04	26.07	17.08	20.66	27.89	19.25	27.84	21.95	4	4.23	-2.53554	0.0196041	0.0398356	.	.	.	.	.	.	.	.	.	.	.	.	.	.	.
EDEG_00545	hypothetical protein	.	.	24.4	31.74	26.4	35.75	24.15	39.4	25.91	28.82	19.96	32.34	2.09	3.35	-3.42002	0.00397772	0.0106592	.	.	.	.	.	.	.	.	.	.	.	.	.	.	.
EDEG_00546	hypothetical protein	YFL050C ALR2, Probable Mg2+ transporter, overexpression confers increased tolerance to Al3+ and Ga3+ ions, plays a role in regulating Ty1 transposition,YOL130W ALR1, Plasma membrane Mg2+ transporter, expression and turnover are regulated by Mg2+ concentration, overexpression confers increased tolerance to Al3+ and Ga3+ ions	.	11.63	15.31	5.85	12.12	16.94	31.75	23.1	34.32	120.78	106.95	0.64	0.7	-6.17691	0.00033374	0.00148906	.	.	.	2.068	0.0132075	0.0513196	1.92652	0.00283334	0.0124467	2.01569	0.000388257	0.00200256	1.54444	0.0451253	0.484272
EDEG_00547	hypothetical protein	.	.	0	0	0	0	0	0	0	0.63	0	1.13	0	0	.	.	.	.	.	.	.	.	.	.	.	.	.	.	.	.	.	.
EDEG_00548	hypothetical protein	YDR331W GPI8, ER membrane glycoprotein subunit of the glycosylphosphatidylinositol transamidase complex that adds glycosylphosphatidylinositol GPI anchors to newly synthesized proteins, human PIG-K protein is a functional homolog	Y	6.22	0.99	8.7	6.97	12.87	16.67	16.71	21.05	20.14	21.59	0.16	0.36	-5.91144	0.0014141	0.00473051	.	.	.	1.87361	0.0167394	0.0624528	.	.	.	.	.	.	.	.	.
EDEG_00549	RluA family pseudouridine synthase	YDL036C PUS9, Mitochondrial tRNA pseudouridine synthase involved in pseudouridylation of mitochondrial tRNAs at position 32,YOL066C RIB2, DRAP deaminase, catalyzes the third step of the riboflavin biosynthesis pathway, cytoplasmic tRNA pseudouridine synthase involved in pseudouridylation of cytoplasmic tRNAs at position 32	.	21.21	25.62	13.77	13.23	24.45	20.55	23.47	49.55	21.25	46.75	21.66	20.58	.	.	.	.	.	.	.	.	.	.	.	.	.	.	.	.	.	.
EDEG_00550	hypothetical protein	YMR236W TAF9, Subunit 17 kDa of TFIID and SAGA complexes, involved in RNA polymerase II transcription initiation and in chromatin modification, similar to histone H3	.	71.18	325.46	154.73	593.89	151.35	789.94	119.07	413.58	118.3	417.24	172.26	422.03	.	.	.	.	.	.	.	.	.	.	.	.	.	.	.	.	.	.
EDEG_00551	phosphopyruvate hydratase	YHR174W ENO2, Enolase II, a phosphopyruvate hydratase that catalyzes the conversion of 2-phosphoglycerate to phosphoenolpyruvate during glycolysis and the reverse reaction during gluconeogenesis, expression is induced in response to glucose,YOR393W ERR1, Protein of unknown function, has similarity to enolases,YMR323W ERR3, Protein of unknown function, has similarity to enolases,YGR254W ENO1, Enol…	.	19.45	18.93	7.59	12.15	57.15	81.6	18.96	15.37	173.29	85.2	0.76	0.84	-5.86749	0.000318894	0.00143907	.	.	.	.	.	.	.	.	.	.	.	.	2.91724	0.000114478	0.00381214
EDEG_00552	hypothetical protein	.	.	1.4	14.42	7.63	20.36	5.13	21.48	1.93	5.52	5.88	42.22	1.8	3.44	.	.	.	.	.	.	.	.	.	.	.	.	.	.	.	.	.	.
EDEG_00553	hypothetical protein	.	.	0	0	0	0	0	0	0	0	1.39	0	0	0.19	.	.	.	.	.	.	.	.	.	.	.	.	.	.	.	.	.	.
EDEG_00554	hypothetical protein	.	.	7.31	12.41	7.82	12.52	6.31	15.76	6.84	9.21	4.22	16.37	41.79	38.96	1.95411	0.00851654	0.0197295	.	.	.	.	.	.	.	.	.	.	.	.	.	.	.
EDEG_00555	hypothetical protein	YKR001C VPS1, Dynamin-like GTPase required for vacuolar sorting, also involved in actin cytoskeleton organization, late Golgi-retention of some proteins, regulating peroxisome biogenesis	.	20.25	7.42	13.09	9.93	37.05	25.87	11.36	8.46	101.01	28.8	11.89	8.34	.	.	.	.	.	.	.	.	.	.	.	.	.	.	.	1.56896	0.0273654	0.322933
EDEG_00556	hypothetical protein	.	.	60.62	87.96	46.26	61.41	83.26	93.28	80.23	104.44	68.76	91.84	544.32	366.96	2.47702	6.67182e-05	0.000387486	.	.	.	.	.	.	.	.	.	.	.	.	.	.	.
EDEG_00557	hypothetical protein	YPL242C IQG1, Essential protein required for determination of budding pattern, promotes localization of axial markers Bud4p and Cdc12p and functionally interacts with Sec3p, localizes to the contractile rin..	.	96.75	57.77	73.91	40.72	105.26	61.71	99.67	60.73	76.9	48.49	288.89	204.43	1.79479	0.0124555	0.0270237	.	.	.	.	.	.	.	.	.	.	.	.	.	.	.
EDEG_00558	hypothetical protein	.	.	44.73	40.69	47.46	33.83	48.25	36.17	61.35	56.04	29.53	40.79	11.14	9.95	-2.16622	0.0417748	0.0742756	.	.	.	.	.	.	.	.	.	.	.	.	.	.	.
EDEG_00559	hypothetical protein	.	.	3.85	1.67	8.1	6.16	10.4	6.31	5.18	6.16	5.68	3.04	5.34	5.8	.	.	.	.	.	.	.	.	.	.	.	.	.	.	.	.	.	.
EDEG_00560	hypothetical protein	.	.	22.72	22.35	28.6	29.68	16.24	19.87	22.49	22.08	8.99	14.59	13.84	12.1	.	.	.	.	.	.	.	.	.	.	.	.	.	.	.	.	.	.
EDEG_00561	hypothetical protein	.	.	13.02	8.2	9.21	10.05	7.07	6.63	14.13	6.32	5.07	3.26	6.82	3.28	.	.	.	.	.	.	.	.	.	.	.	.	.	.	.	.	.	.
EDEG_00562	hypothetical protein	.	.	18.11	0	13.17	5.99	2.21	4.98	15.97	7.66	7.62	4.54	7.29	3.25	.	.	.	.	.	.	.	.	.	.	.	.	.	.	.	.	.	.
EDEG_00563	hypothetical protein	YLR222C UTP13, Nucleolar protein, component of the small subunit SSU processome containing the U3 snoRNA that is involved in processing of pre-18S rRNA	.	34.84	17.84	27.66	15.16	27.41	17.2	35.9	22.74	11.62	16.52	38.81	25.09	.	.	.	.	.	.	.	.	.	.	.	.	.	.	.	.	.	.
EDEG_00564	hypothetical protein	YPL184C MRN1, Putative RNA binding protein	.	62.13	47.43	67.88	70.37	41.63	77.2	71.59	63.01	54.89	57.85	80.79	87.11	.	.	.	.	.	.	.	.	.	.	.	.	.	.	.	.	.	.
EDEG_00565	hypothetical protein	.	.	0	0	0	0	0	0	0	0	0	0	0	0	.	.	.	.	.	.	.	.	.	.	.	.	.	.	.	.	.	.
EDEG_00566	hypothetical protein	.	.	30.36	14.13	32.84	20.81	31.98	14.84	40.17	22.47	36.91	24.12	2.83	1.88	-3.58557	0.00230762	0.00699386	.	.	.	.	.	.	.	.	.	.	.	.	.	.	.
EDEG_00567	deoxyhypusine synthase	YHR068W DYS1, Deoxyhypusine synthase, catalyzes formation of deoxyhypusine, the first step in hypusine biosynthesis, triggers posttranslational hypusination of translation elongation factor eIF-5A and regulates its intracellular levels, tetrameric	.	82.29	82.91	147.34	170.03	123.66	157.76	224.28	221.93	148.05	189.43	12.65	11.29	-3.90707	0.000570571	0.0023004	.	.	.	.	.	.	.	.	.	.	.	.	.	.	.
EDEG_00568	hypothetical protein	YPL217C BMS1, Essential conserved nucleolar GTP-binding protein required for synthesis of 40S ribosomal subunits and for processing of the 35S pre-rRNA at sites A0, A1, and A2, interacts with Rcl1p, has similarity to Tsr1p	.	37.43	22.61	30.81	17.88	21.67	17.46	33.71	19.23	21.6	15.13	146.37	81.04	2.27125	0.0005307	0.00216667	.	.	.	.	.	.	.	.	.	.	.	.	.	.	.
EDEG_00569	hypothetical protein	.	.	0.96	0.49	0.87	0.95	0.59	1.76	46.87	28.67	54.85	40.85	0.04	0.18	-8.00352	0.0045145	0.0118041	.	.	.	5.42125	1.39877e-07	2.56516e-06	5.22603	3.11962e-12	8.63591e-11	5.33515	5.77598e-16	2.52483e-14	.	.	.
EDEG_00570	HAD ATPase, P-type, family IC	YIL048W NEO1, Putative aminophospholipid translocase flippase involved in endocytosis and vacuolar biogenesis, localizes to endosomes and the Golgi aparatus	.	34.4	14.73	13.45	8.29	43.29	20.63	18.11	9.84	43.38	24.64	22.4	9.37	.	.	.	.	.	.	.	.	.	.	.	.	.	.	.	1.6622	0.0248508	0.304286
EDEG_00571	tRNA pseudouridine synthase A	YPL212C PUS1, tRNA:pseudouridine synthase, introduces pseudouridines at positions 26-28, 34-36, 65, and 67 of tRNA, nuclear protein that appears to be involved in tRNA export, also acts on U2 snRNA,YGL063W PUS2, Mitochondrial tRNA:pseudouridine synthase, acts at positions 27 and 28, but not at position 72, efficiently and rapidly targeted to mitochondria, specifically dedicated to mitochondrial t…	.	59.12	54.19	48.4	64.06	30.44	50.07	63.85	58.29	32.43	51.03	2.25	5.23	-3.89821	0.00132665	0.00452307	.	.	.	.	.	.	.	.	.	.	.	.	.	.	.
EDEG_00572	hypothetical protein	YOR119C RIO1, Essential serine kinase involved in cell cycle progression and processing of the 20S pre-rRNA into mature 18S rRNA	.	17.56	5.23	10.21	5.99	8.86	3.32	7.2	3.47	2.29	2.24	44.62	17.38	2.43413	0.00524825	0.0133496	.	.	.	-1.92515	0.0242651	0.0845256	.	.	.	.	.	.	.	.	.
EDEG_00573	hypothetical protein	.	.	17.03	5.95	14.17	3.82	14.82	4.76	13.18	5.21	8.1	4.53	42.35	21.72	1.896	0.0224208	0.0443429	.	.	.	.	.	.	.	.	.	.	.	.	.	.	.
EDEG_00574	hypothetical protein	.	.	16.41	11.27	18.09	5.93	14.6	10.03	23.74	7.57	15.35	6.48	28.22	11.29	.	.	.	.	.	.	.	.	.	.	.	.	.	.	.	.	.	.
EDEG_00575	hypothetical protein	.	.	0.82	10.1	1.48	3.78	1	9.73	5.22	12.23	6.87	27.81	12.45	17.14	.	.	.	.	.	.	.	.	.	1.78979	0.0353918	0.109735	1.79787	0.0407665	0.115433	.	.	.
EDEG_00576	hypothetical protein	.	.	2192.98	1198.03	1742.81	680.4	1585.26	832.58	972.58	461.11	439.41	344.42	1498.1	741.98	.	.	.	.	.	.	-1.89783	0.0187461	0.0685381	.	.	.	-1.35067	0.0273148	0.0834964	.	.	.
EDEG_00577	hypothetical protein	.	.	2279.48	1422.21	1782.46	947.93	1669.98	977.01	959.53	515.99	626.92	308.61	1347.14	830.72	.	.	.	.	.	.	-1.9711	0.0186609	0.0683707	-1.14226	0.047536	0.140425	-1.46278	0.0226584	0.072033	.	.	.
EDEG_00578	hypothetical protein	.	.	0.63	0	0.58	0	0	0	59.7	44.51	48.03	85.14	0.49	0.84	-6.0766	0.0486047	0.0844763	.	.	.	6.95014	4.41839e-09	1.20584e-07	8.65535	6.05321e-17	5.55621e-15	7.83617	1.01649e-20	1.31655e-18	.	.	.
EDEG_00579	hypothetical protein	.	.	1.99	9.22	9.94	38.79	3.64	22.77	4.12	20.17	4.18	11.63	6.22	22.56	.	.	.	.	.	.	.	.	.	.	.	.	.	.	.	.	.	.
EDEG_00580	hypothetical protein	YGR059W SPR3, Sporulation-specific homolog of the yeast CDC3/10/11/12 family of bud neck microfilament genes, septin protein involved in sporulation, regulated by ABFI,YLR314C CDC3, Component of the septin ring of the mother-bud neck that is required for cytokinesis, septins recruit proteins to the neck and can act as a barrier to diffusion at the membrane, and they comprise the 10nm filaments se…	.	81	51.19	10.69	16.43	166.91	270.61	50.66	78.82	670.75	450.09	14.83	12.23	-3.89459	0.0100652	0.0227829	.	.	.	1.5784	0.0438295	0.134555	.	.	.	1.38904	0.0384357	0.110082	4.13315	4.41864e-07	6.21562e-05
EDEG_00581	hypothetical protein	.	.	54.02	28.84	30.67	18.1	24.53	20	36.32	22.71	6.82	7.16	36.94	26.71	.	.	.	.	.	.	.	.	.	.	.	.	.	.	.	.	.	.
EDEG_00582	hypothetical protein	.	.	65.79	88.33	69.85	56.69	43.19	51	91.48	88.15	31.59	65.32	47.46	42.6	.	.	.	.	.	.	.	.	.	.	.	.	.	.	.	.	.	.
EDEG_00583	hypothetical protein	.	.	19.64	116.17	135.79	684.71	103	441.49	155.33	718.13	109.84	408.87	271.19	335.46	.	.	.	-2.73112	0.011892	0.112165	2.57471	0.0270991	0.091724	.	.	.	.	.	.	.	.	.
EDEG_00584	hypothetical protein	.	.	1.91	3.28	16.77	13.47	2.33	7.58	211.65	185.45	382.39	543.39	0.16	1.32	-8.35713	0.00166472	0.0053379	.	.	.	6.9163	9.63969e-10	3.30804e-08	4.91652	7.83173e-12	1.92374e-10	5.41685	2.02545e-15	7.95841e-14	.	.	.
EDEG_00585	hypothetical protein	.	.	0	0	0	0	0	0	0	0	0	0	0	0	.	.	.	.	.	.	.	.	.	.	.	.	.	.	.	.	.	.
EDEG_00586	hypothetical protein	.	.	0	0	0	0	0	0	0	0	0	0	0	0	.	.	.	.	.	.	.	.	.	.	.	.	.	.	.	.	.	.
EDEG_00587	hypothetical protein	.	.	13.59	68.81	15.73	79.33	12.09	27.18	12.4	40.08	12.14	23.95	62.07	91.62	.	.	.	.	.	.	.	.	.	.	.	.	.	.	.	.	.	.
EDEG_00588	hypothetical protein	.	.	0	0	0	3.42	0	2.84	0.54	3.21	0	1.04	3.9	5.67	1.97914	0.0424095	0.0751785	.	.	.	.	.	.	.	.	.	.	.	.	.	.	.
EDEG_00589	hypothetical protein	.	.	2.9	1.09	1.92	1.75	1.29	1.93	38.51	43.44	23.32	78.32	0.14	0.15	-7.961	0.00237984	0.00714153	.	.	.	4.25447	1.18416e-05	0.00011828	4.84629	1.9225e-10	3.52931e-09	4.64155	1.06377e-12	2.71532e-11	.	.	.
EDEG_00590	hypothetical protein	.	.	0	0	0	0	0	0	0	0	0	0	0	0	.	.	.	.	.	.	.	.	.	.	.	.	.	.	.	.	.	.
EDEG_00591	hypothetical protein	.	.	25.18	76.62	50.67	97.47	35.7	92.44	39.01	109.25	28.86	74.68	420.27	666.51	3.06201	8.30637e-06	6.56305e-05	.	.	.	.	.	.	.	.	.	.	.	.	.	.	.
EDEG_00592	hypothetical protein	.	.	11.28	10.14	14.73	18.38	19.81	23.86	13.61	18.11	6.49	10.43	74.67	78.57	2.47618	0.00104732	0.00373924	.	.	.	.	.	.	.	.	.	.	.	.	.	.	.
EDEG_00593	hypothetical protein	.	.	253.67	111.55	73.22	36.77	64.35	28.75	2.48	1.61	2.14	2.17	38.92	23.03	.	.	.	2.27721	0.0024277	0.0290959	-6.8278	2.26573e-16	1.5706e-13	-4.54344	2.11805e-12	6.05554e-11	-5.77482	1.8236e-11	3.9857e-10	.	.	.
EDEG_00594	hypothetical protein	YLR403W SFP1, Transcription factor that controls expression of many ribosome biogenesis genes in response to nutrients and stress, regulates G2/M transitions during mitotic cell cycle and DNA-damage response, involved in cell size modulation	.	195.72	109.16	529.52	248.08	215.74	122.19	72.85	43.09	71.52	63.91	585.52	373.93	.	.	.	.	.	.	-1.65019	0.0374665	0.118918	-2.19845	0.000590318	0.00310095	-1.98265	0.00220302	0.00948763	.	.	.
EDEG_00595	hypothetical protein	.	.	0	0	0	0	0	0	0	0	0	0	0	0	.	.	.	.	.	.	.	.	.	.	.	.	.	.	.	.	.	.
EDEG_00596	hypothetical protein	.	.	85.52	56.43	74.96	29.31	84.53	42.65	82.19	44.52	79.81	48.41	54.22	32.46	.	.	.	.	.	.	.	.	.	.	.	.	.	.	.	.	.	.
EDEG_00597	hypothetical protein	.	.	100.12	53.4	62.28	29.26	93.49	39.95	78.88	40.65	48.89	23.63	30.58	16.74	.	.	.	.	.	.	.	.	.	.	.	.	.	.	.	.	.	.
EDEG_00598	hypothetical protein	.	.	24.57	31.78	22.72	37.21	24.95	25.96	25.27	25.48	46.45	50.63	841.7	694.89	4.51914	1.4069e-12	1.021e-10	.	.	.	.	.	.	.	.	.	.	.	.	.	.	.
EDEG_00599	hypothetical protein	.	.	1.7	1.91	10.11	12.47	4.15	9.34	1.66	2.8	1.52	5.51	32.96	35.24	2.99481	0.000703871	0.00270884	-2.24608	0.0124039	0.115963	.	.	.	-1.6092	0.0086447	0.0333548	.	.	.	.	.	.
EDEG_00600	hypothetical protein	.	.	3.31	0	14.05	1.46	8.1	6.07	0.38	0	3.1	1.47	42.58	10.23	3.6228	0.00419528	0.0111083	.	.	.	.	.	.	-2.87054	0.0103006	0.0388088	-2.46787	0.0286893	0.0866377	.	.	.
EDEG_00601	hypothetical protein	.	.	2.77	2.85	10.06	30.2	6.76	12.68	1.43	2.34	0	2.31	63.29	87.63	3.97841	0.000218479	0.00106572	-2.36756	0.0328626	0.23596	.	.	.	-3.23829	1.86518e-05	0.000137252	-2.69788	0.00109595	0.00508296	.	.	.
EDEG_00602	hypothetical protein	.	Y	0.89	3.68	3.25	3.54	0	0	9.88	38.75	2.5	41.73	2.6	4.22	.	.	.	.	.	.	3.61768	0.0134202	0.0520296	3.68293	0.000175923	0.00104357	3.70111	3.40678e-05	0.00022436	.	.	.
EDEG_00603	hypothetical protein	YML028W TSA1, Ubiquitous housekeeping thioredoxin peroxidase, reduces reactive oxygen, nitrogen and sulfur species using thioredoxin as hydrogen donor,YDR453C TSA2, Stress inducible cytoplasmic thioredoxin peroxidase, cooperates with Tsa1p in the removal of reactive oxygen, nitrogen and sulfur species using thioredoxin as hydrogen donor, deletion enhances the mutator phenotype of tsa1 mutants	.	893.6	3449.03	1721.98	4423	1584.89	3710.79	1135.27	3073.18	1581.68	2732.4	3.2	6.78	-8.84755	4.79364e-08	8.68144e-07	.	.	.	.	.	.	.	.	.	.	.	.	.	.	.
EDEG_00604	hypothetical protein	YLR316C TAD3, Subunit of tRNA-specific adenosine-34 deaminase, forms a heterodimer with Tad2p that converts adenosine to inosine at the wobble position of several tRNAs	.	12.89	23.27	18.32	35.2	19.71	28.07	14.91	33.17	21.48	22.2	270.59	348.84	3.79873	2.45509e-08	4.93581e-07	.	.	.	.	.	.	.	.	.	.	.	.	.	.	.
EDEG_00605	TTK protein kinase	YDL028C MPS1, Dual-specificity kinase required for spindle pole body SPB duplication and spindle checkpoint function, substrates include SPB proteins Spc42p, Spc110p, and Spc98p, mitotic exit network protein Mob1p, and checkpoint protein Mad1p	.	25.8	10.24	24.21	15.12	15.55	9.47	16.73	11.77	11.99	9.89	42.13	21.84	.	.	.	.	.	.	.	.	.	.	.	.	.	.	.	.	.	.
EDEG_00606	hypothetical protein	.	.	0	0.76	0	0.49	0	0	0.13	1.67	0	0.74	1.77	1.82	1.77591	0.0481564	0.0838611	.	.	.	.	.	.	.	.	.	.	.	.	.	.	.
EDEG_00607	hypothetical protein	.	.	4.2	2.54	4.47	1.76	6.01	1.5	2.16	1.68	1.01	1.47	77.61	42.54	4.78035	6.84427e-10	2.11637e-08	.	.	.	.	.	.	.	.	.	.	.	.	.	.	.
EDEG_00608	hypothetical protein	.	.	119.54	282.2	158.34	223.15	76.71	134.85	174.28	248.28	147.21	170.75	1596.34	2037.13	3.32911	3.58325e-07	4.66742e-06	.	.	.	.	.	.	.	.	.	.	.	.	.	.	.
EDEG_00609	hypothetical protein	.	.	42.99	21.67	439.62	279.34	386	257.47	11.9	10.52	27.73	24.51	2121.73	1281.75	4.45615	0.000136587	0.000718498	-3.0172	7.68634e-05	0.00164457	.	.	.	-4.29959	3.20589e-10	5.67621e-09	-3.70544	4.49796e-06	3.58343e-05	.	.	.
EDEG_00610	hypothetical protein	.	.	3.96	2.45	6.48	34.08	8.72	19.61	24.39	32.84	116.14	76.86	7.27	9.89	.	.	.	-2.2711	0.0197202	0.166101	3.67531	5.60986e-05	0.000468525	1.4012	0.00828145	0.0322385	1.93307	0.000774902	0.00375323	.	.	.
EDEG_00611	hypothetical protein	.	.	150.8	736.03	187.48	769.47	209.47	737.15	193.66	672.68	278.17	755.83	31.41	69.61	-3.29416	0.00486963	0.0125322	.	.	.	.	.	.	.	.	.	.	.	.	.	.	.
EDEG_00612	hypothetical protein	YKL058W TOA2, TFIIA small subunit, involved in transcriptional activation, acts as antirepressor or as coactivator, homologous to smallest subunit of human and Drosophila TFIIA	.	57.67	195.16	53.66	180.93	53.09	128.09	68.16	213.65	83.28	211.36	75.82	156.17	.	.	.	.	.	.	.	.	.	.	.	.	.	.	.	.	.	.
EDEG_00613	hypothetical protein	.	Y	11.45	25.19	99.25	143.92	42.01	71.38	14.42	44.55	45.98	115.35	24.34	28.28	.	.	.	-2.41596	0.00422938	0.046494	.	.	.	.	.	.	.	.	.	.	.	.
EDEG_00614	hypothetical protein	.	.	4.77	2.32	5.78	1.73	6.64	2.23	33.09	20.05	107.77	70.06	11.68	6.73	.	.	.	.	.	.	3.4057	7.9637e-05	0.00063287	3.69196	1.35889e-07	1.4629e-06	3.62014	9.37881e-10	1.46418e-08	.	.	.
EDEG_00615	hypothetical protein	.	.	0	0	0	1.09	0	0	0.85	2.32	1.15	0.82	0	0	.	.	.	.	.	.	.	.	.	.	.	.	.	.	.	.	.	.
EDEG_00616	hypothetical protein	.	.	39.09	198.57	27.74	114.83	23.31	104.86	14.84	75.27	16.05	51.26	66.84	145.53	.	.	.	.	.	.	-1.40528	0.0233142	0.0817057	.	.	.	.	.	.	.	.	.
EDEG_00617	hypothetical protein	.	.	66.85	125.08	100.47	150.37	48.19	104.13	10.29	18.96	15.18	32.52	719.95	751.74	4.032	1.97516e-06	2.02996e-05	.	.	.	-2.31121	0.000201842	0.00140479	-2.45457	7.45876e-05	0.00048089	-2.365	5.83776e-05	0.000361321	.	.	.
EDEG_00618	hypothetical protein	.	.	0.36	2.94	1.3	1.89	0	7.18	3.45	7.43	6.5	21.77	0.31	0.94	.	.	.	.	.	.	2.94929	0.0286173	0.0958335	1.99446	0.0262789	0.0859858	2.31477	0.00839147	0.0307922	.	.	.
EDEG_00619	hypothetical protein	.	.	1.77	2.43	3.58	1.04	0.96	2.52	13.19	13.31	161.1	108.35	1.95	1.15	-4.73298	0.0325664	0.0605364	.	.	.	4.66182	2.82965e-05	0.000255405	4.84591	2.80185e-09	4.17643e-08	4.81585	3.41615e-12	8.07182e-11	.	.	.
EDEG_00620	hypothetical protein	YLL045C RPL8B, Ribosomal protein L4 of the large 60S ribosomal subunit, nearly identical to Rpl8Ap and has similarity to rat L7a ribosomal protein, mutation results in decreased amounts of free 60S subunits,YHL033C RPL8A, Ribosomal protein L4 of the large 60S ribosomal subunit, nearly identical to Rpl8Bp and has similarity to rat L7a ribosomal protein, mutation results in decreased amounts of fre…	.	1582.56	2411.54	1378.33	1946.41	1096.39	1528.42	1652.97	2080.08	1090.16	1209.28	1312.05	1517.82	.	.	.	.	.	.	.	.	.	.	.	.	.	.	.	.	.	.
EDEG_00621	hypothetical protein	.	.	126.81	68.74	164	75.04	166.51	75.16	161.24	74.58	218.07	108.33	334.87	186.74	.	.	.	.	.	.	.	.	.	.	.	.	.	.	.	.	.	.
EDEG_00622	hypothetical protein	.	.	49.55	42.91	93.69	34.1	60.58	19.98	49.69	36.32	58.39	31.44	39.41	29.99	.	.	.	.	.	.	.	.	.	.	.	.	.	.	.	.	.	.
EDEG_00623	hypothetical protein	.	.	126.28	85.31	212.19	132.56	119.26	88.61	123.04	67.28	131.34	84.16	99.05	57	.	.	.	.	.	.	.	.	.	.	.	.	.	.	.	.	.	.
EDEG_00624	hypothetical protein	.	.	0.86	8.89	0	3.42	2.11	3.16	13.71	44.23	25.39	213.8	0.15	0	-9.40134	0.00653978	0.0158957	.	.	.	4.47512	0.00227703	0.0115552	5.26698	1.92815e-07	2.00758e-06	4.96731	5.28639e-08	6.10116e-07	.	.	.
EDEG_00625	60S ribosomal protein L7	YGL076C RPL7A, Protein component of the large 60S ribosomal subunit, nearly identical to Rpl7Bp and has similarity to E. coli L30 and rat L7 ribosomal proteins, contains a conserved C-terminal Nucleic acid Binding Domain NDB2,YPL198W RPL7B, Protein component of the large 60S ribosomal subunit, nearly identical to Rpl7Ap and has similarity to E. coli L30 and rat L7 ribosomal proteins, contains a c…	.	1996.89	3302.38	2033.21	2353.84	1693.25	2155.3	2397.22	3150.98	1430.95	1780.12	1957.65	2239.23	.	.	.	.	.	.	.	.	.	.	.	.	.	.	.	.	.	.
EDEG_00626	hypothetical protein	.	.	74.65	74.08	45.94	48.53	40.59	43.6	35.22	26.82	19.81	23	281.21	185.65	2.68211	0.000280185	0.00130034	.	.	.	-1.66743	0.0123544	0.0484943	.	.	.	-1.11873	0.0375591	0.108066	.	.	.
EDEG_00627	hypothetical protein	.	.	19.43	22.68	336.56	417.28	116.52	219.35	16.35	23.36	26.74	32.07	4.59	6.1	-3.80747	0.00431538	0.0113839	-3.65874	1.01636e-05	0.000300013	.	.	.	-3.65006	2.99039e-08	3.76551e-07	-3.02103	9.83384e-05	0.000579915	.	.	.
EDEG_00628	hypothetical protein	.	.	31.55	28.73	25.81	31.67	15.43	26.03	29.19	32.76	14.02	21.33	295.67	265.01	3.40976	8.90307e-08	1.44469e-06	.	.	.	.	.	.	.	.	.	.	.	.	.	.	.
EDEG_00629	hypothetical protein	.	.	2.65	7.51	4.81	4.38	12.14	17.59	8.24	20.71	41.78	67.96	48.78	48.82	.	.	.	.	.	.	2.80183	0.0092122	0.038102	1.89903	0.0143095	0.0516433	2.20654	0.00199475	0.00867057	1.85151	0.0316001	0.365896
EDEG_00630	hypothetical protein	.	.	0.94	1.94	6.84	25.51	8.05	13.79	0.16	5.3	4.62	15.23	0.24	0.36	-4.67302	0.0119247	0.0260423	-3.31795	0.00548174	0.0582526	.	.	.	.	.	.	.	.	.	.	.	.
EDEG_00631	hypothetical protein	.	.	57.4	28.06	21.59	29.11	269.25	255.34	16.91	14.65	126.24	68.08	2.84	2.81	-4.3979	0.00084645	0.00316839	.	.	.	.	.	.	.	.	.	.	.	.	3.45564	1.2254e-05	0.000662145
EDEG_00632	hypothetical protein	.	.	0	0	0	1.01	0	0	0	0	1.07	0.26	0	0	.	.	.	.	.	.	.	.	.	.	.	.	.	.	.	.	.	.
EDEG_00633	hypothetical protein	.	.	0	0	3.72	1.35	0	3.75	1.42	0	17.22	12.3	0	0	.	.	.	.	.	.	6.91364	0.0217806	0.0775866	.	.	.	2.10012	0.0323157	0.095932	.	.	.
EDEG_00634	hypothetical protein	.	.	0	0	15.03	47.42	15.72	10.1	15.57	29.53	29.64	146.32	0.16	0.35	-7.56238	0.00314506	0.00884797	-7.59523	0.00018732	0.00341243	10.4454	1.88657e-06	2.57435e-05	.	.	.	2.06381	0.0248509	0.0779404	.	.	.
EDEG_00635	hypothetical protein	.	.	6.7	6.14	26.63	31.87	9.71	20.02	80.71	84.2	1034.37	607.21	7.32	10.7	-4.79301	0.0226179	0.0446334	-1.67104	0.0455101	0.295491	5.50283	2.67543e-06	3.44674e-05	3.83606	1.50636e-07	1.60678e-06	4.28991	2.84638e-10	4.9376e-09	.	.	.
EDEG_00636	polyubiquitin	YLL039C UBI4, Ubiquitin, becomes conjugated to proteins, marking them for selective degradation via the ubiquitin-26S proteasome system	.	1827.48	6092.83	3387.23	11525.5	2979.34	8452.47	2186.92	7321.29	4773.25	10630	1683.63	4500.84	.	.	.	.	.	.	.	.	.	.	.	.	.	.	.	.	.	.
EDEG_00637	hypothetical protein	.	.	8728.48	40583.4	18109.3	73786.9	10252.5	40600.1	5056.07	20515.8	6735.16	29030.9	931.86	2347.5	-3.7583	0.00614713	0.015138	.	.	.	.	.	.	.	.	.	.	.	.	.	.	.
EDEG_00638	hypothetical protein	.	.	57.08	49.93	197.3	214.35	86.38	101.76	41.19	42.1	41.71	52.55	25.83	24.91	.	.	.	.	.	.	.	.	.	-1.8637	0.00222056	0.0100588	-1.46288	0.0154913	0.0518403	.	.	.
EDEG_00639	CMGC/MAPK protein kinase	YGR040W KSS1, Mitogen-activated protein kinase MAPK involved in signal transduction pathways that control filamentous growth and pheromone response, the KSS1 gene is nonfunctional in S288C strains and functional in W303 strains,YBL016W FUS3, Mitogen-activated serine/threonine protein kinase involved in mating	.	7.12	10.68	8.24	17.57	26.92	23.74	60.69	59.34	146.26	76.77	0.89	1.59	-5.48823	0.00122043	0.00421755	.	.	.	2.90052	0.000428744	0.00267753	1.93951	0.000743163	0.00380312	2.26035	3.49561e-05	0.000228489	.	.	.
EDEG_00640	hypothetical protein	.	.	0	1.43	7.54	12.81	1.69	16.48	173.62	1102.32	482.11	2634.86	1.78	2.49	-8.69799	0.00767652	0.018138	-4.06471	0.00943952	0.091231	11.085	4.53878e-11	2.24734e-09	6.88511	2.06354e-13	7.65703e-12	7.53504	2.13411e-16	1.03653e-14	.	.	.
EDEG_00641	hypothetical protein	.	.	1.09	1.5	18.57	11.59	18.73	3.34	3.78	0.82	9.72	5.85	1.88	0.28	.	.	.	-3.12368	0.00275423	0.0326412	.	.	.	-1.56288	0.0488704	0.14331	.	.	.	.	.	.
EDEG_00642	hypothetical protein	.	.	1.58	4.9	38.86	18.86	13.55	10.16	6.3	3.12	26.65	23.79	1.76	2.4	.	.	.	-2.7228	0.0164529	0.147751	.	.	.	.	.	.	.	.	.	.	.	.
EDEG_00643	hypothetical protein	.	.	0.84	0.58	3.05	1.85	0.68	0.51	57.06	52.11	91.2	137.74	2.06	1.75	.	.	.	.	.	.	6.59572	2.78812e-09	7.92101e-08	5.70812	1.14045e-13	4.46954e-12	6.01344	2.68757e-18	2.13601e-16	.	.	.
EDEG_00644	HAD ATPase, P-type, family IC	YEL031W SPF1, P-type ATPase, ion transporter of the ER membrane involved in ER function and Ca2+ homeostasis, required for regulating Hmg2p degradation, confers sensitivity to a killer toxin SMKT produced by Pichia farinosa KK1	.	216.01	144.07	128.72	95.33	173.64	109.54	209.88	145.17	203.11	119.16	264.75	253.5	.	.	.	.	.	.	.	.	.	.	.	.	.	.	.	.	.	.
EDEG_00645	hypothetical protein	YML126C ERG13, 3-hydroxy-3-methylglutaryl-CoA HMG-CoA synthase, catalyzes the formation of HMG-CoA from acetyl-CoA and acetoacetyl-CoA, involved in the second step in mevalonate biosynthesis	.	324.87	345.35	531.54	521.2	328.41	420.85	234.79	245.75	83.03	135.87	1.45	1.6	-7.39833	1.61915e-07	2.35008e-06	.	.	.	.	.	.	-1.34919	0.018453	0.0637268	-1.21044	0.0281135	0.085267	.	.	.
EDEG_00646	hypothetical protein	.	.	16.05	23.5	24.48	24.68	15.2	18.04	18.27	23.36	15.98	19.89	24.94	19.98	.	.	.	.	.	.	.	.	.	.	.	.	.	.	.	.	.	.
EDEG_00647	hypothetical protein	.	.	0	0	0	0	0	0	0	0	0	0	0	0	.	.	.	.	.	.	.	.	.	.	.	.	.	.	.	.	.	.
EDEG_00648	hypothetical protein	YJR070C LIA1, Deoxyhypusine hydroxylase, a HEAT-repeat containing metalloenzyme that catalyses hypusine formation	.	122.64	129.37	87.86	108.46	83.61	91.69	113.94	123.02	75.72	93.43	908.05	828.8	3.04132	2.24072e-06	2.27009e-05	.	.	.	.	.	.	.	.	.	.	.	.	.	.	.
EDEG_00649	hypothetical protein	.	.	0	0	0	0	2.26	1.7	4.48	7.83	7.79	6.18	38.38	14.88	2.63879	0.00144093	0.00477536	.	.	.	6.9939	0.00407416	0.0190825	2.77957	0.0132021	0.0484725	3.44141	0.00122432	0.00559666	.	.	.
EDEG_00650	hypothetical protein	.	.	0	0	1.31	0	2.93	0.44	2.9	1.35	1.68	3.36	69.5	54.23	4.9606	2.21638e-09	6.01637e-08	.	.	.	7.73155	0.00124008	0.00677936	.	.	.	.	.	.	.	.	.
EDEG_00651	hypothetical protein	.	Y	1.47	3.53	5.33	3.56	23.3	11.2	20.54	14.74	302.7	100.9	22.41	23.85	.	.	.	-1.93378	0.0345427	0.244173	4.82189	2.90597e-05	0.000260935	2.88586	9.61563e-05	0.000605403	3.37797	1.84564e-06	1.61355e-05	2.04154	0.011993	0.17342
EDEG_00652	hypothetical protein	.	.	0	0	0	0	0	0	0	0	0	0.33	0	0	.	.	.	.	.	.	.	.	.	.	.	.	.	.	.	.	.	.
EDEG_00653	hypothetical protein	.	.	0	0	0	0	0	0	0	0	0	0	0	0	.	.	.	.	.	.	.	.	.	.	.	.	.	.	.	.	.	.
EDEG_00654	hypothetical protein	.	Y	1.67	18.99	62.4	147.43	30.71	64.45	4.92	19.35	18.79	54.76	10.62	24.86	.	.	.	-3.33932	0.00299838	0.034785	.	.	.	-1.71289	0.01651	0.0580515	.	.	.	.	.	.
EDEG_00655	hypothetical protein	.	Y	0	1.54	1.36	0.99	1.83	2.75	3.89	13.09	115.6	379.71	7.7	10.34	.	.	.	.	.	.	7.87806	3.55561e-05	0.000311206	6.41854	5.04822e-08	5.98918e-07	6.84325	7.40735e-11	1.48871e-09	.	.	.
EDEG_00656	hypothetical protein	YGR085C RPL11B, Protein component of the large 60S ribosomal subunit, nearly identical to Rpl11Ap, involved in ribosomal assembly, depletion causes degradation of proteins and RNA of the 60S subunit, has similarity to E. coli L5 and rat L11,YPR102C RPL11A, Protein component of the large 60S ribosomal subunit, nearly identical to Rpl11Bp, involved in ribosomal assembly, depletion causes degradatio…	.	1462.56	4363.62	2431.22	6114.53	1459.51	4393.01	1966.02	4844.41	1310.14	2151.26	3742.48	6970.36	.	.	.	.	.	.	.	.	.	.	.	.	.	.	.	.	.	.
EDEG_00657	hypothetical protein	.	Y	0.66	0	4.83	34.25	6.49	24.33	0.92	3.74	0	4.21	12.42	26.85	.	.	.	-5.03675	0.00104541	0.0142088	.	.	.	-2.94611	0.000310621	0.00173908	-2.27687	0.0180321	0.0593145	.	.	.
EDEG_00658	hypothetical protein	.	Y	0.29	0.89	1.31	0.57	2.47	1.32	3.09	2.11	3.84	2.65	0.05	0.03	-5.72918	0.0025279	0.00749726	.	.	.	2.2627	0.0308766	0.101728	.	.	.	1.44463	0.0468063	0.130009	.	.	.
EDEG_00659	hypothetical protein	.	Y	1.24	0.46	3.21	2.34	2.16	2.22	2.17	1.87	4.02	4.49	0.11	0.02	-5.24535	0.00167573	0.00536354	.	.	.	.	.	.	.	.	.	.	.	.	.	.	.
EDEG_00660	hypothetical protein	.	.	0	0	0	0	0	0	0	0	0	0	0	0	.	.	.	.	.	.	.	.	.	.	.	.	.	.	.	.	.	.
EDEG_00661	hypothetical protein	.	Y	3.41	8.79	1.55	12.41	6.25	3.12	11.2	49.49	161.4	933.48	8.91	18.7	.	.	.	.	.	.	5.87546	0.000158382	0.00113891	5.76056	6.99187e-08	7.94385e-07	5.84158	1.78017e-10	3.2089e-09	.	.	.
EDEG_00662	hypothetical protein	YGL097W SRM1, Nucleotide exchange factor for Gsp1p, localizes to the nucleus, required for nucleocytoplasmic trafficking of macromolecules, suppressor of the pheromone response pathway, potentially phosphorylated by Cdc28p	.	41.85	105.53	71.8	157.18	43.87	108.06	61.13	141.02	108.27	245.3	5.36	7.34	-4.36196	0.000487848	0.00201719	.	.	.	.	.	.	.	.	.	.	.	.	.	.	.
EDEG_00663	hypothetical protein	.	.	14.6	36.56	20.86	59.35	7.65	43.97	27.77	99.98	32.19	70	604.66	1201.22	4.15036	1.19643e-09	3.4036e-08	.	.	.	.	.	.	.	.	.	.	.	.	.	.	.
EDEG_00664	hypothetical protein	.	.	2.41	3.31	4.38	4.25	1.96	1.47	0.56	6.79	1.13	15.02	15.04	21.42	1.62753	0.0195136	0.0396743	.	.	.	.	.	.	.	.	.	.	.	.	.	.	.
EDEG_00665	hypothetical protein	.	.	97.18	85.92	75.77	73.09	52.79	57.52	75.62	67.24	24.3	40.41	40.49	40.36	.	.	.	.	.	.	.	.	.	.	.	.	.	.	.	.	.	.
EDEG_00666	hypothetical protein	.	.	7.8	8.88	4.4	7.48	6.58	13.81	9.49	10.47	13.97	13.39	88.01	95.64	3.13368	5.03104e-06	4.36351e-05	.	.	.	.	.	.	.	.	.	.	.	.	.	.	.
EDEG_00667	hypothetical protein	.	.	12.37	16.37	16.56	14.83	13.7	15.41	20.86	18.83	13.43	12.79	2.68	2.61	-2.61061	0.0270672	0.0519353	.	.	.	.	.	.	.	.	.	.	.	.	.	.	.
EDEG_00668	hypothetical protein	.	.	47.25	32.48	34.69	35.23	36.34	43.92	46.95	39.65	39.21	37.04	44.87	48.71	.	.	.	.	.	.	.	.	.	.	.	.	.	.	.	.	.	.
EDEG_00669	hypothetical protein	.	.	0.98	0	0	0	0	0	0	0	0	0	0	0	.	.	.	.	.	.	.	.	.	.	.	.	.	.	.	.	.	.
EDEG_00670	hypothetical protein	.	.	0.8	1.64	0	0	0	0	0.28	0	3.35	0	0	0	.	.	.	.	.	.	.	.	.	.	.	.	.	.	.	.	.	.
EDEG_00671	hypothetical protein	.	.	2.66	1.1	3.86	7.73	1.3	0.97	3.49	2.1	5.96	3.72	0.18	0	-5.00313	0.0123808	0.0268954	.	.	.	.	.	.	.	.	.	.	.	.	.	.	.
EDEG_00672	biotin-[acetyl-CoA-carboxylase] ligase	.	.	13.43	25.79	36.22	97.48	14.73	43.31	29.16	43.89	26.64	77.81	0.4	0.26	-7.08166	3.19688e-05	0.000207826	.	.	.	.	.	.	.	.	.	.	.	.	.	.	.
EDEG_00673	hypothetical protein	.	.	38.78	22.46	39.89	27.99	52.88	29.51	43.56	29.91	27.46	17.97	519.45	303.73	3.72181	2.00188e-08	4.21225e-07	.	.	.	.	.	.	.	.	.	.	.	.	.	.	.
EDEG_00674	hypothetical protein	YPL160W CDC60, Cytosolic leucyl tRNA synthetase, ligates leucine to the appropriate tRNA	.	160.64	111.25	120.15	72.31	106.61	74.41	114.22	71.31	41.48	38.81	25.67	27.5	.	.	.	.	.	.	.	.	.	.	.	.	.	.	.	.	.	.
EDEG_00675	hypothetical protein	YDR460W TFB3, Subunit of TFIIH and nucleotide excision repair factor 3 complexes, involved in transcription initiation, required for nucleotide excision repair, ring finger protein similar to mammalian CAK and TFIIH subunit	.	8.84	24.3	17.85	18.84	25.21	34.2	21.9	23.53	18.6	13.77	9.43	11.52	.	.	.	.	.	.	.	.	.	.	.	.	.	.	.	.	.	.
EDEG_00676	hypothetical protein	.	.	10.62	6.02	5.31	4.57	38.3	19.95	22.5	15.87	68.16	31.83	0.36	0.2	-6.32354	0.000253322	0.00119881	.	.	.	1.38852	0.0349917	0.112715	.	.	.	.	.	.	2.62314	0.000889328	0.0202899
EDEG_00677	hypothetical protein	.	.	51.32	29	54.97	26.05	46.42	33.51	52.4	29.34	52.77	41.67	6.15	3.06	-3.19091	0.00670195	0.0162013	.	.	.	.	.	.	.	.	.	.	.	.	.	.	.
EDEG_00678	hypothetical protein	.	.	13.08	8.43	14.86	4.33	13.99	3	16.96	5.07	25.22	5.46	2.1	0.46	-2.98398	0.0282914	0.0538277	.	.	.	.	.	.	.	.	.	.	.	.	.	.	.
EDEG_00679	hypothetical protein	.	.	47.25	25.19	50.2	43.57	24.67	36.02	40.71	33.24	26.07	26.7	4.1	2.41	-3.40855	0.00584853	0.0145267	.	.	.	.	.	.	.	.	.	.	.	.	.	.	.
EDEG_00680	hypothetical protein	YIL075C RPN2, Subunit of the 26S proteasome, substrate of the N-acetyltransferase Nat1p	.	462.11	263.85	255.55	126.05	410.64	205.16	557.57	302.51	479.47	272.86	14.41	8.25	-4.98624	0.000133316	0.000705466	.	.	.	.	.	.	.	.	.	.	.	.	.	.	.
EDEG_00681	hypothetical protein	.	.	244.07	100.6	101.8	49.46	210.07	76.33	234.24	107.24	130.74	45.94	5	3.56	-4.94536	0.000197942	0.00098445	.	.	.	.	.	.	.	.	.	.	.	.	.	.	.
EDEG_00682	hypothetical protein	YLR212C TUB4, Gamma-tubulin, involved in nucleating microtubules from both the cytoplasmic and nuclear faces of the spindle pole body	.	33.74	43.22	44.62	75.44	40	57.63	52.25	55.64	29.4	57.36	3.99	4.74	-3.57118	0.00181282	0.00573521	.	.	.	.	.	.	.	.	.	.	.	.	.	.	.
EDEG_00683	hypothetical protein	YAL015C NTG1, DNA N-glycosylase and apurinic/apyrimidinic AP lyase involved in base excision repair, localizes to the nucleus and mitochondrion,YOL043C NTG2, DNA N-glycosylase and apurinic/apyrimidinic AP lyase involved in base excision repair, localizes to the nucleus	.	4.72	7.09	2.35	13.09	9.46	9.46	14.23	27.64	12.67	31.01	6.63	7.14	.	.	.	.	.	.	.	.	.	.	.	.	1.51168	0.0202035	0.0653576	.	.	.
EDEG_00684	DNA repair protein RAD51	YER095W RAD51, Strand exchange protein, forms a helical filament with DNA that searches for homology	.	675.86	825.54	837.51	899.49	848.63	887.64	609.33	640.67	327.52	469.31	4.57	4.84	-7.05562	3.41804e-07	4.54711e-06	.	.	.	.	.	.	.	.	.	.	.	.	.	.	.
EDEG_00685	hypothetical protein	.	.	18.32	35.49	19.18	49.97	12.22	45.62	23.43	71.06	15.58	38.75	14.75	31.09	.	.	.	.	.	.	.	.	.	.	.	.	.	.	.	.	.	.
EDEG_00686	hypothetical protein	.	.	352.45	622.74	265.66	499.63	278.19	576.58	472.06	817.3	720.18	877.46	0.19	1.58	-9.49551	4.53819e-09	1.16941e-07	.	.	.	.	.	.	.	.	.	.	.	.	.	.	.
EDEG_00687	hypothetical protein	.	.	41.77	41.72	26.7	20.3	33.51	19.74	33.97	25.93	27.47	28.44	6.04	4.89	-2.45682	0.028747	0.0544905	.	.	.	.	.	.	.	.	.	.	.	.	.	.	.
EDEG_00688	hypothetical protein	YHR142W CHS7, Protein of unknown function, involved in chitin biosynthesis by regulating Chs3p export from the ER	.	17.01	9.41	3.77	3.29	39.57	42.59	8.75	6.08	103.02	58.33	0.07	0.47	-6.73993	0.000661064	0.00258607	.	.	.	.	.	.	.	.	.	.	.	.	3.65396	3.79368e-05	0.00157899
EDEG_00689	hypothetical protein	.	.	0	0	0	0	0	0	0	0	0	0	0.15	0	.	.	.	.	.	.	.	.	.	.	.	.	.	.	.	.	.	.
EDEG_00690	hypothetical protein	YPL093W NOG1, Putative GTPase that associates with free 60S ribosomal subunits in the nucleolus and is required for 60S ribosomal subunit biogenesis, constituent of 66S pre-ribosomal particles, member of the ODN family of nucleolar G-proteins	Y	235.65	142.45	138.66	95.95	171.43	92.15	151.52	80.99	54.22	42.14	134.76	71.15	.	.	.	.	.	.	.	.	.	.	.	.	.	.	.	.	.	.
EDEG_00691	hypothetical protein	.	.	221.15	151.72	145.52	113.6	126.18	134.17	165.4	122.04	92.34	90.73	107.4	72.91	.	.	.	.	.	.	.	.	.	.	.	.	.	.	.	.	.	.
EDEG_00692	N2,N2-dimethylguanosine tRNA methyltransferase	YDR120C TRM1, tRNA methyltransferase, localizes to both the nucleus and mitochondrion to produce the modified base N2,N2-dimethylguanosine in tRNAs in both compartments	.	76.56	70.93	87.26	98.46	73.94	68.57	58.14	49.74	35.41	54.84	498.08	479.44	2.98893	6.18015e-06	5.19542e-05	.	.	.	.	.	.	.	.	.	.	.	.	.	.	.
EDEG_00693	hypothetical protein	YEL030W ECM10, Heat shock protein of the Hsp70 family, localized in mitochondrial nucleoids, plays a role in protein translocation, interacts with Mge1p in an ATP-dependent manner, overexpression induces extensive mitochondrial DNA aggregations,YJR045C SSC1, Mitochondrial matrix ATPase, subunit of the presequence translocase-associated protein import motor PAM and of SceI endonuclease, involved i…	.	49.68	19.81	21.08	12.27	23.49	11.53	28.98	13.07	11.15	10.4	79.3	33.64	.	.	.	.	.	.	.	.	.	.	.	.	.	.	.	.	.	.
EDEG_00694	hypothetical protein	YEL030W ECM10, Heat shock protein of the Hsp70 family, localized in mitochondrial nucleoids, plays a role in protein translocation, interacts with Mge1p in an ATP-dependent manner, overexpression induces extensive mitochondrial DNA aggregations,YJR045C SSC1, Mitochondrial matrix ATPase, subunit of the presequence translocase-associated protein import motor PAM and of SceI endonuclease, involved i…	.	63.92	18.95	29.06	13.22	33.22	10.99	50.99	23.2	55.49	20.41	83.07	43.07	.	.	.	.	.	.	.	.	.	.	.	.	.	.	.	.	.	.
EDEG_00695	hypothetical protein	YER122C GLO3, ADP-ribosylation factor GTPase activating protein ARF GAP, involved in ER-Golgi transport, shares functional similarity with Gcs1p,YDL226C GCS1, ADP-ribosylation factor GTPase activating protein ARF GAP, involved in ER-Golgi transport, shares functional similarity with Glo3p	.	227.41	331.06	204.29	334.6	190.42	329.71	202.5	343.76	447.37	522.7	677.12	887.84	.	.	.	.	.	.	.	.	.	.	.	.	.	.	.	.	.	.
EDEG_00696	hypothetical protein	YOR145C PNO1, Essential nucleolar protein required for pre-18S rRNA processing, interacts with Dim1p, an 18S rRNA dimethyltransferase, and also with Nob1p, which is involved in proteasome biogenesis, contains a KH domain	.	56.11	206.27	112.01	358.42	131.25	417.04	205.25	518.31	160	351.35	315.31	582.86	.	.	.	.	.	.	.	.	.	.	.	.	.	.	.	.	.	.
EDEG_00697	hypothetical protein	.	.	197.26	155.29	158.5	155.19	204.16	167.68	57.18	53.2	78.94	73.45	0.7	2.36	-6.03498	1.61148e-06	1.71569e-05	.	.	.	-1.76484	0.0150431	0.0570453	-1.44092	0.0104073	0.0391172	-1.52856	0.0086257	0.0314382	.	.	.
EDEG_00698	hypothetical protein	.	.	22.45	38.46	38.06	111.83	30.71	87.91	40.28	55.16	25.09	62.91	43.25	80.63	.	.	.	.	.	.	.	.	.	.	.	.	.	.	.	.	.	.
EDEG_00699	hypothetical protein	.	.	8.06	4.99	10.02	7.47	10.84	6.4	11.99	8.79	16.36	10.77	11.81	8.15	.	.	.	.	.	.	.	.	.	.	.	.	.	.	.	.	.	.
EDEG_00700	hypothetical protein	.	.	47.78	50.97	49.5	47.41	46.42	47.28	40.51	33.53	19.6	22.37	1.72	1.83	-4.34365	0.000498637	0.00205702	.	.	.	.	.	.	.	.	.	.	.	.	.	.	.
EDEG_00701	replication factor-a protein 1 (rpa1)	YAR007C RFA1, Subunit of heterotrimeric Replication Protein A RPA, which is a highly conserved single-stranded DNA binding protein involved in DNA replication, repair, and recombination	.	170.85	106.96	165.2	115.87	114.92	85.57	130.63	93.33	84.45	74.22	24.22	20.19	-2.28823	0.0199267	0.0403527	.	.	.	.	.	.	.	.	.	.	.	.	.	.	.
EDEG_00702	hypothetical protein	YBL097W BRN1, Essential protein required for chromosome condensation, likely to function as an intrinsic component of the condensation machinery, may influence multiple aspects of chromosome transmission and dynamics	.	63.31	62.09	49.52	72.34	37.49	69.39	54.03	56.66	68.83	62.34	51.3	47.36	.	.	.	.	.	.	.	.	.	.	.	.	.	.	.	.	.	.
EDEG_00703	hypothetical protein	.	.	3.25	1.67	1.11	0.27	2.48	2.23	2.32	1.37	2.56	1.63	0.17	0.19	-3.3434	0.0306988	0.0575473	.	.	.	.	.	.	.	.	.	.	.	.	.	.	.
EDEG_00704	hypothetical protein	.	.	59.22	340.94	65.8	342.92	60.34	331.72	104.12	492.58	66.93	229.91	226.05	817.99	.	.	.	.	.	.	.	.	.	.	.	.	.	.	.	.	.	.
EDEG_00705	hypothetical protein	YHL015W RPS20, Protein component of the small 40S ribosomal subunit, overproduction suppresses mutations affecting RNA polymerase III-dependent transcription, has similarity to E. coli S10 and rat S20 ribosomal proteins	.	1036.49	6583.65	1015.71	5972.35	788.52	4649.89	1246.51	6508.61	681.36	2680.71	360.48	1185.13	.	.	.	.	.	.	.	.	.	.	.	.	.	.	.	.	.	.
EDEG_00706	hypothetical protein	YDR397C NCB2, Subunit of a heterodimeric NC2 transcription regulator complex with Bur6p	.	176.96	237.78	182.71	193.94	139.02	192.29	219.07	234.17	331.37	391.08	95.67	107.63	.	.	.	.	.	.	.	.	.	.	.	.	.	.	.	.	.	.
EDEG_00707	hypothetical protein	YNL262W POL2, Catalytic subunit of DNA polymerase II epsilon, one of the major chromosomal DNA replication polymerases characterized by processivity and proofreading exonuclease activity, also involved in DNA synthesis during DNA repair	.	27	13.04	15.66	10.3	17.01	11.06	21.37	11.82	14.61	10.12	5.28	4	.	.	.	.	.	.	.	.	.	.	.	.	.	.	.	.	.	.
EDEG_00708	hypothetical protein	.	.	25.23	27.87	23.76	39.95	9.92	41.29	18.54	22.1	5.06	17.3	0.31	0.09	-6.64205	0.000164949	0.000841547	.	.	.	.	.	.	.	.	.	.	.	.	.	.	.
EDEG_00709	deoxyribodipyrimidine photolyase	.	.	26.64	25.13	35.56	33.01	39.51	22.34	58.62	54.98	47.72	48.84	0.44	0.32	-6.89185	8.34224e-06	6.56305e-05	.	.	.	.	.	.	.	.	.	.	.	.	.	.	.
EDEG_00710	hypothetical protein	.	.	0	0	0	0	0	0	0	0	0	0	0	0	.	.	.	.	.	.	.	.	.	.	.	.	.	.	.	.	.	.
EDEG_00711	hypothetical protein	.	.	271.44	628.6	238.17	520.12	125.45	378	315.23	569.85	98.52	201.28	24.42	34.39	-3.48314	0.0022417	0.00682491	.	.	.	.	.	.	.	.	.	.	.	.	.	.	.
EDEG_00712	hypothetical protein	YDR188W CCT6, Subunit of the cytosolic chaperonin Cct ring complex, related to Tcp1p, essential protein that is required for the assembly of actin and tubulins in vivo, contains an ATP-binding motif	.	299.04	266.18	320.81	335.7	213.62	274.69	308.18	283.5	135.6	158.72	458.3	403.91	.	.	.	.	.	.	.	.	.	.	.	.	.	.	.	.	.	.
EDEG_00713	hypothetical protein	.	.	0	0	0	0	0	0	0	0	0	0	0	0	.	.	.	.	.	.	.	.	.	.	.	.	.	.	.	.	.	.
EDEG_00714	hypothetical protein	.	.	16.27	7.02	60.07	37.33	151.42	98.47	33.8	19.98	40.16	21.47	7.39	5.87	-2.3866	0.0179263	0.0368899	-2.37372	0.000883888	0.0124134	.	.	.	-1.58536	0.00569381	0.0232553	.	.	.	.	.	.
EDEG_00715	hypothetical protein	YNL113W RPC19, RNA polymerase subunit, common to RNA polymerases I and III	.	27.37	246.26	53.15	340.81	38.02	285.04	58.94	346.18	44.5	249.45	673.47	2400.43	3.06271	4.78314e-05	0.000293762	.	.	.	.	.	.	.	.	.	.	.	.	.	.	.
EDEG_00716	hypothetical protein	YGL201C MCM6, Protein involved in DNA replication, component of the Mcm2-7 hexameric complex that binds chromatin as a part of the pre-replicative complex	.	94.36	63.35	77.86	55.03	110.49	62.07	98.71	60.63	44.53	30.93	218.76	135.36	.	.	.	.	.	.	.	.	.	.	.	.	.	.	.	.	.	.
EDEG_00717	hypothetical protein	.	.	8.64	0	0	0	3.02	0	3.41	0	6.92	0	0.21	0	.	.	.	.	.	.	.	.	.	.	.	.	.	.	.	.	.	.
EDEG_00718	hypothetical protein	.	.	0	2.6	0	0	0	1.16	1.74	2.49	1.77	0.42	0.11	0.36	.	.	.	.	.	.	.	.	.	.	.	.	.	.	.	.	.	.
EDEG_00719	hypothetical protein	.	.	0	0	0	0	0	0	0	0	0	0	0	0	.	.	.	.	.	.	.	.	.	.	.	.	.	.	.	.	.	.
EDEG_00720	hypothetical protein	.	.	13.98	4.81	0	0	0	0	1.21	0	1.63	0.39	0.2	0.22	.	.	.	6.27691	0.000510831	0.00786729	-4.11222	0.000391625	0.00247696	.	.	.	.	.	.	.	.	.
EDEG_00722	hypothetical protein	.	.	0	0	0	0	0	0	0	0	0	0	0	0	.	.	.	.	.	.	.	.	.	.	.	.	.	.	.	.	.	.
EDEG_00723	hypothetical protein	.	.	13.71	3.03	6.23	3.27	27.54	28.72	6.44	3.87	95.49	47.09	0.59	0.19	-5.84124	0.0035568	0.00967709	.	.	.	.	.	.	.	.	.	.	.	.	2.74533	0.00229766	0.0445081
EDEG_00724	hypothetical protein	.	.	14.71	2.98	4.82	3.19	17.69	14.14	9.55	6.1	88.29	39.45	0.74	0.27	-5.32687	0.00268611	0.00782697	.	.	.	.	.	.	1.51409	0.0233146	0.0775226	1.35408	0.011332	0.0393918	2.12536	0.00931882	0.141389
EDEG_00725	hypothetical protein	.	.	0	0	0	0	0	0	0	0	0	0	0	0	.	.	.	.	.	.	.	.	.	.	.	.	.	.	.	.	.	.
EDEG_00726	hypothetical protein	.	.	5.06	6.35	6	2.91	3.23	2.42	2.74	5.46	1.54	8.45	15.43	15.78	1.64715	0.0211021	0.0421331	.	.	.	.	.	.	.	.	.	.	.	.	.	.	.
EDEG_00727	hypothetical protein	.	.	3.79	6.52	5.75	6.7	7.73	12.75	2.41	3.92	0.89	3.59	0	0	-8.26592	0.00642434	0.0156687	.	.	.	.	.	.	-1.46638	0.0221256	0.0743489	-1.23866	0.0466593	0.129807	.	.	.
EDEG_00728	hypothetical protein	.	.	0	0	0	0	0	0	0	0	0	0	0	0	.	.	.	.	.	.	.	.	.	.	.	.	.	.	.	.	.	.
EDEG_00729	hypothetical protein	.	.	1380.39	9936.75	1312.75	9121.23	1197.12	7853.76	1491.71	9523.75	1045.52	4918.14	78.15	300.99	-4.63005	0.00190106	0.00594562	.	.	.	.	.	.	.	.	.	.	.	.	.	.	.
EDEG_00730	hypothetical protein	.	Y	50.36	29.1	9.29	11.58	167.75	158.75	54.35	47.27	692.74	277.9	1.58	6.63	-5.22	0.00186427	0.00587039	.	.	.	1.86275	0.0158336	0.0596513	.	.	.	1.5003	0.0180692	0.0593313	4.05667	4.79039e-07	6.41495e-05
EDEG_00731	hypothetical protein	.	.	0	0	0	1.31	0	0	4.81	35.3	26.48	125.41	19.07	66.53	.	.	.	.	.	.	10.0912	1.5034e-05	0.00014637	6.80856	4.82313e-08	5.76133e-07	7.44437	2.85215e-10	4.9376e-09	.	.	.
EDEG_00732	hypothetical protein	YPL008W CHL1, Conserved nuclear protein required to establish sister-chromatid pairing during S-phase, probable DNA helicase with similarity to human BACH1, which associates with tumor suppressor BRCA1, associates with acetyltransferase Ctf7p	.	18.33	11.11	16.2	11.93	15.45	8.92	22.64	13.73	10.9	10.27	99.01	62.89	2.45273	0.000135153	0.000713065	.	.	.	.	.	.	.	.	.	.	.	.	.	.	.
EDEG_00733	hypothetical protein	.	.	0	0	0	0	0	0	0	0	0	0	0.45	0.17	.	.	.	.	.	.	.	.	.	.	.	.	.	.	.	.	.	.
EDEG_00734	hypothetical protein	.	.	0	0	0	0	0	0	8.92	4.07	11.58	7.58	4.42	5.27	.	.	.	.	.	.	7.16546	0.00346111	0.0165465	7.29764	6.547e-05	0.000429247	7.4699	6.52737e-06	5.07249e-05	.	.	.
EDEG_00735	hypothetical protein	.	.	0	0	0	0	0	0	14.51	9.99	15.04	15.57	2.25	1.59	.	.	.	.	.	.	9.17522	3.96001e-06	4.71663e-05	9.30807	1.17396e-09	1.85284e-08	9.48111	9.07095e-12	2.05981e-10	.	.	.
EDEG_00736	hypothetical protein	.	Y	3.03	5.56	34.32	102.61	22.26	45.73	704.35	1149.39	540.51	2415.77	39.61	47.32	.	.	.	-3.70066	0.000150579	0.0028238	8.24892	7.41588e-11	3.38203e-09	4.54633	1.83607e-09	2.80887e-08	5.17763	1.24069e-10	2.34525e-09	.	.	.
EDEG_00737	hypothetical protein	.	.	4.03	1.99	0.88	2.13	9.07	8.57	2.9	2.27	26.91	7.7	0	0.06	-7.47865	0.000438631	0.00185466	.	.	.	.	.	.	.	.	.	.	.	.	2.55194	0.00209173	0.0410352
EDEG_00738	hypothetical protein	.	.	97.05	76.98	166.76	63.52	83.45	52.79	104.75	67.96	131.66	92.09	872.99	373.07	2.7674	7.16571e-05	0.000410326	.	.	.	.	.	.	.	.	.	.	.	.	.	.	.
EDEG_00739	hypothetical protein	.	.	127.31	45.26	200.44	41.96	125.24	34.87	116.63	37.96	83.48	37.14	1176.95	460.95	3.43624	2.26343e-06	2.28658e-05	.	.	.	.	.	.	.	.	.	.	.	.	.	.	.
EDEG_00740	hypothetical protein	.	.	81.72	93.2	249.01	135.34	62.51	90.38	77.84	93.19	107.81	164.5	1519.59	1531.82	3.72225	2.57246e-08	5.13915e-07	.	.	.	.	.	.	.	.	.	.	.	.	.	.	.
EDEG_00741	hypothetical protein	.	.	0	0	0	0	0	0	0	0	0	0	0	0	.	.	.	.	.	.	.	.	.	.	.	.	.	.	.	.	.	.
EDEG_00742	hypothetical protein	.	Y	2	1.38	3.04	4.42	10.62	14.7	202.44	192.74	849.29	604.07	1.32	1.58	-7.58032	0.0037713	0.0101751	-1.88279	0.0360415	0.250328	7.5358	2.97256e-10	1.15763e-08	5.64518	1.09772e-12	3.35865e-11	6.1315	1.43511e-16	7.27329e-15	1.86109	0.0303625	0.352892
EDEG_00743	hypothetical protein	.	.	49.75	100.14	56.53	110.52	47.79	84.17	51.58	97.68	59.82	110.85	14.01	14.84	-2.48155	0.0210923	0.0421331	.	.	.	.	.	.	.	.	.	.	.	.	.	.	.
EDEG_00744	hypothetical protein	.	Y	248.37	419.06	76.38	239.07	567.5	1602.6	276.91	679.32	3855.51	4859.25	22.95	25.82	-6.16018	0.00117401	0.00408892	.	.	.	2.67733	0.0138975	0.0535208	1.92108	0.025508	0.0839356	2.19255	0.00444858	0.0177385	2.89143	0.000843457	0.0196298
EDEG_00745	hypothetical protein	.	Y	1758.08	823.77	85.13	178	9036.02	4519.87	5.53	8.24	24.03	22.35	0.63	0.3	-10.5403	0.00018703	0.000931483	.	.	.	-6.97314	8.56267e-15	3.26539e-12	-7.72789	2.92259e-11	6.37125e-10	-7.45697	3.14301e-10	5.36151e-09	5.66501	3.62194e-09	1.59365e-06
EDEG_00746	hypothetical protein	YER144C UBP5, Putative ubiquitin-specific protease, closest paralog of Doa4p but has no functional overlap, concentrates at the bud neck,YDR069C DOA4, Ubiquitin isopeptidase, required for recycling ubiquitin from proteasome-bound ubiquitinated intermediates, acts at the late endosome/prevacuolar compartment to recover ubiquitin from ubiqui..,YMR223W UBP8, Ubiquitin-specific protease that is a com…	.	222.97	334.67	193.25	260.03	179.39	265.68	351.28	388.46	260.57	225.97	217.57	219.65	.	.	.	.	.	.	.	.	.	.	.	.	.	.	.	.	.	.
EDEG_00747	hypothetical protein	.	.	1.82	0	0	0	0	0	0	0	0	0	0	0	.	.	.	.	.	.	.	.	.	.	.	.	.	.	.	.	.	.
EDEG_00748	hypothetical protein	.	Y	2.04	15.46	6.2	32.47	6.67	11.24	29.93	114.52	105.47	384.52	1.64	4.51	-5.41738	0.016699	0.0346652	.	.	.	4.56539	0.00034909	0.00226158	3.42277	8.7594e-06	6.88126e-05	3.78326	2.29905e-07	2.36464e-06	.	.	.
EDEG_00749	hypothetical protein	.	.	46.93	157.99	74.04	249.31	75.95	220.53	103.84	311.75	51.32	174.41	155.18	322.5	.	.	.	.	.	.	.	.	.	.	.	.	.	.	.	.	.	.
EDEG_00750	hypothetical protein	.	.	8.23	7.35	8.97	8.35	5.36	13.07	8.62	11.13	4.62	12.09	17.86	20.33	.	.	.	.	.	.	.	.	.	.	.	.	.	.	.	.	.	.
EDEG_00751	hypothetical protein	.	.	6.93	8.8	3.88	14.12	3.91	17.6	8.48	27.36	63.59	112.17	2.19	3.33	-3.87976	0.0369357	0.0672521	.	.	.	2.59823	0.0133116	0.0516662	2.30079	0.00218894	0.00995438	2.44172	0.000267056	0.00142579	.	.	.
EDEG_00752	hypothetical protein	.	.	6.02	4.14	3.43	4.53	5.48	1.95	5.35	4.27	3.31	3.03	4.25	3.82	.	.	.	.	.	.	.	.	.	.	.	.	.	.	.	.	.	.
EDEG_00753	hypothetical protein	.	.	6.89	1.92	6.43	4.19	8.19	3.75	18.35	8.08	25.33	12	4.98	2.71	.	.	.	.	.	.	.	.	.	1.38552	0.0246156	0.0814604	1.36009	0.0104478	0.0367728	.	.	.
EDEG_00754	hypothetical protein	YPL091W GLR1, Cytosolic and mitochondrial glutathione oxidoreductase, converts oxidized glutathione to reduced glutathione	.	187.74	173.55	137.95	139.83	183.63	159.97	200.44	155.07	91.91	78.26	2.49	2.45	-5.88376	9.40111e-07	1.06128e-05	.	.	.	.	.	.	.	.	.	.	.	.	.	.	.
EDEG_00755	hypothetical protein	.	.	0	0	0	1.34	0	1.86	0.7	2.85	1.42	4.39	0.17	0	.	.	.	.	.	.	.	.	.	.	.	.	.	.	.	.	.	.
EDEG_00756	hypothetical protein	YLR241W Hypothetical protein	.	38.8	27.19	31.25	22.6	27.22	20.41	21.05	22.55	37.3	49.02	177.69	299.64	2.89955	3.95838e-06	3.60049e-05	.	.	.	.	.	.	.	.	.	.	.	.	.	.	.
EDEG_00757	hypothetical protein	.	.	49.54	470.3	93.18	875.01	52.22	598.13	25.41	306.82	43.14	385.08	3.81	22.62	-4.34245	0.00406579	0.0108218	.	.	.	.	.	.	.	.	.	.	.	.	.	.	.
EDEG_00758	hypothetical protein	.	.	319.8	2377.56	292.35	2105.73	295.43	1659.37	396.02	2176.55	235.53	1027.87	35.78	148.89	-3.52573	0.00973828	0.0221699	.	.	.	.	.	.	.	.	.	.	.	.	.	.	.
EDEG_00759	hypothetical protein	.	.	7.33	2.65	7	4.37	10.31	22.17	2.85	3.31	38.31	35.13	7.26	7.59	.	.	.	.	.	.	.	.	.	.	.	.	.	.	.	1.7618	0.0434696	0.471431
EDEG_00760	hypothetical protein	.	.	10.27	23.41	28.74	40.65	11.04	28.15	10.78	29.29	336.41	862.58	90.34	97.58	.	.	.	.	.	.	4.32447	0.00232164	0.0117364	3.5117	0.000100634	0.00062905	3.79742	1.92166e-06	1.6675e-05	.	.	.
EDEG_00761	hypothetical protein	YDL203C ACK1, Putative protein of unknown function, GFP-fusion protein expression is induced in response to the DNA-damaging agent MMS, the authentic, non-tagged protein is detected in purified mitochondria	.	20.05	26.16	13.39	23.56	18.01	29.26	58.53	58.04	165.35	160.4	264.71	151	1.42381	0.0161591	0.0336624	.	.	.	1.99146	0.0144738	0.05531	2.2256	0.000154609	0.000925458	2.17489	2.9178e-05	0.000195344	.	.	.
EDEG_00762	hypothetical protein	YBR221C PDB1, E1 beta subunit of the pyruvate dehydrogenase PDH complex, which is an evolutionarily-conserved multi-protein complex found in mitochondria	.	18.63	32.5	54.71	66.85	49.93	78.79	346.13	414.05	717.5	456.7	1.23	1.49	-7.8456	3.12818e-05	0.000205236	.	.	.	3.97433	1.58599e-05	0.000153121	2.70984	2.95066e-06	2.48596e-05	3.0943	2.30428e-08	2.85747e-07	.	.	.
EDEG_00763	hypothetical protein	YDL055C PSA1, GDP-mannose pyrophosphorylase mannose-1-phosphate guanyltransferase, synthesizes GDP-mannose from GTP and mannose-1-phosphate in cell wall biosynthesis, required for normal cell wall structure	.	14.85	9.11	8.76	6.91	30.43	42.31	82.47	53.76	320.71	109.65	7.5	4.4	-3.70833	0.017725	0.0365181	.	.	.	2.78946	0.00040683	0.00255911	2.34919	0.000291582	0.00164303	2.5338	8.60046e-06	6.46792e-05	2.39602	0.00168441	0.0348292
EDEG_00764	hypothetical protein	YLR009W RLP24, Essential protein with similarity to Rpl24Ap and Rpl24Bp, associated with pre-60S ribosomal subunits and required for ribosomal large subunit biogenesis	.	128.33	513.92	220.93	683.48	137.95	478.43	196.61	530.32	100.88	330.41	88.62	183.75	.	.	.	.	.	.	.	.	.	.	.	.	.	.	.	.	.	.
EDEG_00765	hypothetical protein	.	.	0	0	0	0	0	0	0	0	0	0	0	0	.	.	.	.	.	.	.	.	.	.	.	.	.	.	.	.	.	.
EDEG_00766	hypothetical protein	YML024W RPS17A, Ribosomal protein 51 rp51 of the small 40s subunit, nearly identical to Rps17Bp and has similarity to rat S17 ribosomal protein,YDR447C RPS17B, Ribosomal protein 51 rp51 of the small 40s subunit, nearly identical to Rps17Ap and has similarity to rat S17 ribosomal protein	.	691.32	3173.55	865.28	3876.72	664.73	2650.73	1062.23	4555.86	751.09	2214.87	128.7	362.8	-3.14176	0.0181164	0.0371581	.	.	.	.	.	.	.	.	.	.	.	.	.	.	.
EDEG_00767	hypothetical protein	.	.	0	0	0	0	0	0	0	0	0	0	0	0	.	.	.	.	.	.	.	.	.	.	.	.	.	.	.	.	.	.
EDEG_00768	hypothetical protein	YDL075W RPL31A, Protein component of the large 60S ribosomal subunit, nearly identical to Rpl31Bp and has similarity to rat L31 ribosomal protein, associates with the karyopherin Sxm1p,YLR406C RPL31B, Protein component of the large 60S ribosomal subunit, nearly identical to Rpl31Ap and has similarity to rat L31 ribosomal protein, associates with the karyopherin Sxm1p	.	477.58	4279.01	873.02	6239.81	566.55	4405.48	906.42	6051.33	633.75	3165.66	173.11	707.15	.	.	.	.	.	.	.	.	.	.	.	.	.	.	.	.	.	.
EDEG_00769	hypothetical protein	.	.	59.97	265.6	75.08	403.39	44.31	250.52	90.11	376.16	48.27	289.66	10.79	26.29	-3.51741	0.00994491	0.0225444	.	.	.	.	.	.	.	.	.	.	.	.	.	.	.
EDEG_00770	hypothetical protein	.	.	14.11	21.04	12	28.6	17.61	28.61	7.27	15.57	6.74	17.44	0.62	1.25	-4.00796	0.00314814	0.00884963	.	.	.	.	.	.	.	.	.	.	.	.	.	.	.
EDEG_00771	hypothetical protein	.	.	0.61	8.82	1.11	17.79	0	13.44	3.17	11.37	0.86	7.34	0.1	0.23	-5.18321	0.0126637	0.027442	.	.	.	.	.	.	.	.	.	.	.	.	.	.	.
EDEG_00772	hypothetical protein	.	.	14.55	24.75	21.82	32.73	22.24	35.34	34.37	45.74	23.47	34.62	5.67	5.44	-2.54034	0.0395498	0.0709581	.	.	.	.	.	.	.	.	.	.	.	.	.	.	.
EDEG_00773	hypothetical protein	.	.	17.89	24.27	11.13	28.66	12.66	24.16	21	31.85	17.83	26.41	1.69	3.92	-3.08968	0.0168737	0.034987	.	.	.	.	.	.	.	.	.	.	.	.	.	.	.
EDEG_00774	hypothetical protein	.	.	0	0	0	0	0	0	0	0	0	0	0	0	.	.	.	.	.	.	.	.	.	.	.	.	.	.	.	.	.	.
EDEG_00775	hypothetical protein	YGL058W RAD6, Ubiquitin-conjugating enzyme E2, involved in postreplication repair with Rad18p, sporulation, telomere silencing, and ubiquitin-mediated N-end rule protein degradation with Ubr1p	.	6.16	35.26	7.46	31.68	15.05	60.18	27.91	118.51	23.03	70.12	8.32	24.19	.	.	.	.	.	.	.	.	.	.	.	.	.	.	.	.	.	.
EDEG_00776	serine/threonine protein kinase	.	.	2.49	5.13	7.1	2.82	1.74	9.77	1.84	3.2	24.41	41.16	0.67	1.48	-3.7137	0.0488969	0.0847355	.	.	.	.	.	.	1.70816	0.0457014	0.136129	1.90391	0.0150715	0.0506781	.	.	.
EDEG_00777	hypothetical protein	.	.	73.3	71.14	73.8	59.98	41.92	59.96	79.1	63	36.49	51.46	23.71	19.77	.	.	.	.	.	.	.	.	.	.	.	.	.	.	.	.	.	.
EDEG_00778	hypothetical protein	YHR206W SKN7, Nuclear response regulator and transcription factor, part of a branched two-component signaling system, required for optimal induction of heat-shock genes in response to oxidative stress, involved in osmoregulation,YGL073W HSF1, Trimeric heat shock transcription factor, activates multiple genes in response to stresses that include hyperthermia, recognizes variable heat shock element…	.	5.97	16.16	21.03	25.68	14.6	23.94	232.24	327.95	272.67	279.69	0.58	0.49	-8.4748	9.27822e-05	0.00050681	.	.	.	4.62817	1.78961e-06	2.4517e-05	3.57396	2.59462e-09	3.90088e-08	3.91552	3.3525e-12	7.97531e-11	.	.	.
EDEG_00779	hypothetical protein	.	.	41.3	43.19	34.86	44.47	27.41	37.28	22.94	27.61	13.65	20.16	44.39	82.34	.	.	.	.	.	.	.	.	.	.	.	.	.	.	.	.	.	.
EDEG_00780	hypothetical protein	.	.	30	11.72	22.23	11.61	26.58	12	13.92	7.95	9.14	11.47	3.32	1.99	-2.37693	0.0270558	0.0519353	.	.	.	.	.	.	.	.	.	.	.	.	.	.	.
EDEG_00781	AUR protein kinase	YPL209C IPL1, Aurora kinase involved in regulating kinetochore-microtubule attachments, helps maintain condensed chromosomes during anaphase and early telophase, associates with Sli15p, which promotes Ipl1p association with mitotic spindle	.	81.69	160.91	106.4	167.82	91.43	146.76	111.74	165.46	76.4	124.18	0.28	0.38	-8.52313	1.10082e-08	2.5419e-07	.	.	.	.	.	.	.	.	.	.	.	.	.	.	.
EDEG_00782	hypothetical protein	.	.	6.1	8.87	5.22	5.22	0.88	5.92	6.7	7.68	2.51	5.73	10.88	7.32	.	.	.	.	.	.	.	.	.	.	.	.	.	.	.	.	.	.
EDEG_00783	hypothetical protein	YBL071W-A KTI11, Zn-ribbon electron carrier protein, required with Dph1p, Dph2p, Jjj3p, and Dph5p for synthesis of diphthamide, a modified histidine residue on Eft1p or Eft2p	.	36.74	212.16	30.06	223.7	22.46	218.91	28.59	187	51.55	248.44	43.3	122.84	.	.	.	.	.	.	.	.	.	.	.	.	.	.	.	.	.	.
EDEG_00784	hypothetical protein	.	.	0	0	0	0	0	0	0	0	0	0	0	0	.	.	.	.	.	.	.	.	.	.	.	.	.	.	.	.	.	.
EDEG_00785	hypothetical protein	.	.	19.19	25.02	18.98	25.77	22.77	23.28	12.49	15.75	7.52	12.63	5.61	3.84	.	.	.	.	.	.	.	.	.	.	.	.	.	.	.	.	.	.
EDEG_00786	hypothetical protein	.	.	65.25	80.73	83.45	151.28	92.43	142.71	47.93	68.77	51.76	77.09	0.23	0.34	-7.99971	2.35922e-07	3.28995e-06	.	.	.	.	.	.	.	.	.	.	.	.	.	.	.
EDEG_00788	hypothetical protein	YAL044W-A Hypothetical protein	.	49.24	299.24	53.72	431.03	56.2	509.13	76.53	465.41	68.16	285.92	80.92	240.69	.	.	.	.	.	.	.	.	.	.	.	.	.	.	.	.	.	.
EDEG_00789	hypothetical protein	.	.	1.35	2.57	37.79	27.37	27.95	17.33	23.43	29.28	18.22	48.41	20.94	14.09	.	.	.	-3.7814	6.42809e-06	0.000200909	3.9959	3.98348e-05	0.000344308	.	.	.	.	.	.	.	.	.
EDEG_00790	hypothetical protein	.	.	0.54	0.56	17.83	14.42	5.33	5.99	8.1	3.53	5.73	4.28	0.51	0.15	-4.12234	0.0134254	0.0288289	-4.12556	0.000219619	0.00388969	3.06516	0.00664039	0.0289504	.	.	.	.	.	.	.	.	.
EDEG_00791	hypothetical protein	.	.	1.79	0	0	0	2.18	0	1.54	1.01	2.5	0.89	0	0	.	.	.	.	.	.	.	.	.	.	.	.	.	.	.	.	.	.
EDEG_00792	hypothetical protein	.	.	0	0	0	0	0	0	0	0	0	0	0	0	.	.	.	.	.	.	.	.	.	.	.	.	.	.	.	.	.	.
EDEG_00793	hypothetical protein	.	.	0	1.17	2.06	6.76	1.39	1.04	1.18	1.92	1.59	5.5	0.19	1.4	.	.	.	.	.	.	.	.	.	.	.	.	.	.	.	.	.	.
EDEG_00794	hypothetical protein	YGL253W HXK2, Hexokinase isoenzyme 2 that catalyzes phosphorylation of glucose in the cytosol, predominant hexokinase during growth on glucose, functions in the nucleus to repress expression of HXK1 and GLK1 and to induce expression of its own gene,YCL040W GLK1, Glucokinase, catalyzes the phosphorylation of glucose at C6 in the first irreversible step of glucose metabolism, one of three glucose p…	Y	99.22	111.07	50.14	53.21	496.65	411.47	98.75	105.5	502.16	289.61	50.98	47.04	.	.	.	.	.	.	.	.	.	.	.	.	.	.	.	3.23497	7.13809e-05	0.00265407
EDEG_00795	alpha,alpha-trehalose-phosphate synthase (UDP-forming)	YBR126C TPS1, Synthase subunit of trehalose-6-phosphate synthase/phosphatase complex, which synthesizes the storage carbohydrate trehalose	.	34.63	19.52	78.71	65.83	41.85	43.92	68.67	52.91	149.38	137.98	109.93	67.45	.	.	.	.	.	.	1.46214	0.0389574	0.122751	.	.	.	.	.	.	.	.	.
EDEG_00796	hypothetical protein	.	.	1050.21	4132.88	869.65	3400.14	865.42	3513.24	979.31	3499.95	752.81	1881.45	461.69	842.01	.	.	.	.	.	.	.	.	.	.	.	.	.	.	.	.	.	.
EDEG_00797	hypothetical protein	.	Y	77.07	83.88	166.17	97.87	116.51	84	10773	6821.71	27168.6	11272.1	4.37	3.84	-10.9178	0.000349805	0.00153776	.	.	.	6.93679	1.15377e-09	3.84516e-08	6.60093	1.95738e-17	2.27578e-15	6.75366	7.00346e-23	1.88393e-20	.	.	.
EDEG_00798	hypothetical protein	.	.	22.6	14.24	1.14	4.57	52.95	100.68	22.47	29.02	147.93	85.1	0.11	0.12	-8.66115	2.84957e-05	0.000191552	.	.	.	.	.	.	.	.	.	.	.	.	4.77787	4.87651e-08	1.05901e-05
EDEG_00799	hypothetical protein	.	.	173.71	515.8	145.7	463.38	180.17	484.06	186.93	530.72	218.04	437.32	18.62	30.11	-3.825	0.000834646	0.0031308	.	.	.	.	.	.	.	.	.	.	.	.	.	.	.
EDEG_00800	hypothetical protein	.	.	1.66	20.53	4.53	30.75	2.03	19.77	61.7	258.75	107.09	456.93	2.56	2.98	-5.98376	0.0117953	0.0258277	.	.	.	4.73867	0.000182867	0.0012935	3.85853	9.12668e-07	8.31171e-06	4.16088	3.71012e-08	4.42809e-07	.	.	.
EDEG_00801	hypothetical protein	YOR369C RPS12, Protein component of the small 40S ribosomal subunit, has similarity to rat ribosomal protein S12	.	1634.04	6167.21	1760.09	5490.46	1311.16	3995.41	1798.67	5807.51	1111.64	3153.06	387.12	794.04	-2.44034	0.0405075	0.0723116	.	.	.	.	.	.	.	.	.	.	.	.	.	.	.
EDEG_00802	hypothetical protein	.	.	35.03	105.95	39.63	99.94	32.36	132.71	68.65	169.44	95.01	163.12	404.9	930.23	2.58208	5.96675e-05	0.000353041	.	.	.	.	.	.	.	.	.	.	.	.	.	.	.
EDEG_00803	hypothetical protein	.	.	40.41	103.23	32.9	142.08	22.12	103.92	39.42	133.71	22	73.11	226.39	484.46	2.28618	0.00180624	0.0057195	.	.	.	.	.	.	.	.	.	.	.	.	.	.	.
EDEG_00804	AGC protein kinase	.	.	54.98	78.54	102.97	115.09	62.36	79.53	53.72	66.86	29.27	49.1	58.19	56.56	.	.	.	.	.	.	.	.	.	.	.	.	.	.	.	.	.	.
EDEG_00805	hypothetical protein	.	.	0	1.72	4.55	3.31	2.04	7.64	2.88	15.51	16.37	46.48	0.86	0.63	.	.	.	.	.	.	4.97876	0.00200498	0.0104187	2.27314	0.0089692	0.0344165	2.84686	0.00119301	0.00548219	.	.	.
EDEG_00806	hypothetical protein	YDL064W UBC9, SUMO-conjugating enzyme involved in the Smt3p conjugation pathway, nuclear protein required for S- and M-phase cyclin degradation and mitotic control, involved in proteolysis mediated by the anaphase-promoting complex cyclosome APCC	.	85.31	240.64	73.99	178.83	80.33	189.4	64.08	166.34	51.6	130.42	34.79	52.65	.	.	.	.	.	.	.	.	.	.	.	.	.	.	.	.	.	.
EDEG_00807	hypothetical protein	.	.	1037.03	2500.59	12947	36171.8	6752.69	14755.8	1247.55	3375.17	6046.35	12305.4	3938.91	4683.49	.	.	.	-3.53637	0.000272333	0.00461808	.	.	.	-1.77425	0.0192691	0.0662173	.	.	.	.	.	.
EDEG_00808	hypothetical protein	YBR103W SIF2, WD40 repeat-containing subunit of the Set3C histone deacetylase complex, which represses early/middle sporulation genes, antagonizes telomeric silencing, binds specifically to the Sir4p N-terminus	.	128.3	100.27	223.3	138.98	159.86	116.1	95.39	58.52	238.45	158.42	2478.59	1458.6	3.95532	3.45106e-08	6.59782e-07	.	.	.	.	.	.	.	.	.	.	.	.	.	.	.
EDEG_00809	hypothetical protein	YBR103W SIF2, WD40 repeat-containing subunit of the Set3C histone deacetylase complex, which represses early/middle sporulation genes, antagonizes telomeric silencing, binds specifically to the Sir4p N-terminus	.	56.65	31.46	104.04	30.28	63.94	31.96	39.94	12.29	84.83	27.84	1108.16	464.87	4.34999	3.82749e-09	1.00517e-07	.	.	.	.	.	.	.	.	.	.	.	.	.	.	.
EDEG_00810	hypothetical protein	.	.	169.19	87.68	97.11	53.66	137.44	69.7	143.99	70.98	143.47	75.28	631.23	633.86	2.59374	0.000290642	0.00133703	.	.	.	.	.	.	.	.	.	.	.	.	.	.	.
EDEG_00811	hypothetical protein	.	.	252.33	1515.68	484.86	2812.35	336.56	1852.99	293.87	1912.23	190.4	1191.86	1492.49	6058.98	1.83166	0.029253	0.0553023	.	.	.	.	.	.	.	.	.	.	.	.	.	.	.
EDEG_00812	hypothetical protein	.	.	43.44	33.85	9.64	10.03	76.57	62.5	238.94	191.82	522.91	238.49	4.16	4.01	-5.5073	0.00106073	0.00376068	.	.	.	2.40444	0.00178703	0.00941312	2.81797	0.000115802	0.00070987	2.69226	8.28269e-06	6.28995e-05	2.91631	0.000101648	0.00359415
EDEG_00813	hypothetical protein	.	.	36.38	17.81	16.03	8.51	20.67	11.79	21.41	13.16	13.4	11.96	4.35	2.22	-2.34564	0.0389952	0.0702131	.	.	.	.	.	.	.	.	.	.	.	.	.	.	.
EDEG_00814	hypothetical protein	.	.	33.39	15.89	9.34	4.25	20.41	9.42	19.99	9.41	8.11	5.79	4.73	1.94	.	.	.	.	.	.	.	.	.	.	.	.	.	.	.	.	.	.
EDEG_00815	small GTP-binding protein domain	YLR262C YPT6, GTPase, Ras-like GTP binding protein involved in the secretory pathway, required for fusion of endosome-derived vesicles with the late Golgi, maturation of the vacuolar carboxypeptidase Y, has similarity to the human GTPase, Rab6	.	107.65	132	68.23	96.83	53.48	79.21	104.67	117.74	63.81	82.2	113.19	82.39	.	.	.	.	.	.	.	.	.	.	.	.	.	.	.	.	.	.
EDEG_00816	SCY1 protein kinase	.	.	29.66	31.17	24.7	20.51	17.31	19.64	18.6	18.56	34.09	22.56	47.63	33.05	.	.	.	.	.	.	.	.	.	.	.	.	.	.	.	.	.	.
EDEG_00817	hypothetical protein	.	Y	0.86	0	0	1.14	0	1.58	6.84	37.83	6.03	46.53	0	0	-10.0228	0.032231	0.0601014	.	.	.	5.23703	0.000459277	0.00285279	5.05607	4.11254e-06	3.41536e-05	5.16746	1.53949e-07	1.62157e-06	.	.	.
EDEG_00818	hypothetical protein	.	Y	0.74	1.53	4.04	2.94	1.81	4.75	1.28	1.46	0.52	1.73	2.54	1.82	.	.	.	.	.	.	.	.	.	.	.	.	.	.	.	.	.	.
EDEG_00819	hypothetical protein	.	.	5.56	15.55	12.99	31.53	7.77	20.38	9.06	14.55	18.38	28.64	250.96	439.94	4.30256	3.08286e-10	1.03421e-08	.	.	.	.	.	.	.	.	.	.	.	.	.	.	.
EDEG_00820	hypothetical protein	.	.	0.93	2.86	0	1.2	0	2.54	1.59	0.52	0.65	1.85	0.48	0.53	.	.	.	.	.	.	.	.	.	.	.	.	.	.	.	.	.	.
EDEG_00821	hypothetical protein	.	Y	0.43	3.52	2.33	2.26	2.09	5.48	6.16	13	2.4	12.12	21.16	37.7	1.99844	0.0028595	0.00822684	.	.	.	.	.	.	.	.	.	1.8857	0.0215618	0.068986	.	.	.
EDEG_00822	hypothetical protein	.	.	86.93	76.83	117.42	92.05	68.84	110.79	92.2	96.18	58.07	64.99	2.55	1.41	-5.37541	6.03961e-05	0.000356758	.	.	.	.	.	.	.	.	.	.	.	.	.	.	.
EDEG_00823	hypothetical protein	.	.	37.64	116.42	64.13	143.21	50.93	127.21	65.9	134.64	41.25	40.06	20.56	24.75	.	.	.	.	.	.	.	.	.	.	.	.	.	.	.	.	.	.
EDEG_00824	hypothetical protein	.	.	2.68	11.04	0.81	4.73	3.27	3.27	4.73	21.39	10.02	21.01	0.08	0.08	-6.97624	0.00188376	0.00590191	.	.	.	.	.	.	2.14613	0.00399897	0.0168053	1.75492	0.0141735	0.0480845	.	.	.
EDEG_00825	hypothetical protein	.	.	8.66	4.2	12.04	16.18	2.49	2.8	1.59	3.45	1.43	3.23	11.98	6.55	.	.	.	.	.	.	-1.73004	0.0424469	0.131172	-1.92942	0.0161143	0.0568894	-1.82228	0.0180471	0.0593145	-2.26319	0.0228229	0.28734
EDEG_00826	hypothetical protein	.	.	1.74	0	0	2.3	0	0	0	0.49	0	1.16	0.3	1.15	.	.	.	.	.	.	.	.	.	.	.	.	.	.	.	.	.	.
EDEG_00827	hypothetical protein	.	.	0	0	31.1	189.2	11.95	71.76	254.45	1332.15	173.12	1262.77	0	0	-14.4656	0.000539808	0.00219629	-9.04346	9.08879e-06	0.00027335	13.6861	2.43022e-11	1.38084e-09	3.1609	3.63151e-05	0.000253334	3.85397	2.09932e-05	0.000146533	.	.	.
EDEG_00828	hypothetical protein	.	.	19.34	24.07	18.19	32.22	4.08	20.26	22.15	20.69	23.86	27.69	29.65	28.1	.	.	.	.	.	.	.	.	.	.	.	.	.	.	.	.	.	.
EDEG_00829	hypothetical protein	.	.	140.09	110.28	115.93	101.17	83.83	74.57	67.52	65.85	48.09	69.92	976.12	600.4	3.32533	2.27457e-06	2.29133e-05	.	.	.	.	.	.	.	.	.	.	.	.	.	.	.
EDEG_00830	hypothetical protein	.	.	17.36	10.58	12.91	6.79	6.75	10.85	14.19	12.46	7.75	7.25	0.47	0.22	-4.92615	0.00143121	0.00477028	.	.	.	.	.	.	.	.	.	.	.	.	.	.	.
EDEG_00831	hypothetical protein	.	.	9.9	1.94	5.14	0.62	6.92	3.46	7.17	2.66	4.63	1.1	0.18	0	-5.47128	0.00666292	0.0161399	.	.	.	.	.	.	.	.	.	.	.	.	.	.	.
EDEG_00832	hypothetical protein	.	.	2.45	1.38	0	0.59	0.55	0	1.93	0.63	15.65	6.48	2.49	3.17	.	.	.	2.88997	0.0111684	0.105966	.	.	.	3.81385	9.64238e-05	0.000605993	2.04079	0.00207013	0.00895946	.	.	.
EDEG_00833	hypothetical protein	.	.	34.64	25.88	39.25	24.09	34.99	23.47	52.44	32.84	23.02	17.56	197.72	137.03	2.38057	0.000167858	0.000850291	.	.	.	.	.	.	.	.	.	.	.	.	.	.	.
EDEG_00834	hypothetical protein	YBR243C ALG7, UDP-N-acetyl-glucosamine-1-P transferase, transfers Glc-Nac-P from UDP-GlcNac to Dol-P in the ER in the first step of the dolichol pathway of protein asparagine-linked glycosylation, inhibited by tunicamycin	Y	4.09	1.58	6.04	3.72	5.62	3.28	5.39	5.62	3.23	7.42	0.22	0.34	-4.25832	0.00405235	0.0108103	.	.	.	.	.	.	.	.	.	.	.	.	.	.	.
EDEG_00835	hypothetical protein	.	.	0	0	0	0	0	0	0	0	0	0	0	0	.	.	.	.	.	.	.	.	.	.	.	.	.	.	.	.	.	.
EDEG_00836	hypothetical protein	YOR063W RPL3, Protein component of the large 60S ribosomal subunit, has similarity to E. coli L3 and rat L3 ribosomal proteins, involved in the replication and maintenance of killer double stranded RNA virus	.	3001.22	2103.95	2092.56	1083.43	1802.45	1174.58	2819.17	1674.09	2077.18	1176.42	3817.56	2713.23	.	.	.	.	.	.	.	.	.	.	.	.	.	.	.	.	.	.
EDEG_00837	hypothetical protein	.	.	0.47	0.97	5.11	11.78	2.29	4.29	1.46	4.49	2.63	4.54	141.71	170.55	5.43036	4.12778e-11	2.01074e-09	-3.09416	0.0306431	0.224575	.	.	.	.	.	.	.	.	.	.	.	.
EDEG_00838	hypothetical protein	.	.	347.7	521.29	344.72	542.59	214.75	373.87	93.81	158.75	47.78	145.4	2.74	3.49	-6.06031	4.54176e-06	4.01754e-05	.	.	.	-1.97245	0.00184393	0.0096396	-1.74157	0.00313116	0.0135334	-1.79104	0.00189058	0.0082953	.	.	.
EDEG_00839	hypothetical protein	YLR177W Hypothetical protein,YDR505C PSP1, Asn and gln rich protein of unknown function, high-copy suppressor of POL1 DNA polymerase alpha and partial suppressor of CDC2 polymerase delta and CDC6 pre-RC loading factor mutations, overexpression results in growth inhibition	.	151.5	221.37	136.67	232.15	212.97	357.92	308.9	674.77	1529.29	1614.1	265.23	316.8	.	.	.	.	.	.	2.21168	0.0130691	0.050896	1.97044	0.00165332	0.00776149	2.09291	0.000255478	0.00137447	.	.	.
EDEG_00840	hypothetical protein	.	.	169.14	196.2	113.66	132.94	108.02	137.03	19.85	19.8	32.31	42.24	1625.06	1433.12	4.55935	6.92216e-08	1.17215e-06	.	.	.	-2.86662	1.4571e-05	0.000142262	-2.15952	0.000176458	0.0010444	-2.41998	3.68559e-05	0.000239563	.	.	.
EDEG_00841	hypothetical protein	YOL077C BRX1, Nucleolar protein, constituent of 66S pre-ribosomal particles, depletion leads to defects in rRNA processing and a block in the assembly of large ribosomal subunits, possesses a sigma70-like RNA-binding motif	.	224.97	272.33	277.97	261.15	165.65	195.41	355.5	282.34	143.7	127.22	1151.72	862.78	2.08692	0.0025346	0.0075046	.	.	.	.	.	.	.	.	.	.	.	.	.	.	.
EDEG_00842	hypothetical protein	.	.	0	0	0	0	0	0	0	0	0	0	0	0	.	.	.	.	.	.	.	.	.	.	.	.	.	.	.	.	.	.
EDEG_00843	hypothetical protein	.	.	0.81	2.23	0.98	1.08	0.66	0	8.48	9.16	4.94	7.42	1.02	1.08	.	.	.	.	.	.	2.38392	0.0266434	0.0906248	3.3958	2.47327e-05	0.000178608	2.98182	2.64138e-05	0.000177975	.	.	.
EDEG_00844	hypothetical protein	YNL031C HHT2, One of two identical histone H3 proteins see also HHT1, core histone required for chromatin assembly, involved in heterochromatin-mediated telomeric and HM silencing, regulated by acetylation, methylation, and mitotic phosphorylation,YBR010W HHT1, One of two identical histone H3 proteins see also HHT2, core histone required for chromatin assembly, involved in heterochromatin-mediate…	.	6352.45	17440.2	9627.59	21157.2	8561.82	15177.1	4010.55	9279.91	3149.07	10036.6	91.78	164.22	-6.14405	2.68632e-05	0.000182301	.	.	.	.	.	.	.	.	.	.	.	.	.	.	.
EDEG_00845	hypothetical protein	YNL030W HHF2, One of two identical histone H4 proteins see also HHF1, core histone required for chromatin assembly and chromosome function, contributes to telomeric silencing, N-terminal domain involved in maintaining genomic integrity,YBR009C HHF1, One of two identical histone H4 proteins see also HHF2, core histone required for chromatin assembly and chromosome function, contributes to telomeri…	.	3463.67	10053.8	5155.8	12852.6	4601.43	9962.73	2630.89	7116.85	1940.19	6802.45	364.31	744.15	-3.40978	0.00615535	0.0151477	.	.	.	.	.	.	.	.	.	.	.	.	.	.	.
EDEG_00846	hypothetical protein	.	.	0	0	0	0	0	0	0	0	0	0	0	0	.	.	.	.	.	.	.	.	.	.	.	.	.	.	.	.	.	.
EDEG_00847	hypothetical protein	.	.	332.46	864.54	1035.8	1982.18	1097.81	1722.48	511.06	963.02	417.92	1001.16	375.55	486.97	.	.	.	.	.	.	.	.	.	.	.	.	.	.	.	.	.	.
EDEG_00848	hypothetical protein	YKL193C SDS22, Conserved nuclear regulatory subunit of Glc7p type 1 protein serine-threonine phosphatase PP1, functions positively with Glc7p to promote dephosphorylation of nuclear substrates required for chromosome transmission during mitosis	.	47.62	68.63	44.86	69.11	14.03	78.88	78.78	115.51	47.49	67.83	368.98	371.6	2.35635	0.000275563	0.00128346	.	.	.	.	.	.	.	.	.	.	.	.	.	.	.
EDEG_00849	hypothetical protein	.	.	0	1.28	4.52	13.17	3.04	5.7	8.6	25.6	6.11	57.12	2.56	7.18	.	.	.	-3.73559	0.0192677	0.163366	5.7959	0.000231443	0.0015791	1.92733	0.0175219	0.0609943	2.56606	0.00265538	0.0112086	.	.	.
EDEG_00850	hypothetical protein	YOL003C PFA4, Palmitoyltransferase with autoacylation activity, required for palmitoylation of amino acid permeases containing a C-terminal Phe-Trp-Cys site	.	16.47	13.27	16.38	10.9	50.35	33.5	18.34	14.8	45.49	29.05	124.44	84.45	2.20186	0.00448307	0.0117452	.	.	.	.	.	.	.	.	.	.	.	.	1.74705	0.0171282	0.228375
EDEG_00851	hypothetical protein	.	.	0	2.33	0	2.24	1.38	0	0.39	1.91	0	3.39	0.19	0.11	.	.	.	.	.	.	.	.	.	.	.	.	.	.	.	.	.	.
EDEG_00852	hypothetical protein	.	.	0	0	0	0	0	0	0	0	0	0	0	0	.	.	.	.	.	.	.	.	.	.	.	.	.	.	.	.	.	.
EDEG_00853	hypothetical protein	YIL142W CCT2, Subunit beta of the cytosolic chaperonin Cct ring complex, related to Tcp1p, required for the assembly of actin and tubulins in vivo	.	489.78	374.96	351.56	228.7	204.82	179.51	291.77	200.13	151.8	115.32	744.23	489.81	.	.	.	.	.	.	.	.	.	.	.	.	.	.	.	.	.	.
EDEG_00854	hypothetical protein	.	.	55.45	319.3	101.88	537.5	60.66	321.02	15.91	66.95	4.14	29.05	73.73	150.16	.	.	.	.	.	.	-2.46343	0.000621288	0.00373203	-3.31855	3.34712e-05	0.000235854	-3.02281	9.07385e-05	0.000538731	.	.	.
EDEG_00855	hypothetical protein	.	.	33.39	21.69	42.19	32.49	26.48	21.74	48.97	30.24	49.48	37.74	4.76	2.71	-3.31909	0.00250725	0.00744221	.	.	.	.	.	.	.	.	.	.	.	.	.	.	.
EDEG_00856	hypothetical protein	.	.	192.14	893.25	386.13	2317.73	173.1	1319.28	244.24	1524.49	193.89	1815.01	914.09	3016.16	.	.	.	.	.	.	.	.	.	.	.	.	.	.	.	.	.	.
EDEG_00857	RecQ family ATP-dependent DNA helicase	YMR190C SGS1, Nucleolar DNA helicase of the RecQ family involved in maintenance of genome integrity, regulates chromosome synapsis and meiotic crossing over, has similarity to human BLM and WRN helicases implicated in Bloom and Werner syndromes	.	25.15	9.81	24.03	14.44	28.18	12.3	42.28	20.18	23.23	15.91	69.12	40.37	1.19037	0.0494106	0.0853761	.	.	.	.	.	.	.	.	.	.	.	.	.	.	.
EDEG_00858	hypothetical protein	.	.	0	0	0	0	0	0	0.41	0	0	0	0	0	.	.	.	.	.	.	.	.	.	.	.	.	.	.	.	.	.	.
EDEG_00859	hypothetical protein	YHR013C ARD1, Subunit of the N-terminal acetyltransferase NatA Nat1p, Ard1p, Nat5p	.	30.91	57.85	38.9	57.16	27.91	60.14	53.45	80.98	39.36	76.85	51.92	62.87	.	.	.	.	.	.	.	.	.	.	.	.	.	.	.	.	.	.
EDEG_00860	hypothetical protein	YDR238C SEC26, Essential beta-coat protein of the COPI coatomer, involved in ER-to-Golgi protein trafficking and maintenance of normal ER morphology, shares 43% sequence identity with mammalian beta-coat protein beta-COP	.	249.24	152.49	175.47	134.33	251.84	154.74	243.94	153.77	170.89	127.78	6.18	4.27	-5.09978	4.61371e-05	0.000283847	.	.	.	.	.	.	.	.	.	.	.	.	.	.	.
EDEG_00861	hypothetical protein	YML080W DUS1, Dihydrouridine synthase, member of a widespread family of conserved proteins including Smm1p, Dus3p, and Dus4p, modifies pre-tRNAPhe at U17	.	18.27	10.81	11.91	9.17	15.56	7.55	19.29	9.71	18.12	13.44	12.35	9.81	.	.	.	.	.	.	.	.	.	.	.	.	.	.	.	.	.	.
EDEG_00862	hypothetical protein	.	.	1.54	1.36	0.8	0.87	0.54	0.81	1.52	1.24	0.93	1.32	3.02	2.33	.	.	.	.	.	.	.	.	.	.	.	.	.	.	.	.	.	.
EDEG_00863	hypothetical protein	.	.	0	0	0	0	0	0	0	0	2.58	0.61	0.79	0.35	.	.	.	.	.	.	.	.	.	.	.	.	.	.	.	.	.	.
EDEG_00864	hypothetical protein	.	.	1.47	0	0	0.97	0	0	0.76	0.42	0	0	2.02	0.56	.	.	.	.	.	.	.	.	.	.	.	.	.	.	.	.	.	.
EDEG_00865	hypothetical protein	.	.	0	0	0	3.62	0	2.51	0.47	0	0	0.69	0	0	.	.	.	.	.	.	.	.	.	.	.	.	.	.	.	.	.	.
EDEG_00866	hypothetical protein	.	.	0.72	0	0	0	0	0	1.24	0.81	0	0	0	0	.	.	.	.	.	.	.	.	.	.	.	.	.	.	.	.	.	.
EDEG_00867	hypothetical protein	.	.	66.89	26.03	71.11	37.23	43.65	17.53	32.92	20.94	51.85	76.34	20.83	14.46	.	.	.	.	.	.	.	.	.	.	.	.	.	.	.	.	.	.
EDEG_00868	hypothetical protein	.	.	59.61	51.76	50.07	46.6	25.57	23.64	20.01	24.77	20.05	43.42	0.12	0.33	-7.24441	7.02665e-06	5.73091e-05	.	.	.	.	.	.	.	.	.	.	.	.	.	.	.
EDEG_00869	hypothetical protein	.	.	0	0	0	0	0	0	0	0	0	0	0	0	.	.	.	.	.	.	.	.	.	.	.	.	.	.	.	.	.	.
EDEG_00870	hypothetical protein	YEL060C PRB1, Vacuolar proteinase B yscB, a serine protease of the subtilisin family, involved in protein degradation in the vacuole and required for full protein degradation during sporulation,YOR003W YSP3, Putative precursor to the subtilisin-like protease III	.	46.5	18.89	11.58	6.81	118.6	65.76	303.27	149.86	986	306.54	2.14	1.88	-6.89723	0.000642612	0.0025306	.	.	.	2.89326	0.00059855	0.00363323	2.90972	0.000263441	0.00150706	2.94279	1.35035e-05	9.73643e-05	3.44926	2.73372e-05	0.00126793
EDEG_00871	hypothetical protein	YDL060W TSR1, Protein required for processing of 20S pre-rRNA in the cytoplasm, associates with pre-40S ribosomal particles	.	29.85	30.78	56.36	61.8	25.27	32.97	43.94	46.29	15.57	27.61	258.38	187.89	2.58651	7.47357e-05	0.00042386	.	.	.	.	.	.	.	.	.	.	.	.	.	.	.
EDEG_00872	hypothetical protein	.	Y	1.03	0	0	2.72	0	1.88	13.48	34.74	4.32	17.47	0	0	-9.22711	0.0388876	0.0700884	.	.	.	4.42065	0.00178644	0.00941312	3.67841	0.000106788	0.000661591	3.95279	9.73357e-06	7.25763e-05	.	.	.
EDEG_00873	hypothetical protein	.	.	0	0	0	0	0	0	0	0	0	0	0	0	.	.	.	.	.	.	.	.	.	.	.	.	.	.	.	.	.	.
EDEG_00874	hypothetical protein	.	Y	5.9	16.22	8.94	42.94	7.21	73.89	393.41	1146.04	117.24	621.92	0.17	0.56	-10.1637	0.00041843	0.00178624	.	.	.	5.79077	1.17783e-06	1.70809e-05	4.04644	3.78501e-07	3.69807e-06	4.51208	1.22294e-09	1.8594e-08	.	.	.
EDEG_00875	hypothetical protein	.	.	0	0	1.65	1.2	0	0	0.31	0	0	0.91	0	0	.	.	.	.	.	.	.	.	.	.	.	.	.	.	.	.	.	.
EDEG_00876	hypothetical protein	YNL240C NAR1, Nuclear architecture related protein, component of the cytosolic iron-sulfur FeS protein assembly machinery, required for maturation of cytosolic and nuclear FeS proteins, homologous to human Narf	.	4.64	5.4	9.53	5.07	8.38	5.54	6.62	6.25	4.81	4.44	23.55	13.92	1.72072	0.0314434	0.0587869	.	.	.	.	.	.	.	.	.	.	.	.	.	.	.
EDEG_00877	hypothetical protein	.	.	0	0	0	0	0	0.73	8.13	5.62	7.27	9.32	0	0	.	.	.	.	.	.	8.58864	3.60498e-05	0.000314732	5.30574	1.39716e-06	1.24637e-05	5.9413	1.14383e-08	1.50375e-07	.	.	.
EDEG_00878	hypothetical protein	.	.	47.26	118.6	32.1	64.06	27.85	70.98	31.12	83.49	26.36	62.85	3.03	5.71	-3.67213	0.00348847	0.00953452	.	.	.	.	.	.	.	.	.	.	.	.	.	.	.
EDEG_00879	hypothetical protein	.	.	38.61	126.07	50.7	367.67	18.36	391.26	67.88	552.2	66.2	553.38	0.37	3.65	-7.2116	0.000175836	0.000886914	.	.	.	.	.	.	.	.	.	.	.	.	.	.	.
EDEG_00880	hypothetical protein	.	.	0	0	0	0	0	0	0	0	0	0	0	0	.	.	.	.	.	.	.	.	.	.	.	.	.	.	.	.	.	.
EDEG_00881	hypothetical protein	YCR012W PGK1, 3-phosphoglycerate kinase, catalyzes transfer of high-energy phosphoryl groups from the acyl phosphate of 1,3-bisphosphoglycerate to ADP to produce ATP, key enzyme in glycolysis and gluconeogenesis	.	4.49	3.09	8.17	5.15	8.79	23.05	4.04	7.94	44.52	40.89	0.62	0.96	-4.46402	0.00781071	0.0183751	.	.	.	2.16521	0.0192159	0.0699605	.	.	.	1.31159	0.0434915	0.122103	.	.	.
EDEG_00882	hypothetical protein	.	.	208.45	149.42	105.99	70.18	51.96	65.24	8.92	6.76	5.86	3.82	1.06	0.41	-5.77913	0.000275748	0.00128346	1.53388	0.0168828	0.149877	-5.13395	2.17684e-11	1.25749e-09	-3.59284	6.77635e-09	9.56919e-08	-4.31669	1.45234e-09	2.15205e-08	.	.	.
EDEG_00883	hypothetical protein	.	.	2.81	2.32	2.04	2.97	2.75	0	2.53	10.45	7.09	7.88	16.81	15.44	1.63636	0.0236329	0.0463806	.	.	.	.	.	.	1.64784	0.0376026	0.115329	1.4381	0.0295665	0.0886742	.	.	.
EDEG_00884	hypothetical protein	.	.	0.98	0	1.19	2.16	0	0.6	0.45	0.55	0	0.44	28.69	11.75	5.10345	3.54664e-08	6.7443e-07	.	.	.	.	.	.	.	.	.	.	.	.	.	.	.
EDEG_00885	hypothetical protein	.	.	108.96	130.46	79.88	91.1	77.35	91.81	111.22	120.24	253.56	219.79	2.26	2.83	-5.82418	4.84261e-06	4.22066e-05	.	.	.	.	.	.	.	.	.	.	.	.	.	.	.
EDEG_00886	hypothetical protein	YOR362C PRE10, 20S proteasome alpha-type subunit	.	471.26	300.26	625.25	259.53	649.46	360.79	547.09	341.62	701.05	504.55	413.16	186.28	.	.	.	.	.	.	.	.	.	.	.	.	.	.	.	.	.	.
EDEG_00887	hypothetical protein	.	.	130.65	74.15	181.3	86.35	206.9	108.85	136.97	62.32	156.44	61.16	90.1	50.89	.	.	.	.	.	.	.	.	.	.	.	.	.	.	.	.	.	.
EDEG_00888	hypothetical protein	YDR454C GUK1, Guanylate kinase, converts GMP to GDP, required for growth and mannose outer chain elongation of cell wall N-linked glycoproteins	.	43.19	83.83	26.79	48.42	14.91	78.24	64.66	109.17	19.25	28.34	15.94	21.91	.	.	.	.	.	.	.	.	.	.	.	.	.	.	.	.	.	.
EDEG_00889	hypothetical protein	.	.	0	0	0	0	0	0	0	0	0	0	4.17	1.31	7.24285	5.48753e-05	0.000327841	.	.	.	.	.	.	.	.	.	.	.	.	.	.	.
EDEG_00890	hypothetical protein	.	.	13.75	15.69	20.98	19.49	6.6	16.65	7.13	9	1.72	6.47	10.6	10.54	.	.	.	.	.	.	-1.31758	0.0485811	0.145912	-1.34988	0.0243719	0.0808073	-1.29934	0.0222485	0.0707943	.	.	.
EDEG_00891	hypothetical protein	.	Y	0.73	0	0.88	1.28	0	2.66	13.46	15.95	1.36	8.48	0.08	0.27	-5.48541	0.0231814	0.0456693	.	.	.	4.24145	0.000484586	0.00300461	3.0609	0.000393681	0.00213888	3.43046	2.31022e-05	0.000158408	.	.	.
EDEG_00892	hypothetical protein	.	.	14.54	34.26	20.39	28.58	10.16	22.84	20.11	26.7	7.57	16.09	6.62	8.25	.	.	.	.	.	.	.	.	.	.	.	.	.	.	.	.	.	.
EDEG_00893	hypothetical protein	.	.	21.7	27.77	29.47	29.7	16.46	23.31	34.67	30.8	14.69	19.65	125.85	104.44	2.14241	0.00120098	0.00415841	.	.	.	.	.	.	.	.	.	.	.	.	.	.	.
EDEG_00894	hypothetical protein	.	.	0	0	0.74	0.72	0.66	0.25	1.27	0.23	1.14	0.95	0.05	0.08	.	.	.	.	.	.	7.04504	0.0078088	0.0333316	.	.	.	.	.	.	.	.	.
EDEG_00895	hypothetical protein	.	.	3.93	1.21	86.03	71.72	136.34	141.44	1.36	2.1	4.13	4.79	8.85	5.05	.	.	.	-4.89317	1.30709e-08	7.31055e-07	.	.	.	-5.16796	5.8325e-14	2.51157e-12	-4.50257	1.78765e-06	1.56677e-05	.	.	.
EDEG_00896	hypothetical protein	.	.	0	0	0	1.08	2	7.49	0	0	0	0.27	2.24	1.55	.	.	.	.	.	.	.	.	.	.	.	.	.	.	.	.	.	.
EDEG_00897	hypothetical protein	.	.	0	0	0	0	0	0	0	0	0	0	0	0	.	.	.	.	.	.	.	.	.	.	.	.	.	.	.	.	.	.
EDEG_00898	hypothetical protein	.	.	0	0	0	0	0	0	0	0	0	0	0	0.18	.	.	.	.	.	.	.	.	.	.	.	.	.	.	.	.	.	.
EDEG_00899	hypothetical protein	.	.	0	0	0	0	0	0	0	0	0	0	0	0	.	.	.	.	.	.	.	.	.	.	.	.	.	.	.	.	.	.
EDEG_00900	hypothetical protein	.	.	22.47	90.04	58.37	245.59	36.11	102.4	37.21	109.34	30.63	78.05	224.3	539.72	2.3144	0.00303894	0.00864519	.	.	.	.	.	.	.	.	.	.	.	.	.	.	.
EDEG_00901	hypothetical protein	.	.	87.09	54.19	62.32	40.49	76.04	44.91	132.73	79.39	42.21	29.59	19.67	11.31	-2.20479	0.0375601	0.0681448	.	.	.	.	.	.	.	.	.	.	.	.	.	.	.
EDEG_00902	DNA repair protein rad10	YML095C RAD10, Single-stranded DNA endonuclease with Rad1p, cleaves single-stranded DNA during nucleotide excision repair and double-strand break repair, subunit of Nucleotide Excision Repair Factor 1 NEF1, homolog of human ERCC1 protein	.	56.41	159.96	65.09	170.14	112.51	223.55	78.61	165.19	69.91	153.39	61.11	105.22	.	.	.	.	.	.	.	.	.	.	.	.	.	.	.	.	.	.
EDEG_00903	hypothetical protein	.	.	3.58	8.86	7.16	7.81	2.63	8.53	8.04	13.92	2.01	13.26	1.53	2.98	.	.	.	.	.	.	.	.	.	.	.	.	.	.	.	.	.	.
EDEG_00904	hypothetical protein	.	.	2.23	4.61	2.71	14.78	9.1	8.19	0.52	2.52	0	0.5	0	0.28	-4.18087	0.0347519	0.0640631	.	.	.	.	.	.	-3.37406	0.000320412	0.00178245	-2.9679	0.00101813	0.00475352	.	.	.
EDEG_00905	hypothetical protein	.	.	0	0.44	0.39	4.25	0.52	2.75	0.44	0.24	0.9	0.21	0	0	.	.	.	-3.56775	0.0474638	0.303888	.	.	.	-2.68294	0.00986565	0.0374852	.	.	.	.	.	.
EDEG_00906	hypothetical protein	.	.	120.65	761.78	52.99	411.77	139.23	638.65	192.93	650.92	312.84	523.32	241.66	696.68	.	.	.	.	.	.	.	.	.	.	.	.	.	.	.	.	.	.
EDEG_00907	hypothetical protein	.	.	7.67	3.92	148.47	71.54	65.6	25.49	1.43	0.96	1.75	1.49	26.81	16.48	.	.	.	-3.40812	7.50709e-05	0.00161707	-2.46791	0.00161912	0.00864696	-5.8702	7.01974e-15	3.7669e-13	-5.25336	5.58648e-09	7.54283e-08	.	.	.
EDEG_00908	hypothetical protein	.	.	133.02	131.38	91.71	103.06	89.44	117.87	41.82	47.74	36.41	57.92	844.55	662.02	3.46626	3.10781e-06	2.93919e-05	.	.	.	-1.69855	0.00778656	0.0333188	-1.11786	0.0288727	0.0934212	-1.31847	0.0116668	0.0404257	.	.	.
EDEG_00909	hypothetical protein	YDR164C SEC1, Sm-like protein involved in docking and fusion of exocytic vesicles through binding to assembled SNARE complexes at the membrane, localization to sites of secretion bud neck and bud tip is dependent on SNARE function	.	24.9	23.84	21.02	17.36	10.87	14.27	22.68	18.43	22.15	25.76	5.37	4.96	.	.	.	.	.	.	.	.	.	.	.	.	.	.	.	.	.	.
EDEG_00910	small GTP-binding protein domain	YBR164C ARL1, Soluble GTPase with a role in regulation of membrane traffic, regulates potassium influx, G protein of the Ras superfamily, similar to ADP-ribosylation factor	.	65.92	173.01	52.3	205.43	123.09	428.42	60.93	217.97	628.85	710.86	4.73	13.6	-5.11313	0.00051036	0.00210051	.	.	.	.	.	.	.	.	.	.	.	.	.	.	.
EDEG_00911	hypothetical protein	.	.	4.77	3.04	13.01	12.03	20.27	11.66	7.35	5.38	7.17	4.67	0.02	0.13	-6.60179	4.80826e-05	0.000293783	-1.50918	0.0271237	0.208866	.	.	.	-1.24806	0.028197	0.0915747	.	.	.	.	.	.
EDEG_00912	hypothetical protein	.	.	79.98	70.57	128.35	70.21	122.96	81.54	188.67	127.36	340.75	238.85	16.01	13.72	-3.51139	0.00456177	0.0118844	.	.	.	.	.	.	.	.	.	1.13232	0.0298148	0.0891893	.	.	.
EDEG_00913	hypothetical protein	YOR086C TCB1, Lipid-binding protein containing three calcium and lipid binding domains, non-tagged protein localizes to mitochondria and GFP-fusion protein localizes to the cell periphery, C-termini of Tcb1p, Tcb2p and Tcb3p interact	.	168.26	82.6	212.46	85.21	121.7	67.25	42.81	22.22	147.71	98.56	31.69	15.87	.	.	.	.	.	.	.	.	.	.	.	.	.	.	.	.	.	.
EDEG_00914	hypothetical protein	.	Y	42.05	79.97	74.83	95.12	70.74	110.43	4831.31	5661.23	15126	11884.4	2.15	7.05	-10.3444	0.00058376	0.00233767	.	.	.	7.02551	1.62002e-09	5.02826e-08	6.50365	2.40094e-17	2.70144e-15	6.71199	1.98597e-22	4.62996e-20	.	.	.
EDEG_00915	hypothetical protein	.	.	0	0	0	0	0	0	0	0	0	0	0	0	.	.	.	.	.	.	.	.	.	.	.	.	.	.	.	.	.	.
EDEG_00916	AAA family ATPase, CDC48 subfamily	YDL126C CDC48, ATPase in ER, nuclear membrane and cytosol with homology to mammalian p97, in a complex with Npl4p and Ufd1p participates in retrotranslocation of ubiquitinated proteins from the ER into the cytosol for degradation by the proteasome	.	1617.81	749.22	1097.57	417.52	1250.06	492.86	1564.53	616.39	1649.18	487.36	141.56	90.92	-3.06685	0.0109589	0.0243867	.	.	.	.	.	.	.	.	.	.	.	.	.	.	.
EDEG_00917	hypothetical protein	.	.	65.79	63.27	11.74	21.16	204.49	289.1	72.84	70.56	935.91	405.87	1.05	0.99	-7.69117	3.79335e-05	0.000240878	.	.	.	1.78152	0.0247012	0.085872	.	.	.	1.37596	0.028156	0.0853221	4.00044	6.00086e-07	6.84542e-05
EDEG_00918	hypothetical protein	.	.	29.17	43.58	25.16	34.07	11.64	18.55	3.09	6.04	5.64	21.17	0.18	0.17	-6.48151	3.79249e-05	0.000240878	.	.	.	-1.94823	0.00123964	0.00677936	-1.26227	0.0353151	0.109735	-1.51253	0.00928546	0.0334755	.	.	.
EDEG_00919	hypothetical protein	YBR066C NRG2, Transcriptional repressor that mediates glucose repression and negatively regulates filamentous growth, has similarity to Nrg1p,YDR043C NRG1, Transcriptional repressor that recruits the Cyc8p-Tup1p complex to promoters, mediates glucose repression and negatively regulates a variety of processes including filamentous growth and alkaline pH response	.	76.18	37.54	79.46	22.38	71.2	25.07	50.58	22.61	93.71	49.36	1230.01	642.72	4.26672	4.73279e-09	1.20213e-07	.	.	.	.	.	.	.	.	.	.	.	.	.	.	.
EDEG_00920	hypothetical protein	.	.	13.68	1.88	21.56	3.62	6.69	1.67	7.57	2.57	12.79	3.96	6.88	2.24	.	.	.	.	.	.	.	.	.	.	.	.	.	.	.	.	.	.
EDEG_00921	hypothetical protein	YNL061W NOP2, Probable RNA m5C methyltransferase, essential for processing and maturation of 27S pre-rRNA and large ribosomal subunit biogenesis, localized to the nucleolus, constituent of 66S pre-ribosomal particles	Y	73.72	84.17	86.73	80.35	44.29	49.1	121.13	88.75	61.55	55.63	984.13	804.19	3.46533	4.79979e-08	8.68144e-07	.	.	.	.	.	.	.	.	.	.	.	.	.	.	.
EDEG_00922	TIGR00269 family protein	YGL211W NCS6, Protein required for thiolation of the uridine at the wobble position of Gln, Lys, and Glu tRNAs, has a role in urmylation and in invasive and pseudohyphal growth, inhibits replication of Brome mosaic virus in S. cerevisiae	.	12.92	22.94	30.02	44.17	13.16	32.24	19.54	25.09	14.1	26.97	16.79	19.81	.	.	.	.	.	.	.	.	.	.	.	.	.	.	.	.	.	.
EDEG_00923	hypothetical protein	YML059C NTE1, Serine esterase that deacylates exogenous lysophospholipids, homolog of human neuropathy target esterase NTE, mammalian NTE1 deacylates phosphatidylcholine to glycerophosphocholine	.	23.41	12.15	17.46	10.81	24.89	13.3	24.54	12.02	32.13	15.85	9.45	6.34	.	.	.	.	.	.	.	.	.	.	.	.	.	.	.	.	.	.
EDEG_00924	hypothetical protein	YPL235W RVB2, Essential protein involved in transcription regulation, component of chromatin remodeling complexes, required for assembly and function of the INO80 complex, member of the RUVB-like protein family	.	150.69	145.35	103.61	132.61	156.51	151.49	132.91	105.23	86.38	72.79	12.92	13.38	-3.11019	0.00167936	0.00537032	.	.	.	.	.	.	.	.	.	.	.	.	.	.	.
EDEG_00925	hypothetical protein	.	.	0.72	1.48	3.92	0	0	0	0.5	0.41	1.01	1.44	0	0	.	.	.	.	.	.	.	.	.	.	.	.	.	.	.	.	.	.
EDEG_00926	hypothetical protein	.	.	166.37	309.5	249.62	472.74	186.35	373.03	119.29	236.51	118.33	297.12	72.19	98.15	.	.	.	.	.	.	.	.	.	.	.	.	.	.	.	.	.	.
EDEG_00927	hypothetical protein	.	.	0	0	0	0	0	0	0	0	0	0	0	0	.	.	.	.	.	.	.	.	.	.	.	.	.	.	.	.	.	.
EDEG_00928	hypothetical protein	.	.	4.65	1.35	4.69	2.19	4.04	3.41	3.57	1.92	2.03	1.45	1.91	1.37	.	.	.	.	.	.	.	.	.	.	.	.	.	.	.	.	.	.
EDEG_00929	hypothetical protein	.	.	4.04	1.61	3.43	1.55	6.05	2.27	4.57	2.06	3.29	1.9	0.55	0.43	-2.60947	0.0312769	0.0585064	.	.	.	.	.	.	.	.	.	.	.	.	.	.	.
EDEG_00930	hypothetical protein	.	.	19.29	13.9	25.56	15.69	25.29	17.89	34.49	22.73	22.66	22.31	5.45	6.29	.	.	.	.	.	.	.	.	.	.	.	.	.	.	.	.	.	.
EDEG_00931	hypothetical protein	.	.	14.11	8.6	18.66	16.98	7.06	14.11	5.77	5.43	6.3	9.75	48.84	103.69	3.01867	0.000151593	0.000781328	.	.	.	.	.	.	.	.	.	.	.	.	.	.	.
EDEG_00932	hypothetical protein	.	.	0	0	0	0	0	0	0	0	0	0	0	0	.	.	.	.	.	.	.	.	.	.	.	.	.	.	.	.	.	.
EDEG_00933	hypothetical protein	.	Y	20.24	86.75	70.68	217.07	41.67	132.75	66.85	160.65	528.89	833.68	1.46	5.94	-6.40745	0.000282726	0.00130568	.	.	.	3.00826	0.00800933	0.03402	1.57949	0.0137686	0.0502351	1.99419	0.00203749	0.00884008	.	.	.
EDEG_00934	hypothetical protein	YDR305C HNT2, Dinucleoside triphosphate hydrolase, has similarity to the tumor suppressor FHIT and belongs to the histidine triad HIT superfamily of nucleotide-binding proteins	.	94.57	361.09	107.47	412.65	121.05	451	164.03	532.45	142	309.15	0.89	3.35	-7.07092	1.30646e-06	1.41639e-05	.	.	.	.	.	.	.	.	.	.	.	.	.	.	.
EDEG_00935	hypothetical protein	.	.	5.52	5.18	4.56	29.9	1.23	37.73	28.65	109	382.44	547.57	1.29	5.6	-5.787	0.0142293	0.0302628	.	.	.	5.34363	3.89974e-06	4.67699e-05	3.6253	1.22794e-05	9.39264e-05	4.08707	9.43675e-08	1.02805e-06	.	.	.
EDEG_00936	small GTP-binding protein domain	YPL218W SAR1, GTPase, GTP-binding protein of the ARF family, component of COPII coat of vesicles, required for transport vesicle formation during ER to Golgi protein transport	.	863.41	1739.98	857.34	1314.91	1040.07	1333.55	966.3	1488.72	1045.87	1460.08	3215.25	3387.89	1.42552	0.0454314	0.0797403	.	.	.	.	.	.	.	.	.	.	.	.	.	.	.
EDEG_00937	hypothetical protein	.	.	16.87	93.51	23.01	89.33	32.23	66.7	14.04	59.17	8.88	47.19	91.11	90.76	.	.	.	.	.	.	.	.	.	.	.	.	.	.	.	.	.	.
EDEG_00938	hypothetical protein	YDR339C FCF1, Essential nucleolar protein that is a component of the SSU small subunit processome involved in the pre-rRNA processing steps of 40S ribosomal subunit biogenesis, contains a PINc domain, copurifies with Faf1p	.	229.4	671.66	227.3	815.71	191.06	577.09	164.51	534.02	92.95	405.37	68.79	174.98	.	.	.	.	.	.	.	.	.	.	.	.	.	.	.	.	.	.
EDEG_00939	hypothetical protein	.	.	16.67	21.64	20.77	39.22	57.37	55.46	83.6	80.42	931.34	397.09	3.02	4.2	-5.76201	0.00139959	0.00469967	.	.	.	3.62252	0.000266592	0.0017838	2.62144	6.05018e-05	0.000401198	2.95123	7.17382e-07	6.81708e-06	.	.	.
EDEG_00940	hypothetical protein	.	.	2.05	4.24	8.22	11.42	2.01	7.53	2.7	9.5	15.62	36.65	47.33	27.56	1.45527	0.0281328	0.0536121	.	.	.	2.39766	0.0427823	0.131925	.	.	.	1.46424	0.0440138	0.12333	.	.	.
EDEG_00941	hypothetical protein	.	.	386.11	1917.98	400.77	1736.08	406.98	1346.62	488.04	1889.38	495.16	1415.58	595.74	1181.45	.	.	.	.	.	.	.	.	.	.	.	.	.	.	.	.	.	.
EDEG_00942	hypothetical protein	.	.	0	0	0	0	0	0	0	0	0	0	0	0	.	.	.	.	.	.	.	.	.	.	.	.	.	.	.	.	.	.
EDEG_00943	hypothetical protein	.	.	13.54	35.67	24.61	51.76	18.39	56.52	6.24	19.93	9.5	15.08	12.5	45.25	.	.	.	.	.	.	.	.	.	-1.72616	0.0111794	0.0415269	-1.45422	0.0255756	0.0797841	.	.	.
EDEG_00944	hypothetical protein	.	.	2.99	1.54	11.32	7.25	7.31	5.93	2.84	3.09	3.49	5.57	90.18	98.84	4.38759	1.26108e-08	2.83823e-07	.	.	.	.	.	.	.	.	.	.	.	.	.	.	.
EDEG_00945	hypothetical protein	.	.	68.01	65.53	73.96	68.98	99.47	101.38	104.41	81.54	64.2	76.45	294.92	219.35	1.63593	0.0150026	0.0316051	.	.	.	.	.	.	.	.	.	.	.	.	.	.	.
EDEG_00946	hypothetical protein	YHR170W NMD3, Protein involved in nuclear export of the large ribosomal subunit, acts as a Crm1p-dependent adapter protein for export of nascent ribosomal subunits through the nuclear pore complex	.	127.56	125.39	198.52	174.91	104.41	152.58	175.48	168.7	85.3	123.91	449.48	379.83	1.49185	0.0241997	0.0473346	.	.	.	.	.	.	.	.	.	.	.	.	.	.	.
EDEG_00947	hypothetical protein	.	.	945.76	590.7	53.05	137.74	3571.33	3537.81	13.96	18.42	42.76	35.92	0.37	0.58	-9.74016	6.78742e-05	0.000391962	.	.	.	-5.28392	4.50841e-11	2.24734e-09	-5.99871	4.73908e-09	6.85888e-08	-5.73804	2.63117e-08	3.23986e-07	5.24716	2.10586e-08	5.40504e-06
EDEG_00948	uracil-DNA glycosylase	YML021C UNG1, Uracil-DNA glycosylase, required for repair of uracil in DNA formed by spontaneous cytosine deamination, not required for strand-specific mismatch repair, cell-cycle regulated, expressed in ..	.	100.01	163.8	72.21	111.46	84.25	114.1	76.45	102.58	49.63	91.56	87.16	94.04	.	.	.	.	.	.	.	.	.	.	.	.	.	.	.	.	.	.
EDEG_00949	hypothetical protein	.	.	5.14	1.83	4.19	2.34	1.73	5.19	3.8	2.25	2.73	2.92	2.64	2.61	.	.	.	.	.	.	.	.	.	.	.	.	.	.	.	.	.	.
EDEG_00950	hypothetical protein	.	.	0	0	1.13	0	0	0	0.21	0.35	0.87	0.41	0	0	.	.	.	.	.	.	.	.	.	.	.	.	.	.	.	.	.	.
EDEG_00951	hypothetical protein	YDR190C RVB1, Essential protein involved in transcription regulation, component of chromatin remodeling complexes, required for assembly and function of the INO80 complex, member of the RUVB-like protein family	.	172.38	173.54	161.46	135.58	140.5	133.52	138	138.77	67.17	79.95	2.93	3.62	-5.25315	5.35922e-06	4.5811e-05	.	.	.	.	.	.	.	.	.	.	.	.	.	.	.
EDEG_00952	amino acid/peptide transporter (Peptide:H+ symporter)	YKR093W PTR2, Integral membrane peptide transporter, mediates transport of di- and tri-peptides, conserved protein that contains 12 transmembrane domains, PTR2 expression is regulated by the N-end rule pathway via repression by Cup9p	.	2.05	1.06	0.93	2.04	11.93	14.59	9.59	15.93	71.34	49.66	0	0	-11.9936	0.000577187	0.00231918	.	.	.	3.88746	6.96508e-05	0.000562726	2.15915	0.00529248	0.0217178	2.6225	0.000372338	0.00193185	3.17586	0.000642858	0.0159568
EDEG_00953	hypothetical protein	.	.	68.87	62.77	93.66	74.11	43.89	47.57	28.07	21.45	10.95	15.7	627.15	335.39	3.80065	1.95744e-06	2.0197e-05	.	.	.	-1.93054	0.00449844	0.0208444	-1.73799	0.00172255	0.00804319	-1.77221	0.00121462	0.00556687	.	.	.
EDEG_00954	hypothetical protein	.	Y	0.75	4.64	2.73	5.96	5.51	2.75	42.57	419.85	2492.38	16574.2	17.63	69.85	.	.	.	.	.	.	11.3241	1.46093e-07	2.63728e-06	10.4365	6.78203e-14	2.85009e-12	10.7419	3.07971e-19	2.69243e-17	.	.	.
EDEG_00955	hypothetical protein	.	.	30.28	13.02	23.87	8.93	24.04	10.26	26.48	11.73	12.28	8.1	25.53	14.17	.	.	.	.	.	.	.	.	.	.	.	.	.	.	.	.	.	.
EDEG_00956	hypothetical protein	.	.	26.73	16.72	9.83	21.07	16.52	15.42	17.76	16.77	5.9	7.92	21.77	23.68	.	.	.	.	.	.	.	.	.	.	.	.	.	.	.	.	.	.
EDEG_00957	hypothetical protein	.	.	95	371.61	243.95	699.95	208.35	637.33	269.79	766.01	625.12	1366.93	2049.5	3425.92	2.02557	0.00195756	0.00607954	.	.	.	.	.	.	.	.	.	.	.	.	.	.	.
EDEG_00958	hypothetical protein	.	.	1.35	1.4	6.82	2.98	2.76	1.65	46.96	31.41	5.38	16.87	0.31	0.38	-5.91712	0.00571032	0.0142497	.	.	.	4.16993	0.000187526	0.00131572	2.97715	0.000157257	0.00093603	3.34802	3.74769e-06	3.04783e-05	.	.	.
EDEG_00959	hypothetical protein	.	.	0.42	0.43	20.2	13.87	9.23	15.37	0.43	0.71	1.47	2.59	0	0	-9.70921	0.00345897	0.00946891	-4.8696	3.21525e-06	0.000111415	.	.	.	-3.50583	5.86602e-07	5.52991e-06	-2.84056	0.00143198	0.00640361	.	.	.
EDEG_00960	hypothetical protein	.	Y	2.68	1.84	1.62	2.36	4.37	3.27	1.23	1.01	1.25	0.6	2.45	3.21	.	.	.	.	.	.	.	.	.	.	.	.	.	.	.	.	.	.
EDEG_00961	hypothetical protein	.	.	5.47	1.69	3.98	0.72	1.34	3.51	4.26	2.78	5.76	5.57	2.91	2.28	.	.	.	.	.	.	.	.	.	.	.	.	.	.	.	.	.	.
EDEG_00962	hypothetical protein	.	.	246.77	118.44	139.24	73.2	197.18	88.58	225.49	103.16	282.18	103.85	37.9	23.49	-2.34541	0.0338176	0.0625354	.	.	.	.	.	.	.	.	.	.	.	.	.	.	.
EDEG_00963	hypothetical protein	.	.	2.26	4.66	17.26	24.54	7.74	12.43	0.47	2.8	3.81	4.38	39.68	52.76	3.1027	0.00399466	0.0106885	-2.25586	0.026197	0.203202	.	.	.	-2.70718	0.000544752	0.0028833	-2.17779	0.00886303	0.0321849	.	.	.
EDEG_00964	hypothetical protein	.	.	3.72	5.9	3.12	1.14	11.21	15.33	6.53	6.82	88.74	25.04	0.25	0.76	-4.99422	0.00649476	0.0158188	.	.	.	1.94	0.0194199	0.0704073	1.51091	0.0194411	0.0667428	1.69235	0.00341898	0.0139838	2.86036	0.00392095	0.0702123
EDEG_00965	hypothetical protein	.	Y	9.86	14.07	6.2	27.59	13.9	40.3	14.68	42.96	145.17	121.01	27.74	39.64	.	.	.	.	.	.	2.389	0.0079126	0.0336504	1.55241	0.010707	0.0400708	1.84393	0.0013824	0.0062217	.	.	.
EDEG_00966	hypothetical protein	YER066W Hypothetical protein	.	48.15	31.73	34.57	16.21	27.38	17.75	30.9	18.11	29.78	17.29	381.53	213.21	3.55844	1.54865e-07	2.26626e-06	.	.	.	.	.	.	.	.	.	.	.	.	.	.	.
EDEG_00967	hypothetical protein	YNL075W IMP4, Component of the SSU processome, which is required for pre-18S rRNA processing, interacts with Mpp10p, member of a superfamily of proteins that contain a sigma70-like motif and associate with RNAs	.	62.73	109.11	124.37	139.55	63.76	115.69	88.62	121.26	71.57	109.42	2331.17	2726.36	4.635	6.34062e-12	3.86111e-10	.	.	.	.	.	.	.	.	.	.	.	.	.	.	.
EDEG_00968	hypothetical protein	.	Y	0	0.45	2361.26	2850.27	1179.77	1610.59	1.95	3.55	10.06	8.49	0.11	0.45	-10.4922	0.00187246	0.00588204	-13.3986	3.00224e-20	9.57115e-17	4.85114	0.000513382	0.00316616	-8.69186	1.07339e-21	7.48797e-19	-7.99877	8.52164e-07	7.92558e-06	.	.	.
EDEG_00969	hypothetical protein	YKL018W SWD2, Subunit of the COMPASS Set1C complex, which methylates histone H3 on lys 4 and is involved in telomeric silencing, subunit of CPF cleavage and polyadenylation factor, a complex involved in RNAP II transcription termination	.	81.6	156.93	73.03	130.94	47.56	115.48	68.72	121.33	28.47	43.77	0.36	0.24	-7.959	3.93395e-07	5.03206e-06	.	.	.	.	.	.	.	.	.	.	.	.	.	.	.
EDEG_00970	phenylalanine-tRNA ligase, alpha subunit	YFL022C FRS2, Alpha subunit of cytoplasmic phenylalanyl-tRNA synthetase, forms a tetramer with Frs1p to form active enzyme	.	181.83	141.69	151	123.08	152.17	105.17	173.05	125.49	109.69	96.8	178.28	120.11	.	.	.	.	.	.	.	.	.	.	.	.	.	.	.	.	.	.
EDEG_00971	AMP deaminase	YML035C AMD1, AMP deaminase, tetrameric enzyme that catalyzes the deamination of AMP to form IMP and ammonia, may be involved in regulation of intracellular adenine nucleotide pools	.	13.31	12.94	19.71	22.66	13.95	14.29	24.34	26.61	34.15	33.15	5.18	3.27	-2.54291	0.038087	0.06896	.	.	.	.	.	.	.	.	.	.	.	.	.	.	.
EDEG_00972	hypothetical protein	.	.	12.21	10.43	6.01	6.4	11.82	5.13	13.73	9.61	22.13	15.04	3.31	1.49	.	.	.	.	.	.	.	.	.	.	.	.	.	.	.	.	.	.
EDEG_00973	hypothetical protein	.	.	0	0	0	0	0	0	0	0	0	0	0	0	.	.	.	.	.	.	.	.	.	.	.	.	.	.	.	.	.	.
EDEG_00974	hypothetical protein	.	.	4.25	1.38	13.83	3.55	3.28	4.1	0.46	0.76	0.63	0.82	0.12	0.13	-4.00619	0.0149899	0.031597	.	.	.	-2.53539	0.00504025	0.0228958	-3.22947	2.72071e-05	0.000195667	-2.97681	0.000214125	0.00117182	.	.	.
EDEG_00975	hypothetical protein	.	.	4.02	7.65	0.56	2.05	16.63	22.67	50.9	47.43	155.72	169.03	0.74	0.82	-6.52659	0.00307481	0.00873325	.	.	.	4.03425	3.05189e-05	0.000272625	3.39319	6.64251e-05	0.000434692	3.63484	1.03194e-06	9.42218e-06	3.88287	4.3517e-05	0.00176358
EDEG_00976	hypothetical protein	.	.	0.49	1.02	484.48	426.98	268.5	273.89	0.61	1.11	1.04	1.9	0	0.05	-11.3323	0.00073442	0.00281422	-8.88875	1.58632e-14	3.37145e-12	.	.	.	-8.31497	1.13188e-23	3.94798e-20	-7.62476	6.61673e-09	8.86541e-08	.	.	.
EDEG_00977	hypothetical protein	YLL026W HSP104, Heat shock protein that cooperates with Ydj1p Hsp40 and Ssa1p Hsp70 to refold and reactivate previously denatured, aggregated proteins,YDR258C HSP78, Oligomeric mitochondrial matrix chaperone that cooperates with Ssc1p in mitochondrial thermotolerance after heat shock, prevents the aggregation of misfolded matrix proteins, component of the mitochondrial proteolysis system	.	289.88	170.21	452.75	132.97	363.57	178.31	217.36	131.95	276.81	194.01	4411.79	2860.43	4.09341	4.66794e-08	8.64541e-07	.	.	.	.	.	.	.	.	.	.	.	.	.	.	.
EDEG_00978	hypothetical protein	.	.	0	0	0	0	0	0	0.85	0	1.15	0	0	0	.	.	.	.	.	.	.	.	.	.	.	.	.	.	.	.	.	.
EDEG_00979	hypothetical protein	.	.	18.06	67.05	41.06	114.76	15.46	110.93	15.62	118.67	15.2	59.42	27.4	71.24	.	.	.	.	.	.	.	.	.	.	.	.	.	.	.	.	.	.
EDEG_00982	hypothetical protein	YPR113W PIS1, Phosphatidylinositol synthase, required for biosynthesis of phosphatidylinositol, which is a precursor for polyphosphoinositides, sphingolipids, and glycolipid anchors for some of the plasma membrane proteins	.	30.71	49.14	75.1	134.56	59.56	112.6	92.11	156.46	82.45	169.22	0.91	0.9	-6.97095	6.27769e-06	5.24025e-05	.	.	.	.	.	.	.	.	.	.	.	.	.	.	.
EDEG_00983	hypothetical protein	.	.	1.07	6.63	4.87	1.42	1.31	0.98	0.74	0.91	0.75	1.79	0.18	0	-3.85291	0.0491718	0.0850876	.	.	.	-1.54775	0.04744	0.143104	.	.	.	.	.	.	.	.	.
EDEG_00984	hypothetical protein	YPL022W RAD1, Single-stranded DNA endonuclease with Rad10p, cleaves single-stranded DNA during nucleotide excision repair and double-strand break repair, subunit of Nucleotide Excision Repair Factor 1 NEF1, homolog of human XPF protein	.	18.61	6.44	13.96	10.51	13.37	9.3	12.65	7.34	7.85	6.21	2.32	2.07	-2.18874	0.0496378	0.0856075	.	.	.	.	.	.	.	.	.	.	.	.	.	.	.
EDEG_00985	hypothetical protein	.	.	223.49	784	239.85	570.46	150.33	381.68	139.58	361.3	110.59	330.39	24.79	66.61	-2.71197	0.0108037	0.0241016	.	.	.	.	.	.	.	.	.	.	.	.	.	.	.
EDEG_00986	hypothetical protein	.	.	9.26	8.54	12.84	8.06	5.96	9.38	17.35	19.62	20.74	19.44	5.3	4.47	.	.	.	.	.	.	.	.	.	.	.	.	.	.	.	.	.	.
EDEG_00987	hypothetical protein	.	.	80.2	87.6	72.91	80.96	83.1	100.92	151.26	159.62	152.07	189.95	21.03	16.71	-2.8945	0.0101012	0.0228499	.	.	.	.	.	.	.	.	.	.	.	.	.	.	.
EDEG_00988	hypothetical protein	YBL076C ILS1, Cytoplasmic isoleucine-tRNA synthetase, target of the G1-specific inhibitor reveromycin A	.	174.1	109.62	624.55	327.14	848.72	432.95	176.14	100.2	115.36	79.82	286.74	147.84	.	.	.	-1.57501	0.0195694	0.165483	.	.	.	-2.15883	0.000302046	0.00169925	-1.72068	0.00509882	0.0199895	.	.	.
EDEG_00989	hypothetical protein	.	.	3.88	1.19	0.52	0	2.11	0	2.49	0.57	4.84	1.25	0	0	-9.1317	0.011641	0.0255212	2.70042	0.0380838	0.261099	.	.	.	.	.	.	.	.	.	.	.	.
EDEG_00990	hypothetical protein	.	.	1.11	0.76	0.67	1.47	4.51	4.74	44.03	44.95	38.83	26.5	0.06	0	-9.33342	0.00193735	0.00603787	.	.	.	4.97003	1.72144e-06	2.38661e-05	3.78496	4.82746e-07	4.63862e-06	4.15507	1.73246e-09	2.48296e-08	.	.	.
EDEG_00991	hypothetical protein	.	.	0.48	0	1.75	0.64	0	0.88	1.5	1.08	1.35	1.6	0.66	0.18	.	.	.	.	.	.	.	.	.	.	.	.	.	.	.	.	.	.
EDEG_00992	hypothetical protein	.	.	1.57	0	12.39	1.39	2.56	0.96	3.08	1.18	1.47	1.58	4.67	1.19	.	.	.	.	.	.	.	.	.	.	.	.	.	.	.	.	.	.
EDEG_00993	hypothetical protein	.	Y	2.08	2.14	1.89	1.38	0	0	0.72	0	0	0.35	0.89	0.2	.	.	.	.	.	.	.	.	.	.	.	.	.	.	.	.	.	.
EDEG_00994	hypothetical protein	.	.	0	0	0	0	0	0	0	0	0	0	0	0	.	.	.	.	.	.	.	.	.	.	.	.	.	.	.	.	.	.
EDEG_00995	glycine-tRNA ligase	YPR081C GRS2, Protein with sequence similarity to Grs1p, which is a glycyl-tRNA synthetase, cannot substitute for Grs1p, possible pseudogene that is expressed at very low levels	.	302.76	219.33	178.92	110.58	165.92	121.87	239.48	160.23	310.74	161.78	156.21	96.6	.	.	.	.	.	.	.	.	.	.	.	.	.	.	.	.	.	.
EDEG_00996	hypothetical protein	.	Y	0.87	3.57	6.3	13.75	0	11.11	2.1	22.95	6.07	26.31	2.23	1.97	.	.	.	.	.	.	2.87664	0.0411032	0.128	.	.	.	.	.	.	.	.	.
EDEG_00997	hypothetical protein	.	.	1.93	0	0	0.85	1.57	2.35	4.66	4.34	1.8	2.14	16.29	15.45	2.52095	0.000692956	0.00267703	.	.	.	.	.	.	.	.	.	.	.	.	.	.	.
EDEG_00998	hypothetical protein	YBR136W MEC1, Genome integrity checkpoint protein and PI kinase superfamily member	.	29.4	14.23	28.63	11	16.06	13.39	43.71	25.09	27.83	15.98	59.2	36.35	.	.	.	.	.	.	.	.	.	.	.	.	.	.	.	.	.	.
EDEG_00999	hypothetical protein	.	.	98.61	230.24	118.59	163.01	113.52	163.17	30.25	37.21	65.67	72.14	2.83	1.09	-5.28655	2.54658e-05	0.000177214	.	.	.	-1.75458	0.0052153	0.0234452	-1.5767	0.00765053	0.0300169	-1.60511	0.00458893	0.0182151	.	.	.
EDEG_01000	hypothetical protein	.	.	0	0	0	0	0	0	0.41	0	0	0	0	0	.	.	.	.	.	.	.	.	.	.	.	.	.	.	.	.	.	.
EDEG_01001	hypothetical protein	.	.	0.88	0	0	0	0	0	1.52	0	1.23	1.47	0.15	0.17	.	.	.	.	.	.	.	.	.	.	.	.	.	.	.	.	.	.
EDEG_01002	hypothetical protein	.	Y	0	0	0	0	0	0	0	0	0	0	0	0	.	.	.	.	.	.	.	.	.	.	.	.	.	.	.	.	.	.
EDEG_01003	hypothetical protein	.	.	60.38	278.96	65.31	455.18	59.8	389.47	81.15	389.16	65.4	270.79	340.49	1065.51	1.67817	0.0234243	0.0460968	.	.	.	.	.	.	.	.	.	.	.	.	.	.	.
EDEG_01004	hypothetical protein	.	.	11.43	5.29	6.99	6.06	8.96	4.53	38.74	19.12	42.79	23.53	4	3.92	.	.	.	.	.	.	1.39787	0.0332919	0.108246	2.14303	0.000263562	0.00150706	1.86421	0.000187274	0.00104449	.	.	.
EDEG_01005	hypothetical protein	.	.	75.02	27.58	44.33	18.36	90.04	35.65	162.49	71.31	147.21	56.27	636.12	320.93	2.48504	0.000354586	0.00155476	.	.	.	.	.	.	.	.	.	.	.	.	.	.	.
EDEG_01006	hypothetical protein	.	.	0	0	0	0	0	0	0	0	0	0	0	0	.	.	.	.	.	.	.	.	.	.	.	.	.	.	.	.	.	.
EDEG_01007	hypothetical protein	YBR198C TAF5, Subunit 90 kDa of TFIID and SAGA complexes, involved in RNA polymerase II transcription initiation and in chromatin modification	.	191.8	120.44	152.68	77.75	96.76	60.5	117.18	67.04	74.42	67.06	1.6	1.6	-5.92001	1.2934e-06	1.40652e-05	.	.	.	.	.	.	.	.	.	.	.	.	.	.	.
EDEG_01008	hypothetical protein	.	.	38.33	24.48	228.82	217.29	468.65	428.92	7.39	6.89	22.84	22.89	10.76	13.73	-2.58315	0.0261531	0.0505437	-3.0382	5.82499e-05	0.00135432	.	.	.	-4.53381	9.18381e-11	1.78956e-09	-3.93834	1.03909e-06	9.46274e-06	.	.	.
EDEG_01009	hypothetical protein	.	.	46.08	386.21	97.29	566.57	69.06	427.78	94.07	595.94	70.9	359.87	8.92	30.93	-3.86749	0.00675032	0.016285	.	.	.	.	.	.	.	.	.	.	.	.	.	.	.
EDEG_01010	hypothetical protein	.	.	0.3	1.84	3.79	5.12	3.64	3.82	3.3	6.88	8.35	9.15	3.98	2.25	.	.	.	.	.	.	2.77105	0.0186483	0.0683707	.	.	.	.	.	.	.	.	.
EDEG_01011	hypothetical protein	.	Y	4.68	10.85	6.38	18.56	7.15	8.57	2.83	10.54	1.64	11.32	4.71	3.87	.	.	.	.	.	.	.	.	.	.	.	.	.	.	.	.	.	.
EDEG_01012	hypothetical protein	.	.	23.27	25.79	24.86	30.03	32.72	25.59	39.63	35.1	62.43	61.78	87.15	65.23	.	.	.	.	.	.	.	.	.	.	.	.	.	.	.	.	.	.
EDEG_01013	V-type proton ATPase catalytic subunit A	YDL185W TFP1, Vacuolar ATPase V1 domain subunit A containing the catalytic nucleotide binding sites, protein precursor undergoes self-catalyzed splicing to yield the extein Tfp1p and the intein Vde PI-SceI, which is a site-specific endonuclease	.	562.05	291.45	280.98	150.39	440.76	239.55	403.51	213.14	624.88	224.88	606.53	391.64	.	.	.	.	.	.	.	.	.	.	.	.	.	.	.	.	.	.
EDEG_01014	hypothetical protein	.	.	1.06	0	1.92	0	0	0	0.37	0	0	0	0.18	0.6	.	.	.	.	.	.	.	.	.	.	.	.	.	.	.	.	.	.
EDEG_01015	hypothetical protein	.	Y	14.01	8.03	10.38	11.34	7.61	7.13	6.19	6.88	19.51	23	122.32	88.86	3.08388	9.2775e-06	7.20323e-05	.	.	.	.	.	.	.	.	.	.	.	.	.	.	.
EDEG_01016	hypothetical protein	.	.	3.18	6.09	3.3	3.61	2.22	5.41	6.2	7.55	9.87	10.46	0.62	0.6	-3.49387	0.0141645	0.030143	.	.	.	.	.	.	.	.	.	.	.	.	.	.	.
EDEG_01017	hypothetical protein	.	.	17.02	11.34	7.91	8.69	25.23	36.63	19.37	17.38	188.93	77.11	198.78	159.98	2.08145	0.00940131	0.0214853	.	.	.	1.58306	0.0235899	0.0825052	1.51506	0.0116399	0.0431915	1.57863	0.0022428	0.00962342	2.06209	0.00672537	0.107886
EDEG_01018	hypothetical protein	.	.	0.18	0.37	0.32	0.23	0.44	0	1.68	1.4	4.13	6.83	1.73	1.81	.	.	.	.	.	.	3.63488	0.00582334	0.0259765	3.84792	0.000131985	0.000804336	3.81077	1.2318e-05	8.95555e-05	.	.	.
EDEG_01019	hypothetical protein	.	.	0	0.69	17.55	39.66	5.7	26.85	464.83	1349.2	376.91	1128.79	0.11	0	-13.1612	0.000230405	0.00110869	-6.37593	5.47655e-06	0.000174592	11.6059	7.62853e-14	1.46892e-11	5.08756	2.21413e-11	4.91903e-10	5.7722	1.33812e-10	2.50701e-09	.	.	.
EDEG_01020	hypothetical protein	.	.	1.63	1.12	13.81	49.57	17.24	44.75	2.06	3.06	1.49	0.72	0.84	0.41	-3.57764	0.0369626	0.0672667	-4.28448	8.47437e-05	0.00176577	.	.	.	-4.30411	6.28714e-08	7.23748e-07	-3.65378	0.000155259	0.000879971	.	.	.
EDEG_01021	hypothetical protein	.	.	0	0	0	0	0	0	0.83	0.54	0.67	0.16	0	0.09	.	.	.	.	.	.	.	.	.	.	.	.	.	.	.	.	.	.
EDEG_01022	hypothetical protein	.	.	7.28	1.5	7.28	5.78	6.23	8.01	6.55	7.6	9.7	11.06	0.56	0.9	-3.44125	0.01134	0.0250311	.	.	.	.	.	.	.	.	.	.	.	.	.	.	.
EDEG_01023	hypothetical protein	.	.	0	0	0	0	0	0	0	0	0	0	0	0	.	.	.	.	.	.	.	.	.	.	.	.	.	.	.	.	.	.
EDEG_01024	hypothetical protein	.	.	0	0	0	0	0	0	0	0	0	0.39	0	0	.	.	.	.	.	.	.	.	.	.	.	.	.	.	.	.	.	.
EDEG_01025	hypothetical protein	.	.	110.1	149.93	135.97	281.12	104.74	217.05	66.99	156.08	44.44	109.02	180.69	158.05	.	.	.	.	.	.	.	.	.	.	.	.	.	.	.	.	.	.
EDEG_01026	hypothetical protein	.	.	436.44	515.4	264.28	268.83	156.94	204.16	102.24	103.89	67.79	110.96	6963.87	5316.3	5.17674	1.12675e-10	4.50195e-09	1.18297	0.0477247	0.304902	-2.41416	0.000244596	0.00165257	-1.22389	0.0227101	0.0761651	-1.73817	0.00314531	0.0130167	.	.	.
EDEG_01027	hypothetical protein	.	.	0	0	0	0	0	0	0	0	0	0	0	0	.	.	.	.	.	.	.	.	.	.	.	.	.	.	.	.	.	.
EDEG_01028	hypothetical protein	.	.	1.76	3.02	18.67	26.4	13.63	15.06	1351.68	1037.36	937.77	488.04	0	0.06	-14.288	7.30741e-05	0.000416192	-2.95483	0.00133185	0.017618	8.50455	8.96343e-12	5.84493e-10	5.54368	6.28117e-15	3.42324e-13	6.13472	1.04368e-16	5.61501e-15	.	.	.
EDEG_01029	hypothetical protein	.	.	0.66	0	0	1.3	0.8	2.4	145.52	53.41	8.28	6.46	2.68	2.11	.	.	.	.	.	.	6.902	6.28427e-06	6.88225e-05	5.73064	5.64592e-08	6.58628e-07	6.09944	7.62291e-11	1.52328e-09	.	.	.
EDEG_01030	hypothetical protein	.	.	0.64	0	0	2.54	0	1.17	73.44	121.8	7.17	9.39	0	0	-11.4456	0.0144713	0.030704	.	.	.	6.66533	2.62693e-05	0.000239603	5.5204	5.12892e-08	6.06353e-07	5.88651	2.12417e-10	3.78991e-09	.	.	.
EDEG_01031	hypothetical protein	.	Y	43	42.17	292.69	168.64	223.11	144.18	22808.8	18839.7	24000	17659.6	131.93	72.42	-7.07933	0.0119178	0.0260423	-2.05799	0.00300058	0.034785	8.64133	5.08251e-13	6.07448e-11	6.59001	3.42133e-18	4.58985e-16	7.0964	7.02311e-21	9.82393e-19	.	.	.
EDEG_01032	hypothetical protein	.	.	3.76	8.35	36.27	22.96	78.47	52.98	4416.11	2716.28	35271.9	16689.6	1.29	2.35	-12.0549	0.00104223	0.00373176	-2.8523	0.000550685	0.00839992	10.792	2.37749e-12	2.00985e-10	7.94157	7.5068e-17	6.38906e-15	8.52465	6.91629e-20	8.06209e-18	.	.	.
EDEG_01033	hypothetical protein	.	Y	0.58	0.6	2.65	1.16	0	1.6	104.48	92.81	416.03	285.43	29.16	28.32	.	.	.	.	.	.	8.08306	7.98372e-11	3.54764e-09	7.02706	3.85201e-17	3.95171e-15	7.37089	1.48412e-23	6.45318e-21	.	.	.
EDEG_01034	hypothetical protein	.	.	9.35	32.76	11.89	35.25	10.28	17.13	17.29	36.89	9.18	27.62	0.32	0.35	-6.04351	0.000229981	0.00110815	.	.	.	.	.	.	.	.	.	.	.	.	.	.	.
EDEG_01035	hypothetical protein	YPL094C SEC62, Essential subunit of Sec63 complex Sec63p, Sec62p, Sec66p and Sec72p, with Sec61 complex, Kar2p/BiP and Lhs1p forms a channel competent for SRP-dependent and post-translational SRP-independent protein targeting and import into the ER	.	289.68	541.15	246.46	499.68	390.41	600.05	352.82	579	647.96	596.99	42.25	46.06	-3.45292	0.0018035	0.0057159	.	.	.	.	.	.	.	.	.	.	.	.	.	.	.
EDEG_01036	hypothetical protein	.	.	181.72	534.62	287.99	888.09	298.45	914.82	221	575.68	356.88	572.6	99.02	193.83	.	.	.	.	.	.	.	.	.	.	.	.	.	.	.	.	.	.
EDEG_01037	hypothetical protein	.	.	2.64	5.45	7.69	22.39	10.34	18.42	3.84	8.05	5.93	16.95	136.41	224.94	4.15752	6.09563e-08	1.05737e-06	.	.	.	.	.	.	.	.	.	.	.	.	.	.	.
EDEG_01038	26S proteasome subunit P45 family protein	YOR259C RPT4, One of six ATPases of the 19S regulatory particle of the 26S proteasome involved in the degradation of ubiquitinated substrates, required for spindle pole body duplication, localized mainly to the nucleus throughout the cell cycle	.	719.88	270.41	541.64	136.23	755.35	216.17	776.3	226.54	1229.2	264.06	213.53	75.75	.	.	.	.	.	.	.	.	.	.	.	.	.	.	.	.	.	.
EDEG_01039	hypothetical protein	.	.	320	147.53	216.12	96.51	276.47	129.26	336.42	147.53	441.85	165.23	73.96	42.41	.	.	.	.	.	.	.	.	.	.	.	.	.	.	.	.	.	.
EDEG_01040	hypothetical protein	.	.	2715.21	15678.7	2905.82	12622.3	2443.38	11643.4	2970.47	14400.4	3064.02	9008.79	1929.71	6020.22	.	.	.	.	.	.	.	.	.	.	.	.	.	.	.	.	.	.
EDEG_01041	hypothetical protein	.	Y	1.68	0.43	96.52	96.36	87.9	44.61	3.49	4.85	2.84	8.41	15.48	12.84	.	.	.	-5.80054	1.28749e-09	8.37656e-08	1.85689	0.0448917	0.136967	-3.95499	2.65216e-10	4.74397e-09	-3.27645	0.000198857	0.00109685	.	.	.
EDEG_01042	hypothetical protein	.	.	1.55	1.77	31.5	23.63	36.53	14.16	7.01	4.45	7.23	8.03	24.41	32.38	.	.	.	-3.77807	1.57801e-05	0.00045709	1.8311	0.0404769	0.126833	-1.95106	0.000702003	0.00363292	-1.31667	0.045421	0.126867	.	.	.
EDEG_01043	hypothetical protein	.	Y	0	0	3.28	12.08	24.54	9.87	1.03	1.01	3.65	1.99	1.43	0.76	.	.	.	-7.12681	0.000451754	0.00712967	.	.	.	-2.91704	0.000380712	0.00207488	-2.22793	0.0355189	0.103594	.	.	.
EDEG_01044	hypothetical protein	.	.	24.84	12.37	20.28	11.41	18.2	9.62	14.69	11.47	8.94	10.42	32.47	23.31	.	.	.	.	.	.	.	.	.	.	.	.	.	.	.	.	.	.
EDEG_01045	hypothetical protein	.	.	73.02	166.52	47.64	97.77	53.56	85.82	80.22	115.29	85.56	116.04	312.68	327.9	1.73157	0.00733016	0.0174356	.	.	.	.	.	.	.	.	.	.	.	.	.	.	.
EDEG_01046	hypothetical protein	.	.	43.1	30.01	102.79	54.08	43.11	32.32	40.94	30.3	46.72	41.31	972.74	495.55	4.12105	8.50686e-10	2.47954e-08	.	.	.	.	.	.	.	.	.	.	.	.	.	.	.
EDEG_01047	hypothetical protein	.	.	493.91	295.35	445.26	210.02	374.47	189	510.12	224.63	477.17	217.87	1308.73	573.49	1.48167	0.0395089	0.0709205	.	.	.	.	.	.	.	.	.	.	.	.	.	.	.
EDEG_01048	hypothetical protein	YJL115W ASF1, Nucleosome assembly factor, involved in chromatin assembly and disassembly, anti-silencing protein that causes derepression of silent loci when overexpressed, plays a role in regulating Ty1 transposition	.	368.27	244.57	348.1	183.13	341.57	143.73	382.22	180.92	360.37	132.68	1155.46	543.6	1.74998	0.0145634	0.0308625	.	.	.	.	.	.	.	.	.	.	.	.	.	.	.
EDEG_01049	hypothetical protein	.	.	110.5	99.69	91.49	85.31	83.64	71.17	69.95	72.14	74.74	54.8	52.14	36.92	.	.	.	.	.	.	.	.	.	.	.	.	.	.	.	.	.	.
EDEG_01050	hypothetical protein	.	.	16.17	5.82	22.56	14.43	28.51	18.96	5.46	4.24	5.01	4.08	37.74	24.11	.	.	.	.	.	.	-1.69612	0.0484398	0.145732	-2.14975	0.000246409	0.00141594	-1.96156	0.00125638	0.00571335	.	.	.
EDEG_01051	hypothetical protein	.	.	155.21	92.18	48.8	35.94	46.51	32.54	15.82	14.9	31.87	29.9	487.17	309.88	3.36141	6.96208e-05	0.000399954	1.9326	0.00461586	0.0500522	-2.85681	0.000142404	0.0010391	.	.	.	-1.90247	0.0078721	0.0291927	.	.	.
EDEG_01052	hypothetical protein	.	.	1.02	3.51	2.47	4.05	1.66	1.87	5.53	5.75	6.68	9.65	2.57	6.63	.	.	.	.	.	.	.	.	.	1.34506	0.0409332	0.124044	1.50771	0.0217908	0.0695889	.	.	.
EDEG_01053	hypothetical protein	.	.	0	0	0	0	0	0	0	0	0	0	0	0	.	.	.	.	.	.	.	.	.	.	.	.	.	.	.	.	.	.
EDEG_01054	hypothetical protein	.	.	31.85	43.78	12.59	22.6	123.02	259.74	117.48	304.73	604.74	879.61	5.93	4.54	-6.04113	0.000971552	0.00352534	.	.	.	3.4747	0.000380364	0.00241455	2.25133	0.00777149	0.0304231	2.62776	0.000578234	0.00287228	3.57166	8.62268e-06	0.000491812
EDEG_01055	hypothetical protein	YER126C NSA2, Protein constituent of 66S pre-ribosomal particles, contributes to processing of the 27S pre-rRNA	.	219.78	386.5	229.63	394.99	98.91	245.52	223.52	288.23	139.35	234.3	1286.2	1544.97	2.52626	0.00033546	0.00149299	.	.	.	.	.	.	.	.	.	.	.	.	.	.	.
EDEG_01056	hypothetical protein	.	.	93.76	79.74	92.06	61.63	93.85	76.77	382.58	485.01	410.85	505.34	2195.89	1791.55	2.57248	6.08411e-05	0.000358791	.	.	.	2.09061	0.00867009	0.0362491	2.46975	6.40029e-05	0.000422807	2.35881	1.15725e-05	8.50193e-05	.	.	.
EDEG_01057	hypothetical protein	.	.	0	0	0	0	3.16	7.11	0.45	0	1.81	2.81	6.21	21.03	3.29964	0.00243977	0.00727995	.	.	.	.	.	.	.	.	.	.	.	.	.	.	.
EDEG_01058	hypothetical protein	.	.	52.34	186.5	41.98	161.47	41.41	193.3	66.55	303.61	48.05	157.44	52.11	50.27	.	.	.	.	.	.	.	.	.	.	.	.	.	.	.	.	.	.
EDEG_01059	hypothetical protein	.	.	0	0	0	0	0	0	0	0	0	0	0	0	.	.	.	.	.	.	.	.	.	.	.	.	.	.	.	.	.	.
EDEG_01060	hypothetical protein	YJL167W ERG20, Farnesyl pyrophosphate synthetase, has both dimethylallyltranstransferase and geranyltranstransferase activities, catalyzes the formation of C15 farnesyl pyrophosphate units for isoprenoid and sterol biosynthesis	.	83.85	53.65	84.05	58.84	28.92	37.44	69.08	42.19	30.76	23.77	0.22	0.04	-8.46783	1.41575e-07	2.13323e-06	.	.	.	.	.	.	.	.	.	.	.	.	.	.	.
EDEG_01061	hypothetical protein	YDR510W SMT3, Ubiquitin-like protein of the SUMO family, conjugated to lysine residues of target proteins, regulates chromatid cohesion, chromosome segregation, APC-mediated proteolysis, DNA replication and septin ring dynamics	.	247.06	1277.15	361.98	1526.35	280.36	1110.67	261.97	1277.65	384.95	1453.33	786.18	1912.2	.	.	.	.	.	.	.	.	.	.	.	.	.	.	.	.	.	.
EDEG_01062	hypothetical protein	.	Y	1.67	0	0	0.74	0	0	0.39	0	0	0	0.1	0.21	.	.	.	.	.	.	.	.	.	.	.	.	.	.	.	.	.	.
EDEG_01063	hypothetical protein	YCR011C ADP1, Putative ATP-dependent permease of the ABC transporter family of proteins	.	217.61	179.21	56.99	47.13	59.72	44.8	63.35	52.45	145.04	195.72	4.5	3.77	-4.78136	0.000151608	0.000781328	2.18779	0.000577286	0.00864032	.	.	.	.	.	.	.	.	.	.	.	.
EDEG_01064	hypothetical protein	.	.	202.84	271.93	207.69	210.1	195.12	198.55	204.21	248.25	167.32	234.06	45.71	39.24	-2.35645	0.0140962	0.0300157	.	.	.	.	.	.	.	.	.	.	.	.	.	.	.
EDEG_01065	hypothetical protein	YML093W UTP14, Nucleolar protein, component of the small subunit SSU processome containing the U3 snoRNA that is involved in processing of pre-18S rRNA	.	203.15	203.27	173.48	127.53	80.35	105.98	191.76	152.15	126.32	113.94	789.82	664.96	2.26662	0.000644075	0.00253355	.	.	.	.	.	.	.	.	.	.	.	.	.	.	.
EDEG_01068	hypothetical protein	.	.	1.11	2.29	3.03	3.43	3.17	3.05	8.17	6.15	46.49	35.75	2.92	2.06	.	.	.	.	.	.	3.55163	0.000655614	0.00391111	2.65612	8.7763e-05	0.000559629	2.96214	1.93755e-06	1.67299e-05	.	.	.
EDEG_01069	hypothetical protein	.	Y	66.18	128.07	144.56	176.29	53.95	35.86	12.31	19.95	241.75	572.08	20012.4	31110	7.03373	1.91708e-16	3.58797e-14	.	.	.	.	.	.	.	.	.	.	.	.	-1.77202	0.0206405	0.265994
EDEG_01070	hypothetical protein	YPR183W DPM1, Dolichol phosphate mannose Dol-P-Man synthase of the ER membrane, catalyzes the formation of Dol-P-Man from Dol-P and GDP-Man, required for glycosyl phosphatidylinositol membrane anchoring, O mannosylation, and protein glycosylation	.	206.07	330.82	152.16	176.18	187.2	253.79	333.36	399.79	347.49	344.19	25.29	29.18	-3.50981	0.00156542	0.00512111	.	.	.	.	.	.	.	.	.	.	.	.	.	.	.
EDEG_01071	hypothetical protein	.	.	4.37	9.01	0.88	2.57	7.12	24.02	98.56	180.33	634.52	606.52	0.08	0.09	-11.2582	0.000279938	0.00130034	.	.	.	5.61616	3.08537e-07	5.26793e-06	5.34044	9.51956e-10	1.53723e-08	5.47458	2.18155e-13	6.15232e-12	3.22652	0.00191324	0.0385148
EDEG_01072	hypothetical protein	.	.	0	0	0	0	0	0	0	0	0	0	0	0	.	.	.	.	.	.	.	.	.	.	.	.	.	.	.	.	.	.
EDEG_01073	hypothetical protein	YPR176C BET2, Beta subunit of Type II geranylgeranyltransferase required for vesicular transport between the endoplasmic reticulum and the Golgi, provides a membrane attachment moiety to Rab-like proteins Ypt1p and Sec4p	.	64.78	73.34	32.91	31.52	30.28	29.1	32.51	30.62	21.83	35.63	7.51	6.79	-2.34312	0.033275	0.061628	1.30846	0.0325205	0.23456	-1.30907	0.0368647	0.117655	.	.	.	.	.	.	.	.	.
EDEG_01074	hypothetical protein	.	.	48.84	383.47	119.53	809.19	75.79	457.94	54.24	372.3	27.67	314.57	0.64	0.89	-8.29581	1.00095e-05	7.67108e-05	.	.	.	.	.	.	.	.	.	.	.	.	.	.	.
EDEG_01075	hypothetical protein	.	.	6.59	30.18	34.59	297.29	44.73	232.04	4.05	20.63	1.03	35.43	4.26	8.72	.	.	.	-3.39257	0.00208809	0.025902	.	.	.	-3.26166	7.05295e-05	0.000458968	-2.64531	0.00185454	0.00815765	.	.	.
EDEG_01076	hypothetical protein	.	.	0.51	0	86.39	370.92	74.96	182.54	9.19	35.43	7.17	75.75	0.18	0.29	-8.0633	0.000865728	0.00321686	-8.77333	1.37778e-10	1.18713e-08	6.46652	1.83318e-05	0.000175036	-2.45073	0.000494854	0.00264327	.	.	.	.	.	.
EDEG_01077	hypothetical protein	.	.	0	0	0	0	0	0	0	0	0	0	0	0	.	.	.	.	.	.	.	.	.	.	.	.	.	.	.	.	.	.
EDEG_01078	hypothetical protein	YOR244W ESA1, Histone acetyltransferase catalytic subunit of the native multisubunit complex NuA4 that acetylates four conserved internal lysines of histone H4 N-terminal tail, required for cell cycle progression	.	130.9	129.39	148.15	129.69	173.35	136.99	97.98	97.06	192.42	192.74	399.47	301.77	.	.	.	.	.	.	.	.	.	.	.	.	.	.	.	.	.	.
EDEG_01079	hypothetical protein	YFR004W RPN11, Metalloprotease subunit of the 19S regulatory particle of the 26S proteasome lid, couples the deubiquitination and degradation of proteasome substrates	.	1438.84	1725.76	1110.13	1081.41	1436.4	1227.4	1268.74	1215.26	1780.13	1158.28	318.9	364.05	.	.	.	.	.	.	.	.	.	.	.	.	.	.	.	.	.	.
EDEG_01080	hypothetical protein	.	.	0.25	0.52	45.43	6.94	91.04	92.98	0.52	2.96	3.51	5.26	0.17	0.24	-5.83623	0.00544829	0.0137541	-6.9666	6.03903e-08	3.05594e-06	2.86348	0.0374087	0.118844	-4.17587	9.13257e-08	1.02097e-06	-3.48927	0.00050893	0.00256445	2.11708	0.0192902	0.250692
EDEG_01081	hypothetical protein	.	.	0.69	0	244.43	174.84	1025.83	855.37	0.24	0.39	1.62	1.93	1.19	0.48	-6.80841	0.011349	0.0250354	-9.82307	1.92862e-13	2.92783e-11	.	.	.	-9.04086	4.41032e-20	1.18332e-17	-8.35005	6.18963e-08	7.05053e-07	2.31167	0.00467591	0.0804569
EDEG_01082	hypothetical protein	.	.	2.07	3.8	1367.45	1471.74	571.19	767.51	5.82	10.52	6.14	12.31	3.4	2.96	-6.06766	0.0061168	0.0150737	-8.51854	2.63917e-14	4.67426e-12	.	.	.	-6.97356	4.71685e-19	8.22619e-17	-6.28253	2.52872e-07	2.59323e-06	.	.	.
EDEG_01083	hypothetical protein	.	.	7.31	4.52	391.75	218.58	788.59	833.68	7.76	7.01	14.7	7.41	23.81	20.38	.	.	.	-6.12815	5.76976e-10	4.27767e-08	.	.	.	-6.03767	5.29523e-15	3.13047e-13	-5.35624	7.25957e-07	6.87987e-06	.	.	.
EDEG_01084	hypothetical protein	.	.	0.55	2.26	2	2.18	0	2.01	2.28	2.78	33.1	41.78	4.23	5.6	.	.	.	.	.	.	3.83561	0.00852502	0.0357721	3.42384	0.00026569	0.00151179	3.60244	3.05399e-05	0.000203038	.	.	.
EDEG_01085	hypothetical protein	.	.	2.76	2.28	6.02	18.26	1.35	27.32	5.54	35.48	121.57	323.49	1.32	2.71	-5.59611	0.0210639	0.0421042	.	.	.	5.44409	5.47596e-05	0.000460672	3.1806	0.00043936	0.00236131	3.71158	1.16747e-05	8.55903e-05	.	.	.
EDEG_01086	hypothetical protein	.	.	9.86	1.66	0	0.8	14.26	10.69	3.13	2.38	32.45	12.53	1.28	0.91	.	.	.	.	.	.	.	.	.	.	.	.	.	.	.	4.71996	7.88761e-06	0.00047635
EDEG_01087	hypothetical protein	YLR243W Hypothetical protein	.	126.86	182.14	168.46	175.92	97.4	100	121.71	142.58	127.55	121.74	152.15	134.31	.	.	.	.	.	.	.	.	.	.	.	.	.	.	.	.	.	.
EDEG_01088	hypothetical protein	.	Y	0	3	29.1	232.43	16.01	122.68	338.39	1904.51	373.59	1990.61	1.37	1.51	-9.2653	0.00111614	0.0039258	-6.58899	4.7029e-06	0.000156175	10.0419	1.1821e-10	4.99654e-09	3.38094	2.02894e-05	0.000148988	4.06633	1.17038e-05	8.56239e-05	.	.	.
EDEG_01089	hypothetical protein	.	.	0	0	0	0	0	0	0.19	0.3	0	1.43	10.28	35.25	5.61124	1.24309e-09	3.50827e-08	.	.	.	.	.	.	.	.	.	.	.	.	.	.	.
EDEG_01090	D-tyrosyl-tRNA(Tyr) deacylase	YDL219W DTD1, D-Tyr-tRNATyr deacylase, functions in protein translation, may affect nonsense suppression via alteration of the protein synthesis machinery, ubiquitous among eukaryotes	.	14.28	48.29	15.58	45.36	4.19	28.27	13.24	48.96	8.81	25.94	8.91	16.1	.	.	.	.	.	.	.	.	.	.	.	.	.	.	.	.	.	.
EDEG_01091	hypothetical protein	.	.	198.82	146.09	83.21	79.16	115.13	69.37	123.04	85.59	67.9	50.84	225.22	163.7	.	.	.	.	.	.	.	.	.	.	.	.	.	.	.	.	.	.
EDEG_01092	hypothetical protein	YKL213C DOA1, WD repeat protein required for ubiquitin-mediated protein degradation, forms complex with Cdc48p, plays a role in controlling cellular ubiquitin concentration, also promotes efficient NHEJ in postdiauxic/stationary phase	.	242.05	152.57	138.92	83.71	158.93	95.07	201.48	94.56	138.23	86.47	350.57	168.66	.	.	.	.	.	.	.	.	.	.	.	.	.	.	.	.	.	.
EDEG_01093	hypothetical protein	.	.	2.14	2.65	0.78	0.57	82.78	51.06	55.88	51.71	5.41	13.17	0	0.08	-9.29142	0.00119968	0.00415797	-3.36653	0.00993086	0.0956483	3.68341	0.0016187	0.00864696	.	.	.	.	.	.	6.54985	6.78054e-10	4.17681e-07
EDEG_01094	hypothetical protein	.	.	418.34	545.15	120.71	139.21	27.38	79.91	13.56	23.23	12.9	25.24	30.78	26.1	.	.	.	2.38575	6.96115e-05	0.00153049	-4.78622	6.57396e-12	4.48826e-10	-2.39297	0.000176661	0.0010444	-3.70521	2.29601e-06	1.94882e-05	.	.	.
EDEG_01095	hypothetical protein	.	.	0	0	0	0	0	0	0	0.36	0	0.21	0	0	.	.	.	.	.	.	.	.	.	.	.	.	.	.	.	.	.	.
EDEG_01096	hypothetical protein	.	.	164.85	593.25	2109.8	8153.47	983.28	1970.77	576.11	1183.22	567.73	2479.25	2.44	2.53	-9.41833	9.57193e-07	1.07715e-05	-3.48691	0.00119023	0.0160782	.	.	.	-1.54135	0.033443	0.105908	.	.	.	.	.	.
EDEG_01097	hypothetical protein	.	.	33.54	24.09	4.45	5.49	107.34	94.63	11.34	9.56	76.12	34.35	92.94	75.72	.	.	.	.	.	.	.	.	.	.	.	.	.	.	.	4.42409	8.66886e-08	1.66876e-05
EDEG_01098	hypothetical protein	.	.	0	0	0	0	0	0	0	0	0	0	0	0.23	.	.	.	.	.	.	.	.	.	.	.	.	.	.	.	.	.	.
EDEG_01099	hypothetical protein	.	.	80.54	43.11	77.94	45.02	58.99	37.47	33.55	20.13	21.61	8.46	432.15	212.16	3.32432	3.14992e-05	0.000205903	.	.	.	-1.96622	0.0167899	0.0625067	-1.42472	0.013523	0.0494424	-1.60738	0.00807336	0.0297498	.	.	.
EDEG_01100	hypothetical protein	.	.	2.18	5.89	51.79	151.72	14.57	37.92	2.32	4.73	2.82	5.21	21.26	25.5	.	.	.	-4.26856	9.68174e-05	0.00196595	.	.	.	-4.31977	3.58661e-08	4.43621e-07	-3.66914	6.69639e-05	0.00041011	-1.83431	0.0181227	0.238538
EDEG_01101	hypothetical protein	.	.	0	0	0	0	0	0	0	0	0	0	0	0	.	.	.	.	.	.	.	.	.	.	.	.	.	.	.	.	.	.
EDEG_01102	hypothetical protein	YDR129C SAC6, Fimbrin, actin-bundling protein, cooperates with Scp1p calponin/transgelin in the organization and maintenance of the actin cytoskeleton	.	582.58	206.84	430.08	164.31	580.92	205.9	179.63	70.2	482.81	128.81	25.86	14.72	-3.47261	0.00237875	0.00714153	.	.	.	.	.	.	.	.	.	.	.	.	.	.	.
EDEG_01103	hypothetical protein	.	.	218.29	70.49	141.24	47.3	178.56	78.32	49.7	18.4	155.84	36.86	5.99	3.67	-3.88672	0.00184639	0.00582072	.	.	.	.	.	.	.	.	.	.	.	.	.	.	.
EDEG_01104	hypothetical protein	YDL103C QRI1, UDP-N-acetylglucosamine pyrophosphorylase, catalyzes the formation of UDP-N-acetylglucosamine UDP-GlcNAc, which is important in cell wall biosynthesis, protein N-glycosylation, and GPI anchor biosynthesis	.	28.18	14.14	15.23	12.77	6.83	25.13	94.18	73.59	342.64	381.89	11.71	14.7	.	.	.	.	.	.	2.93447	0.000957429	0.00543118	3.75611	6.02706e-08	6.98418e-07	3.43932	5.179e-09	7.01975e-08	.	.	.
EDEG_01105	hypothetical protein	.	.	7.28	1.16	2.72	1.98	0.91	1.71	0.32	0	0.79	0.5	24.9	12.36	3.91943	0.00018664	0.000930843	.	.	.	-4.09629	6.66679e-05	0.000544979	-2.43414	0.00427476	0.0177928	-3.24024	0.00129739	0.00588451	.	.	.
EDEG_01106	hypothetical protein	.	.	6.59	0	3.27	0	1.47	0	0.62	0.34	0	0.4	29.48	12.24	4.34053	9.24802e-05	0.000506078	.	.	.	-3.52246	0.00297738	0.0145551	.	.	.	.	.	.	.	.	.
EDEG_01107	hypothetical protein	.	.	0	0	10.15	29.02	92.61	225.09	0.28	0.45	1.12	1.07	0.07	0.15	-7.10586	0.00816484	0.0190513	-10.5406	3.32366e-08	1.76597e-06	.	.	.	-6.97473	1.32165e-12	3.97407e-11	-6.2859	4.37302e-06	3.50744e-05	3.11984	0.000112006	0.00379096
EDEG_01108	hypothetical protein	.	.	0	0	0	0	0	0	0	0	0	0	0	0	.	.	.	.	.	.	.	.	.	.	.	.	.	.	.	.	.	.
EDEG_01109	hypothetical protein	.	.	0	0	0	0	0	1.8	18.99	163.68	1110.78	6012.11	3.03	12.61	.	.	.	.	.	.	15.4537	2.86778e-08	6.34703e-07	12.1712	5.32399e-14	2.35064e-12	12.8071	2.11277e-19	1.9443e-17	.	.	.
EDEG_01110	hypothetical protein	.	.	78.04	125.91	73.77	114.05	55.74	100.59	91.02	123.56	131.73	193.95	144.53	163.15	.	.	.	.	.	.	.	.	.	.	.	.	.	.	.	.	.	.
EDEG_01111	hypothetical protein	YPR131C NAT3, Catalytic subunit of the NatB N-terminal acetyltransferase, which catalyzes acetylation of the amino-terminal methionine residues of all proteins beginning with Met-Asp or Met-Glu and of some proteins beginning with Met-Asn or Met-Met	.	152.66	769.41	80.62	264.93	72.8	249.66	96.83	330.06	56.87	153.58	340.5	803.62	.	.	.	1.15054	0.0240667	0.193261	-1.36308	0.0256044	0.0883035	.	.	.	.	.	.	.	.	.
EDEG_01112	hypothetical protein	.	.	3.27	4.21	505.38	1077.57	166.68	410.01	95.42	167.32	72.72	202.9	113.77	180.2	.	.	.	-7.21322	1.03868e-10	9.46089e-09	5.11198	3.35019e-07	5.69204e-06	-2.10692	0.00170363	0.00797618	.	.	.	.	.	.
EDEG_01113	hypothetical protein	.	.	0	0	0	0	0	0	0	0	0	0	0	0	.	.	.	.	.	.	.	.	.	.	.	.	.	.	.	.	.	.
EDEG_01114	hypothetical protein	.	.	18.77	45.24	62.62	145.86	15.83	38.15	0	1.79	0.74	5.03	7.66	11.56	.	.	.	.	.	.	-3.86134	6.50581e-07	1.01573e-05	-5.1342	5.54013e-09	7.88733e-08	-4.75024	3.69267e-08	4.42235e-07	-1.837	0.0149657	0.206701
EDEG_01115	hypothetical protein	.	.	1.17	0	0	0	0	0	0	0.33	0	0.2	3.1	4.79	4.24707	9.17892e-05	0.000504304	.	.	.	.	.	.	.	.	.	.	.	.	.	.	.
EDEG_01116	hypothetical protein	YCR011C ADP1, Putative ATP-dependent permease of the ABC transporter family of proteins	.	4.9	6.31	4.08	1.08	1.5	1.87	4.09	5.98	2	7.63	11.92	13.31	1.36046	0.0381186	0.068982	.	.	.	.	.	.	.	.	.	.	.	.	.	.	.
EDEG_01117	hypothetical protein	.	.	0	0	0	0	0	0	0	0	0	0	0	0	.	.	.	.	.	.	.	.	.	.	.	.	.	.	.	.	.	.
EDEG_01118	hypothetical protein	.	.	0.67	0	1.84	0.89	0.82	0	0.47	0.76	0.94	0.11	29.54	29.2	5.78016	3.63472e-10	1.18579e-08	.	.	.	.	.	.	.	.	.	.	.	.	.	.	.
EDEG_01119	hypothetical protein	.	.	0	0	2.08	0	2.8	0	0.79	0	1.6	0.38	45.16	10.82	5.60824	5.2059e-07	6.33979e-06	.	.	.	.	.	.	.	.	.	.	.	.	.	.	.
EDEG_01120	hypothetical protein	.	.	0	0	2.74	0	0	4.14	2.1	0.85	0	2.01	61.1	27.87	4.97062	5.57786e-08	9.77087e-07	.	.	.	.	.	.	.	.	.	.	.	.	.	.	.
EDEG_01121	hypothetical protein	.	.	0.63	0	2.29	0	1.54	1.15	0.87	1.77	2.65	0.63	25.82	17.61	4.38053	1.9595e-06	2.0197e-05	.	.	.	.	.	.	.	.	.	.	.	.	.	.	.
EDEG_01122	hypothetical protein	.	.	0	0	0	0	0	0	0	0	0	0	0	0	.	.	.	.	.	.	.	.	.	.	.	.	.	.	.	.	.	.
EDEG_01123	hypothetical protein	.	.	0	0	0	0	0	0	0	0.44	0	0.78	0.4	1.76	.	.	.	.	.	.	.	.	.	.	.	.	.	.	.	.	.	.
EDEG_01124	hypothetical protein	.	.	2.4	12.35	4.72	16.38	1.46	10.25	23.84	34.79	6.44	13.33	3.42	7.1	.	.	.	.	.	.	.	.	.	.	.	.	1.32016	0.0485165	0.134014	.	.	.
EDEG_01125	small GTP-binding protein domain	YOR089C VPS21, GTPase required for transport during endocytosis and for correct sorting of vacuolar hydrolases	.	71.74	98.94	14.67	57.56	173.24	486.59	52.26	110.24	904.53	608.57	13.07	20.86	-4.02939	0.00711909	0.017036	.	.	.	1.81402	0.0408162	0.127467	.	.	.	.	.	.	3.28115	9.85436e-05	0.00352924
EDEG_01126	hypothetical protein	.	.	0	0	0	1.46	2.7	2.02	5.35	2.49	37.17	12.17	1.14	0.42	.	.	.	.	.	.	7.43834	0.0023125	0.011718	2.66315	0.003644	0.0154815	3.33504	0.000412393	0.00212079	.	.	.
EDEG_01127	hypothetical protein	.	.	5.03	0	3.05	1.11	2.05	2.56	10.54	5.2	163.93	36.52	1.77	1.11	.	.	.	.	.	.	2.97839	0.00184244	0.0096396	3.85826	6.59943e-07	6.18785e-06	3.5125	1.09287e-07	1.17956e-06	.	.	.
EDEG_01128	hypothetical protein	.	.	48.87	38.09	57.15	45.25	55.26	37.43	31.18	22.12	22.21	29.84	259.45	184.43	2.72358	0.000146904	0.000762613	.	.	.	.	.	.	.	.	.	.	.	.	.	.	.
EDEG_01129	hypothetical protein	.	.	14.14	10.1	23.65	32.64	20.84	21.94	21.89	14.93	8.9	11.27	157.32	101.05	2.93348	3.47231e-05	0.000224093	.	.	.	.	.	.	.	.	.	.	.	.	.	.	.
EDEG_01130	hypothetical protein	.	.	16.07	4.07	2.56	2.99	33.09	59.96	42.81	49.13	228.23	126.74	0.63	0.96	-6.41857	0.00105309	0.00374939	.	.	.	2.6415	0.000791891	0.00462069	1.9755	0.009126	0.0349797	2.22362	0.00111029	0.00512906	4.20527	1.43063e-06	0.000146878
EDEG_01131	hypothetical protein	.	.	1103.96	771.98	92.98	48.51	53.85	46.21	20.79	15.36	29.67	32.12	9.31	5.67	-4.30578	0.00904782	0.0208111	4.24601	6.69098e-10	4.74019e-08	-5.5923	1.3411e-12	1.19186e-10	-1.33882	0.016063	0.0568643	-4.22401	2.72562e-05	0.000183123	.	.	.
EDEG_01132	hypothetical protein	.	.	0	0	0	0	0	0	0	0	0	0	0	0	.	.	.	.	.	.	.	.	.	.	.	.	.	.	.	.	.	.
EDEG_01133	hypothetical protein	.	.	0	0	0	0	0	1.92	0.36	0	0	0.35	0	0.2	.	.	.	.	.	.	.	.	.	.	.	.	.	.	.	.	.	.
EDEG_01134	hypothetical protein	.	.	0	0	0	0.56	0	0.77	2.62	3.08	2.95	3.79	13.04	18.61	2.79372	0.000307724	0.00139592	.	.	.	7.18839	0.00328221	0.0157783	2.97418	0.00423784	0.0176602	3.63617	0.000279478	0.00148531	.	.	.
EDEG_01135	hypothetical protein	.	.	9.42	10.82	16.89	16.92	7.9	11.35	8.29	11.01	12.08	20.59	632.16	541.6	5.48033	4.11124e-17	8.59974e-15	.	.	.	.	.	.	.	.	.	.	.	.	.	.	.
EDEG_01136	hypothetical protein	.	.	0	0	0	0	0	0	0	0	0	0	0	0	.	.	.	.	.	.	.	.	.	.	.	.	.	.	.	.	.	.
EDEG_01137	hypothetical protein	.	.	41.14	45.15	95.31	67.62	48.68	63.25	39.93	39.66	72.6	57.83	67.33	109.69	.	.	.	.	.	.	.	.	.	.	.	.	.	.	.	.	.	.
EDEG_01138	hypothetical protein	.	.	25.3	7.05	39.28	13.11	26.64	9.9	22.32	7.82	23.49	8.78	8.64	4.22	.	.	.	.	.	.	.	.	.	.	.	.	.	.	.	.	.	.
EDEG_01139	hypothetical protein	.	.	33.92	13.07	32.85	15.94	35.66	9.3	23.57	7.15	12.01	6.03	3.48	2.34	-2.46978	0.0332145	0.061548	.	.	.	.	.	.	.	.	.	.	.	.	.	.	.
EDEG_01140	hypothetical protein	.	.	0	0	0	0	0	0	0	0	0	0	0	0	.	.	.	.	.	.	.	.	.	.	.	.	.	.	.	.	.	.
EDEG_01141	hypothetical protein	.	.	11.28	1.11	14.65	6.4	10.51	4.92	7.99	2.73	3.01	1.43	3.31	1.32	.	.	.	.	.	.	.	.	.	.	.	.	.	.	.	.	.	.
EDEG_01142	hypothetical protein	.	.	54.64	36.61	80.78	51.01	63.95	41.88	64.41	38.34	45.57	37.51	38.5	19.99	.	.	.	.	.	.	.	.	.	.	.	.	.	.	.	.	.	.
EDEG_01143	hypothetical protein	YPR120C CLB5, B-type cyclin involved in DNA replication during S phase, activates Cdc28p to promote initiation of DNA synthesis, functions in formation of mitotic spindles along with Clb3p and Clb4p, most abundant during late G1 phase,YGR108W CLB1, B-type cyclin involved in cell cycle progression,YPR119W CLB2, B-type cyclin involved in cell cycle progression,YLR210W CLB4, B-type cyclin involved i…	.	89.83	102.37	66.93	81.79	95.79	103.91	133.72	146.62	159.2	137.81	1.79	2.49	-5.86529	4.27547e-06	3.849e-05	.	.	.	.	.	.	.	.	.	.	.	.	.	.	.
EDEG_01144	hypothetical protein	.	.	63.42	257.51	90.21	317.77	34.86	182.95	63.51	204.88	48.8	194.75	11.34	32.45	-2.76051	0.0237766	0.0466095	.	.	.	.	.	.	.	.	.	.	.	.	.	.	.
EDEG_01145	hypothetical protein	YCL001W RER1, Protein involved in retention of membrane proteins, including Sec12p, in the ER, localized to Golgi, functions as a retrieval receptor in returning membrane proteins to the ER	.	125.87	418.21	133.48	353.23	129.26	339.77	170.02	450.22	117.98	252.41	652.8	1097.06	1.78559	0.0140161	0.029863	.	.	.	.	.	.	.	.	.	.	.	.	.	.	.
EDEG_01146	hypothetical protein	YPL010W RET3, Zeta subunit of the coatomer complex COPI, which coats Golgi-derived transport vesicles, involved in retrograde transport between Golgi and ER	.	68.99	176.53	78.98	153.03	81.23	194.39	80.2	171.83	89.62	169.34	7.34	12.2	-3.73616	0.00159847	0.00518409	.	.	.	.	.	.	.	.	.	.	.	.	.	.	.
EDEG_01147	hypothetical protein	.	.	71.45	75.95	157.58	140.1	104.08	118.45	31.93	24.62	36.81	39.31	375.64	275.76	2.53109	0.00413358	0.0109694	.	.	.	-1.3691	0.0389335	0.122751	-2.03681	0.000327812	0.00180984	-1.78837	0.00132158	0.00597875	.	.	.
EDEG_01148	hypothetical protein	.	.	0.62	0	1.13	0	0	0	0.43	0.35	0	0.63	0	0	.	.	.	.	.	.	.	.	.	.	.	.	.	.	.	.	.	.
EDEG_01149	hypothetical protein	.	.	0	0	0	0	0	0	0	0	0	0	0	0	.	.	.	.	.	.	.	.	.	.	.	.	.	.	.	.	.	.
EDEG_01150	hypothetical protein	.	.	12.18	8.45	19.6	9.44	14.85	7.24	10.45	5.39	5.75	5.37	50.06	33.11	2.28887	0.00503122	0.0128805	.	.	.	.	.	.	.	.	.	.	.	.	.	.	.
EDEG_01151	hypothetical protein	.	.	39.77	6.2	81.45	61.27	53.42	62.86	0.61	0.4	1.24	3.31	4.18	7.09	.	.	.	.	.	.	-4.42253	3.75552e-07	6.28822e-06	-5.40535	9.64252e-14	3.86588e-12	-5.08071	2.48293e-10	4.36321e-09	.	.	.
EDEG_01152	hypothetical protein	.	.	2.61	2.15	1.9	2.07	0	0	1.44	3.53	9.51	11.84	0.54	1.18	.	.	.	.	.	.	.	.	.	2.37298	0.00637826	0.0256306	1.81459	0.0118166	0.0408325	.	.	.
EDEG_01153	hypothetical protein	.	Y	0.2	0	5.22	9.77	1.5	5.26	36.22	36.29	43.99	53.18	2.88	10.24	.	.	.	-5.03675	0.000591454	0.008811	7.94621	2.91638e-10	1.14866e-08	2.76984	5.5845e-06	4.52993e-05	3.44098	1.67919e-06	1.48286e-05	.	.	.
EDEG_01154	hypothetical protein	.	Y	0.74	3.07	148.64	438.34	27.26	152.27	55.78	233.58	45.87	269.77	0	0	-13.2787	6.9199e-05	0.000398174	-6.95226	9.18176e-08	4.5033e-06	6.53954	5.73348e-07	9.20012e-06	.	.	.	.	.	.	-1.5495	0.0483112	0.508186
EDEG_01155	hypothetical protein	.	.	0	0	0	5.45	0	1.89	1.07	6.38	1.44	7.9	0.18	0	.	.	.	.	.	.	.	.	.	.	.	.	.	.	.	.	.	.
EDEG_01156	hypothetical protein	.	.	0	0.9	0	0	0	0	0.75	0.25	0	0.29	0.07	0.08	.	.	.	.	.	.	.	.	.	.	.	.	.	.	.	.	.	.
EDEG_01157	hypothetical protein	YOR210W RPB10, RNA polymerase subunit ABC10-beta, common to RNA polymerases I, II, and III	.	202.5	1408.48	324.5	2015.39	165.06	1178.64	206.15	1339.31	226.3	1292.48	226.92	912.34	.	.	.	.	.	.	.	.	.	.	.	.	.	.	.	.	.	.
EDEG_01158	peptidyl-tRNA hydrolase	YBL057C PTH2, One of two see also PTH1 mitochondrially-localized peptidyl-tRNA hydrolases, negatively regulates the ubiquitin-proteasome pathway via interactions with ubiquitin-like ubiquitin-associated proteins, dispensable for cell growth	.	120.23	202.42	138.35	175.27	133.51	152.26	152.87	181.78	137.71	153.04	629.52	715.87	2.10777	0.000886176	0.00328597	.	.	.	.	.	.	.	.	.	.	.	.	.	.	.
EDEG_01159	hypothetical protein	.	.	0	0	0	0	0	0	0	0	0	0	0	0	.	.	.	.	.	.	.	.	.	.	.	.	.	.	.	.	.	.
EDEG_01160	hypothetical protein	.	.	0	0	0	0	0	0	0	0	0	0.31	0	0	.	.	.	.	.	.	.	.	.	.	.	.	.	.	.	.	.	.
EDEG_01161	hypothetical protein	.	.	0	0	0	0	0	0	0	0	0	0	0	0	.	.	.	.	.	.	.	.	.	.	.	.	.	.	.	.	.	.
EDEG_01162	hypothetical protein	.	.	0	0	0	0.8	0	0	0.21	0.34	0.85	0.4	3.31	5.94	3.87415	0.000141431	0.000741782	.	.	.	.	.	.	.	.	.	.	.	.	.	.	.
EDEG_01163	hypothetical protein	.	.	0	0	0	0	0	0	0.48	0	1.96	0	0	0	.	.	.	.	.	.	.	.	.	.	.	.	.	.	.	.	.	.
EDEG_01164	hypothetical protein	.	.	0.58	0	105.89	184.07	30.47	68.52	215.45	431.67	90.64	284.97	1.14	1.15	-7.51447	0.000783457	0.00296696	-7.81688	1.52555e-10	1.27985e-08	9.172	1.13776e-11	7.16997e-10	1.28262	0.0354022	0.109735	1.97263	0.0236773	0.0745269	.	.	.
EDEG_01165	hypothetical protein	.	.	0.42	1.75	8.49	13.49	6.23	15.57	0.59	3.11	4.13	4.4	30.5	35.99	2.98637	0.00461478	0.011987	-3.47406	0.00322215	0.036818	.	.	.	-2.08088	0.00599801	0.0242142	.	.	.	.	.	.
EDEG_01166	hypothetical protein	YIL033C BCY1, Regulatory subunit of the cyclic AMP-dependent protein kinase PKA, a component of a signaling pathway that controls a variety of cellular processes, including metabolism, cell cycle, stress response, stationary phase, and sporulation	.	423.46	284.94	204.85	127.73	176.74	120.8	211.06	131.38	133.6	72.69	1548.51	1038.06	2.93804	6.24195e-05	0.000366277	1.48667	0.0299305	0.221388	-1.69883	0.0313245	0.102813	.	.	.	.	.	.	.	.	.
EDEG_01167	hypothetical protein	YIL033C BCY1, Regulatory subunit of the cyclic AMP-dependent protein kinase PKA, a component of a signaling pathway that controls a variety of cellular processes, including metabolism, cell cycle, stress response, stationary phase, and sporulation	.	292.61	91.27	174.24	42.79	151.51	56.44	176.76	57.92	110.14	38.94	1232.63	432.22	2.91762	0.000102632	0.000555494	.	.	.	.	.	.	.	.	.	.	.	.	.	.	.
EDEG_01168	hypothetical protein	.	.	16.81	54.66	25.86	77.01	1.58	53.33	24.82	74	13.6	54.4	5.65	8.07	.	.	.	.	.	.	.	.	.	.	.	.	.	.	.	.	.	.
EDEG_01169	hypothetical protein	.	.	0	0	0	0	0	0	0	0	0	0	0	0.19	.	.	.	.	.	.	.	.	.	.	.	.	.	.	.	.	.	.
EDEG_01170	TATA-box-binding protein	YER148W SPT15, TATA-binding protein, general transcription factor that interacts with other factors to form the preinitiation complex at promoters, essential for viability	.	128.57	282.54	105.97	199.94	120.01	193.99	94.72	178.59	238.46	260.63	629.38	755.46	1.94434	0.00627466	0.0153881	.	.	.	.	.	.	.	.	.	.	.	.	.	.	.
EDEG_01171	hypothetical protein	.	.	0	0	0	0	0	0	0	0	0	0	0	0	.	.	.	.	.	.	.	.	.	.	.	.	.	.	.	.	.	.
EDEG_01172	hypothetical protein	.	Y	49.13	64.41	887.19	1058.87	389.65	561.23	22.99	24.1	25.85	35.92	2553.28	2184.88	3.8002	0.00213829	0.00656063	-3.65295	1.78851e-05	0.000498408	.	.	.	-4.83675	4.95334e-12	1.27038e-10	-4.20799	5.23023e-07	5.08059e-06	.	.	.
EDEG_01173	hypothetical protein	.	.	99.79	88.47	108.63	71.5	73.05	78.06	130.82	95.18	67.32	67.57	1303.59	749.48	3.48442	5.48779e-08	9.66069e-07	.	.	.	.	.	.	.	.	.	.	.	.	.	.	.
EDEG_01174	hypothetical protein	YLR138W NHA1, Na+/H+ antiporter involved in sodium and potassium efflux through the plasma membrane, required for alkali cation tolerance at acidic pH	.	30.8	8.55	3.77	2.74	49.24	34.19	12.49	3.84	182.78	28.78	6.85	2.18	.	.	.	.	.	.	.	.	.	.	.	.	.	.	.	3.77699	7.84591e-06	0.00047635
EDEG_01175	hypothetical protein	.	.	14.75	8.11	37.54	111.91	9.62	59.48	2.72	15.52	2.76	14.81	0.17	0.37	-6.12432	0.00180224	0.0057159	-2.11754	0.0332211	0.2373	.	.	.	-2.72847	0.000615493	0.00321865	-2.21486	0.00713754	0.0268965	.	.	.
EDEG_01176	hypothetical protein	.	.	716.77	824.8	495.88	477.3	468.34	562.02	564.8	753.53	487.86	618.6	7502.29	8029.69	3.66301	9.93927e-08	1.59207e-06	.	.	.	.	.	.	.	.	.	.	.	.	.	.	.
EDEG_01177	hypothetical protein	.	.	159.18	89.63	379.32	222.09	346.82	183.39	311.72	184.03	223.89	157.61	583.04	331.04	.	.	.	.	.	.	.	.	.	.	.	.	.	.	.	.	.	.
EDEG_01178	hypothetical protein	.	.	190.95	232.54	96.89	116.53	91.3	132.52	51.79	56.45	28.29	32.11	920.55	968.21	3.63403	7.76058e-06	6.21546e-05	.	.	.	-2.4708	0.000286353	0.0018833	-1.39338	0.0098085	0.0373087	-1.84478	0.00136168	0.00613632	.	.	.
EDEG_01179	hypothetical protein	YNL267W PIK1, Phosphatidylinositol 4-kinase, catalyzes first step in the biosynthesis of phosphatidylinositol-4,5-biphosphate, may control cytokineses through the actin cytoskeleton	.	30.09	14.34	28.28	13.13	29.2	15.18	27.55	14.48	102.44	39.96	2.92	2.13	-3.62611	0.0018257	0.00576061	.	.	.	.	.	.	.	.	.	.	.	.	.	.	.
EDEG_01180	hypothetical protein	YJR063W RPA12, RNA polymerase I subunit A12.2, contains two zinc binding domains, and the N terminal domain is responsible for anchoring to the RNA pol I complex	.	35.38	278.5	76.88	469.42	42.2	282.37	35.37	222.63	81.72	370.74	467.05	1482.86	2.25958	0.00293266	0.00838904	.	.	.	.	.	.	.	.	.	.	.	.	.	.	.
EDEG_01181	hypothetical protein	YOR070C GYP1, Cis-golgi GTPase-activating protein GAP for the Rab family members Ypt1p in vivo and for Ypt1p, Sec4p, Ypt7p, and Ypt51p in vitro, involved in vesicle docking and fusion	.	55.26	47.58	40	29.82	46.79	41.96	27.59	22.29	114.41	63.37	344.36	213.45	2.62173	0.000159492	0.000817389	.	.	.	.	.	.	.	.	.	.	.	.	.	.	.
EDEG_01182	hypothetical protein	.	Y	0	0.79	0	2.04	140.36	149.01	2.8	4.13	2.16	4.12	22.32	24.48	.	.	.	-7.4729	0.000103909	0.00208342	3.42476	0.0261051	0.089319	-4.1922	2.48289e-05	0.000178932	-3.50371	0.00264407	0.0111806	6.96773	2.77322e-12	4.27075e-09
EDEG_01183	hypothetical protein	.	.	0	0	0	0	1.78	0	0	0	0	0.49	0	0	.	.	.	.	.	.	.	.	.	.	.	.	.	.	.	.	.	.
EDEG_01184	hypothetical protein	.	.	589.67	765.64	344.22	300.42	100.63	119.74	15.36	23.76	27.49	46.22	2643.94	2278.59	4.11418	0.000117952	0.000628842	1.67193	0.00609019	0.0636574	-4.71388	7.91597e-11	3.54764e-09	-3.03469	2.73889e-06	2.31875e-05	-3.84625	3.2964e-07	3.29358e-06	.	.	.
EDEG_01185	hypothetical protein	YBL092W RPL32, Protein component of the large 60S ribosomal subunit, has similarity to rat L32 ribosomal protein, overexpression disrupts telomeric silencing	.	1581.64	7644.58	1957.65	7609.39	1546.27	5612.13	2367.23	8487.44	2022.65	4857.6	3533.23	9265.81	.	.	.	.	.	.	.	.	.	.	.	.	.	.	.	.	.	.
EDEG_01186	hypothetical protein	YOR239W ABP140, Nonessential protein that binds actin filaments and localizes to actin patches and cables, has similarity to S-adenosylmethionine AdoMet-dependent methyltransferases	.	73.97	95.48	72.23	103.35	40.2	68.3	39.04	50.52	21.91	34.68	87.71	80.19	.	.	.	.	.	.	-1.31975	0.0398828	0.125339	.	.	.	-1.10392	0.0426056	0.120058	.	.	.
EDEG_01187	hypothetical protein	.	.	1.92	2.38	0	0	0	1.41	0	0	0	0	0	0	.	.	.	.	.	.	.	.	.	.	.	.	-6.09667	0.0190807	0.0621277	.	.	.
EDEG_01188	hypothetical protein	.	Y	4.91	14.36	24.57	46.61	430.56	565.98	5.38	9.7	8.04	14.77	8.98	26.4	.	.	.	-4.68711	4.65238e-05	0.00110685	.	.	.	-4.62612	1.27694e-08	1.7443e-07	-3.96477	2.21264e-05	0.000152616	3.89051	2.26436e-06	0.000194681
EDEG_01189	hypothetical protein	YGR172C YIP1, Integral membrane protein required for the biogenesis of ER-derived COPII transport vesicles, interacts with Yif1p and Yos1p, localizes to the Golgi, the ER, and COPII vesicles	.	172.34	583.92	145.14	458.04	117.12	470.86	131.69	389.25	88.93	280.85	76.71	144.33	.	.	.	.	.	.	.	.	.	.	.	.	.	.	.	.	.	.
EDEG_01190	hypothetical protein	YPL009C Hypothetical protein	.	23.96	8.56	21.49	10.99	26.56	8.78	45.62	10.81	42.11	12.27	20.53	8.1	.	.	.	.	.	.	.	.	.	.	.	.	.	.	.	.	.	.
EDEG_01191	hypothetical protein	YPL009C Hypothetical protein	.	52.1	31.14	38.45	32.31	42.47	28.14	67.98	29.24	64.26	25.97	23.97	16.47	.	.	.	.	.	.	.	.	.	.	.	.	.	.	.	.	.	.
EDEG_01192	hypothetical protein	.	.	3.4	1.46	2.32	0.7	1.04	1.17	3.93	1.86	3.43	1.85	0.26	0.24	-3.28775	0.0189064	0.0385499	.	.	.	.	.	.	.	.	.	.	.	.	.	.	.
EDEG_01193	hypothetical protein	.	.	0	0	0	0	0	0	0	0	0	0	0	0	.	.	.	.	.	.	.	.	.	.	.	.	.	.	.	.	.	.
EDEG_01194	hypothetical protein	YGL116W CDC20, Cell-cycle regulated activator of anaphase-promoting complex/cyclosome APC/C, which is required for metaphase/anaphase transition,YGL003C CDH1, Cell-cycle regulated activator of the anaphase-promoting complex/cyclosome APC/C, which directs ubiquitination of cyclins resulting in mitotic exit, targets the APC/C to specific substrates including CDC20, ASE1, CIN8 and FIN1	.	47.58	25.78	33.79	21.15	21.66	24.51	51.53	36	73.08	45.87	310.86	145.41	2.43815	0.000100031	0.000543071	.	.	.	.	.	.	.	.	.	.	.	.	.	.	.
EDEG_01195	hypothetical protein	.	.	1.33	1.37	0.6	3.08	2.44	1.83	3.34	7.69	4.67	9.89	33.57	39.98	2.8175	4.82465e-05	0.000294279	.	.	.	2.06363	0.0412349	0.128065	1.64686	0.0315664	0.101012	1.82534	0.00720347	0.0270866	.	.	.
EDEG_01196	hypothetical protein	.	.	2.3	6.75	3.97	13.96	1.48	8.89	3.27	6.97	3.57	8.7	166.81	398.99	5.50003	1.05456e-15	1.5e-13	.	.	.	.	.	.	.	.	.	.	.	.	.	.	.
EDEG_01197	hypothetical protein	.	.	0	0	0	0	0	0	0	0	0	0	0	0	.	.	.	.	.	.	.	.	.	.	.	.	.	.	.	.	.	.
EDEG_01198	hypothetical protein	.	.	0	0	2.51	1.37	6.74	6.32	1.43	1.56	0.97	1.38	3.13	2.74	.	.	.	-6.31906	0.00343889	0.0387392	6.30698	0.0390347	0.122883	-1.48505	0.0220399	0.0742037	.	.	.	.	.	.
EDEG_01199	hypothetical protein	.	.	0	0	3.05	7.77	0	6.15	0	0	0	0	0.72	0.48	.	.	.	.	.	.	.	.	.	-6.98555	0.000607393	0.00318106	-6.4703	0.00736403	0.0275717	.	.	.
EDEG_01200	hypothetical protein	YIL003W CFD1, Highly conserved, iron-sulfur cluster binding protein localized in the cytoplasm, forms a complex with Nbp35p that is involved in iron-sulfur protein assembly in the cytosol	.	11.41	24.48	19.09	41.09	12.28	30.13	54	70.55	34.58	34.91	77.61	88.6	.	.	.	.	.	.	.	.	.	.	.	.	.	.	.	.	.	.
EDEG_01201	translation initiation factor eIF-1A	YMR260C TIF11, Translation initiation factor eIF1A, essential protein that forms a complex with Sui1p eIF1 and the 40S ribosomal subunit and scans for the start codon, C-terminus associates with Fun12p eIF5B, N terminus interacts with eIF2 and eIF3	.	214.46	1229.21	201.64	933.54	157.52	1064.28	288.78	1318.76	385.51	913.85	61.64	279.36	.	.	.	.	.	.	.	.	.	.	.	.	.	.	.	.	.	.
EDEG_01202	hypothetical protein	.	Y	104.1	338.67	98.18	325.22	71.82	208.23	4.03	14.13	10.91	43.22	161.11	326.69	.	.	.	.	.	.	-3.36284	4.93165e-07	7.98793e-06	-3.28493	4.00319e-06	3.33249e-05	-3.27494	2.00017e-06	1.72281e-05	.	.	.
EDEG_01203	hypothetical protein	.	.	5.79	9.55	3.16	6.9	8.5	35.03	13.02	44.41	50.36	111.19	0.4	1.1	-5.86951	0.00424275	0.0112173	.	.	.	2.79599	0.00784326	0.0333965	2.09671	0.01073	0.0400708	2.35383	0.0013854	0.00622719	2.25152	0.025267	0.306388
EDEG_01204	hypothetical protein	.	.	354.15	828.89	271.8	527.43	265.46	485.16	376.73	726.14	228.26	414.64	184	247.3	.	.	.	.	.	.	.	.	.	.	.	.	.	.	.	.	.	.
EDEG_01205	hypothetical protein	.	.	13.59	9.12	18.38	16.31	20.86	52.12	23.6	26.9	152.02	100.02	7.58	9.92	.	.	.	.	.	.	2.12064	0.00750296	0.0323233	1.20076	0.0347643	0.108947	1.51207	0.00544666	0.0211164	.	.	.
EDEG_01206	hypothetical protein	.	Y	1.06	0	0	1.4	1.29	0.97	1.28	1.79	0.74	1.06	0.18	0.6	.	.	.	.	.	.	.	.	.	.	.	.	.	.	.	.	.	.
EDEG_01207	hypothetical protein	.	.	24.28	32.72	53.57	64.71	56.22	55.79	142.78	143.88	62.23	64.44	250.84	221.65	1.41462	0.0121776	0.0265178	.	.	.	1.75398	0.0338099	0.109827	.	.	.	1.1504	0.0495463	0.13632	.	.	.
EDEG_01208	hypothetical protein	.	.	157.27	88.55	7.21	22.73	529.85	616.39	1.94	2.61	7.88	6.62	1.87	3.87	-4.56235	0.00819495	0.0190965	.	.	.	-5.22308	1.56457e-10	6.4557e-09	-5.94255	7.16811e-09	1.00816e-07	-5.68123	3.75404e-08	4.46526e-07	5.28178	1.02802e-08	3.1663e-06
EDEG_01209	hypothetical protein	.	.	0	0	0	0	1.58	1.18	0	0	0	0	0	0	.	.	.	.	.	.	.	.	.	.	.	.	.	.	.	.	.	.
EDEG_01210	hypothetical protein	.	.	0	0	0	0	0	0	0	0	0	0	0	0	.	.	.	.	.	.	.	.	.	.	.	.	.	.	.	.	.	.
EDEG_01211	hypothetical protein	.	.	1.2	0.41	1.09	0.26	1.46	2.56	37.36	30.15	454.98	287.67	6.77	6.72	.	.	.	.	.	.	7.15984	5.43514e-08	1.09524e-06	6.96357	2.42235e-13	8.62159e-12	7.07254	2.41158e-18	1.96123e-16	.	.	.
EDEG_01212	hypothetical protein	.	.	0	0	0	0	0	0	0.36	0	0	0	0	0	.	.	.	.	.	.	.	.	.	.	.	.	.	.	.	.	.	.
EDEG_01213	hypothetical protein	YGR094W VAS1, Mitochondrial and cytoplasmic valyl-tRNA synthetase	.	75.51	24.87	73.83	22.49	70.43	23.55	69.18	21.07	33.67	18.24	19.06	8.56	.	.	.	.	.	.	.	.	.	.	.	.	.	.	.	.	.	.
EDEG_01214	hypothetical protein	YGR094W VAS1, Mitochondrial and cytoplasmic valyl-tRNA synthetase	.	79.76	25.71	79.71	20.28	81.39	24.79	94.69	30.51	34.83	17.68	29.22	12.49	.	.	.	.	.	.	.	.	.	.	.	.	.	.	.	.	.	.
EDEG_01215	hypothetical protein	.	.	133.65	100.21	32.28	18.55	27.42	17.99	5.49	4.22	5.24	12.79	73.77	74.51	.	.	.	2.5776	0.000119444	0.00230781	-4.21425	2.55124e-09	7.36882e-08	-1.62756	0.00346501	0.014775	-3.08789	4.94931e-05	0.000310731	.	.	.
EDEG_01216	dimethyladenosine transferase	YPL266W DIM1, Essential 18S rRNA dimethylase dimethyladenosine transferase, responsible for conserved m62Am62A dimethylation in 3'-terminal loop of 18S rRNA, part of 90S and 40S pre-particles in nucleolus, involved in pre-ribosomal RNA processing	.	83.06	144.72	214.01	339.2	109.7	226.35	172.05	240.91	110.91	195.51	652.18	709.2	1.84918	0.00566699	0.014171	.	.	.	.	.	.	.	.	.	.	.	.	.	.	.
EDEG_01217	hypothetical protein	.	.	26.01	12.57	20.59	18.44	14.91	14.37	13.86	13.51	5.5	4.65	254.28	194.89	4.15873	3.86447e-08	7.1948e-07	.	.	.	.	.	.	.	.	.	.	.	.	.	.	.
EDEG_01218	hypothetical protein	.	.	13.98	5.94	14.96	6.53	15.09	3.77	14.79	4.87	3.46	1.92	195.39	81.43	4.12674	1.90102e-07	2.704e-06	.	.	.	.	.	.	.	.	.	.	.	.	.	.	.
EDEG_01219	hypothetical protein	.	.	18.67	7.45	17.52	7.97	11.78	2.21	16.24	6.11	9.29	4.83	154.82	86.9	3.59397	3.95892e-06	3.60049e-05	.	.	.	.	.	.	.	.	.	.	.	.	.	.	.
EDEG_01220	hypothetical protein	.	.	0	0	0	0	0	0	0	0	0	0	0	0	.	.	.	.	.	.	.	.	.	.	.	.	.	.	.	.	.	.
EDEG_01221	hypothetical protein	.	.	1.48	0.87	3.07	0.56	2.58	0.77	1.31	1.19	0.89	1.97	0.8	0.84	.	.	.	.	.	.	.	.	.	.	.	.	.	.	.	.	.	.
EDEG_01222	hypothetical protein	.	.	0	0	1.13	0	0	0	5.57	9.44	6.09	13.04	0	0.23	.	.	.	.	.	.	8.14879	0.000212187	0.00146211	4.86577	2.98749e-05	0.000213095	5.50119	5.41426e-07	5.23029e-06	.	.	.
EDEG_01223	hypothetical protein	.	.	0	1.74	0	4.47	0	0	0.88	2.38	0	5.64	12.6	55.73	3.83729	1.00403e-05	7.67813e-05	.	.	.	.	.	.	.	.	.	.	.	.	.	.	.
EDEG_01224	hypothetical protein	.	.	7.72	9.55	91.65	190.62	42.76	107.49	14.59	38.58	5.77	35.73	0.26	0.49	-6.77191	0.000177235	0.000891438	-3.65006	3.84464e-05	0.000957554	.	.	.	-2.22576	0.000772419	0.00393313	-1.59691	0.0264851	0.081746	.	.	.
EDEG_01225	hypothetical protein	.	.	4.83	19.01	8.78	12.2	5.37	18.51	6.53	16.83	8.62	28.59	20.39	40.02	.	.	.	.	.	.	.	.	.	.	.	.	.	.	.	.	.	.
EDEG_01226	ribosomal protein S2	YGR214W RPS0A, Protein component of the small 40S ribosomal subunit, nearly identical to Rps0Bp, required for maturation of 18S rRNA along with Rps0Bp, deletion of either RPS0 gene reduces growth rate, deletion of both genes is lethal,YLR048W RPS0B, Protein component of the small 40S ribosomal subunit, nearly identical to Rps0Ap, required for maturation of 18S rRNA along with Rps0Ap, deletion of …	.	3207.44	4498.11	2656.83	3048.26	2394.45	3088.43	3498.76	4002.78	2213.44	2063.34	4788.96	4704.46	.	.	.	.	.	.	.	.	.	.	.	.	.	.	.	.	.	.
EDEG_01227	hypothetical protein	YOR261C RPN8, Essential, non-ATPase regulatory subunit of the 26S proteasome, has similarity to the human p40 proteasomal subunit and to another S. cerevisiae regulatory subunit, Rpn11p	.	383.43	466.16	229.77	232.7	382.91	386.33	438.1	445.05	542.85	384.82	33.16	28.13	-3.70776	0.000898477	0.00330744	.	.	.	.	.	.	.	.	.	.	.	.	.	.	.
EDEG_01228	hypothetical protein	YPL244C HUT1, Protein with a role in UDP-galactose transport to the Golgi lumen, has similarity to human UDP-galactose transporter UGTrel1, exhibits a genetic interaction with S. cerevisiae ERO1	.	115.44	126.05	37.83	69.73	68.11	89.82	84.03	116	67.79	90.77	928.63	783.15	3.24886	4.89848e-07	6.06623e-06	.	.	.	.	.	.	.	.	.	.	.	.	.	.	.
EDEG_01229	hypothetical protein	.	.	0	0	0	0	0	0	0	0	0	0	0	0	.	.	.	.	.	.	.	.	.	.	.	.	.	.	.	.	.	.
EDEG_01230	hypothetical protein	.	.	0	0	0	0	0	0	0	0	0	0	0	0	.	.	.	.	.	.	.	.	.	.	.	.	.	.	.	.	.	.
EDEG_01231	hypothetical protein	.	.	26.37	48.59	6.12	20.79	65.85	235.49	43.65	147.1	614.7	723.68	1.25	1.7	-7.49149	0.000256399	0.00121083	.	.	.	3.1639	0.00246636	0.0123711	2.16043	0.0124769	0.0460521	2.49075	0.00121986	0.00558356	3.59392	2.57979e-05	0.00124153
EDEG_01232	hypothetical protein	.	Y	0.69	0	0	0.92	0	2.54	1.44	30.08	14.58	78.88	21.14	30.4	.	.	.	.	.	.	5.94811	0.00027102	0.00180993	5.2061	5.83135e-06	4.68663e-05	5.48076	6.79272e-08	7.62856e-07	.	.	.
EDEG_01233	hypothetical protein	.	.	0	1.48	1.3	0	0	2.63	4.96	23.92	20.1	64.09	11.17	27.55	.	.	.	.	.	.	5.68995	0.000210747	0.00145508	4.94792	1.84182e-06	1.60607e-05	5.22255	8.95017e-08	9.81152e-07	.	.	.
EDEG_01234	hypothetical protein	.	Y	1.39	1.43	5.04	4.58	6.78	7.62	5.27	12.89	16.52	30.3	1.54	0.52	-3.58376	0.0418352	0.0743458	.	.	.	3.31206	0.0057957	0.0258865	.	.	.	1.95275	0.00906257	0.0327733	.	.	.
EDEG_01235	hypothetical protein	.	Y	10.71	15.18	15.82	15.95	9.85	12.88	9.03	11.51	4.23	9.17	2.01	1.08	-2.73592	0.0219252	0.0435807	.	.	.	.	.	.	.	.	.	.	.	.	.	.	.
EDEG_01236	hypothetical protein	.	.	0	0	0	0	0	0	0	0	0	0	0	0	.	.	.	.	.	.	.	.	.	.	.	.	.	.	.	.	.	.
EDEG_01237	hypothetical protein	.	.	14.81	17.81	38.14	14.7	3.02	15.83	14.08	18.09	48.46	77.55	105.48	92.99	1.57471	0.0226093	0.0446334	.	.	.	.	.	.	.	.	.	.	.	.	.	.	.
EDEG_01238	hypothetical protein	.	Y	0	0	1.96	1.42	0	3.94	2.98	3.64	1.51	10.78	35.4	9.36	2.39796	0.00145545	0.0048145	.	.	.	6.70691	0.0339413	0.110047	.	.	.	.	.	.	.	.	.
EDEG_01239	hypothetical protein	.	.	1.7	8.79	10.85	27.07	14.59	7.81	8.25	61.99	25.11	160.8	462.49	1368.11	4.00086	2.7087e-08	5.32905e-07	.	.	.	3.97692	0.00404487	0.0189709	2.16883	0.0088556	0.0340555	2.64382	0.00104193	0.00485818	.	.	.
EDEG_01240	hypothetical protein	.	.	0	0	0	0.75	6.96	3.13	4.23	6.42	14.78	14.72	1.37	0.51	.	.	.	-5.85214	0.0183719	0.158721	9.30675	4.66109e-06	5.42126e-05	1.98775	0.0277853	0.0904058	2.67741	0.00621418	0.0237497	3.39588	0.00328125	0.0601562
EDEG_01241	hypothetical protein	.	.	1.01	1.56	3.21	4.01	7.71	4.16	11.47	7.13	17.51	16.63	1.26	1.17	.	.	.	-1.72559	0.0389367	0.26467	3.1894	0.000580253	0.00354077	1.4627	0.0252928	0.0833851	1.92568	0.00300235	0.0125589	.	.	.
EDEG_01242	hypothetical protein	YHR111W UBA4, Protein that activates Urm1p before its conjugation to proteins urmylation, one target is the thioredoxin peroxidase Ahp1p, suggesting a role of urmylation in the oxidative stress response	.	79.08	86.57	67.96	72.41	64.24	53.12	67.63	71.02	74.47	87.55	295.17	260.45	1.89954	0.0026275	0.00771825	.	.	.	.	.	.	.	.	.	.	.	.	.	.	.
EDEG_01243	hypothetical protein	.	.	16.64	11.18	18.62	14.36	12.89	12.15	19.8	13.68	15.64	13.38	75.05	109.09	2.55797	8.01754e-05	0.000449691	.	.	.	.	.	.	.	.	.	.	.	.	.	.	.
EDEG_01244	hypothetical protein	.	Y	0.66	1.35	2.38	5.21	0	4.81	2.49	45.09	27.59	79.45	8.31	18.1	.	.	.	.	.	.	5.25348	0.000226116	0.0015458	3.50324	6.46403e-05	0.000425399	3.97137	1.60368e-06	1.42337e-05	.	.	.
EDEG_01245	hypothetical protein	.	.	13.07	15.1	10.46	20.07	8.95	21.09	18.27	22.71	8.8	8.73	11.38	9.99	.	.	.	.	.	.	.	.	.	.	.	.	.	.	.	.	.	.
EDEG_01248	hypothetical protein	.	.	0	0	0.67	0.49	0	0	1.66	1.46	1.55	4.68	0.25	0.35	.	.	.	.	.	.	7.14217	0.00869876	0.0363252	2.92793	0.007084	0.0281423	3.58989	0.000989996	0.00464077	.	.	.
EDEG_01249	hypothetical protein	.	.	0	0	6.58	10.78	4.43	18.26	6.89	6.13	0	5.44	15.98	11.47	.	.	.	-6.37494	0.0041011	0.0455551	6.91364	0.0221649	0.078646	.	.	.	.	.	.	.	.	.
EDEG_01250	hypothetical protein	.	.	2.22	0.76	14.12	7.83	9.04	4.07	4.48	1.46	2.59	1.11	46.36	22.04	3.29384	0.00083015	0.00311723	-2.09815	0.0206834	0.172163	.	.	.	-1.85263	0.00714162	0.028339	.	.	.	.	.	.
EDEG_01251	hypothetical protein	.	.	0.85	0	5.41	14.07	4.15	3.11	0.73	0.48	0.6	1.28	77.03	148.94	5.74297	1.45982e-08	3.18474e-07	-3.41326	0.00543867	0.0579882	.	.	.	-3.14435	9.69979e-05	0.000608505	-2.52635	0.00792143	0.0293135	.	.	.
EDEG_01252	hypothetical protein	.	.	18.19	13.58	11.97	12.04	0.77	8.05	1.74	0.53	3.08	2.51	0.11	0.12	-5.39398	0.00196435	0.0060953	.	.	.	-3.38905	3.28291e-05	0.000291758	-2.30884	0.00629843	0.0253506	-2.7634	0.00117984	0.00542883	.	.	.
EDEG_01253	hypothetical protein	.	.	0	0	0	0	0	0	0.41	0	0	0.8	0.41	0.23	.	.	.	.	.	.	.	.	.	.	.	.	.	.	.	.	.	.
EDEG_01254	hypothetical protein	.	.	13.19	18.13	14.99	26.18	6.72	20.15	10.07	18.9	10.79	11.75	156.65	248.13	3.83985	1.51663e-07	2.23782e-06	.	.	.	.	.	.	.	.	.	.	.	.	.	.	.
EDEG_01255	hypothetical protein	.	.	88.59	56.54	37.39	40.48	56.73	37.7	55.07	49.66	9.62	20.6	7.41	4.99	-2.79365	0.0209236	0.0419416	.	.	.	.	.	.	.	.	.	.	.	.	.	.	.
EDEG_01256	hypothetical protein	.	.	3.7	0	0	0	3.02	0	0.43	0	1.73	0	0	0	.	.	.	.	.	.	.	.	.	.	.	.	.	.	.	.	.	.
EDEG_01257	hypothetical protein	YER176W ECM32, DNA dependent ATPase/DNA helicase belonging to the Dna2p- and Nam7p-like family of helicases that is involved in modulating translation termination, interacts with the translation termination factors, localized to polysomes	.	169.37	60.64	123.6	34.87	123.09	48.29	137.81	42.98	60.06	35.03	35.84	19.8	.	.	.	.	.	.	.	.	.	.	.	.	.	.	.	.	.	.
EDEG_01258	hypothetical protein	YHR164C DNA2, Essential tripartite DNA replication factor with single-stranded DNA-dependent ATPase, ATP-dependent nuclease, and helicase activities	.	18.13	12.71	29.67	14.88	11.53	14.63	38.03	34.15	53.42	46.99	20.33	11.32	.	.	.	.	.	.	.	.	.	1.1768	0.0395604	0.120618	1.18903	0.0185369	0.0606108	.	.	.
EDEG_01259	hypothetical protein	YHR164C DNA2, Essential tripartite DNA replication factor with single-stranded DNA-dependent ATPase, ATP-dependent nuclease, and helicase activities	.	19.23	10.09	20.66	9.25	9.83	6.41	27.99	13.4	25.75	12.37	18.79	9.82	.	.	.	.	.	.	.	.	.	.	.	.	.	.	.	.	.	.
EDEG_01260	hypothetical protein	.	Y	50.44	54.16	18.91	12.39	26.07	24.79	15.29	15.4	6.57	7.21	27.59	17.12	.	.	.	1.59569	0.0197987	0.166101	-2.38907	0.000761565	0.0044663	.	.	.	-1.54846	0.0116757	0.0404257	.	.	.
EDEG_01261	hypothetical protein	.	Y	3.39	8.56	2.74	6.49	0	3.46	0.78	1.49	2.12	1.76	38.65	37.17	4.0574	1.92972e-05	0.00013807	.	.	.	-2.09275	0.0106412	0.0430367	.	.	.	.	.	.	.	.	.
EDEG_01262	hypothetical protein	YMR207C HFA1, Mitochondrial acetyl-coenzyme A carboxylase, catalyzes the production of malonyl-CoA in mitochondrial fatty acid biosynthesis,YNR016C ACC1, Acetyl-CoA carboxylase, biotin containing enzyme that catalyzes the carboxylation of acetyl-CoA to form malonyl-CoA, required for de novo biosynthesis of long-chain fatty acids	.	31.12	24.73	18.43	14.74	36.3	21.72	59.83	37.19	85.1	43.42	6.39	3.59	-3.086	0.0106625	0.0238614	.	.	.	.	.	.	1.22355	0.0334605	0.105908	0.992013	0.0356075	0.103766	.	.	.
EDEG_01263	hypothetical protein	.	Y	125.09	411.16	60.65	389.31	51.91	400.24	63.71	217.6	12.76	51.39	4.55	11.04	-4.13109	0.00237771	0.00714153	.	.	.	-1.5641	0.0295072	0.0981496	.	.	.	-1.52791	0.0362663	0.104813	.	.	.
EDEG_01264	hypothetical protein	.	.	26.85	65.15	17.23	105.58	9.66	46.33	18.03	50.77	14.4	49.59	36.15	67.68	.	.	.	.	.	.	.	.	.	.	.	.	.	.	.	.	.	.
EDEG_01265	hypothetical protein	.	Y	18.44	14.48	104.3	92.58	137.41	86.91	83.9	67.17	40.24	83.78	38.69	29.36	.	.	.	-2.38468	0.000671533	0.0098204	1.9132	0.0190265	0.0694166	.	.	.	.	.	.	.	.	.
EDEG_01266	hypothetical protein	.	.	0	0	0	0	1.71	2.56	0.48	0.79	0	0.7	0	0	.	.	.	.	.	.	.	.	.	.	.	.	.	.	.	.	.	.
EDEG_01267	hypothetical protein	YMR207C HFA1, Mitochondrial acetyl-coenzyme A carboxylase, catalyzes the production of malonyl-CoA in mitochondrial fatty acid biosynthesis,YNR016C ACC1, Acetyl-CoA carboxylase, biotin containing enzyme that catalyzes the carboxylation of acetyl-CoA to form malonyl-CoA, required for de novo biosynthesis of long-chain fatty acids	.	70.92	28.43	32.6	17.49	53.44	22.78	62.72	25.94	138.47	42.29	76.28	35.81	.	.	.	.	.	.	.	.	.	.	.	.	.	.	.	.	.	.
EDEG_01268	hypothetical protein	YMR207C HFA1, Mitochondrial acetyl-coenzyme A carboxylase, catalyzes the production of malonyl-CoA in mitochondrial fatty acid biosynthesis,YNR016C ACC1, Acetyl-CoA carboxylase, biotin containing enzyme that catalyzes the carboxylation of acetyl-CoA to form malonyl-CoA, required for de novo biosynthesis of long-chain fatty acids	.	78.36	27.42	37.13	13.2	65.03	26.99	60.61	26.51	186.54	62.48	45.75	24.88	.	.	.	.	.	.	.	.	.	.	.	.	.	.	.	.	.	.
EDEG_01269	hypothetical protein	.	.	263.68	659.09	375.91	835.45	337.04	897.14	435.59	1035.76	483.4	663.19	385.55	592.27	.	.	.	.	.	.	.	.	.	.	.	.	.	.	.	.	.	.
EDEG_01270	hypothetical protein	.	.	0	0	0	0	0	0	0	0	0	0	0	0	.	.	.	.	.	.	.	.	.	.	.	.	.	.	.	.	.	.
EDEG_01271	hypothetical protein	.	.	19.45	25.78	21.05	25.09	21.51	25.86	28.56	31.51	13.86	17.73	3.76	4.38	-2.54467	0.0201624	0.040714	.	.	.	.	.	.	.	.	.	.	.	.	.	.	.
EDEG_01272	hypothetical protein	YPR036W VMA13, Subunit H of the eight-subunit V1 peripheral membrane domain of the vacuolar H+-ATPase V-ATPase, an electrogenic proton pump found throughout the endomembrane system, serves as an activator or a structural stabilizer of the V-ATPase	.	96.18	93.62	82.95	75.9	131.46	99.1	75.82	60.11	181.85	75.31	546.63	345.28	2.40265	0.000776156	0.00294873	.	.	.	.	.	.	.	.	.	.	.	.	.	.	.
EDEG_01273	hypothetical protein	.	.	0	0	0	0	0	0	0	0	0	0	0	0	.	.	.	.	.	.	.	.	.	.	.	.	.	.	.	.	.	.
EDEG_01274	hypothetical protein	.	.	8.68	8.95	16.17	13.96	8.09	11.75	8.65	25.3	6.67	26.38	336.1	214.79	4.10683	7.83446e-11	3.27757e-09	.	.	.	.	.	.	.	.	.	.	.	.	.	.	.
EDEG_01275	hypothetical protein	.	.	28.99	39.6	52.7	62.34	23.92	44.5	76.56	72.53	189.08	109.26	24.88	22.48	.	.	.	.	.	.	.	.	.	0.942335	0.0328141	0.10424	1.11222	0.0106809	0.0374636	.	.	.
EDEG_01276	hypothetical protein	.	.	0	0	5.9	2.58	4.76	1.19	0.67	0.73	0.91	1.3	6	20.83	3.33241	0.00188265	0.00590191	-5.27961	0.0415968	0.281551	.	.	.	-1.9049	0.0329808	0.104674	.	.	.	.	.	.
EDEG_01277	hypothetical protein	YNL326C PFA3, Palmitoyltransferase for Vac8p, required for vacuolar membrane fusion, contains an Asp-His-His-Cys-cysteine rich DHHC-CRD domain, autoacylates, required for vacuolar integrity under stress conditions	.	2.61	5.39	8.14	18.27	5.47	15.73	15.74	26.51	85.31	47.84	0.32	1.76	-4.7508	0.00804664	0.0188391	.	.	.	3.08112	0.000985137	0.00556105	1.40879	0.00682378	0.0272326	1.86361	0.000535595	0.00267951	.	.	.
EDEG_01278	cytidylate kinase	.	.	69.12	110.59	85.03	108.45	118.55	162.64	89.77	123.45	51.76	69.2	43.31	46.09	.	.	.	.	.	.	.	.	.	.	.	.	.	.	.	.	.	.
EDEG_01279	hypothetical protein	YDR037W KRS1, Lysyl-tRNA synthetase, also identified as a negative regulator of general control of amino acid biosynthesis	.	773.43	592.95	379.74	222.72	360.12	288.47	576.6	383.63	329.18	285.33	734.31	499.96	.	.	.	1.43175	0.0447895	0.292002	.	.	.	.	.	.	.	.	.	.	.	.
EDEG_01280	hypothetical protein	.	.	12.8	23.55	13.21	15.57	47.39	81.2	38.54	69.47	227.2	184.82	2.43	5.17	-4.54278	0.00394881	0.0105897	.	.	.	2.55176	0.00348214	0.0166241	1.58188	0.0173235	0.060485	1.90466	0.00216688	0.00934352	2.31519	0.00201485	0.0400371
EDEG_01281	hypothetical protein	.	.	62.43	125.7	117.09	247.25	39.67	100.05	77.87	151.9	92.41	179.27	1550.95	2236.89	3.88224	4.70427e-09	1.20213e-07	.	.	.	.	.	.	.	.	.	.	.	.	.	.	.
EDEG_01282	hypothetical protein	.	Y	5.77	4.96	19.24	108.85	16.46	53.78	2494.99	5490.6	1166.31	3377.82	2.97	6.28	-8.98937	0.00262005	0.00770629	-3.17108	0.00168524	0.0213197	8.99049	3.6271e-12	2.79367e-10	5.81782	1.0289e-12	3.2043e-11	6.42237	6.20619e-15	2.30883e-13	.	.	.
EDEG_01283	protein translocase SEC61 complex gamma subunit, archaeal and eukaryotic	YDR086C SSS1, Subunit of the Sec61p translocation complex Sec61p-Sss1p-Sbh1p that forms a channel for passage of secretory proteins through the endoplasmic reticulum membrane, and of the Ssh1p complex Ssh..	.	206.83	605.92	304.43	849.46	172.6	716.15	489.93	1426.17	423.71	1075.49	401.23	993.56	.	.	.	.	.	.	.	.	.	.	.	.	.	.	.	.	.	.
EDEG_01284	hypothetical protein	YHR140W Hypothetical protein	.	1.76	1.81	2.4	0.58	1.07	0.81	0.91	0.99	25.9	53.72	861.76	958.84	5.86266	1.89759e-11	9.92326e-10	.	.	.	3.3679	0.0214484	0.0766392	4.15968	0.000229698	0.00132647	3.85994	4.03313e-05	0.00025974	.	.	.
EDEG_01285	hypothetical protein	.	.	0	0	2.16	0	0	0	0	0.67	0	0.4	0	0	.	.	.	.	.	.	.	.	.	.	.	.	.	.	.	.	.	.
EDEG_01286	hypothetical protein	.	.	3.97	3.11	6.23	5.99	8.38	7.54	4.27	2.4	2.5	4.48	31.35	23.65	2.66895	0.000873653	0.00324291	.	.	.	.	.	.	.	.	.	.	.	.	.	.	.
EDEG_01287	hypothetical protein	YLR409C UTP21, Possible U3 snoRNP protein involved in maturation of pre-18S rRNA, based on computational analysis of large-scale protein-protein interaction data	.	49.96	28.32	35.5	22.63	31.61	20.49	49.72	30.35	18.51	13.62	215.12	118.29	2.44598	0.000198386	0.000985204	.	.	.	.	.	.	.	.	.	.	.	.	.	.	.
EDEG_01288	hypothetical protein	YLL001W DNM1, Dynamin-related GTPase required for mitochondrial fission and the maintenance of mitochondrial morphology, assembles on the cytoplasmic face of mitochondrial tubules at sites at which divisi..	.	44.55	29.31	41.35	35.87	38.47	38.56	39.53	36.66	26.59	29.09	993.47	679.92	4.57003	2.85007e-12	1.87682e-10	.	.	.	.	.	.	.	.	.	.	.	.	.	.	.
EDEG_01289	hypothetical protein	YGL247W BRR6, Essential nuclear envelope integral membrane protein required for nuclear transport, depletion alters nucleoporin distribution and nuclear envelope morphology, suggesting a role in the spatial organization of nuclear pores,YHR036W BRL1, Essential nuclear envelope integral membrane protein identified as a suppressor of a cold-sensitive mutant of CRM1, a karyopherin, homologous to and…	.	133.23	202.44	135.92	206.17	133.78	189.1	153.81	220.67	248.41	549.11	39.3	50.93	-2.59203	0.0239755	0.0469476	.	.	.	.	.	.	.	.	.	.	.	.	.	.	.
EDEG_01290	hypothetical protein	.	.	19.31	8.85	6.5	1.89	10.49	1.97	1.85	0.4	1	0.72	11.95	5.27	.	.	.	.	.	.	-4.11751	1.98848e-06	2.66103e-05	-2.13598	0.00345361	0.0147444	-3.15405	0.00026304	0.00141298	.	.	.
EDEG_01291	hypothetical protein	.	.	13.59	5.61	6.36	3.08	0	4.27	2.69	0.66	2.18	2.59	8.52	4.7	.	.	.	1.77846	0.0465126	0.29956	-2.56711	0.00210788	0.0107916	.	.	.	.	.	.	.	.	.
EDEG_01292	hypothetical protein	YPL079W RPL21B, Protein component of the large 60S ribosomal subunit, nearly identical to Rpl21Ap and has similarity to rat L21 ribosomal protein,YBR191W RPL21A, Protein component of the large 60S ribosomal subunit, nearly identical to Rpl21Bp and has similarity to rat L21 ribosomal protein	.	864.78	3816.44	1050.25	4030.91	636.84	2799.55	1042.41	3612.8	669.48	1961.92	1676.01	4938.71	.	.	.	.	.	.	.	.	.	.	.	.	.	.	.	.	.	.
EDEG_01293	ribosomal protein S4	YBR189W RPS9B, Protein component of the small 40S ribosomal subunit, nearly identical to Rps9Ap and has similarity to E. coli S4 and rat S9 ribosomal proteins,YPL081W RPS9A, Protein component of the small 40S ribosomal subunit, nearly identical to Rps9Bp and has similarity to E. coli S4 and rat S9 ribosomal proteins	.	1713.97	4337.57	1498.32	3001.26	1138.86	2437.53	1593.89	3107.76	1463.52	1953.34	2188.69	3645.08	.	.	.	.	.	.	.	.	.	.	.	.	.	.	.	.	.	.
EDEG_01294	hypothetical protein	.	.	673.07	2815.95	351.71	1349.62	376.79	1291.53	85.13	411.15	9.36	59.7	0.11	0.63	-10.1826	3.99959e-06	3.6282e-05	.	.	.	-3.55266	6.8742e-05	0.000557985	-2.77512	0.00109614	0.00540784	-3.07001	0.000280221	0.001487	.	.	.
EDEG_01295	hypothetical protein	YOR358W HAP5, Subunit of the heme-activated, glucose-repressed Hap2/3/4/5 CCAAT-binding complex, a transcriptional activator and global regulator of respiratory gene expression, required for assembly and DNA binding activity of the complex	.	0.68	2.82	0	8.15	0	5.02	18.21	96.03	83.48	252.84	4.34	2.59	.	.	.	.	.	.	6.21391	3.13548e-06	3.96627e-05	4.91893	6.31e-08	7.2399e-07	5.31092	1.48199e-10	2.74208e-09	.	.	.
EDEG_01296	hypothetical protein	.	.	374.11	324.43	276.89	194.31	205.71	210.55	278.01	224.19	255.38	221.23	76	44.44	-2.0563	0.0450825	0.079363	.	.	.	.	.	.	.	.	.	.	.	.	.	.	.
EDEG_01297	hypothetical protein	.	.	513.29	772.35	325.45	405.57	440.45	576.28	477.55	557.44	379.83	328.97	2488.15	2342.87	2.41605	0.000888512	0.0032912	.	.	.	.	.	.	.	.	.	.	.	.	.	.	.
EDEG_01298	hypothetical protein	YOR357C SNX3, Sorting nexin required to maintain late-Golgi resident enzymes in their proper location by recycling molecules from the prevacuolar compartment, contains a PX domain and sequence similarity to human Snx3p	.	17.72	17.48	8.41	12.24	33.91	151.13	12.26	23.46	132.95	150.01	0.26	0.73	-6.96153	0.000514268	0.00211415	.	.	.	.	.	.	.	.	.	.	.	.	3.35362	0.000284259	0.00805378
EDEG_01299	hypothetical protein	.	.	75.84	51.56	42.13	27.36	41.98	28.72	49.21	33.27	53.08	50.26	57.14	35.85	.	.	.	.	.	.	.	.	.	.	.	.	.	.	.	.	.	.
EDEG_01300	hypothetical protein	.	.	25.31	23.39	33.85	40.42	39.12	31.46	18.51	13.78	15.1	21.85	407.48	824.9	4.74848	1.03537e-12	8.0039e-11	.	.	.	.	.	.	-1.03369	0.0496956	0.145296	.	.	.	.	.	.
EDEG_01301	hypothetical protein	.	.	3.43	17.69	1.56	13.63	4.2	15.73	4.15	17.9	3.61	19.77	0.74	5.84	.	.	.	.	.	.	.	.	.	.	.	.	.	.	.	.	.	.
EDEG_01302	hypothetical protein	.	.	0	0	0	1.39	0	1.93	2.55	1.19	1.48	1.93	4.15	5.28	1.61691	0.0255309	0.0496109	.	.	.	.	.	.	.	.	.	.	.	.	.	.	.
EDEG_01303	hypothetical protein	.	.	64.56	42.4	70.23	32.16	71.6	37.69	41.58	15.81	52.44	30.79	537.73	285.76	3.41115	4.65119e-06	4.10412e-05	.	.	.	.	.	.	.	.	.	.	.	.	.	.	.
EDEG_01304	hypothetical protein	.	.	62.15	38.11	49.63	27.05	53.06	29.51	42.8	25.18	46.74	38.04	550.28	295.64	3.43233	3.46448e-07	4.54711e-06	.	.	.	.	.	.	.	.	.	.	.	.	.	.	.
EDEG_01305	hypothetical protein	.	.	0	0	0	0	0	0	0	0	0	0	0	0	.	.	.	.	.	.	.	.	.	.	.	.	.	.	.	.	.	.
EDEG_01306	hypothetical protein	.	.	40.52	98.19	69.38	122.91	41.29	76.76	51.86	90.26	45.95	70.71	299.72	401.71	2.34177	0.000457457	0.00191557	.	.	.	.	.	.	.	.	.	.	.	.	.	.	.
EDEG_01307	hypothetical protein	.	.	0	1.08	6.67	9.02	1.92	3.36	17.41	19.37	15.45	37.12	0.27	0.4	-5.76054	0.00973165	0.022169	-3.73292	0.00586261	0.0616832	5.83804	9.06918e-06	9.43958e-05	2.03834	0.00192535	0.00888309	2.67402	0.000281362	0.00149079	.	.	.
EDEG_01308	hypothetical protein	.	.	0	0	0	1.74	0	0	2.72	1.11	7.86	10.55	0.11	0.12	.	.	.	.	.	.	7.3798	0.00511595	0.0231185	3.1657	0.00325628	0.0139876	3.82781	0.000173584	0.00097907	.	.	.
EDEG_01309	hypothetical protein	.	.	6.6	1.94	1.29	0.62	19.59	8.64	8.31	4.65	89.26	14.56	28.64	12.57	.	.	.	.	.	.	1.46715	0.0213331	0.0764637	1.38582	0.0408588	0.123926	1.45421	0.00998185	0.0355826	3.93363	8.7047e-05	0.00315417
EDEG_01310	hypothetical protein	.	.	12.43	5.88	3.16	1.81	25.92	20.94	8.85	6.8	136.17	37.84	21.44	15.49	.	.	.	.	.	.	1.28173	0.0406965	0.127305	1.36316	0.0354248	0.109735	1.37205	0.00952916	0.0341429	3.39323	1.75461e-05	0.000915965
EDEG_01311	pyruvate kinase	YOR347C PYK2, Pyruvate kinase that appears to be modulated by phosphorylation, PYK2 transcription is repressed by glucose, and Pyk2p may be active under low glycolytic flux,YAL038W CDC19, Pyruvate kinase, functions as a homotetramer in glycolysis to convert phosphoenolpyruvate to pyruvate, the input for aerobic TCA cycle or anaerobic glucose fermentation respiration	.	12.6	4.13	8	4.5	23.97	17.97	13.42	12.07	168.69	84.38	1.2	1.4	-4.9151	0.00444441	0.0116676	.	.	.	2.1489	0.00780105	0.0333316	2.04187	0.00315299	0.0135941	2.11917	0.000375855	0.00194721	1.90047	0.0153812	0.210552
EDEG_01312	hypothetical protein	.	.	0.65	0.45	3.16	3.74	0.53	1.19	23.44	17.27	32	22.42	270.82	237.42	3.98819	3.81821e-07	4.95118e-06	.	.	.	4.99689	1.2823e-06	1.84418e-05	3.17131	1.39293e-06	1.24578e-05	3.64918	7.09566e-09	9.4348e-08	.	.	.
EDEG_01313	hypothetical protein	.	.	1.6	1.1	2.92	0.71	0	0	0.37	0.3	9.75	9.11	43.26	44.2	3.71875	3.07103e-05	0.000202608	.	.	.	.	.	.	.	.	.	1.80119	0.0360463	0.104696	.	.	.
EDEG_01314	hypothetical protein	.	Y	0.71	0	3.87	25.36	0	16.91	129.35	857.6	218.03	2394.2	0.49	3.09	-8.77856	0.00908565	0.0208577	-4.40072	0.0130833	0.121602	10.834	2.43206e-10	9.6891e-09	6.29622	5.65223e-10	9.433e-09	6.95513	3.3315e-12	7.97531e-11	.	.	.
EDEG_01315	hypothetical protein	.	.	27	15.09	47.41	33.82	10.84	15.12	2.03	1.92	3	3.37	184.38	118.51	3.9479	4.55134e-05	0.00028147	.	.	.	-3.40974	3.60094e-06	4.47343e-05	-3.51498	1.81179e-07	1.90347e-06	-3.43877	3.27085e-07	3.28683e-06	-1.44541	0.0343191	0.388613
EDEG_01316	hypothetical protein	.	.	0	1.32	30.25	77.07	6.26	38.71	2.43	7.94	0	3.63	8.77	19.73	.	.	.	-6.23361	2.45088e-05	0.000656588	.	.	.	-3.55193	1.80698e-05	0.00013325	-2.86949	0.00625104	0.0238645	.	.	.
EDEG_01317	6-phosphogluconate dehydrogenase, decarboxylating	YGR256W GND2, 6-phosphogluconate dehydrogenase decarboxylating, catalyzes an NADPH regenerating reaction in the pentose phosphate pathway, required for growth on D-glucono-delta-lactone,YHR183W GND1, 6-phosphogluconate dehydrogenase decarboxylating, catalyzes an NADPH regenerating reaction in the pentose phosphate pathway, required for growth on D-glucono-delta-lactone and adaptation to oxidative…	.	272.44	184.55	135.93	77.41	286.05	177.35	286.32	218.6	900.11	346.97	25.26	20.25	-3.70046	0.00349764	0.00954537	.	.	.	.	.	.	1.12172	0.0465352	0.13814	.	.	.	.	.	.
EDEG_01318	hypothetical protein	.	.	0	0	0	0	0	0	0	0	0	0	0	0	.	.	.	.	.	.	.	.	.	.	.	.	.	.	.	.	.	.
EDEG_01319	hypothetical protein	YCR011C ADP1, Putative ATP-dependent permease of the ABC transporter family of proteins	.	1.68	2.77	10.67	6.88	4.92	7.99	1.8	2.46	2.59	5.21	2.9	1.27	.	.	.	-1.72651	0.0447564	0.292002	.	.	.	-1.30684	0.0262492	0.0859692	.	.	.	.	.	.
EDEG_01320	hypothetical protein	.	.	0	0	0	0	0	0	0	0	0	0	0	0	.	.	.	.	.	.	.	.	.	.	.	.	.	.	.	.	.	.
EDEG_01321	hypothetical protein	YDR503C LPP1, Lipid phosphate phosphatase, catalyzes Mg2+-independent dephosphorylation of phosphatidic acid PA, lysophosphatidic acid, and diacylglycerol pyrophosphate, involved in control of the cellular levels of phosphatidylinositol and PA,YDR284C DPP1, Diacylglycerol pyrophosphate DGPP phosphatase, zinc-regulated vacuolar membrane-associated lipid phosphatase, dephosphorylates DGPP to phosph…	.	6.02	7.64	7.58	30.66	11.33	17.83	34.45	44.15	37.04	29.39	0	0	-11.4751	8.64732e-05	0.000479969	.	.	.	2.16527	0.00992653	0.0405723	.	.	.	1.26	0.0203619	0.0656271	.	.	.
EDEG_01322	hypothetical protein	YDR503C LPP1, Lipid phosphate phosphatase, catalyzes Mg2+-independent dephosphorylation of phosphatidic acid PA, lysophosphatidic acid, and diacylglycerol pyrophosphate, involved in control of the cellular levels of phosphatidylinositol and PA,YDR284C DPP1, Diacylglycerol pyrophosphate DGPP phosphatase, zinc-regulated vacuolar membrane-associated lipid phosphatase, dephosphorylates DGPP to phosph…	.	6.81	3.12	0.69	4.01	17.58	28.43	3.93	13.44	44.58	41.06	57.52	72.41	1.80275	0.0265132	0.0510454	.	.	.	1.76866	0.0373442	0.118762	.	.	.	.	.	.	3.2738	0.000322524	0.00903066
EDEG_01323	hypothetical protein	YGL137W SEC27, Essential beta'-coat protein of the COPI coatomer, involved in ER-to-Golgi and Golgi-to-ER transport, contains WD40 domains that mediate cargo selective interactions, 45% sequence identity to mammalian beta'-COP	.	389.29	222.52	199.24	144.69	251.55	156.88	307.73	194.81	246.8	179.65	16.86	13.33	-3.95495	0.000855712	0.00319633	.	.	.	.	.	.	.	.	.	.	.	.	.	.	.
EDEG_01324	hypothetical protein	.	.	2.43	5.83	16.17	25.68	6.92	16.3	15.1	24.62	7.37	16.87	2.01	2.29	-2.85245	0.045179	0.0794542	-2.11956	0.0351712	0.247518	.	.	.	.	.	.	.	.	.	.	.	.
EDEG_01325	hypothetical protein	YHR069C RRP4, 3'-5' exoribonuclease involved in rRNA processing, component of the exosome 3->5 exonuclease complex with Rrp41p, Rrp42p, Rrp43p and Dis3p	.	88.94	63.56	84.86	84.2	42.53	62.55	41.8	43.21	28.1	52.05	91.87	63.79	.	.	.	.	.	.	.	.	.	.	.	.	.	.	.	.	.	.
EDEG_01326	hypothetical protein	.	.	145.43	296.18	202.72	386.56	193.28	452.36	115.22	221.22	183.01	360.72	1421.44	1896.61	2.75629	0.000140758	0.000739346	.	.	.	.	.	.	.	.	.	.	.	.	.	.	.
EDEG_01327	hypothetical protein	.	.	300.91	288.97	120.57	110.09	311.61	264.91	179.97	227.64	390.54	307.02	304.97	233.89	.	.	.	.	.	.	.	.	.	.	.	.	.	.	.	.	.	.
EDEG_01328	hypothetical protein	.	.	0	0	0	0	0	0	0	0	0	0	0	0	.	.	.	.	.	.	.	.	.	.	.	.	.	.	.	.	.	.
EDEG_01329	hypothetical protein	.	.	2.42	5.08	8	12.11	3.44	9.03	33.15	28.27	31.59	57.51	133.24	326.3	2.89897	3.29948e-06	3.09576e-05	.	.	.	3.36879	0.000395398	0.00249627	2.15898	0.000409794	0.00221264	2.53285	1.62843e-05	0.00011551	.	.	.
EDEG_01330	small GTP-binding protein domain	.	.	12.45	19.01	5.03	5.49	5.64	7.61	185.89	294.26	443.64	712.65	3.63	10.99	-5.3563	0.0206597	0.0414827	1.48033	0.0427966	0.286028	4.59731	3.31336e-06	4.14589e-05	6.09178	2.8505e-16	2.25967e-14	5.39762	4.43399e-17	2.62808e-15	.	.	.
EDEG_01331	hypothetical protein	.	.	48.03	13.07	16.37	10.15	28.54	7.13	30.3	11.66	7.33	3.97	7.34	3.85	.	.	.	.	.	.	.	.	.	.	.	.	.	.	.	.	.	.
EDEG_01332	hypothetical protein	YPL082C MOT1, Essential abundant protein involved in regulation of transcription, removes Spt15p TBP from DNA via its C-terminal ATPase activity, forms a complex with TBP that binds TATA DNA with high affinity but with altered specificity	.	60.89	20.58	33.22	17.46	43.84	17.67	65.28	28.81	18.03	8.53	15.83	9.41	.	.	.	.	.	.	.	.	.	.	.	.	.	.	.	.	.	.
EDEG_01333	hypothetical protein	YPL082C MOT1, Essential abundant protein involved in regulation of transcription, removes Spt15p TBP from DNA via its C-terminal ATPase activity, forms a complex with TBP that binds TATA DNA with high affinity but with altered specificity	.	131.06	84.3	113.68	58.35	114.67	69.8	199.11	113.23	117.51	80.04	50.01	27.59	.	.	.	.	.	.	.	.	.	.	.	.	.	.	.	.	.	.
EDEG_01334	hypothetical protein	.	.	53.04	18.41	50.98	25.53	174.68	108.04	109.76	80.57	482.75	253.52	1315.5	805.79	2.85054	0.000243056	0.00116014	.	.	.	1.91647	0.00942015	0.038777	.	.	.	1.45967	0.0159207	0.0530235	2.03993	0.00876106	0.13492
EDEG_01335	hypothetical protein	YGL237C HAP2, Subunit of the heme-activated, glucose-repressed Hap2p/3p/4p/5p CCAAT-binding complex, a transcriptional activator and global regulator of respiratory gene expression	.	93.33	93.8	113.12	107.92	145.32	193.13	194.74	468.2	785.53	1480.36	540.31	602.68	.	.	.	.	.	.	2.7832	0.00387722	0.0182836	2.43213	0.00057659	0.00304258	2.58958	4.18163e-05	0.000266846	.	.	.
EDEG_01336	hypothetical protein	.	.	0	0	0	0	0	0	0	0	0	0	0	0	.	.	.	.	.	.	.	.	.	.	.	.	.	.	.	.	.	.
EDEG_01337	hypothetical protein	.	Y	221.29	130.77	105.2	86.96	47.16	37.15	36.52	38.16	35.77	51.31	859.5	690.8	3.56095	2.75659e-06	2.67826e-05	1.59683	0.0140389	0.128241	-2.43235	0.000390331	0.00247328	.	.	.	-1.59146	0.0150012	0.05049	.	.	.
EDEG_01338	hypothetical protein	.	.	47.45	102.74	20.33	63.25	136.74	415.62	64.7	199.14	884.31	1393.02	44.5	37.63	-3.53192	0.0445569	0.0786324	.	.	.	3.03863	0.00824158	0.0348358	2.02743	0.021998	0.0741344	2.35943	0.00336103	0.013779	2.83808	0.000592659	0.0148406
EDEG_01339	hypothetical protein	.	.	6.46	8.88	4.48	10.18	2.26	10.15	3.09	5.21	1.73	6.27	82.59	144.63	4.37174	9.93282e-09	2.34224e-07	.	.	.	.	.	.	.	.	.	.	.	.	.	.	.
EDEG_01340	hypothetical protein	.	.	0	0.81	0	0	0	0.72	0.41	1.99	2.76	1.05	0	0.15	.	.	.	.	.	.	.	.	.	2.58518	0.0488934	0.14331	2.31487	0.0283953	0.085824	.	.	.
EDEG_01341	hypothetical protein	.	.	8.78	2.66	12.5	6.68	12.34	5.12	7.8	4	48.66	22.63	129.09	54.72	2.81039	0.000245297	0.00116927	.	.	.	.	.	.	.	.	.	0.899189	0.0422869	0.119352	.	.	.
EDEG_01342	hypothetical protein	.	.	2.77	1.76	3.1	1.41	4.17	1.56	1.84	0.48	19.15	9.47	9.94	7.02	.	.	.	.	.	.	.	.	.	.	.	.	1.17906	0.039466	0.112388	.	.	.
EDEG_01343	hypothetical protein	.	.	7.4	1.53	5.38	8.8	1.81	5.43	0.52	0.42	12.58	26.23	11.99	15.82	.	.	.	.	.	.	.	.	.	.	.	.	.	.	.	.	.	.
EDEG_01344	hypothetical protein	.	.	35.67	32.11	23.27	11.4	6.72	9.43	3.44	3	9.25	6.48	6.84	2.22	.	.	.	1.59925	0.0169246	0.149877	-3.05349	7.16064e-05	0.000575842	.	.	.	-2.21177	0.00394766	0.0158861	.	.	.
EDEG_01345	hypothetical protein	.	.	0.74	0	0	0.49	1.81	0	13.54	11.67	102.61	113.62	3.36	3.63	.	.	.	.	.	.	6.53691	9.66307e-07	1.46254e-05	6.75022	3.69252e-10	6.47211e-09	6.7134	1.14842e-13	3.4621e-12	.	.	.
EDEG_01346	hypothetical protein	.	Y	0	1.02	0.9	0.65	0	1.81	5.13	4.2	34.66	58.05	1.27	2.24	.	.	.	.	.	.	5.97414	0.000203285	0.00141199	4.82916	2.40422e-06	2.0655e-05	5.19522	4.02246e-08	4.76832e-07	.	.	.
EDEG_01347	hypothetical protein	.	Y	2.41	1.66	16.1	7.1	5.91	1.97	12.26	9.99	84.99	137.17	40.84	45.81	.	.	.	.	.	.	4.60007	7.40458e-05	0.000592709	2.94716	0.000252927	0.001451	3.39911	5.53213e-06	4.35718e-05	.	.	.
EDEG_01348	hypothetical protein	.	.	12.32	9.24	34.63	19.77	23.71	14.31	58.21	23.08	314.84	293.84	517.45	510.87	2.17313	0.00205755	0.00635677	.	.	.	3.54635	0.000365173	0.00235013	2.73167	7.92216e-05	0.000507951	3.01786	1.65455e-06	1.4648e-05	.	.	.
EDEG_01349	hypothetical protein	.	.	0	0	0	0	0	0	0	0	0	0	0	0	.	.	.	.	.	.	.	.	.	.	.	.	.	.	.	.	.	.
EDEG_01350	hypothetical protein	.	Y	14.24	84.81	23.97	76.07	25.79	94.73	135.86	298.83	3913.55	7082.93	281.57	882.59	.	.	.	.	.	.	6.07292	9.61301e-05	0.000752813	5.6112	1.66329e-08	2.20592e-07	5.80216	4.73438e-11	9.79653e-10	.	.	.
EDEG_01351	hypothetical protein	.	.	8.98	2.76	4.51	3.79	7	3.85	6.54	6.57	7.23	5.29	9.85	5.38	.	.	.	.	.	.	.	.	.	.	.	.	.	.	.	.	.	.
EDEG_01352	hypothetical protein	.	.	0.87	0	0	2.3	0	1.59	1.8	0.49	4.87	0.29	11.04	11.81	3.29293	0.000994472	0.00359384	.	.	.	.	.	.	.	.	.	.	.	.	.	.	.
EDEG_01353	hypothetical protein	.	.	21.61	15.83	24.61	17.65	15.31	11.11	27.87	18.8	20.69	19.09	240.45	132.37	3.17114	7.10732e-07	8.31369e-06	.	.	.	.	.	.	.	.	.	.	.	.	.	.	.
EDEG_01354	hypothetical protein	.	.	0	0.52	0.46	0	0.62	1.85	19.55	12.54	466.21	402.63	226.28	464.61	.	.	.	.	.	.	9.81593	7.96728e-08	1.54271e-06	8.09828	2.0127e-12	5.80191e-11	8.56376	4.20961e-17	2.53811e-15	.	.	.
EDEG_01355	hypothetical protein	.	Y	0	0.52	0	0	0.62	0.93	10.58	8.27	366.29	235.3	30	38.65	.	.	.	.	.	.	9.13454	4.08859e-07	6.74812e-06	8.39265	3.22187e-12	8.84873e-11	8.66744	1.22113e-16	6.37356e-15	.	.	.
EDEG_01356	hypothetical protein	.	Y	8.34	18.07	13.65	25.4	18.36	35.94	63.77	159.73	2303.51	4701.45	216.14	430.03	.	.	.	.	.	.	7.1437	6.56535e-06	7.06693e-05	6.29216	1.6634e-09	2.57864e-08	6.58736	3.64469e-13	1.00358e-11	.	.	.
EDEG_01357	hypothetical protein	.	.	377.63	1638.53	782.43	2535.85	480.07	1823.27	787.04	3444.89	581.64	1812.45	418.93	1237.67	.	.	.	.	.	.	.	.	.	.	.	.	.	.	.	.	.	.
EDEG_01358	hypothetical protein	.	.	42.36	46.91	35.65	41.87	19.18	37.86	47.02	41.43	18.34	25.84	216.23	192.28	2.48067	0.000157866	0.000811229	.	.	.	.	.	.	.	.	.	.	.	.	.	.	.
EDEG_01359	hypothetical protein	.	.	0	0	0	0	0	0	0	0	0	0	0	0	.	.	.	.	.	.	.	.	.	.	.	.	.	.	.	.	.	.
EDEG_01360	hypothetical protein	.	Y	350.55	638.91	704.16	1058.3	393.55	624.91	212.54	368.02	135.99	311.27	1460.59	1518.95	1.95709	0.0286328	0.054332	.	.	.	.	.	.	-1.49597	0.0141104	0.0511013	-1.27874	0.0248745	0.0779445	.	.	.
EDEG_01361	hypothetical protein	.	.	0	0	0	0	0	0	0	0	0	0	0	0	.	.	.	.	.	.	.	.	.	.	.	.	.	.	.	.	.	.
EDEG_01362	hypothetical protein	.	.	197.76	563.53	268.04	1243.98	256.74	916.71	23.38	89.21	32.28	112.63	39.38	83.93	.	.	.	.	.	.	-2.4245	0.000101468	0.000783269	-3.46842	1.47223e-06	1.30665e-05	-3.12934	8.40581e-06	6.34884e-05	.	.	.
EDEG_01363	hypothetical protein	.	.	28.32	53.76	152	150.54	30.77	68.38	10.57	9.12	10.72	14.75	201.69	162.81	2.47231	0.0319956	0.0597252	.	.	.	-1.88242	0.00324676	0.0156295	-3.26559	1.06149e-06	9.64185e-06	-2.85934	1.6377e-05	0.000115932	-1.40279	0.0387279	0.427534
EDEG_01364	hypothetical protein	YGL183C MND1, Protein required for recombination and meiotic nuclear division, forms a complex with Hop2p, which is involved in chromosome pairing and repair of meiotic double-strand breaks	.	101.5	241.52	137.79	280.24	61.77	146.5	95.78	188.55	43.81	97.12	708.95	1143.47	2.84456	7.71474e-05	0.000435454	.	.	.	.	.	.	.	.	.	.	.	.	.	.	.
EDEG_01365	hypothetical protein	.	.	0	0	0	0	0	0	0	0	0	0	0	0	.	.	.	.	.	.	.	.	.	.	.	.	.	.	.	.	.	.
EDEG_01366	hypothetical protein	YGR202C PCT1, Cholinephosphate cytidylyltransferase, also known as CTP:phosphocholine cytidylyltransferase, rate-determining enzyme of the CDP-choline pathway for phosphatidylcholine synthesis, inhibited by Sec14p, activated upon lipid-binding	.	166.17	210.72	142.8	183.1	323.46	306.05	100.08	109.25	297.15	201.63	90.03	90.7	.	.	.	.	.	.	.	.	.	.	.	.	.	.	.	.	.	.
EDEG_01367	hypothetical protein	.	.	54.88	52.09	42.15	42.21	27.86	38.29	54.52	42.62	19.45	22.07	12.92	10.42	.	.	.	.	.	.	.	.	.	.	.	.	.	.	.	.	.	.
EDEG_01368	hypothetical protein	.	Y	0.67	1.11	0.98	1.96	0.99	0.25	3.35	2.05	2.83	2.7	0.25	0.46	.	.	.	.	.	.	.	.	.	.	.	.	1.38493	0.0276154	0.0840261	.	.	.
EDEG_01369	hypothetical protein	YLR367W RPS22B, Protein component of the small 40S ribosomal subunit, nearly identical to Rps22Ap and has similarity to E. coli S8 and rat S15a ribosomal proteins,YJL190C RPS22A, Protein component of the small 40S ribosomal subunit, nearly identical to Rps22Bp and has similarity to E. coli S8 and rat S15a ribosomal proteins	.	2000.78	12267.5	2007.51	10465.9	1418.47	7721.02	2303.6	11734.2	1577.11	5226.17	1091.78	3345.03	.	.	.	.	.	.	.	.	.	.	.	.	.	.	.	.	.	.
EDEG_01370	hypothetical protein	YFR009W GCN20, Positive regulator of the Gcn2p kinase activity, forms a complex with Gcn1p, proposed to stimulate Gcn2p activation by an uncharged tRNA	.	205.19	125.71	67.99	36.39	61.47	43.49	86.99	52.63	62.82	48.01	188.15	114.38	.	.	.	2.01971	0.00327095	0.0371259	-1.73733	0.0249604	0.0865128	.	.	.	.	.	.	.	.	.
EDEG_01371	hypothetical protein	.	Y	344.1	1546.99	156.19	669.97	74.97	443.45	11.04	39.32	2.53	18.85	1.55	3.98	-6.0083	0.000905225	0.00332539	1.13351	0.0312626	0.227546	-5.51257	5.01213e-11	2.41278e-09	-4.37195	6.71691e-08	7.6564e-07	-4.8586	2.78809e-08	3.40907e-07	.	.	.
EDEG_01372	hypothetical protein	.	.	0	0	0	0	0	0	0.57	0.7	0	0.82	0.49	0.39	.	.	.	.	.	.	.	.	.	.	.	.	5.2465	0.0374399	0.107937	.	.	.
EDEG_01373	hypothetical protein	.	.	10.5	12.83	4.95	7.2	10.46	13.54	19.5	17.54	9.27	9.09	0	0	-10.6056	0.000146229	0.000761335	.	.	.	.	.	.	.	.	.	.	.	.	.	.	.
EDEG_01374	hypothetical protein	.	.	0	0	0	0	0	0	0	0	0	0	0	0	.	.	.	.	.	.	.	.	.	.	.	.	.	.	.	.	.	.
EDEG_01375	hypothetical protein	.	.	127.45	86.86	83.29	70.8	48.87	49.6	15.47	14.39	7.98	9.45	658.42	528.96	4.10574	5.54246e-06	4.72638e-05	.	.	.	-3.44167	1.13928e-06	1.65914e-05	-2.42842	2.05523e-05	0.000150601	-2.84509	3.42463e-06	2.80467e-05	.	.	.
EDEG_01376	hypothetical protein	YBR023C CHS3, Chitin synthase III, catalyzes the transfer of N-acetylglucosamine GlcNAc to chitin, required for synthesis of the majority of cell wall chitin, the chitin ring during bud emergence, and spore wall chitosan	.	44.22	19.26	9.02	7.92	130.26	75.43	95.91	60.82	456.34	135.1	2.33	1.96	-5.60793	0.000534363	0.00217912	.	.	.	1.63911	0.0143031	0.0548985	1.46394	0.0401415	0.122176	1.56448	0.00947334	0.0340475	3.68276	3.54907e-06	0.000279119
EDEG_01377	hypothetical protein	.	.	0	0	0	0	0	0	0	0	0	0	0	0	.	.	.	.	.	.	.	.	.	.	.	.	.	.	.	.	.	.
EDEG_01378	DNA repair protein (mre11)	YMR224C MRE11, Subunit of a complex with Rad50p and Xrs2p RMX complex that functions in repair of DNA double-strand breaks and in telomere stability, exhibits nuclease activity that appears to be required for RMX function, widely conserved	.	10.03	8.07	16.02	17.81	8.97	16.6	15.82	17.25	7.55	10.95	16.19	13.56	.	.	.	.	.	.	.	.	.	.	.	.	.	.	.	.	.	.
EDEG_01379	hypothetical protein	.	.	0.94	0.97	2.56	3.73	3.44	6.89	6.33	13.5	16.47	31.52	0.8	0.62	-4.17456	0.027414	0.0524954	.	.	.	3.9494	0.0006884	0.00406473	2.03679	0.00682283	0.0272326	2.5266	0.000491039	0.00248864	.	.	.
EDEG_01380	hypothetical protein	.	.	2.62	2.16	5.72	10.41	5.13	3.84	4.72	6.21	9.56	12.78	1.17	0.6	-3.01306	0.0464329	0.0811776	.	.	.	.	.	.	.	.	.	.	.	.	.	.	.
EDEG_01381	hypothetical protein	YER074W RPS24A, Protein component of the small 40S ribosomal subunit, identical to Rps24Bp and has similarity to rat S24 ribosomal protein,YIL069C RPS24B, Protein component of the small 40S ribosomal subunit, identical to Rps24Ap and has similarity to rat S24 ribosomal protein	.	1322.01	4838.83	1056.08	3482.87	978.04	2818.2	1623.57	4778.61	1112.75	2144.05	112.11	225.27	-3.86031	0.00275449	0.00797602	.	.	.	.	.	.	.	.	.	.	.	.	.	.	.
EDEG_01382	hypothetical protein	.	.	58.37	25.9	6.57	5.79	75.38	65.93	80.88	50.05	1323.8	550.02	1.3	1.08	-7.71429	0.000578918	0.00232351	.	.	.	2.61841	0.00426927	0.0198888	3.34394	0.000127061	0.000776164	3.07469	1.12971e-05	8.31705e-05	3.63284	3.65095e-06	0.000279119
EDEG_01383	hypothetical protein	.	.	4.57	6.86	3.02	2.2	2.03	9.15	65	53.93	935.51	545.72	2.14	2.67	-6.48187	0.0105138	0.0236031	.	.	.	5.60858	4.48347e-06	5.2499e-05	6.19624	6.72947e-12	1.68866e-10	5.99314	1.39638e-15	5.67807e-14	.	.	.
EDEG_01384	hypothetical protein	.	.	10.68	9.64	20.03	9.72	16.33	9.18	28.17	15.62	355.89	61.65	5.95	4.86	-3.16881	0.0397615	0.0711585	.	.	.	2.41383	0.0031491	0.0152654	2.24689	0.000156433	0.000932713	2.3448	5.70792e-06	4.48553e-05	.	.	.
EDEG_01385	hypothetical protein	.	.	27.77	2.68	8.68	4.59	58.37	31.82	32.27	12.72	449.98	108.68	0.22	0.08	-8.71193	0.000328814	0.00147448	.	.	.	1.97051	0.0104271	0.0423188	2.00478	0.00482206	0.0199518	2.03138	0.000872779	0.00412447	2.88166	0.000650666	0.0159568
EDEG_01386	hypothetical protein	.	.	23.74	8.16	1.44	1.05	19.35	18.86	18.61	9.82	336.13	83.52	0.27	0	-8.30025	0.00146441	0.00483962	.	.	.	1.59813	0.0257488	0.088537	2.88121	0.000519454	0.00276241	2.31395	0.000188034	0.00104706	3.914	0.00051797	0.0134063
EDEG_01387	hypothetical protein	.	.	7.48	0	4.53	0	15.23	4.57	12.07	2.81	155.57	27.88	0.21	0	-7.23365	0.0148304	0.031335	.	.	.	2.21696	0.0140997	0.0542393	2.43179	0.00422549	0.0176298	2.39025	0.000823212	0.00391138	.	.	.
EDEG_01388	hypothetical protein	YPL188W POS5, Mitochondrial NADH kinase, phosphorylates NADH, also phosphorylates NAD+ with lower specificity, required for the response to oxidative stress	.	6.73	5.55	7.34	8.9	12.06	11.51	22.95	28.82	53.47	48.5	10.3	8.23	.	.	.	.	.	.	2.25389	0.0068292	0.0296989	1.83384	0.00298404	0.0129942	2.01263	0.000339694	0.00177565	.	.	.
EDEG_01389	hypothetical protein	.	.	43.81	114.84	82.64	166.81	79.1	129.86	69.25	120.76	45.38	84.37	3.79	6.97	-4.06021	0.000560494	0.00227007	.	.	.	.	.	.	.	.	.	.	.	.	.	.	.
EDEG_01390	hypothetical protein	.	.	0	0	0	0	0	0	0	0	0	0	1.63	1.25	7.53062	8.65185e-05	0.000479969	.	.	.	.	.	.	.	.	.	.	.	.	.	.	.
EDEG_01391	hypothetical protein	.	.	0	0	0	0	0	0	2.55	4.69	3.59	4.7	0.05	0	.	.	.	.	.	.	7.86559	0.000368832	0.00236298	7.99811	6.80195e-06	5.41671e-05	8.17077	6.97222e-08	7.78973e-07	.	.	.
EDEG_01392	hypothetical protein	.	Y	11.28	14.4	0	4.98	30.2	61.04	10.96	19.38	189.1	110.15	0.46	0.41	-6.79003	0.0023248	0.00702974	.	.	.	2.11835	0.0186148	0.0683464	.	.	.	1.72395	0.0172679	0.0571293	4.12424	1.06266e-05	0.000584465
EDEG_01393	hypothetical protein	.	.	0	0	0	0	0	0	0	0	0	0	0	0	.	.	.	.	.	.	.	.	.	.	.	.	.	.	.	.	.	.
EDEG_01394	hypothetical protein	.	Y	1346.03	1287.13	416.86	274.98	992.09	640.74	367.23	344.92	164.59	189.93	0.92	0.98	-8.89975	1.01254e-07	1.6074e-06	.	.	.	-2.48019	0.000841667	0.00487829	.	.	.	-1.66845	0.00848589	0.031106	.	.	.
EDEG_01395	hypothetical protein	.	.	0	0	0	0	0	0	0	0	1.71	0	0	0	.	.	.	.	.	.	.	.	.	.	.	.	.	.	.	.	.	.
EDEG_01396	hypothetical protein	.	.	0.3	1.25	0	1.2	0	0	18.38	19.93	34.32	32.98	1.66	1.2	.	.	.	.	.	.	5.09781	7.8429e-06	8.26373e-05	5.88081	9.30097e-12	2.22204e-10	5.58785	3.09396e-13	8.65567e-12	.	.	.
EDEG_01397	hypothetical protein	.	.	0	0	0	0	0	0	0	0	0	0	0.16	0.17	.	.	.	.	.	.	.	.	.	.	.	.	.	.	.	.	.	.
EDEG_01398	hypothetical protein	YPL178W CBC2, Small subunit of the heterodimeric cap binding complex that also contains Sto1p, component of the spliceosomal commitment complex	.	146.49	429.78	219.13	589.57	187.25	432.09	198.18	430.67	169.07	309.6	1.48	3.02	-7.06479	2.98384e-07	4.00398e-06	.	.	.	.	.	.	.	.	.	.	.	.	.	.	.
EDEG_01399	hypothetical protein	.	.	134.48	501.25	203.58	798.26	132.08	489.92	210.74	710.71	179.18	528.84	1445.96	3214.65	2.47198	0.000592058	0.00235762	.	.	.	.	.	.	.	.	.	.	.	.	.	.	.
EDEG_01400	hypothetical protein	.	.	417.68	1229.27	140.1	449.47	79.59	302.29	61.91	233.6	86	239.43	1646.05	3080.35	3.2334	0.000337412	0.0014998	1.51694	0.0066683	0.0687979	-2.30394	0.000377902	0.00240332	.	.	.	-1.4927	0.0268495	0.0824343	.	.	.
EDEG_01401	hypothetical protein	.	.	0	0	0	0	0	0	0	0	0	0	0	0	.	.	.	.	.	.	.	.	.	.	.	.	.	.	.	.	.	.
EDEG_01402	hypothetical protein	.	.	16.33	12.03	16.76	12.82	14.26	14.12	13.19	8.03	33.72	19.59	31.85	20.68	.	.	.	.	.	.	.	.	.	.	.	.	.	.	.	.	.	.
EDEG_01403	hypothetical protein	.	.	0	0.18	1.29	0.59	0.22	0.49	60.39	20.98	23.98	4.91	3.05	2.8	.	.	.	.	.	.	8.59457	1.64422e-08	3.82474e-07	5.39031	9.06545e-11	1.77642e-09	5.99821	5.97672e-14	1.86612e-12	.	.	.
EDEG_01404	hypothetical protein	.	.	140.83	78.87	174.98	137.17	140.94	147.33	40.54	29.42	186.68	156.08	2080.67	1544.35	4.10382	7.76312e-08	1.28398e-06	.	.	.	.	.	.	.	.	.	.	.	.	.	.	.
EDEG_01405	hypothetical protein	.	.	23.55	24.03	20.28	13.45	12.12	14.09	8.74	10.48	8.35	10.27	475.16	405.06	5.15987	1.63133e-14	1.81282e-12	.	.	.	-1.54462	0.0280587	0.094419	.	.	.	.	.	.	.	.	.
EDEG_01406	hypothetical protein	YGL254W FZF1, Transcription factor involved in sulfite metabolism, sole identified regulatory target is SSU1, overexpression suppresses sulfite-sensitivity of many unrelated mutants due to hyperactivation of SSU1, contains five zinc fingers,YPR186C PZF1, Transcription factor IIIA TFIIIA, essential protein with nine C2H2 Zn-fingers, binds the 5S rRNA gene through the zinc finger domain and directs…	.	6.1	10.16	9.38	33.21	3.44	15.05	8.68	26.18	10.2	24.43	182.41	396.23	4.08467	1.07919e-09	3.09483e-08	.	.	.	.	.	.	.	.	.	.	.	.	.	.	.
EDEG_01407	hypothetical protein	.	.	0	0	0	0	0	0	0	0	0	0	0	0	.	.	.	.	.	.	.	.	.	.	.	.	.	.	.	.	.	.
EDEG_01408	hypothetical protein	.	.	15.52	12.13	12.97	12.09	6.06	7.57	13.59	12.37	10.36	12.33	147.63	144.61	3.56335	9.94596e-09	2.34224e-07	.	.	.	.	.	.	.	.	.	.	.	.	.	.	.
EDEG_01409	hypothetical protein	.	Y	258.17	320.22	275.03	386.09	212.62	284.09	137.99	184.15	63.84	127.13	2100.14	1943.42	3.44756	9.93732e-06	7.63221e-05	.	.	.	.	.	.	-1.18974	0.0377968	0.115698	-1.17743	0.0334861	0.0985696	.	.	.
EDEG_01410	PEK protein kinase	.	.	288.54	182.76	273.99	234	63.65	85.24	80.34	82.25	243.91	266.13	168.14	125.57	.	.	.	.	.	.	.	.	.	.	.	.	.	.	.	-1.59496	0.0317707	0.366494
EDEG_01411	hypothetical protein	YMR281W GPI12, ER membrane protein involved in the second step of glycosylphosphatidylinositol GPI anchor assembly, the de-N-acetylation of the N-acetylglucosaminylphosphatidylinositol intermediate, functional homolog of human PIG-Lp	.	2.58	4.25	4.69	10.24	5.04	12.29	11.59	19.49	7.96	12.75	0	0	-9.97965	0.000817214	0.00307515	.	.	.	.	.	.	.	.	.	.	.	.	.	.	.
EDEG_01412	hypothetical protein	YOR332W VMA4, Subunit E of the eight-subunit V1 peripheral membrane domain of the vacuolar H+-ATPase V-ATPase, an electrogenic proton pump found throughout the endomembrane system, required for the V1 domain to assemble onto the vacuolar membrane	.	535.33	729.31	574.81	615.2	606.96	689.27	461.23	664.18	1685.28	1687.09	5812.56	6720.96	2.77468	4.91799e-05	0.000298946	.	.	.	.	.	.	.	.	.	.	.	.	.	.	.
EDEG_01413	hypothetical protein	.	.	0	3.84	1.13	0.82	1.52	0	30.87	106.98	46.09	138.5	1.28	3.99	.	.	.	.	.	.	5.83893	7.19884e-06	7.67729e-05	6.62197	3.45979e-12	9.21203e-11	6.32905	5.71908e-14	1.80177e-12	.	.	.
EDEG_01414	hypothetical protein	.	.	0	1.54	2.71	1.98	3.65	2.74	13.42	10.94	19.89	16.94	0.13	0.28	-5.62538	0.0121435	0.0264597	.	.	.	4.53872	0.00136585	0.00738539	2.41183	0.00147451	0.00698791	2.92994	0.000104929	0.0006167	.	.	.
EDEG_01415	hypothetical protein	.	.	84.64	403.82	108.88	513.96	200.87	1041.86	141.19	898.83	355.03	1524.29	27.17	75.72	-3.75144	0.00932917	0.0213341	.	.	.	.	.	.	.	.	.	.	.	.	.	.	.
EDEG_01416	hypothetical protein	.	.	0	0	0	0	0	0	0	0	0	0	0	0	.	.	.	.	.	.	.	.	.	.	.	.	.	.	.	.	.	.
EDEG_01417	hypothetical protein	.	.	0	0	0	0	0	0	0	0	0	0	0	0	.	.	.	.	.	.	.	.	.	.	.	.	.	.	.	.	.	.
EDEG_01418	hypothetical protein	.	.	2.38	2.73	1.93	2.98	10.36	8.5	1.88	2.31	13.56	8.09	6.99	7.15	.	.	.	.	.	.	.	.	.	.	.	.	.	.	.	1.98862	0.00949072	0.143291
EDEG_01419	hypothetical protein	.	.	0	0	0	0	0	0	0	0	0	0	0	0	.	.	.	.	.	.	.	.	.	.	.	.	.	.	.	.	.	.
EDEG_01420	6-phosphofructokinase	YGR240C PFK1, Alpha subunit of heterooctameric phosphofructokinase involved in glycolysis, indispensable for anaerobic growth, activated by fructose-2,6-bisphosphate and AMP, mutation inhibits glucose induction of cell cycle-related genes,YMR205C PFK2, Beta subunit of heterooctameric phosphofructokinase involved in glycolysis, indispensable for anaerobic growth, activated by fructose-2,6-bisphosp…	.	6.85	4.89	2.88	2.62	3.87	2.17	18.18	10.48	338.3	209.6	22.11	17.9	.	.	.	.	.	.	3.92932	0.000446734	0.00277986	5.27288	1.78222e-09	2.75062e-08	4.66995	3.98998e-11	8.35507e-10	.	.	.
EDEG_01421	hypothetical protein	.	Y	0.98	0	2.49	1.29	0.96	0.72	6.9	4.3	6.58	10.84	22.76	27.96	2.15064	0.00158492	0.0051517	.	.	.	3.29156	0.000953588	0.00541826	2.42369	0.000955186	0.00478004	2.72379	8.79125e-05	0.00052284	.	.	.
EDEG_01422	hypothetical protein	.	Y	416.38	272.74	135.51	71.16	173.22	124.82	755.32	631.24	269.77	253.61	2.79	2.78	-7.22747	7.84675e-06	6.24529e-05	1.83121	0.0136624	0.125619	.	.	.	2.05339	0.00333783	0.0143026	.	.	.	.	.	.
EDEG_01423	hypothetical protein	.	.	6.51	55.61	25.36	102.15	18.19	126.14	30.55	188.25	10.44	42.23	0	0	-11.6086	0.000154189	0.00079348	.	.	.	.	.	.	.	.	.	.	.	.	.	.	.
EDEG_01424	hypothetical protein	.	.	3.81	2.88	13.86	8.37	9.32	6.47	30.71	14.41	26.68	23.74	1.75	0.83	-3.8583	0.00815872	0.0190495	.	.	.	2.55411	0.00149397	0.00805302	1.32426	0.0257906	0.0845468	1.70199	0.00318566	0.0131062	.	.	.
EDEG_01425	hypothetical protein	.	.	0.82	0.85	8.2	3.8	6.01	3.01	13.47	9.48	29.33	20.81	0.28	0.08	-6.01897	0.00532795	0.013533	-2.35945	0.0239852	0.193093	4.05063	0.000173376	0.00123393	1.65473	0.010303	0.0388088	2.1996	0.00107029	0.00498375	.	.	.
EDEG_01426	hypothetical protein	.	.	2890.18	10213	2506.93	6915.25	2394	6155.23	3039.78	8222.9	2348.6	4238.82	536.59	1275.2	-2.39339	0.0427602	0.0757247	.	.	.	.	.	.	.	.	.	.	.	.	.	.	.
EDEG_01427	hypothetical protein	YGR029W ERV1, Flavin-linked sulfhydryl oxidase of the mitochondrial intermembrane space IMS, oxidizes Mia40p as part of a disulfide relay system that promotes IMS retention of imported proteins, ortholog of human hepatopoietin ALR,YPR037C ERV2, Flavin-linked sulfhydryl oxidase localized to the endoplasmic reticulum lumen, involved in disulfide bond formation within the ER	.	83.37	97.84	13.56	68.18	227.07	842.43	138.78	327.56	1720.13	1671.03	4.53	4.36	-7.19995	0.000280839	0.00130034	.	.	.	3.04389	0.00232289	0.0117364	.	.	.	2.03439	0.00976703	0.0348523	3.80236	2.25302e-05	0.00112832
EDEG_01428	hypothetical protein	YPR086W SUA7, Transcription factor TFIIB, a general transcription factor required for transcription initiation and start site selection by RNA polymerase II	.	141.62	115.18	94.34	65.04	108.96	113.01	224.09	206.57	265.03	227.08	35.26	33.54	-2.45415	0.0283633	0.0539088	.	.	.	.	.	.	1.24423	0.0331585	0.105142	0.972155	0.0477016	0.131972	.	.	.
EDEG_01429	40S ribosomal protein S14	YJL191W RPS14B, Ribosomal protein 59 of the small subunit, required for ribosome assembly and 20S pre-rRNA processing, mutations confer cryptopleurine resistance, nearly identical to Rps14Ap and similar to E. coli S11 and rat S14 ribosomal proteins,YCR031C RPS14A, Ribosomal protein 59 of the small subunit, required for ribosome assembly and 20S pre-rRNA processing, mutations confer cryptopleurine…	.	2047.27	10376.3	1617.63	5449.6	1496.4	4966.14	2288.21	9071.14	1485.75	4128.8	1602.08	5732.04	.	.	.	.	.	.	.	.	.	.	.	.	.	.	.	.	.	.
EDEG_01430	hypothetical protein	.	.	11.31	14.9	10.51	10.2	3.53	9.27	15.13	14.39	12.16	14.14	83.87	101.44	2.81355	2.61074e-05	0.000179918	.	.	.	.	.	.	.	.	.	.	.	.	.	.	.
EDEG_01431	hypothetical protein	.	.	28.22	7.86	34.67	15.14	11.19	6.99	41.94	17.2	37.45	8.91	617.2	200.24	4.19996	1.38454e-08	3.04415e-07	.	.	.	.	.	.	.	.	.	.	.	.	.	.	.
EDEG_01432	hypothetical protein	.	.	13.54	4.14	20.06	5.31	8.58	5.51	25.32	9.33	21.1	6.26	275.04	105.88	3.87652	1.16482e-07	1.80092e-06	.	.	.	.	.	.	.	.	.	.	.	.	.	.	.
EDEG_01433	hypothetical protein	.	.	89.09	169.77	133.96	200.77	65.94	167.72	88.93	153.7	68.91	148.1	153.7	182.45	.	.	.	.	.	.	.	.	.	.	.	.	.	.	.	.	.	.
EDEG_01434	hypothetical protein	.	.	9.6	15.03	12.56	17.27	8.44	11.25	10.48	9.52	5.38	8.46	0.39	0.36	-4.70856	0.00120793	0.0041784	.	.	.	.	.	.	.	.	.	.	.	.	.	.	.
EDEG_01435	hypothetical protein	YMR314W PRE5, 20S proteasome alpha-type subunit	.	473.43	716.65	331.41	622.54	295.88	565.67	481.69	706.97	358.16	632.61	16.34	17.85	-5.01766	7.74282e-05	0.000435469	.	.	.	.	.	.	.	.	.	.	.	.	.	.	.
EDEG_01436	hypothetical protein	YHR148W IMP3, Component of the SSU processome, which is required for pre-18S rRNA processing, essential protein that interacts with Mpp10p and mediates interactions of Imp4p and Mpp10p with U3 snoRNA	.	27.83	76.66	49.25	176.29	22.38	85.95	24.48	67	17.56	39.55	213.32	473.16	2.76175	0.000457884	0.00191557	.	.	.	.	.	.	.	.	.	.	.	.	.	.	.
EDEG_01437	hypothetical protein	.	.	30.03	35.54	32.28	43.05	53.63	61.74	61.85	66.27	123.44	125.82	3.94	5.43	-4.01891	0.00158374	0.0051517	.	.	.	.	.	.	.	.	.	1.06592	0.0407553	0.115433	.	.	.
EDEG_01438	hypothetical protein	YMR301C ATM1, Mitochondrial inner membrane ATP-binding cassette ABC transporter, exports mitochondrially synthesized precursors of iron-sulfur Fe/S clusters to the cytosol	.	144.51	109.84	129.44	79.79	178.92	110.52	167.76	120.26	237.31	117.87	783.83	511.93	2.23658	0.00161862	0.005225	.	.	.	.	.	.	.	.	.	.	.	.	.	.	.
EDEG_01439	hypothetical protein	.	.	4653.87	2041.87	1094.13	419.33	1100.8	477.29	97.5	46.51	229.08	120.85	34803.9	16707.2	5.28175	6.41626e-07	7.68223e-06	2.58644	0.000990539	0.0136703	-5.40599	2.0416e-09	6.04801e-08	-2.81235	7.58383e-05	0.000487153	-4.27737	4.25069e-06	3.41716e-05	.	.	.
EDEG_01440	hypothetical protein	.	.	16.02	12.18	18.62	10.25	18.3	8.42	29.56	17.25	43.08	37.53	199.78	104.64	2.58977	2.63914e-05	0.000181221	.	.	.	.	.	.	.	.	.	1.07131	0.0362289	0.104813	.	.	.
EDEG_01441	hypothetical protein	.	.	0	0	0	0	0	0	0	0	0	0	0	0	.	.	.	.	.	.	.	.	.	.	.	.	.	.	.	.	.	.
EDEG_01442	hypothetical protein	YMR301C ATM1, Mitochondrial inner membrane ATP-binding cassette ABC transporter, exports mitochondrially synthesized precursors of iron-sulfur Fe/S clusters to the cytosol	.	168.59	69.45	135.36	45.62	127.62	49.1	158.26	60.08	76.25	38.83	4036.91	1449.42	4.91828	2.04851e-11	1.05572e-09	.	.	.	.	.	.	.	.	.	.	.	.	.	.	.
EDEG_01443	hypothetical protein	.	.	209.95	190.99	239.36	263.25	132.79	232.42	259.85	235.62	333.91	293.27	215.64	223.32	.	.	.	.	.	.	.	.	.	.	.	.	.	.	.	.	.	.
EDEG_01444	serine/threonine protein kinase	.	.	235.56	202.48	154.22	97.92	382.13	223.09	332.01	272.68	544.84	374.31	614.9	379.21	.	.	.	.	.	.	.	.	.	.	.	.	.	.	.	.	.	.
EDEG_01445	hypothetical protein	.	.	0	0	0	0	0	0	0	0	0	0	0	0	.	.	.	.	.	.	.	.	.	.	.	.	.	.	.	.	.	.
EDEG_01446	hypothetical protein	.	.	11.6	14.61	7.61	10.23	7.09	9.45	5.46	9.08	9.94	21.51	765.55	1036.68	6.25293	1.10058e-22	1.30455e-19	.	.	.	.	.	.	.	.	.	.	.	.	.	.	.
EDEG_01447	hypothetical protein	.	.	34.8	88.05	45.2	90.18	19.31	62.72	27.41	52.11	11.49	29.3	32.38	51.83	.	.	.	.	.	.	.	.	.	.	.	.	.	.	.	.	.	.
EDEG_01448	hypothetical protein	.	.	1.32	0.45	9.17	6.09	4.29	2.81	2.65	1.85	3.08	1.46	0	0	-9.1317	0.00216807	0.00664052	-2.252	0.0147776	0.133838	.	.	.	-1.49554	0.0352292	0.109714	.	.	.	.	.	.
EDEG_01449	hypothetical protein	.	.	0.49	0	2.23	3.9	0.6	3.15	11.97	12.46	6.54	16.8	0	0	-10.853	0.00336144	0.00925894	-2.74198	0.0261333	0.203202	5.04447	1.88241e-05	0.000179242	2.24174	0.00110656	0.00545155	2.82209	0.000108029	0.000628581	.	.	.
EDEG_01451	hypothetical protein	YMR054W STV1, Subunit a of the vacuolar-ATPase V0 domain, one of two isoforms Stv1p and Vph1p, Stv1p is located in V-ATPase complexes of the Golgi and endosomes while Vph1p is located in V-ATPase complexes of the vacuole,YOR270C VPH1, Subunit a of vacuolar-ATPase V0 domain, one of two isoforms Vph1p and Stv1p, Vph1p is located in V-ATPase complexes of the vacuole while Stv1p is located in V-ATPas…	.	250.32	126.26	142.1	72.53	213.17	130.38	166.69	101.93	419.62	130.86	1454.75	856.82	2.85798	0.000200145	0.000991246	.	.	.	.	.	.	.	.	.	.	.	.	.	.	.
EDEG_01452	hypothetical protein	.	.	107.04	61.57	95.82	52.36	70.82	47.07	78.25	45.94	84.19	59.76	445.8	256.46	2.37602	0.000583362	0.00233767	.	.	.	.	.	.	.	.	.	.	.	.	.	.	.
EDEG_01453	hypothetical protein	.	Y	5.33	4.48	11.14	6.54	6.28	5.43	13.32	5.9	6.65	3.96	89.13	42.71	3.17904	6.15278e-06	5.18466e-05	.	.	.	.	.	.	.	.	.	.	.	.	.	.	.
EDEG_01454	hypothetical protein	.	.	8.97	7.26	13.39	17.8	12.43	13.5	9.86	7.65	4.04	6.63	118.53	90.9	3.53024	2.90095e-06	2.7956e-05	.	.	.	.	.	.	.	.	.	.	.	.	.	.	.
EDEG_01455	hypothetical protein	YPR110C RPC40, RNA polymerase subunit, common to RNA polymerase I and III	.	34.07	30.69	54.12	61.68	12.45	37.33	55.13	57.64	19.78	31.13	85.32	71.04	.	.	.	.	.	.	.	.	.	.	.	.	.	.	.	.	.	.
EDEG_01456	hypothetical protein	.	.	0	0	0	0	0.93	0.69	5.64	9.83	37.76	53.04	0.78	0.86	.	.	.	.	.	.	10.3797	1.03316e-06	1.53689e-05	6.16625	1.28022e-08	1.7443e-07	6.82915	2.34039e-11	5.08344e-10	.	.	.
EDEG_01457	hypothetical protein	.	.	0.23	0	4.2	3.06	3.39	2.54	2.08	5.47	1.62	5.78	0.08	0.04	-5.6822	0.00545867	0.0137667	-3.97808	0.00485676	0.0523086	4.38229	0.00150427	0.00809598	.	.	.	.	.	.	.	.	.
EDEG_01458	hypothetical protein	.	.	0.68	0.94	0.83	0.9	1.11	3.75	1.97	2.44	1.59	2.05	0.08	0.09	-4.39591	0.00726735	0.0173441	.	.	.	.	.	.	.	.	.	.	.	.	.	.	.
EDEG_01459	hypothetical protein	YIL144W TID3, Component of the evolutionarily conserved kinetochore-associated Ndc80 complex Ndc80p-Nuf2p-Spc24p-Spc25p	.	163.37	106.29	97.22	58.22	125.32	82	135.8	79.78	126.33	76.4	112.89	69.65	.	.	.	.	.	.	.	.	.	.	.	.	.	.	.	.	.	.
EDEG_01460	hypothetical protein	.	.	9.87	4.52	12.96	9.43	10.06	5.03	12.61	10.2	5.77	8.52	15.56	11.98	.	.	.	.	.	.	.	.	.	.	.	.	.	.	.	.	.	.
EDEG_01461	hypothetical protein	.	.	0	0	0	0	0.9	0.67	0	0.42	1.03	0.25	12.8	11.97	5.62946	1.13348e-07	1.78348e-06	.	.	.	.	.	.	.	.	.	.	.	.	.	.	.
EDEG_01462	hypothetical protein	YDL145C COP1, Alpha subunit of COPI vesicle coatomer complex, which surrounds transport vesicles in the early secretory pathway	.	315.2	162.13	193.32	113.96	224.25	132.25	270.88	169.42	211.62	160.56	12.89	10.05	-4.13983	0.000683711	0.00265134	.	.	.	.	.	.	.	.	.	.	.	.	.	.	.
EDEG_01463	hypothetical protein	.	.	123.4	42.85	76.64	21.83	70.21	29.12	40.78	15.16	143.98	32.64	96.44	44.49	.	.	.	.	.	.	.	.	.	.	.	.	.	.	.	.	.	.
EDEG_01464	hypothetical protein	.	.	74.19	32.92	40.98	7.46	71.19	15.49	37.03	15.89	144.93	29.17	223.69	126.81	2.1596	0.0211478	0.0422007	.	.	.	.	.	.	.	.	.	.	.	.	.	.	.
EDEG_01465	hypothetical protein	.	.	3.78	0	0	0	0	0	0	0	2.72	0	1.58	0.73	.	.	.	.	.	.	.	.	.	.	.	.	.	.	.	.	.	.
EDEG_01466	hypothetical protein	.	.	121.55	27.4	58.98	19.66	81.23	28.66	46.09	18.51	108.02	26.23	315.47	156.43	2.3949	0.00424786	0.0112224	.	.	.	.	.	.	.	.	.	.	.	.	.	.	.
EDEG_01467	hypothetical protein	YNL161W CBK1, Serine/threonine protein kinase that regulates cell morphogenesis pathways, involved in cell wall biosynthesis, apical growth, proper mating projection morphology, bipolar bud site selection in diploid cells, and cell separation	.	80.91	41	36.71	11.25	59.83	22.82	35.6	13.56	66.44	22.48	252.68	128.95	2.52597	0.00105927	0.00376068	.	.	.	.	.	.	.	.	.	.	.	.	.	.	.
EDEG_01468	hypothetical protein	.	Y	38.11	30.35	73.07	96.14	95.04	62.6	7496.06	5574.03	746.42	1096.11	26.55	13.92	-7.15977	0.00704175	0.0168964	.	.	.	6.64635	3.07019e-07	5.26793e-06	5.63284	6.17363e-11	1.28176e-09	5.96536	1.63605e-14	5.66464e-13	.	.	.
EDEG_01469	hypothetical protein	.	.	0	0	0	0	0	0	0	0	0	0	0	0	.	.	.	.	.	.	.	.	.	.	.	.	.	.	.	.	.	.
EDEG_01470	hypothetical protein	.	.	359.54	1440.94	524.73	1542.11	445.98	1373.52	251.3	707.47	266.45	703.32	2846.21	4896.22	2.58431	0.00202263	0.00626521	.	.	.	.	.	.	.	.	.	.	.	.	.	.	.
EDEG_01471	hypothetical protein	.	Y	23.6	8.11	25.92	14.31	173.1	184.74	61.92	60.99	308.27	205.44	602.84	426.02	2.2237	0.00540027	0.0136845	-2.03913	0.0129403	0.120625	2.60689	0.00118916	0.00656309	.	.	.	.	.	.	3.34629	2.6472e-05	0.00125437
EDEG_01472	hypothetical protein	.	.	4.99	1.71	7.86	4.4	7.72	3.2	14.13	7.64	13.76	8.75	10	5.74	.	.	.	.	.	.	.	.	.	.	.	.	.	.	.	.	.	.
EDEG_01473	hypothetical protein	.	.	6.35	10.9	5.77	5.6	10.34	5.82	10.61	14.31	19.29	20.48	15.05	16.4	.	.	.	.	.	.	.	.	.	.	.	.	.	.	.	.	.	.
EDEG_01474	hypothetical protein	.	.	8.78	4.22	9.05	7.75	5.01	6.44	3.44	4.46	2.05	3.52	46.9	38.41	3.18479	9.34871e-05	0.000509877	.	.	.	.	.	.	.	.	.	.	.	.	.	.	.
EDEG_01475	hypothetical protein	YCL059C KRR1, Essential nucleolar protein required for the synthesis of 18S rRNA and for the assembly of 40S ribosomal subunit	.	70.66	73.94	87.93	67.93	30.09	54.13	70.24	53.32	57.2	51.72	842.15	657.36	3.6233	7.46125e-09	1.80491e-07	.	.	.	.	.	.	.	.	.	.	.	.	.	.	.
EDEG_01476	hypothetical protein	.	.	3.13	0.99	0.15	0.96	9.23	7.66	10.38	5.66	60.59	17.1	6.23	3.6	.	.	.	.	.	.	2.47595	0.00151695	0.00815153	2.00131	0.00749819	0.0295189	2.19612	0.000819187	0.00390285	3.84702	1.4519e-05	0.000771006
EDEG_01477	hypothetical protein	.	.	2.71	1.27	2.24	2.12	12.05	10.16	6.39	3.27	44.25	11.81	15.24	18.32	.	.	.	.	.	.	2.03343	0.00698248	0.0302894	.	.	.	1.20771	0.0260471	0.0806687	2.44982	0.00207027	0.0408745
EDEG_01478	hypothetical protein	.	.	12.72	18.74	15.69	18.64	12.22	19.16	16.81	19.98	15.3	25.94	2.26	1.63	-3.28454	0.0107449	0.0240005	.	.	.	.	.	.	.	.	.	.	.	.	.	.	.
EDEG_01479	hypothetical protein	.	.	644.17	587.96	411.46	312.87	569.13	468.07	724.7	610.1	529.64	533.77	1.34	1.59	-8.62818	1.18342e-08	2.6976e-07	.	.	.	.	.	.	.	.	.	.	.	.	.	.	.
EDEG_01480	hypothetical protein	.	.	0.25	0	0.46	0.67	0.62	1.39	27.56	28.16	75.01	122.83	0	0.05	-10.6647	0.00327071	0.00908644	.	.	.	8.26165	1.47836e-09	4.74444e-08	6.32508	1.59742e-13	6.12284e-12	6.82054	2.78268e-18	2.16245e-16	.	.	.
EDEG_01481	hypothetical protein	.	.	79.14	43.27	114.81	88.8	66.27	47.96	23.24	17.19	15.05	32.34	766.84	498.52	3.98619	1.09558e-06	1.22128e-05	.	.	.	-1.70474	0.0111642	0.0447861	-1.77773	0.00125469	0.00609519	-1.71248	0.00212158	0.00917081	.	.	.
EDEG_01482	hypothetical protein	.	.	0	0	0	0	0	0	0.39	0	1.59	1.14	0	0	.	.	.	.	.	.	.	.	.	.	.	.	.	.	.	.	.	.
EDEG_01483	hypothetical protein	.	.	112.51	75.73	87.19	55.73	50.34	42.46	30.98	20.45	51.52	43.82	859.57	528.49	3.88279	9.04162e-08	1.45484e-06	.	.	.	-1.76287	0.0193897	0.0703714	.	.	.	.	.	.	.	.	.
EDEG_01484	hypothetical protein	.	.	151.09	164.87	122.22	120.19	72.41	75.09	20.31	18.09	19.4	25.22	537.12	567.59	3.38537	0.000143026	0.000749043	.	.	.	-3.09753	3.86649e-06	4.66943e-05	-2.2813	8.64174e-05	0.000552058	-2.59568	1.23624e-05	8.96915e-05	.	.	.
EDEG_01485	hypothetical protein	.	.	134.4	79.17	424.2	184.35	294.52	129.61	94.34	51.21	61.16	53.95	255.88	140.8	.	.	.	.	.	.	.	.	.	-1.92645	0.00103357	0.00514931	-1.61876	0.00666242	0.0252421	.	.	.
EDEG_01486	hypothetical protein	.	Y	125.2	112.95	427.02	277.86	272.64	188.86	91.55	66.19	124.41	68.5	23.69	21.09	-2.47639	0.010529	0.0236222	.	.	.	.	.	.	-1.90239	0.00163215	0.00768278	-1.55723	0.0107045	0.0375086	.	.	.
EDEG_01487	hypothetical protein	.	.	61.43	43.87	67.56	50.76	37.37	48.89	60.42	56.1	32.37	45.13	99.78	72.14	.	.	.	.	.	.	.	.	.	.	.	.	.	.	.	.	.	.
EDEG_01488	hypothetical protein	.	Y	37.47	43.58	41.92	61.03	25.84	47.55	34.89	36.84	26.95	32.4	55.33	64.96	.	.	.	.	.	.	.	.	.	.	.	.	.	.	.	.	.	.
EDEG_01489	hypothetical protein	.	.	18.48	12.7	20.8	25.62	12.91	14.52	26.48	24.32	9.88	16.16	97	101.87	2.30271	0.00114409	0.00400037	.	.	.	.	.	.	.	.	.	.	.	.	.	.	.
EDEG_01490	hypothetical protein	YFL002C SPB4, Putative ATP-dependent RNA helicase, nucleolar protein required for synthesis of 60S ribosomal subunits at a late step in the pathway, sediments with 66S pre-ribosomes in sucrose gradients	.	9.89	6.3	11.11	5.23	10.11	5.27	22.07	12.17	9.08	8.29	63.45	31.77	1.99867	0.00229171	0.00697118	.	.	.	.	.	.	.	.	.	.	.	.	.	.	.
EDEG_01491	hypothetical protein	YDR376W ARH1, Oxidoreductase of the mitochondrial inner membrane, involved in cytoplasmic and mitochondrial iron homeostasis and required for activity of Fe-S cluster-containing enzymes, one of the few mitochondrial proteins essential for viability	.	13.98	11.53	8.13	5.67	6.38	5.12	6.06	9.56	5.49	11.2	263.81	182.23	4.68929	6.34303e-13	5.12632e-11	.	.	.	.	.	.	.	.	.	.	.	.	.	.	.
EDEG_01492	hypothetical protein	.	.	32.01	15.79	6.33	4.61	64.67	44.65	39.59	26.88	114.23	56.7	5.55	2.3	-3.39313	0.0163705	0.034063	.	.	.	.	.	.	.	.	.	.	.	.	3.42769	2.42597e-05	0.00118603
EDEG_01493	hypothetical protein	.	.	462.09	418.79	360.47	317.27	522.25	438.8	350.51	284.95	464.22	376.01	723.63	494.55	.	.	.	.	.	.	.	.	.	.	.	.	.	.	.	.	.	.
EDEG_01494	hypothetical protein	.	.	31.38	6.81	31.04	10.57	47.14	19.18	17.9	14.13	34	30.71	167.24	92.72	2.49897	0.00081845	0.00307654	.	.	.	.	.	.	.	.	.	.	.	.	.	.	.
EDEG_01495	hypothetical protein	.	.	29.99	11.12	26.96	10.93	48.2	13.59	36.12	11.4	49.87	18.45	167.34	75.07	2.31333	0.0017262	0.00550527	.	.	.	.	.	.	.	.	.	.	.	.	.	.	.
EDEG_01496	hypothetical protein	.	.	7.16	3.94	3.91	0.95	8.18	8.32	5.04	1.89	39.2	6.62	52.34	21.91	2.42403	0.0148586	0.0313574	.	.	.	.	.	.	.	.	.	.	.	.	2.01186	0.0490794	0.508186
EDEG_01497	hypothetical protein	.	.	0.99	4.09	1.8	1.31	14.54	5.45	2.06	1.12	12.51	9.27	17.83	9.93	.	.	.	.	.	.	.	.	.	.	.	.	.	.	.	2.57963	0.0373531	0.416839
EDEG_01498	hypothetical protein	.	.	2.48	2.13	7.51	5.47	19.19	7.95	0.86	0.93	1.45	0.76	15.05	9.49	.	.	.	-1.73726	0.0276681	0.211525	.	.	.	-3.38456	2.79926e-06	2.36412e-05	-2.92183	0.000134554	0.000775185	.	.	.
EDEG_01499	hypothetical protein	.	.	0	0	0	0	0	0	0	0	0	0	0	0	.	.	.	.	.	.	.	.	.	.	.	.	.	.	.	.	.	.
EDEG_01500	hypothetical protein	.	.	0.43	3.57	1.57	5.16	1.06	4.76	3.59	7.08	3.04	6.65	5.71	6.72	.	.	.	.	.	.	.	.	.	.	.	.	.	.	.	.	.	.
EDEG_01501	hypothetical protein	.	.	101.13	92.11	12.26	10.04	10.3	7.72	6.41	7.13	2.36	4.22	19.21	10.2	.	.	.	3.45823	1.31565e-06	5.17812e-05	-4.40915	7.38949e-09	1.91134e-07	.	.	.	-3.12663	0.000554705	0.00276325	.	.	.
EDEG_01502	hypothetical protein	.	.	3.67	11.69	36.38	52.53	16.31	20.18	5.65	15.8	25.73	49.45	3417.99	2530.78	6.93103	6.05004e-19	3.07342e-16	-2.24939	0.0191046	0.163366	.	.	.	.	.	.	.	.	.	.	.	.
EDEG_01503	hypothetical protein	.	.	0	0	0	0	0	0	0	0	0	0	0	0	.	.	.	.	.	.	.	.	.	.	.	.	.	.	.	.	.	.
EDEG_01504	hypothetical protein	.	.	4.18	10.06	5.07	9.22	8.52	16.6	30.84	120.98	39.09	131.83	1.79	5.01	-4.22933	0.0372532	0.0676931	.	.	.	3.57905	0.000878215	0.00503956	3.08299	3.24107e-05	0.000229307	3.28445	1.02631e-06	9.42218e-06	.	.	.
EDEG_01505	hypothetical protein	.	.	2.25	3.86	56.52	62.15	26.56	41.2	32.18	40.13	37.04	61.79	373.41	515.36	3.44463	1.38684e-06	1.49442e-05	-3.93882	2.6901e-05	0.000708765	3.76092	0.000135327	0.000997964	.	.	.	.	.	.	.	.	.
EDEG_01506	hypothetical protein	.	.	19.17	44.1	26.81	75.15	9.02	31.09	7.4	44.08	22.76	78.31	229.66	629.54	3.39641	1.70336e-06	1.79866e-05	.	.	.	.	.	.	.	.	.	.	.	.	.	.	.
EDEG_01507	hypothetical protein	.	.	7.99	19.91	31.48	42.3	5.7	10.38	1.15	2.63	5.14	6	341.44	319.97	5.26186	6.11162e-09	1.50923e-07	.	.	.	-1.98736	0.00640098	0.0280478	-2.88441	0.000362875	0.0019901	-2.57926	0.000817808	0.0039016	-2.03615	0.0080827	0.126369
EDEG_01508	hypothetical protein	.	.	114.07	442.82	208.46	577.71	231.8	461.39	14.08	54.96	12.77	45.96	26.99	48.62	.	.	.	.	.	.	-2.94622	9.74881e-06	0.000100801	-3.59397	1.08422e-07	1.19299e-06	-3.35095	6.01315e-07	5.74535e-06	.	.	.
EDEG_01509	hypothetical protein	.	.	0.34	0.71	3.13	1.37	5.05	3.16	26.45	24.54	48.81	90.42	0.06	0.13	-8.47519	0.00169167	0.00540485	.	.	.	6.48417	1.8111e-07	3.21911e-06	4.07557	1.93956e-07	2.01345e-06	4.62228	7.77581e-10	1.236e-08	.	.	.
EDEG_01510	hypothetical protein	.	.	0	1.77	4794.25	3505.72	4572.07	4144.61	2.07	0.48	7.21	14.29	0	0	-15.3729	0.00150471	0.00494525	-12.389	2.68958e-19	4.28719e-16	.	.	.	-9.35561	6.4799e-23	7.53397e-20	-8.66328	1.25131e-07	1.33197e-06	.	.	.
EDEG_01511	hypothetical protein	.	.	0.9	3.71	3033.45	1907.71	2804.6	2452.82	1.09	2.28	11.98	16.81	0.85	1.7	-8.53193	0.00309161	0.00875298	-10.1816	3.15943e-17	1.4389e-14	.	.	.	-8.33951	6.58773e-19	1.04445e-16	-7.64717	1.8936e-07	1.98261e-06	.	.	.
EDEG_01512	hypothetical protein	.	Y	104.91	482.51	3866.57	15393.8	3559.52	11369.4	153.73	936.43	457.99	2272.79	0.71	1.17	-11.4007	2.50017e-06	2.49036e-05	-5.18732	1.72247e-06	6.61593e-05	.	.	.	-3.15241	4.08013e-05	0.000282371	-2.48159	0.00531257	0.0207344	.	.	.
EDEG_01513	hypothetical protein	.	.	391.76	298.32	197.63	123.36	273.12	182.42	559.51	403.39	635.34	501.45	27.04	22.74	-4.11103	0.00161922	0.005225	.	.	.	.	.	.	1.43653	0.0213549	0.0724572	.	.	.	.	.	.
EDEG_01514	hypothetical protein	.	.	503.07	308.76	186.44	147.84	355.33	187.96	491.51	385.78	483.57	256.04	31.19	21.19	-3.75646	0.00137049	0.00462379	.	.	.	.	.	.	.	.	.	.	.	.	.	.	.
EDEG_01515	hypothetical protein	YPL131W RPL5, Protein component of the large 60S ribosomal subunit with similarity to E. coli L18 and rat L5 ribosomal proteins, binds 5S rRNA and is required for 60S subunit assembly	.	3734.7	3525.21	2646.32	1963.97	1917.22	1697.77	3587.68	2855.72	2218.76	1599.51	2921.09	2059.59	.	.	.	.	.	.	.	.	.	.	.	.	.	.	.	.	.	.
EDEG_01516	hypothetical protein	.	.	1.08	0	0	2.14	0	9.87	10.8	48.9	7.56	30.93	0	0	-10.6406	0.0123813	0.0268954	.	.	.	4.86239	6.59853e-05	0.000540674	2.99759	0.000931687	0.00467586	3.48168	6.60296e-05	0.000405098	.	.	.
EDEG_01517	hypothetical protein	.	Y	20.34	8.51	10.18	10.14	2.88	11.89	2.65	4.49	0.41	9.05	2.32	3.57	.	.	.	.	.	.	-1.92249	0.00844604	0.0355267	.	.	.	-1.32084	0.0448742	0.12554	.	.	.
EDEG_01518	hypothetical protein	.	.	56.64	40.4	117.78	62	60.37	41.38	71.95	45.91	45.11	39.82	9.2	7.76	-2.7097	0.00947689	0.0216441	.	.	.	.	.	.	.	.	.	.	.	.	.	.	.
EDEG_01519	hypothetical protein	YOR116C RPO31, RNA polymerase III subunit C160, part of core enzyme, similar to bacterial beta-prime subunit,YDL140C RPO21, RNA polymerase II largest subunit B220, part of central core, phosphorylation of C-terminal heptapeptide repeat domain regulates association with transcription and splicing factors, similar to bacterial beta-prime	.	44.48	16.76	54.4	24.81	33.41	14.9	27.45	14.39	6.97	5.24	1.88	1.77	-3.48694	0.00317002	0.00888205	.	.	.	.	.	.	-1.10561	0.042317	0.127794	-1.21687	0.0369261	0.106631	.	.	.
EDEG_01520	Grx4 family monothiol glutaredoxin	YDR098C GRX3, Hydroperoxide and superoxide-radical responsive glutathione-dependent oxidoreductase, monothiol glutaredoxin subfamily member along with Grx4p and Grx5p, protects cells from oxidative damage,YER174C GRX4, Hydroperoxide and superoxide-radical responsive glutathione-dependent oxidoreductase, monothiol glutaredoxin subfamily member along with Grx3p and Grx5p, protects cells from oxidat…	.	312.45	827.37	471.26	812.97	302.43	580.69	351.6	627.01	238.25	516.56	985.93	1271.12	.	.	.	.	.	.	.	.	.	.	.	.	.	.	.	.	.	.
EDEG_01521	hypothetical protein	.	.	18.54	24.47	19.89	16.21	26.38	24.72	56.41	52.73	113.95	128.73	119.74	66.12	.	.	.	.	.	.	1.83029	0.0290052	0.0967586	1.99021	0.00133324	0.00638785	1.96892	0.000329869	0.00172687	.	.	.
EDEG_01522	hypothetical protein	.	.	5.82	4.5	10.58	0	5.34	0	6.29	1.64	8.16	2.19	10.35	2.75	.	.	.	.	.	.	.	.	.	.	.	.	.	.	.	.	.	.
EDEG_01523	hypothetical protein	.	.	3.75	1.54	12.26	0.99	9.16	1.37	3.89	2.96	4.2	2.5	7.45	3.4	.	.	.	.	.	.	.	.	.	.	.	.	.	.	.	.	.	.
EDEG_01524	hypothetical protein	.	.	2.91	1.5	7.94	4.81	5.34	0	4.53	0.41	6.12	2.67	5.36	0.96	.	.	.	.	.	.	.	.	.	.	.	.	.	.	.	.	.	.
EDEG_01525	hypothetical protein	.	.	2.03	0	3.69	2.69	0	1.86	2.98	0.57	6.41	1.86	1.22	1.34	.	.	.	.	.	.	.	.	.	.	.	.	.	.	.	.	.	.
EDEG_01526	hypothetical protein	.	.	2.47	0.73	3.21	0.94	0.86	0	0.37	1.2	2.48	1.42	40.48	24.74	4.74274	5.21035e-08	9.21792e-07	.	.	.	.	.	.	.	.	.	.	.	.	.	.	.
EDEG_01527	hypothetical protein	.	.	1.81	0	0	2.4	0	0	0.63	0	2.54	0	34.45	19.87	5.47969	3.43927e-07	4.54711e-06	.	.	.	.	.	.	.	.	.	.	.	.	.	.	.
EDEG_01528	hypothetical protein	YHR090C YNG2, Subunit of the NuA4 histone acetyltransferase complex that acetylates histone H4 and H2A, has similarity to the human tumor suppressor ING1,YNL097C PHO23, Probable component of the Rpd3 histone deacetylase complex, involved in transcriptional regulation of PHO5, C-terminus has similarity to human candidate tumor suppressor p33ING1,YOR064C YNG1, Subunit of the NuA3 histone acetyltran…	.	86.33	212.2	147.02	337.27	121.9	271.93	89	179.29	191.9	252.49	1562.58	2244.15	3.38331	8.17826e-07	9.44218e-06	.	.	.	.	.	.	.	.	.	.	.	.	.	.	.
EDEG_01529	hypothetical protein	.	.	1.14	0	0	0	0	0	0	0	0	0.38	0.59	0.22	.	.	.	.	.	.	.	.	.	.	.	.	.	.	.	.	.	.
EDEG_01530	hypothetical protein	.	.	401.46	221.59	31.54	30.61	531.57	278.69	4.42	4.35	7.44	9.65	138.52	81.12	.	.	.	.	.	.	-5.95556	9.4212e-15	3.26539e-12	-4.84262	2.52733e-09	3.81616e-08	-5.31394	2.07169e-09	2.95701e-08	3.7667	7.38269e-06	0.000464055
EDEG_01531	hypothetical protein	.	.	1.36	0.84	3.97	1.81	2.67	1.25	66.47	18.01	28.91	11.62	13.24	6.2	.	.	.	.	.	.	4.55223	1.25662e-05	0.000124087	3.77163	3.83518e-07	3.73663e-06	4.04974	1.02671e-09	1.58868e-08	.	.	.
EDEG_01532	hypothetical protein	YJL091C GWT1, Protein involved in the inositol acylation of glucosaminyl phosphatidylinositol GlcN-PI to form glucosaminylacylphosphatidylinositol GlcNacylPI, an intermediate in the biosynthesis of glycosylphosphatidylinositol GPI anchors	.	0.51	0	0.92	1.01	1.24	0	51.3	35.84	8.17	10.06	0.04	0.14	-7.74087	0.0144879	0.0307209	.	.	.	6.14917	2.32398e-06	3.0396e-05	5.16781	1.51604e-08	2.03561e-07	5.49623	2.80298e-11	6.01351e-10	.	.	.
EDEG_01533	hypothetical protein	.	.	25.47	64.66	29.69	54.46	7.99	29.93	3.16	5.16	0.92	8.51	33.77	37.3	.	.	.	.	.	.	-3.0878	5.4656e-06	6.18871e-05	-2.72748	0.000141821	0.000857316	-2.83157	3.88083e-05	0.000250855	.	.	.
EDEG_01534	hypothetical protein	YLL031C GPI13, ER membrane localized phosphoryltransferase that adds phosphoethanolamine onto the third mannose residue of the glycosylphosphatidylinositol GPI anchor precursor, similar to human PIG-O protein	.	1.94	0.89	8.23	4.56	11.59	11.06	20.27	9.48	11.19	3.09	0	0	-10.9844	0.000281568	0.00130202	-2.17116	0.0122685	0.115035	2.54127	0.00632446	0.0277476	.	.	.	.	.	.	.	.	.
EDEG_01535	hypothetical protein	.	.	1.07	0	0	1.41	2.61	0	4.37	0.61	2.99	0.36	0	0	.	.	.	.	.	.	.	.	.	.	.	.	.	.	.	.	.	.
EDEG_01536	hypothetical protein	.	.	0	0	1.73	0.63	0	0	3.28	0.54	0	0.32	0	0	.	.	.	.	.	.	.	.	.	.	.	.	.	.	.	.	.	.
EDEG_01537	hypothetical protein	YLL031C GPI13, ER membrane localized phosphoryltransferase that adds phosphoethanolamine onto the third mannose residue of the glycosylphosphatidylinositol GPI anchor precursor, similar to human PIG-O protein	.	1.48	1.52	11.19	2.93	9.64	6.32	29.04	12.95	19	11.18	0.34	0.05	-6.11578	0.000978048	0.00354169	-2.01437	0.0313721	0.227823	3.36796	0.000591041	0.00360026	.	.	.	1.84982	0.0101233	0.0358738	.	.	.
EDEG_01538	hypothetical protein	.	.	0	0	0	0	0	0	0.42	0	0	0	0	0	.	.	.	.	.	.	.	.	.	.	.	.	.	.	.	.	.	.
EDEG_01539	hypothetical protein	.	.	5.48	6.27	4.43	8.05	9.67	7.25	37.84	40.14	88.77	68.47	360.28	326.05	3.13664	6.71008e-06	5.53621e-05	.	.	.	2.97676	0.000420179	0.00263353	2.83079	4.27404e-06	3.54106e-05	2.92171	1.06048e-07	1.14815e-06	.	.	.
EDEG_01540	hypothetical protein	.	.	2.87	6.76	3.73	8.68	4.01	8.27	862.83	998.83	2824.15	2812.43	3.16	5.74	-8.11049	0.0081702	0.0190513	.	.	.	8.47665	2.00954e-11	1.18052e-09	8.01673	3.19093e-21	1.58999e-18	8.20765	3.25058e-28	5.68364e-25	.	.	.
EDEG_01541	hypothetical protein	.	.	8072.7	34158.5	14358.9	45187.6	9732.85	37853.5	5372.05	20048.7	5379.75	22876	122.45	339.75	-6.29433	5.72725e-05	0.000340002	.	.	.	.	.	.	.	.	.	.	.	.	.	.	.
EDEG_01542	hypothetical protein	.	.	3.32	11.42	6.04	9.52	4.06	14.21	122.72	309.98	62.9	377.12	17.17	46.7	.	.	.	.	.	.	5.12847	6.50437e-06	7.0231e-05	4.76126	3.7708e-10	6.51116e-09	4.92423	4.70562e-13	1.26581e-11	.	.	.
EDEG_01543	hypothetical protein	.	Y	52.38	159.01	298.92	1543.57	115.62	584.96	5818.31	34439.1	5646.32	43003.1	2.87	5.37	-12.0725	0.0001446	0.000753953	-2.91714	0.00572522	0.0604371	7.92721	1.55913e-08	3.67615e-07	5.01644	1.51737e-08	2.03561e-07	5.60382	9.1625e-11	1.81024e-09	.	.	.
EDEG_01544	hypothetical protein	.	.	5.86	3.38	22.57	21.08	7.45	3.86	6.08	6.08	7.23	10.48	321.35	222.25	4.97174	8.6389e-12	4.95483e-10	.	.	.	.	.	.	.	.	.	.	.	.	-1.87066	0.0261116	0.314155
EDEG_01545	ribosomal protein L24	YGR034W RPL26B, Protein component of the large 60S ribosomal subunit, nearly identical to Rpl26Ap and has similarity to E. coli L24 and rat L26 ribosomal proteins, binds to 5.8S rRNA,YLR344W RPL26A, Protein component of the large 60S ribosomal subunit, nearly identical to Rpl26Bp and has similarity to E. coli L24 and rat L26 ribosomal proteins, binds to 5.8S rRNA	.	2559.59	13686.9	2830.59	10761.3	2198.58	8863.75	2934.4	11918.4	2574.11	6376.17	501.73	1733.47	-2.51205	0.045972	0.0806097	.	.	.	.	.	.	.	.	.	.	.	.	.	.	.
EDEG_01546	ribosomal protein S19	YOL040C RPS15, Protein component of the small 40S ribosomal subunit, has similarity to E. coli S19 and rat S15 ribosomal proteins	.	2596.41	11941.8	2128.85	7759.32	1868.3	6725.42	2444.13	9911.39	1735.02	4722.17	3871.63	12498.6	.	.	.	.	.	.	.	.	.	.	.	.	.	.	.	.	.	.
EDEG_01551	hypothetical protein	YOL120C RPL18A, Protein component of the large 60S ribosomal subunit, identical to Rpl18Bp and has similarity to rat L18 ribosomal protein,YNL301C RPL18B, Protein component of the large 60S ribosomal subunit, identical to Rpl18Ap and has similarity to rat L18 ribosomal protein	.	3370.76	5514.16	2500.4	3683.41	1995.37	3075.36	3919.55	4669.1	1797.44	1778.97	6268.62	5880.12	.	.	.	.	.	.	.	.	.	.	.	.	.	.	.	.	.	.
EDEG_01552	hypothetical protein	.	.	64.37	293.55	164.3	958.84	121.08	678.44	52.23	428.58	53.83	459	0.42	3.04	-7.51667	2.55461e-05	0.000177426	.	.	.	.	.	.	.	.	.	.	.	.	.	.	.
EDEG_01553	hypothetical protein	.	.	0	0	0	1.05	0	0	25.73	119.61	11.1	81.41	0	0	-11.3514	0.0222486	0.0440675	.	.	.	10.6115	8.16322e-07	1.25193e-05	7.32885	1.74034e-10	3.22889e-09	7.96469	2.05395e-13	5.83955e-12	.	.	.
EDEG_01554	hypothetical protein	.	.	34.15	37.97	51.07	83.1	32.64	58.3	9.24	15.81	16.44	36.19	399.49	454.39	3.82538	4.93844e-07	6.07651e-06	.	.	.	.	.	.	-1.57546	0.010451	0.0392392	-1.35484	0.0178646	0.0588809	.	.	.
EDEG_01555	hypothetical protein	.	.	0	0	0	0	0	0	0	0.49	0	0	0	0	.	.	.	.	.	.	.	.	.	.	.	.	.	.	.	.	.	.
EDEG_01556	hypothetical protein	.	.	1.17	0.81	2.85	3.63	1.92	7.9	5.42	6.4	3.85	9.15	1.95	3.63	.	.	.	.	.	.	2.4304	0.0236209	0.0825303	.	.	.	.	.	.	.	.	.
EDEG_01557	hypothetical protein	.	.	5.33	1.29	1.71	0.69	17.62	6.89	6.21	2.94	50.55	12.45	0.88	0.38	-3.88704	0.0151107	0.0317951	.	.	.	1.27746	0.0338843	0.109965	.	.	.	1.1457	0.0388139	0.110983	3.45836	0.00010269	0.00359415
EDEG_01558	hypothetical protein	.	.	20.4	26.76	15.17	12.88	10.77	4.67	3.87	3.4	7.15	10.45	408.53	316.17	5.30216	7.49409e-13	5.92199e-11	.	.	.	-2.05655	0.00240481	0.0120974	.	.	.	-1.37014	0.0338584	0.099436	.	.	.
EDEG_01559	hypothetical protein	.	.	181.93	159.39	155.85	137.09	103.22	103.18	138.73	110.86	99.47	106.81	387.94	284.47	1.41863	0.0447054	0.0788553	.	.	.	.	.	.	.	.	.	.	.	.	.	.	.
EDEG_01560	hypothetical protein	.	.	17.28	14.38	8.01	16.02	54.73	72.54	0.76	0	0.51	0.61	0.19	0.14	-5.67769	0.00850068	0.0197056	.	.	.	-5.14993	3.15647e-09	8.77264e-08	-6.04972	1.68273e-11	3.78667e-10	-5.74936	4.94409e-10	8.15542e-09	2.48042	0.000923887	0.0207706
EDEG_01561	hypothetical protein	.	.	918.32	2283.53	303.29	1202.86	332.41	1092.53	73.5	243.02	44.97	181.78	528.32	1048.05	.	.	.	.	.	.	-3.47164	1.40662e-06	2.00631e-05	-2.5065	0.000317777	0.00177062	-2.89747	5.29679e-05	0.000331357	.	.	.
EDEG_01562	hypothetical protein	YDR255C RMD5, Cytosolic protein required for sporulation, also required for the ubiquitination of the gluconeogenetic enzyme fructose-1,6-bisphosphatase, which is degraded rapidly after the switch from gluconeogenesis to glycolysis	.	37.86	39.41	32.13	31.5	38.8	33.05	29.81	32.33	32.88	56.24	0.49	0.41	-6.38539	9.21056e-06	7.19241e-05	.	.	.	.	.	.	.	.	.	.	.	.	.	.	.
EDEG_01563	hypothetical protein	.	.	0	0	0	0	0	0	0	0	0	0	0	0	.	.	.	.	.	.	.	.	.	.	.	.	.	.	.	.	.	.
EDEG_01564	hypothetical protein	.	.	5.38	15.27	8.57	28.5	11.52	24.67	15.13	54.65	13.22	60	38.18	53.34	.	.	.	.	.	.	.	.	.	.	.	.	.	.	.	.	.	.
EDEG_01565	hypothetical protein	YLR403W SFP1, Transcription factor that controls expression of many ribosome biogenesis genes in response to nutrients and stress, regulates G2/M transitions during mitotic cell cycle and DNA-damage response, involved in cell size modulation	.	130.38	101.51	250.56	176.38	145.05	117.8	313.43	210.73	258.88	406.42	341.37	213.96	.	.	.	.	.	.	.	.	.	.	.	.	.	.	.	.	.	.
EDEG_01566	CAMK/CAMKL/KIN1 protein kinase	YLR096W KIN2, Serine/threonine protein kinase involved in regulation of exocytosis, localizes to the cytoplasmic face of the plasma membrane, closely related to Kin1p,YDR122W KIN1, Serine/threonine protein kinase involved in regulation of exocytosis, localizes to the cytoplasmic face of the plasma membrane, closely related to Kin2p	.	19.14	9.77	7.21	5.12	15.6	10.1	36.23	21.37	131.92	76.11	8.27	6.4	.	.	.	.	.	.	1.54187	0.0247675	0.0860162	2.61845	4.66007e-05	0.000318088	2.16761	2.9291e-05	0.000195478	.	.	.
EDEG_01567	hypothetical protein	.	.	13.02	32.22	7.89	39.63	6.37	23.86	7.65	16.16	17.05	56.66	235.19	758.82	4.2366	8.70859e-10	2.5177e-08	.	.	.	.	.	.	.	.	.	.	.	.	.	.	.
EDEG_01568	hypothetical protein	.	.	0.78	1.61	6.16	11.04	10.2	9.08	27.59	41.61	25.6	159.61	0.54	0.69	-6.49446	0.00332552	0.00918132	-2.90554	0.0029088	0.0342187	5.94238	1.38752e-06	1.98724e-05	3.0201	6.41299e-05	0.000422845	3.60859	2.90457e-06	2.41266e-05	.	.	.
EDEG_01569	hypothetical protein	.	.	865.72	861.93	154.13	238.25	30.72	117.63	5.97	18.24	6.61	35.86	1.45	0.53	-7.17048	0.0003254	0.00146471	2.70415	3.02624e-05	0.000784362	-5.72764	4.185e-13	5.3723e-11	-3.01616	1.51404e-05	0.000113814	-4.57365	5.8181e-07	5.58953e-06	.	.	.
EDEG_01570	hypothetical protein	YKL210W UBA1, Ubiquitin activating enzyme E1, involved in ubiquitin-mediated protein degradation and essential for viability	.	146.73	79.22	68.49	42.74	86.65	53.42	173.01	121.57	210.34	142.91	110.89	182.06	.	.	.	.	.	.	.	.	.	1.32595	0.0285228	0.0924605	.	.	.	.	.	.
EDEG_01571	hypothetical protein	.	.	19.62	15.84	27.92	28.8	18.78	11.73	3.69	4.81	10.17	25.64	34.62	18.42	.	.	.	.	.	.	.	.	.	.	.	.	.	.	.	.	.	.
EDEG_01572	hypothetical protein	.	Y	12.77	3.89	3.43	3.05	2.56	4.99	2.32	2.36	2.64	3.78	0	0.12	-5.98286	0.000590871	0.00235553	.	.	.	-2.02012	0.0134499	0.0520866	.	.	.	.	.	.	.	.	.
EDEG_01573	hypothetical protein	.	.	79.58	388.28	84.7	395.64	64.08	284.66	76.53	399.52	54.46	215.85	79.85	197.35	.	.	.	.	.	.	.	.	.	.	.	.	.	.	.	.	.	.
EDEG_01574	hypothetical protein	.	.	0	0	0	0	0	0	3.04	6.94	4.93	27.21	101.09	89.27	3.4449	5.11967e-05	0.000309092	.	.	.	8.70449	0.000365812	0.00235013	8.83725	1.07005e-06	9.69442e-06	9.01019	3.54326e-08	4.258e-07	.	.	.
EDEG_01575	hypothetical protein	.	.	34.93	48.56	40.67	43.11	37.43	36.69	29.72	30.54	25.33	23.85	380.28	377.79	3.60179	1.26173e-07	1.9423e-06	.	.	.	.	.	.	.	.	.	.	.	.	.	.	.
EDEG_01576	hypothetical protein	.	.	209.32	115	126.56	59.71	139.24	78.41	212.36	105.94	201.86	100.99	291.05	166.26	.	.	.	.	.	.	.	.	.	.	.	.	.	.	.	.	.	.
EDEG_01577	HASPIN protein kinase	YBL009W ALK2, Protein kinase,YGL021W ALK1, Protein kinase	.	71.75	38.9	97.63	33.29	74.5	38.42	72.74	36.2	67.85	37.21	298.08	171.84	2.13879	0.00436709	0.0114777	.	.	.	.	.	.	.	.	.	.	.	.	.	.	.
EDEG_01578	hypothetical protein	YLR022C SDO1, Essential protein involved in 60S ribosome maturation, ortholog of the human protein SBDS responsible for autosomal recessive Shwachman-Bodian-Diamond Syndrome, highly conserved across archae and eukaryotes	.	28	51.01	26.3	42.62	19.4	49.62	30.67	46.04	30.12	47.53	0.48	0.88	-5.82644	8.44216e-05	0.000469985	.	.	.	.	.	.	.	.	.	.	.	.	.	.	.
EDEG_01579	hypothetical protein	.	.	94.44	100.27	160.49	183.64	99.21	123.2	74.44	85.58	46.06	83.16	102.05	93.78	.	.	.	.	.	.	.	.	.	.	.	.	.	.	.	.	.	.
EDEG_01580	hypothetical protein	.	.	7.45	13.55	37.43	49.27	25.7	56.2	2.12	0.99	3.07	7.02	141.35	161.55	3.66533	0.00111397	0.00392207	-2.02017	0.0157086	0.141466	-1.58481	0.0154461	0.0583185	-3.60248	1.96827e-07	2.03116e-06	-3.10114	1.73037e-05	0.000121753	.	.	.
EDEG_01581	hypothetical protein	YDR189W SLY1, Hydrophilic protein involved in vesicle trafficking between the ER and Golgi, SM Sec1/Munc-18 family protein that binds the tSNARE Sed5p and stimulates its assembly into a trans-SNARE membrane-protein complex	.	179.14	164.42	75.31	64.14	82.04	74.79	142.81	112.7	96.17	74.88	303.29	251.08	1.34481	0.0461701	0.0809171	1.44998	0.0237287	0.191512	.	.	.	.	.	.	.	.	.	.	.	.
EDEG_01582	hypothetical protein	.	.	0	0	0	0	0	0	0	0	0	0	0	0	.	.	.	.	.	.	.	.	.	.	.	.	.	.	.	.	.	.
EDEG_01583	hypothetical protein	.	.	24.86	85.01	36.88	101.09	14.4	61.17	10.64	22.88	21.11	66.43	264.46	576	3.35812	1.30441e-05	9.70394e-05	.	.	.	.	.	.	.	.	.	.	.	.	.	.	.
EDEG_01584	hypothetical protein	.	.	0	0	0	1.56	0	0	0	0	0	0	0	0	.	.	.	.	.	.	.	.	.	.	.	.	.	.	.	.	.	.
EDEG_01585	hypothetical protein	.	.	26.9	25.8	23.32	35.19	40.54	68.23	47.82	43.21	66.7	72.36	36.88	40.11	.	.	.	.	.	.	.	.	.	.	.	.	.	.	.	.	.	.
EDEG_01586	hypothetical protein	.	.	37.5	116.87	56.07	143.4	24.46	131.39	9.51	45.12	1.17	13.36	59	100.59	.	.	.	.	.	.	-2.08219	0.00757574	0.0325372	-2.5109	0.00186562	0.0086418	-2.33018	0.00192257	0.00839352	.	.	.
EDEG_01587	hypothetical protein	.	.	0.58	0	0	0.77	0	1.06	0.8	0.98	1.63	0.97	0.1	0.22	.	.	.	.	.	.	.	.	.	.	.	.	.	.	.	.	.	.
EDEG_01588	hypothetical protein	.	Y	0.95	1.3	2.29	6.26	10.8	5.78	207.87	284.61	19.03	113.97	0	0.06	-11.7585	0.000397568	0.00170986	-2.26929	0.0246334	0.194384	7.09622	5.81648e-08	1.15862e-06	4.80807	4.81565e-09	6.9409e-08	5.34185	9.42569e-12	2.12656e-10	.	.	.
EDEG_01589	hypothetical protein	.	.	0	0	0	0	0	0	0	0	0	0	0	0	.	.	.	.	.	.	.	.	.	.	.	.	.	.	.	.	.	.
EDEG_01590	hypothetical protein	.	.	0.34	0	6.18	9.44	4.15	13.08	13.05	29.51	3.34	10.67	0.12	0.13	-6.52093	0.00631579	0.0154569	-4.80475	0.000605893	0.00890132	5.68601	4.43369e-05	0.000378502	.	.	.	.	.	.	.	.	.
EDEG_01591	hypothetical protein	.	Y	0.35	0	1.27	9.7	0	4.48	75.3	123.17	67.55	212.19	0	0	-13.6012	0.00192263	0.00600253	-3.88591	0.0376727	0.258838	8.81671	2.90111e-11	1.57113e-09	4.7968	1.42387e-09	2.22711e-08	5.44103	1.29035e-11	2.85592e-10	.	.	.
EDEG_01592	hypothetical protein	.	.	10.41	20.4	6.63	13.78	19.1	107.87	27.92	104.69	482.15	703.77	1.79	1.87	-6.98399	0.0015245	0.00500567	.	.	.	4.32144	0.000233345	0.00158895	3.13315	0.00036613	0.00200167	3.50268	8.29187e-06	6.28995e-05	2.81071	0.00194873	0.0389746
EDEG_01593	hypothetical protein	.	.	0	0	0	0	0	0	0	0	0	0	0	0	.	.	.	.	.	.	.	.	.	.	.	.	.	.	.	.	.	.
EDEG_01594	hypothetical protein	.	.	58.6	19	14.97	12.08	359.62	103.98	196.17	92.73	268.07	154.91	5.06	2.79	-5.11696	0.0013309	0.00452888	.	.	.	1.61332	0.0224891	0.0792954	.	.	.	.	.	.	4.1308	3.78403e-06	0.000279119
EDEG_01595	hypothetical protein	.	.	47.1	43.95	27.19	36.12	16.45	22.61	19	14.54	14.68	23.09	136.22	126.93	2.46076	0.00143382	0.00477028	.	.	.	-1.51035	0.0222142	0.078646	.	.	.	.	.	.	.	.	.
EDEG_01596	hypothetical protein	YML092C PRE8, 20S proteasome beta-type subunit	.	790.53	1468.13	901.85	1976.76	808.26	1749.24	658.76	1313.11	692.85	1273.94	356.92	512.66	.	.	.	.	.	.	.	.	.	.	.	.	.	.	.	.	.	.
EDEG_01597	hypothetical protein	YGL135W RPL1B, N-terminally acetylated protein component of the large 60S ribosomal subunit, nearly identical to Rpl1Ap and has similarity to E. coli L1 and rat L10a ribosomal proteins, rpl1a rpl1b double null mutation is lethal,YPL220W RPL1A, N-terminally acetylated protein component of the large 60S ribosomal subunit, nearly identical to Rpl1Bp and has similarity to E. coli L1 and rat L10a ribo…	.	1874.04	4817.09	1619.34	3584.66	1286.02	2881.59	1865.4	3538.18	1002.68	2010.17	4928	7503.28	.	.	.	.	.	.	.	.	.	.	.	.	.	.	.	.	.	.
EDEG_01598	hypothetical protein	.	.	0.43	5.32	3.13	32.44	1.05	17.34	60.23	86.81	72.39	178.35	0	0.24	-9.29419	0.000463984	0.00193654	.	.	.	5.4924	3.74858e-06	4.6073e-05	2.71999	0.000184848	0.00108727	3.29739	1.06045e-05	7.84017e-05	.	.	.
EDEG_01599	hypothetical protein	YCR045C Hypothetical protein	Y	6.78	2.64	0.93	0.68	10.01	4.93	2.39	1.66	30.15	10.72	0.13	0.07	-5.94489	0.0021136	0.00651296	.	.	.	.	.	.	.	.	.	.	.	.	3.25959	0.000356865	0.00990221
EDEG_01600	hypothetical protein	.	Y	74.77	50.36	64.6	78.08	54.35	56.33	78.43	81.62	34.45	54.98	661.1	741.58	3.39204	2.92771e-07	3.95853e-06	.	.	.	.	.	.	.	.	.	.	.	.	.	.	.
EDEG_01601	hypothetical protein	.	.	0	0	0	0	0	0	0	0	0	0	0	0	.	.	.	.	.	.	.	.	.	.	.	.	.	.	.	.	.	.
EDEG_01602	hypothetical protein	.	.	0	0	0	0	0	0	0	0	0	0	0	0	.	.	.	.	.	.	.	.	.	.	.	.	.	.	.	.	.	.
EDEG_01603	hypothetical protein	YHR107C CDC12, Component of the septin ring of the mother-bud neck that is required for cytokinesis, septins recruit proteins to the neck and can act as a barrier to diffusion at the membrane, and they comprise the 10nm filaments seen with EM	.	59.67	33.02	12.17	17.34	141.65	124.33	58.09	48.42	555.36	231.34	8.83	4.18	-4.28289	0.00357285	0.00971335	.	.	.	1.40815	0.0364846	0.116656	.	.	.	1.35519	0.0169344	0.0560793	3.24101	2.2713e-05	0.00112832
EDEG_01604	preprotein translocase, SecY subunit	YLR378C SEC61, Essential subunit of Sec61 complex Sec61p, Sbh1p, and Sss1p	.	1386.79	1103.73	830.23	499.37	1026.88	682.47	1139.23	873.15	844.75	752.16	117.71	74.07	-3.25833	0.00480969	0.0124387	.	.	.	.	.	.	.	.	.	.	.	.	.	.	.
EDEG_01605	hypothetical protein	.	.	23.62	25.72	16.01	14.95	12.56	18.29	28.82	32.81	33.55	47.49	113.71	68.44	1.56015	0.00779375	0.018354	.	.	.	.	.	.	1.18675	0.0404779	0.122985	.	.	.	.	.	.
EDEG_01606	hypothetical protein	.	.	614.6	1963.2	501.72	1640.16	424.8	1114	432.05	1196.39	335.2	1012.39	3959.29	7372	2.68698	0.000481306	0.0019964	.	.	.	.	.	.	.	.	.	.	.	.	.	.	.
EDEG_01607	hypothetical protein	.	.	0	0	5.24	4.29	0.88	2.64	248.31	297	417.95	558.22	3.33	3.07	-6.36984	0.0288392	0.0545965	-6.13709	0.00785124	0.0782179	14.3244	2.80492e-14	6.07616e-12	6.71759	1.29448e-18	1.88131e-16	7.40813	1.85187e-21	3.59778e-19	.	.	.
EDEG_01608	hypothetical protein	YLR005W SSL1, Component of the core form of RNA polymerase transcription factor TFIIH, which has both protein kinase and DNA-dependent ATPase/helicase activities and is essential for transcription and nuc..	.	31.83	25.41	39.21	27.63	20.09	18.2	24.27	21.81	16.81	19.66	1.41	0.97	-4.28087	0.000891206	0.00329774	.	.	.	.	.	.	.	.	.	.	.	.	.	.	.
EDEG_01609	hypothetical protein	YNL031C HHT2, One of two identical histone H3 proteins see also HHT1, core histone required for chromatin assembly, involved in heterochromatin-mediated telomeric and HM silencing, regulated by acetylation, methylation, and mitotic phosphorylation,YBR010W HHT1, One of two identical histone H3 proteins see also HHT2, core histone required for chromatin assembly, involved in heterochromatin-mediate…	.	7124.17	8373.62	11251.3	12266	9968.56	9891.96	6226.35	7014.63	10783.8	9924.12	38393.8	30332.4	2.01044	0.0107816	0.0240673	.	.	.	.	.	.	.	.	.	.	.	.	.	.	.
EDEG_01610	hypothetical protein	.	.	0	0	0	3.11	0	0	0	0	0	0	7.66	1.56	4.44677	0.00401377	0.0107235	.	.	.	.	.	.	.	.	.	.	.	.	.	.	.
EDEG_01611	hypothetical protein	YER168C CCA1, ATP CTP:tRNA-specific tRNA nucleotidyltransferase, different forms targeted to the nucleus, cytosol, and mitochondrion are generated via the use of multiple transcriptional and translational start sites	.	16.46	22.98	18.42	21.11	19.81	19.5	17.95	16.56	15.63	15.23	0.39	0.48	-5.30911	0.000148019	0.000767284	.	.	.	.	.	.	.	.	.	.	.	.	.	.	.
EDEG_01612	hypothetical protein	YMR146C TIF34, Subunit of the core complex of translation initiation factor 3eIF3, which is essential for translation	.	186.42	293.65	163.67	222.28	168.38	239.52	222.46	263.66	105.08	156.01	10.54	8.58	-4.38817	6.27459e-05	0.000367586	.	.	.	.	.	.	.	.	.	.	.	.	.	.	.
EDEG_01613	small GTP-binding protein domain	YFL038C YPT1, Ras-like small GTPase, involved in the ER-to-Golgi step of the secretory pathway, complex formation with the Rab escort protein Mrs6p is required for prenylation of Ypt1p by protein geranylgeranyltransferase type II Bet2p-Bet4p	.	302.12	760.99	201.31	366.06	266.59	405.92	277.52	509.52	690.31	566.49	61.65	80.4	-2.62691	0.0148578	0.0313574	.	.	.	.	.	.	.	.	.	.	.	.	.	.	.
EDEG_01614	hypothetical protein	YHR010W RPL27A, Protein component of the large 60S ribosomal subunit, nearly identical to Rpl27Bp and has similarity to rat L27 ribosomal protein,YDR471W RPL27B, Protein component of the large 60S ribosomal subunit, nearly identical to Rpl27Ap and has similarity to rat L27 ribosomal protein	.	1386.23	7238.3	1886.67	8834.77	1097.55	6101.11	2015.03	8679.35	1149.75	3635.59	1524.48	5129.88	.	.	.	.	.	.	.	.	.	.	.	.	.	.	.	.	.	.
EDEG_01615	hypothetical protein	.	.	0	0	0	0	0	0	0	0	0	0	0	0	.	.	.	.	.	.	.	.	.	.	.	.	.	.	.	.	.	.
EDEG_01616	hypothetical protein	.	.	3.28	3.38	0.99	2.17	5.34	3	13.61	29.27	6.9	19.89	0	0.1	-7.82036	0.00331807	0.00916787	.	.	.	2.23626	0.0223778	0.0791199	2.74447	0.000921279	0.00463029	2.57806	0.00027233	0.00145174	.	.	.
EDEG_01617	hypothetical protein	.	.	2.37	2.26	3.98	2.9	1.78	2.01	5.8	3.7	2.3	4.39	8.38	7.24	.	.	.	.	.	.	.	.	.	.	.	.	.	.	.	.	.	.
EDEG_01618	hypothetical protein	.	.	21.05	6.78	1.2	5.22	12.87	19.29	20.7	19.29	246.83	125.21	6.76	16.36	.	.	.	.	.	.	1.98654	0.0107756	0.0433776	3.04164	7.23213e-05	0.000469752	2.60264	2.13428e-05	0.000148381	2.33234	0.00764678	0.121402
EDEG_01619	hypothetical protein	.	.	1.23	3.06	2.24	1.31	1.81	0.91	20.82	16.16	233.41	79.62	0.25	0.09	-7.81731	0.00220735	0.00673537	.	.	.	4.75772	1.98133e-05	0.00018712	5.20867	8.69515e-11	1.73307e-09	5.06769	1.23652e-13	3.69584e-12	.	.	.
EDEG_01620	transcription elongation factor S-II	YGL043W DST1, General transcription elongation factor TFIIS, enables RNA polymerase II to read through blocks to elongation by stimulating cleavage of nascent transcripts stalled at transcription arrest sites	.	245.32	316.44	184.11	211.56	168.47	169.03	274.02	243.5	244.56	414.83	231.34	356.83	.	.	.	.	.	.	.	.	.	.	.	.	.	.	.	.	.	.
EDEG_01621	hypothetical protein	.	Y	15.15	11.3	9.38	12.37	34.69	42.55	185.03	192.17	107.19	101.31	4.92	4.57	-4.52445	0.00782532	0.0183918	.	.	.	3.1853	0.000144627	0.00105311	2.65591	9.06031e-05	0.000574588	2.86648	2.72084e-06	2.27627e-05	1.9383	0.00969522	0.145665
EDEG_01622	hypothetical protein	YKL045W PRI2, Subunit of DNA primase, which is required for DNA synthesis and double-strand break repair	.	51.09	51.87	47.64	59.99	32.03	36.51	55.17	46.55	28.67	33.2	63.23	48.09	.	.	.	.	.	.	.	.	.	.	.	.	.	.	.	.	.	.
EDEG_01623	hypothetical protein	.	Y	0	0	1.73	0.63	1.16	0	45.49	34.28	23.32	18.87	0.24	0.09	-6.92978	0.0297242	0.0559847	.	.	.	10.329	4.26841e-07	7.01152e-06	5.15148	2.67235e-09	4.00049e-08	5.82914	5.67277e-12	1.30511e-10	.	.	.
EDEG_01624	hypothetical protein	.	.	0	0	0	1.23	0	0	30.31	9.46	18.31	4.67	0.32	0.35	.	.	.	.	.	.	8.34518	0.000310162	0.00203218	5.06222	1.00017e-05	7.82193e-05	5.6977	3.89748e-07	3.85014e-06	.	.	.
EDEG_01625	hypothetical protein	.	.	251.38	167.25	182.62	107.59	188.25	145.57	211.67	156.04	119.83	101.1	277.66	184.36	.	.	.	.	.	.	.	.	.	.	.	.	.	.	.	.	.	.
EDEG_01626	hypothetical protein	.	.	0	2.09	0.92	0.67	1.24	1.86	0.53	2	1.42	3.38	0.17	0	.	.	.	.	.	.	.	.	.	.	.	.	.	.	.	.	.	.
EDEG_01627	hypothetical protein	.	Y	0	0	0	1.36	0	1.88	1.77	3.76	18.71	24.67	0	0.1	-7.19042	0.0397476	0.0711585	.	.	.	8.79689	0.000259987	0.00174635	3.61917	0.000227621	0.00131884	4.29661	7.4078e-06	5.68094e-05	.	.	.
EDEG_01628	hypothetical protein	.	.	0	11.6	11.68	26.58	5.89	17.67	5.28	23.1	76.63	162.83	14.46	37.05	.	.	.	.	.	.	3.9808	0.00982128	0.0401896	2.01437	0.0102283	0.0386526	2.51058	0.00215404	0.00929959	.	.	.
EDEG_01629	hypothetical protein	YHR027C RPN1, Non-ATPase base subunit of the 19S regulatory particle of the 26S proteasome, may participate in the recognition of several ligands of the proteasome, contains a leucine-rich repeat LRR domain, a site for protein?protein interactions	.	411.5	186.46	208.18	100.86	356.69	150.19	508.9	233.83	252.13	95.42	228.12	113.25	.	.	.	.	.	.	.	.	.	.	.	.	.	.	.	.	.	.
EDEG_01630	hypothetical protein	.	.	0	0	0	0	0	0	0	0	0	0	0	0	.	.	.	.	.	.	.	.	.	.	.	.	.	.	.	.	.	.
EDEG_01631	hypothetical protein	.	.	0.35	0	2.54	1.39	2.56	1.92	58.84	21.68	245.35	179.37	80.53	41.59	.	.	.	.	.	.	8.53188	2.63859e-09	7.55814e-08	5.71196	3.0398e-12	8.52412e-11	6.29472	6.53421e-16	2.75303e-14	.	.	.
EDEG_01632	hypothetical protein	.	.	0.28	0	1.5	0.36	1.35	2.02	56.31	21.28	233.53	160.3	0.84	0.31	-6.86877	0.0152523	0.0320361	.	.	.	8.75565	9.17549e-10	3.18023e-08	6.31083	1.7711e-13	6.71477e-12	6.8623	9.16451e-18	6.16314e-16	.	.	.
EDEG_01633	hypothetical protein	.	.	0	0	0	0	0	0	12.53	3.35	91.73	41.03	0	0	-9.8051	0.0497085	0.0856471	.	.	.	9.06806	6.68492e-05	0.000545175	9.20089	4.98717e-08	5.93694e-07	9.37391	4.28396e-10	7.16591e-09	.	.	.
EDEG_01634	hypothetical protein	.	.	0.64	0	3.72	1.18	2.19	0.7	52.63	16.86	226.45	131.84	0.02	0	-12.0723	0.000604939	0.00240085	-1.89062	0.0446691	0.292002	7.41544	8.95703e-09	2.2353e-07	5.50812	1.12741e-11	2.62161e-10	5.99694	8.20932e-15	2.99041e-13	.	.	.
EDEG_01635	hypothetical protein	.	.	0	2.29	3.02	0.73	2.71	2.03	63.66	55.96	388.73	413.45	0	0	-13.6074	0.00239251	0.00716746	.	.	.	7.87712	3.26716e-08	7.16707e-07	6.70578	8.72403e-14	3.56531e-12	7.07459	8.58052e-18	5.88355e-16	.	.	.
EDEG_01636	hypothetical protein	.	.	0.83	2.57	362.73	166.83	1693.31	636.62	919.96	524.21	900.97	826.96	0.64	0.63	-10.0277	2.99166e-05	0.00019922	-8.54315	2.70449e-11	2.76747e-09	8.91004	1.80149e-12	1.56099e-10	.	.	.	.	.	.	2.25452	0.00800889	0.126369
EDEG_01637	hypothetical protein	.	.	0	0	147.83	178.22	809	545.76	399.04	557.88	646.21	880.05	0	0	-15.0101	2.52577e-05	0.00017611	-11.879	2.4696e-12	3.28046e-10	14.0565	3.71907e-14	7.58252e-12	.	.	.	.	.	.	2.12154	0.00405657	0.0712765
EDEG_01638	hypothetical protein	.	.	2.76	4.99	3.14	8.69	3.38	5.7	1.08	1.75	5.33	6.69	181.09	314.79	5.94571	2.62612e-15	3.22017e-13	.	.	.	.	.	.	.	.	.	.	.	.	.	.	.
EDEG_01639	hypothetical protein	.	.	2.59	4.01	0.59	1.29	2.38	1.19	1.23	3.29	0.91	4	48.66	48.08	4.30932	1.25277e-08	2.83749e-07	.	.	.	.	.	.	.	.	.	.	.	.	.	.	.
EDEG_01640	hypothetical protein	YBL024W NCL1, S-adenosyl-L-methionine-dependent tRNA: m5C-methyltransferase, methylates cytosine to m5C at several positions in tRNAs and intron-containing pre-tRNAs, similar to Nop2p and human proliferation associated nucleolar protein p120	.	140.3	97.63	50.27	24.47	69.29	42.13	111.75	59.15	41.69	24.08	49.94	31.34	.	.	.	1.7385	0.0181025	0.15725	.	.	.	.	.	.	.	.	.	.	.	.
EDEG_01641	hypothetical protein	YPR141C KAR3, Minus-end-directed microtubule motor that functions in mitosis and meiosis, localizes to the spindle pole body and localization is dependent on functional Cik1p, required for nuclear fusion during mating, potential Cdc28p substrate	.	29.81	22.32	38.29	31.79	46.78	52.19	32.26	30.1	100.89	68.09	394.62	288.01	2.90676	1.88889e-05	0.000135695	.	.	.	.	.	.	.	.	.	.	.	.	.	.	.
EDEG_01642	hypothetical protein	.	.	0	0	0	0	0	0	0	0	0	0	0	0	.	.	.	.	.	.	.	.	.	.	.	.	.	.	.	.	.	.
EDEG_01643	hypothetical protein	.	.	0.19	0	0.7	0.51	0.95	0	22.69	16.91	19.55	19.52	0.83	1.46	.	.	.	.	.	.	6.93088	3.89824e-08	8.34032e-07	5.21317	1.47874e-10	2.81849e-09	5.67858	7.95695e-14	2.46243e-12	.	.	.
EDEG_01644	hypothetical protein	.	.	0	0	0	0	0	0	0	0.58	0	0	0.35	0.2	.	.	.	.	.	.	.	.	.	.	.	.	.	.	.	.	.	.
EDEG_01645	hypothetical protein	YBR080C SEC18, ATPase required for the release of Sec17p during the 'priming' step in homotypic vacuole fusion and for ER to Golgi transport, homolog of the mammalian NSF	.	211.3	154.51	119.2	72.96	187.81	115.45	220.53	140.74	211.82	117.15	1.26	0.71	-7.31756	1.54655e-07	2.26626e-06	.	.	.	.	.	.	.	.	.	.	.	.	.	.	.
EDEG_01646	hypothetical protein	.	.	8.53	2.51	3.69	1.07	8.93	8.19	7.44	2.75	82.58	18.71	81.29	34.94	2.14754	0.0325318	0.0605354	.	.	.	.	.	.	1.74476	0.00929753	0.035559	1.52183	0.0037139	0.0150667	.	.	.
EDEG_01647	hypothetical protein	.	.	12.53	3.85	4.36	1.24	12.06	5.62	9.41	5.04	97.5	37.98	68.39	43.37	.	.	.	.	.	.	.	.	.	2.33365	0.00128562	0.006228	1.84466	0.000794764	0.00382296	1.82992	0.0354627	0.398631
EDEG_01648	hypothetical protein	.	.	13.89	3.27	2.17	0.53	15.53	10.19	10.98	5.37	129.21	32.22	0.41	0.53	-5.49849	0.00733021	0.0174356	.	.	.	.	.	.	2.14713	0.00483036	0.0199624	1.73959	0.00222876	0.00957491	3.39158	0.00130577	0.0283224
EDEG_01649	hypothetical protein	YHR144C DCD1, Deoxycytidine monophosphate dCMP deaminase required for dCTP and dTTP synthesis, expression is NOT cell cycle regulated	.	28.33	31.51	20.33	20.72	12.76	19.13	38.8	37.83	61.7	21.81	65.93	61.12	.	.	.	.	.	.	.	.	.	.	.	.	.	.	.	.	.	.
EDEG_01650	hypothetical protein	.	.	0	0	0	0	0	0	0	0	0	0.59	0	0	.	.	.	.	.	.	.	.	.	.	.	.	.	.	.	.	.	.
EDEG_01651	hypothetical protein	.	.	0	0	0	0	0.98	0	0.41	0.23	0.56	0.27	2.61	3.71	3.5247	0.000330597	0.00148061	.	.	.	.	.	.	.	.	.	.	.	.	.	.	.
EDEG_01652	hypothetical protein	.	.	0.16	0	0.3	0	0	0	1.91	3.85	3.65	8.31	2.93	2.34	.	.	.	.	.	.	5.1078	0.000139183	0.00101774	5.85758	2.63713e-07	2.67393e-06	5.58956	2.5613e-09	3.62626e-08	.	.	.
EDEG_01653	hypothetical protein	YNL330C RPD3, Histone deacetylase, regulates transcription and silencing, plays a role in regulating Ty1 transposition	.	474.92	271.36	284.66	135.83	354.14	173.02	379.8	175.16	308.25	135.17	3254.81	1759.74	3.29642	6.31854e-06	5.262e-05	.	.	.	.	.	.	.	.	.	.	.	.	.	.	.
EDEG_01654	hypothetical protein	.	.	0	0	0	0	0	0	0	0	0	0	0	0	.	.	.	.	.	.	.	.	.	.	.	.	.	.	.	.	.	.
EDEG_01655	hypothetical protein	.	.	4.79	15.79	7.83	20.27	5.85	23.68	7.12	17.54	5.37	22.69	98.18	180.75	3.28449	7.85052e-06	6.24529e-05	.	.	.	.	.	.	.	.	.	.	.	.	.	.	.
EDEG_01656	hypothetical protein	YDL195W SEC31, Essential phosphoprotein component p150 of the COPII coat of secretory pathway vesicles, in complex with Sec13p, required for ER-derived transport vesicle formation	.	446.31	291.97	229.1	151.8	329.9	203.32	379.61	254.44	293.59	181.99	825	568	.	.	.	.	.	.	.	.	.	.	.	.	.	.	.	.	.	.
EDEG_01657	hypothetical protein	YHR070W TRM5, tRNAm1G37methyltransferase, methylates a tRNA base adjacent to the anticodon that has a role in prevention of frameshifting, highly conserved across Archaea, Bacteria, and Eukarya	.	41.01	42.27	43.31	51.88	25.81	36.48	25.44	28.06	23.69	45.81	3.93	4.22	-3.13091	0.00674592	0.016285	.	.	.	.	.	.	.	.	.	.	.	.	.	.	.
EDEG_01658	hypothetical protein	.	.	0	0	0	0	0	0	0	0	0	0	0	0	.	.	.	.	.	.	.	.	.	.	.	.	.	.	.	.	.	.
EDEG_01659	hypothetical protein	.	.	65.88	106.81	104.08	122.68	73.32	95.78	73.22	96.33	41.43	57.35	282.3	274.68	1.85478	0.0105128	0.0236031	.	.	.	.	.	.	.	.	.	.	.	.	.	.	.
EDEG_01660	hypothetical protein	.	.	43.93	24.78	50.45	30.7	51.31	24.22	31.87	17.04	30.59	24.76	243.54	132.53	2.68539	0.000313782	0.0014178	.	.	.	.	.	.	.	.	.	.	.	.	.	.	.
EDEG_01661	hypothetical protein	.	.	35.3	23.93	47.84	38.07	41.3	22.47	21.65	15.76	14.9	14.81	119.13	82.47	2.15614	0.00692615	0.0166778	.	.	.	.	.	.	-1.14984	0.0304098	0.09785	-1.09545	0.0396936	0.112943	.	.	.
EDEG_01662	hypothetical protein	.	.	1.21	0	0	0	2.96	0	0.42	0	0	0.4	0	0	.	.	.	.	.	.	.	.	.	.	.	.	.	.	.	.	.	.
EDEG_01663	hypothetical protein	.	.	0	0	2.53	2	2.27	1.28	0.92	1.18	1.79	0.89	1.45	2	.	.	.	-6.9541	0.00037875	0.006224	7.43834	0.000988148	0.00556898	.	.	.	.	.	.	.	.	.
EDEG_01664	CMGC/CDK/CDC2 protein kinase	YBR160W CDC28, Catalytic subunit of the main cell cycle cyclin-dependent kinase CDK, alternately associates with G1 cyclins CLNs and G2/M cyclins CLBs which direct the CDK to specific substrates,YPL031C PHO85, Cyclin-dependent kinase, with ten cyclin partners, involved in regulating the cellular response to nutrient levels and environmental conditions and progression through the cell cycle	.	23.77	29.2	15.17	21.09	27.21	17.61	14.08	12.12	8.16	12.58	10.06	10.28	.	.	.	.	.	.	-1.26102	0.0497528	0.148396	.	.	.	.	.	.	.	.	.
EDEG_01665	hypothetical protein	.	Y	0	0	0	0	0	1.67	35.01	93.59	48.61	153.49	0	0	-11.6471	0.0182478	0.0373786	.	.	.	10.9076	1.39238e-07	2.56516e-06	7.62493	4.6406e-12	1.19899e-10	8.2608	1.75171e-15	6.96107e-14	.	.	.
EDEG_01666	hypothetical protein	.	.	3.19	2.63	2.9	8.45	6.24	3.46	1.88	2.7	3.13	5.97	0	0.18	-5.39227	0.00158387	0.0051517	.	.	.	.	.	.	.	.	.	.	.	.	.	.	.
EDEG_01667	hypothetical protein	.	Y	0	0	0	1.08	0	0	0.57	2.76	2.29	2.46	0.42	2.94	.	.	.	.	.	.	.	.	.	.	.	.	2.82895	0.040764	0.115433	.	.	.
EDEG_01668	hypothetical protein	.	.	0	0	0	0	0	0	0	0	0	0	0	0	.	.	.	.	.	.	.	.	.	.	.	.	.	.	.	.	.	.
EDEG_01669	hypothetical protein	.	.	0	0	0	0	0	0	0	0	0	0	0	0	.	.	.	.	.	.	.	.	.	.	.	.	.	.	.	.	.	.
EDEG_01670	hypothetical protein	.	.	849.02	3756.19	633.9	2498.42	381.36	2073.01	704.89	2497.71	318.46	846.95	88.45	191	-3.21337	0.0107392	0.0240005	.	.	.	.	.	.	.	.	.	.	.	.	.	.	.
EDEG_01671	hypothetical protein	.	.	0	0	0	1.45	0	0	0	2.47	0	0.37	2.25	2.07	.	.	.	.	.	.	.	.	.	.	.	.	.	.	.	.	.	.
EDEG_01672	hypothetical protein	.	.	0.75	7.75	4.1	5.97	0	4.14	3.87	11.03	2.11	14.82	2.58	3.41	.	.	.	.	.	.	.	.	.	.	.	.	.	.	.	.	.	.
EDEG_01673	hypothetical protein	.	.	0	0	0	0	0	0	11.68	29.76	15.16	81.64	4.28	10.34	.	.	.	.	.	.	10.1854	2.06618e-06	2.73335e-05	10.3184	6.6921e-10	1.11153e-08	10.4915	1.89021e-12	4.68798e-11	.	.	.
EDEG_01674	hypothetical protein	.	Y	1.55	12.82	1.41	12.34	5.7	12.82	15.58	73.16	16.35	52.14	0	0	-10.8349	0.00188367	0.00590191	.	.	.	2.71434	0.0285124	0.0955743	2.19669	0.00316402	0.0136248	2.40445	0.00109293	0.00507569	.	.	.
EDEG_01675	hypothetical protein	.	.	0	0	0	0	0	0	0	0	0	0	0	0	.	.	.	.	.	.	.	.	.	.	.	.	.	.	.	.	.	.
EDEG_01676	hypothetical protein	.	.	11.3	13.41	43.56	60.71	31.81	48.31	19.89	21.81	12.96	17.03	37.49	46.68	.	.	.	-1.81953	0.0179125	0.156882	.	.	.	-1.42001	0.014487	0.0520934	.	.	.	.	.	.
EDEG_01677	hypothetical protein	.	.	29.35	71.71	64.05	343.68	66.26	255.81	113.39	422.24	91.86	346.41	2.32	4.87	-5.97743	7.75174e-05	0.000435469	-2.05221	0.0296246	0.220148	2.3459	0.019949	0.0720993	.	.	.	.	.	.	.	.	.
EDEG_01678	hypothetical protein	YOL127W RPL25, Primary rRNA-binding ribosomal protein component of the large 60S ribosomal subunit, has similarity to E. coli L23 and rat L23a ribosomal proteins, binds to 26S rRNA via a conserved C-terminal motif	.	1267.88	5492.42	2324.66	10449	1263.04	7419.03	2040.24	9247.35	1382.58	5159.02	1007.09	3305.9	.	.	.	.	.	.	.	.	.	.	.	.	.	.	.	.	.	.
EDEG_01679	hypothetical protein	.	.	198.39	176.33	290.15	357.02	3610.24	3337.87	36.32	49.02	144.48	127.15	51.63	66.78	-2.71604	0.0337184	0.0623842	-2.9213	0.00191498	0.0238475	.	.	.	-4.40246	1.85273e-07	1.94064e-06	-3.81487	2.40894e-05	0.000164533	3.52034	3.53232e-05	0.00151105
EDEG_01680	small GTP-binding protein domain	YIL118W RHO3, Non-essential small GTPase of the Rho/Rac subfamily of Ras-like proteins involved in the establishment of cell polarity, GTPase activity positively regulated by the GTPase activating protein GAP Rgd1p,YPR165W RHO1, GTP-binding protein of the rho subfamily of Ras-like proteins, involved in establishment of cell polarity, regulates protein kinase C Pkc1p and the cell wall synthesizing…	.	19.83	39.11	14.89	23.39	6.32	20.54	22.95	48.85	519.36	759.46	369.16	652.95	.	.	.	.	.	.	3.43099	0.00453386	0.0209525	4.1997	6.83618e-07	6.39265e-06	3.90938	6.80615e-08	7.62856e-07	.	.	.
EDEG_01681	small GTP-binding protein domain	.	.	0	1.13	1	2.19	0	3.03	5.71	23.28	22.39	66.9	5.47	3.96	.	.	.	.	.	.	6.12986	4.71633e-05	0.000400657	4.19321	2.47326e-06	2.10922e-05	4.68857	4.64836e-08	5.47317e-07	.	.	.
EDEG_01682	hypothetical protein	.	.	165.64	159.21	93.3	97.09	69.46	76.43	133.04	117.56	66.53	70.69	5.1	4.72	-4.43261	8.69872e-05	0.00048174	.	.	.	.	.	.	.	.	.	.	.	.	.	.	.
EDEG_01683	hypothetical protein	.	.	10.68	9.54	11.91	11.88	8.9	10.23	4.2	6.02	2.04	7.54	1.18	1.47	-2.44817	0.036064	0.066003	.	.	.	.	.	.	.	.	.	.	.	.	.	.	.
EDEG_01684	hypothetical protein	.	.	3.65	0.84	5.16	6.43	4.95	5.2	5.82	2.74	4.67	4.6	30.89	16.27	2.38356	0.00179083	0.00569096	.	.	.	.	.	.	.	.	.	.	.	.	.	.	.
EDEG_01685	hypothetical protein	.	.	32.7	12.26	68.46	19.67	41.19	30.88	79.51	17.88	86.19	22.82	1.7	0.37	-5.28835	0.00104047	0.00372975	.	.	.	.	.	.	.	.	.	.	.	.	.	.	.
EDEG_01686	hypothetical protein	.	.	90.48	259.95	118	358.45	141.91	430.12	64.1	190.16	61.28	154.84	3035.63	5352.63	4.74118	8.22943e-10	2.4185e-08	.	.	.	.	.	.	-1.22683	0.045988	0.136859	.	.	.	.	.	.
EDEG_01687	hypothetical protein	.	.	180.97	104.01	89.66	53.25	126.35	63.63	85.98	55.25	189.85	112.25	797.89	428.08	2.62128	0.000395569	0.00170616	.	.	.	.	.	.	.	.	.	.	.	.	.	.	.
EDEG_01688	hypothetical protein	.	Y	33.34	39.29	49.07	48.13	123.44	89.67	4.5	5.73	7.57	9.22	115.58	107.14	.	.	.	.	.	.	-2.63618	0.000161823	0.00115884	-3.4717	2.46015e-08	3.13176e-07	-3.18094	4.30228e-07	4.22614e-06	.	.	.
EDEG_01689	hypothetical protein	.	.	16.51	12.31	21.71	27.89	31.78	43.78	15.06	19.01	47.3	36.12	202.72	198.69	2.96526	3.13773e-05	0.000205484	.	.	.	.	.	.	.	.	.	.	.	.	.	.	.
EDEG_01690	hypothetical protein	.	.	12.41	11.48	21.01	13.03	15.7	13.34	7.55	11.1	7.81	15.87	359.02	263.55	4.68479	1.32082e-11	7.33879e-10	.	.	.	.	.	.	.	.	.	.	.	.	.	.	.
EDEG_01691	hypothetical protein	YKL017C HCS1, Hexameric DNA polymerase alpha-associated DNA helicase A involved in lagging strand DNA synthesis, contains single-stranded DNA stimulated ATPase and dATPase activities, replication protein A stimulates helicase and ATPase activities	.	20.35	13.32	13.8	16.88	16.58	12.43	18.65	14.75	12.01	16.82	42.43	79.81	1.86872	0.00434782	0.0114525	.	.	.	.	.	.	.	.	.	.	.	.	.	.	.
EDEG_01692	hypothetical protein	.	.	33.97	48.85	39.62	54.02	40.99	45.43	28.36	29.39	20.96	25.19	216.34	163.02	2.5827	0.000527864	0.00216005	.	.	.	.	.	.	.	.	.	.	.	.	.	.	.
EDEG_01693	hypothetical protein	.	.	7.07	9.53	52.67	51.63	74.77	51.07	12.64	9.77	11.63	17.75	411.04	510.45	4.45359	1.27436e-07	1.95328e-06	-2.63844	0.000282348	0.00473749	.	.	.	-2.07038	9.26721e-05	0.000586643	-1.50463	0.00831927	0.0305593	.	.	.
EDEG_01694	hypothetical protein	.	.	45.6	16.87	40.7	21.24	39.06	19.8	37.55	15.45	16.6	12.24	106.74	59.61	1.75233	0.0151018	0.0317951	.	.	.	.	.	.	.	.	.	.	.	.	.	.	.
EDEG_01695	hypothetical protein	.	.	0	0	0	0	0	0	0	0	0	0	0	0	.	.	.	.	.	.	.	.	.	.	.	.	.	.	.	.	.	.
EDEG_01696	hypothetical protein	.	.	0	0	0	0	0	0	0	0	0	0	0	0	.	.	.	.	.	.	.	.	.	.	.	.	.	.	.	.	.	.
EDEG_01697	hypothetical protein	.	.	2.33	1.47	2.77	2.69	3.48	2.05	3.48	2.58	3.7	3.63	2.78	1.13	.	.	.	.	.	.	.	.	.	.	.	.	.	.	.	.	.	.
EDEG_01698	hypothetical protein	.	.	25.39	18	27.14	19.05	29.17	18.08	32.04	26.53	34.03	42.17	36.68	23.99	.	.	.	.	.	.	.	.	.	.	.	.	.	.	.	.	.	.
EDEG_01699	hypothetical protein	.	.	0	0	0	3.01	0	0	1.96	1.26	0	0	0.19	0	.	.	.	.	.	.	.	.	.	.	.	.	.	.	.	.	.	.
EDEG_01700	hypothetical protein	.	.	49.21	248.44	124.95	545.81	85.06	398.19	55.75	222.94	60.7	202.01	123.49	238.47	.	.	.	.	.	.	.	.	.	.	.	.	.	.	.	.	.	.
EDEG_01701	hypothetical protein	.	.	180.8	135.24	151.47	92.27	163.26	95.31	171.01	99.56	176.55	144.53	192.62	144.46	.	.	.	.	.	.	.	.	.	.	.	.	.	.	.	.	.	.
EDEG_01702	hypothetical protein	YGL150C INO80, ATPase that forms a large complex, containing actin and several actin-related proteins, that has chromatin remodeling activity and 3' to 5' DNA helicase activity in vitro, shows similarity to the Snf2p family of ATPases	.	158.96	78	98.15	48.08	138.16	64.5	123.67	60.43	103.07	49.03	128.26	76.65	.	.	.	.	.	.	.	.	.	.	.	.	.	.	.	.	.	.
EDEG_01703	hypothetical protein	.	.	0	0	22.14	27.33	18.13	19.41	0.37	2.09	2.23	3.54	0.54	1	.	.	.	-8.24674	3.85019e-06	0.000130579	.	.	.	-3.50817	1.5502e-06	1.37028e-05	-2.81738	0.00532307	0.0207516	.	.	.
EDEG_01704	hypothetical protein	YDL128W VCX1, Vacuolar H+/Ca2+ exchanger involved in control of cytosolic Ca2+ concentration, has similarity to sodium/calcium exchangers, including the bovine Na+/Ca2+,K+ antiporter	.	25.01	12.33	32.6	16.76	18.67	9.76	25.12	12.18	12.47	8.91	16.79	10.03	.	.	.	.	.	.	.	.	.	.	.	.	.	.	.	.	.	.
EDEG_01705	hypothetical protein	YDL128W VCX1, Vacuolar H+/Ca2+ exchanger involved in control of cytosolic Ca2+ concentration, has similarity to sodium/calcium exchangers, including the bovine Na+/Ca2+,K+ antiporter	.	10.76	3.17	11.81	7.04	8.3	3.05	9.44	3.86	2.88	1.13	6.17	3.77	.	.	.	.	.	.	.	.	.	.	.	.	.	.	.	.	.	.
EDEG_01706	hypothetical protein	.	.	47.88	40.83	50.97	32.5	37.61	30.92	31.57	27.14	16.36	28.08	8.08	6.19	-2.15429	0.0366351	0.0668074	.	.	.	.	.	.	.	.	.	.	.	.	.	.	.
EDEG_01707	hypothetical protein	.	.	53.43	57.53	47.01	40.85	46.45	41.89	33.77	28.45	22.9	40.74	9.41	7.97	-2.13944	0.0372541	0.0676931	.	.	.	.	.	.	.	.	.	.	.	.	.	.	.
EDEG_01708	iron donor protein CyaY	YDL120W YFH1, Frataxin, regulates mitochondrial iron accumulation	.	16.41	75.22	16.58	120.7	11.89	101.42	18.29	101.48	7.68	59.89	11.25	25.07	.	.	.	.	.	.	.	.	.	.	.	.	.	.	.	.	.	.
EDEG_01709	hypothetical protein	.	Y	0	1	0.88	2.56	0	0.89	172.7	226.56	69.85	307.04	0	0.09	-11.4869	0.00320487	0.00893365	.	.	.	9.08651	1.56049e-10	6.4557e-09	7.36885	4.24959e-17	4.11738e-15	7.83432	1.34494e-22	3.35948e-20	.	.	.
EDEG_01710	hypothetical protein	.	.	25.11	145.36	28.09	334.83	42.5	338.08	44.75	411.09	29.8	226.36	30.62	131.14	.	.	.	.	.	.	.	.	.	.	.	.	.	.	.	.	.	.
EDEG_01711	hypothetical protein	.	.	0.75	0.39	1.7	1.73	0.91	1.71	2.33	1.48	1.57	1.44	1.5	2.19	.	.	.	.	.	.	.	.	.	.	.	.	.	.	.	.	.	.
EDEG_01712	ribosomal protein S5	YGL123W RPS2, Protein component of the small 40S subunit, essential for control of translational accuracy, has similarity to E. coli S5 and rat S2 ribosomal proteins	.	2446.74	4767.24	1671.11	2316.77	1494.08	2390.02	2487.07	3747.28	1655.44	1923.01	1397.45	1970.38	.	.	.	.	.	.	.	.	.	.	.	.	.	.	.	.	.	.
EDEG_01713	hypothetical protein	YGR054W Hypothetical protein	.	156.99	119.49	78.74	69.26	64.23	70.94	98.07	64.11	74.82	57.78	161.01	119.35	.	.	.	.	.	.	.	.	.	.	.	.	.	.	.	.	.	.
EDEG_01714	hypothetical protein	YHR047C AAP1, Arginine/alanine aminopeptidase, overproduction stimulates glycogen accumulation,YKL157W APE2, Zinc-dependent metallopeptidase yscII, may have a role in obtaining leucine from dipeptide substrates, sequence coordinates have changed since RT-PCR analysis showed that the adjacent ORF YKL158W comprises the 5' exon of APE2/YKL157W	.	847.43	342.01	286.99	131.04	637.15	257.28	461.65	218.91	830.88	191.98	73.94	45.02	-2.64431	0.0188879	0.0385344	.	.	.	.	.	.	.	.	.	.	.	.	.	.	.
EDEG_01715	hypothetical protein	.	.	736.32	354.57	304.58	120.01	532.19	255.89	572.89	253.93	981.13	291.64	138.98	63.65	.	.	.	.	.	.	.	.	.	.	.	.	.	.	.	.	.	.
EDEG_01716	hypothetical protein	.	.	0	0	0	0	0	0	0	0	0	0	0	0	.	.	.	.	.	.	.	.	.	.	.	.	.	.	.	.	.	.
EDEG_01717	hypothetical protein	.	.	160.23	524.54	305.9	1410.26	259.58	980.3	468.26	2303.41	358.24	1480.53	37.42	99.26	-3.93816	0.00540298	0.0136845	.	.	.	.	.	.	.	.	.	.	.	.	.	.	.
EDEG_01718	hypothetical protein	.	.	2.76	8.55	2.51	3.05	4.5	11.82	6.37	19.73	63.94	105.65	12.31	11.58	.	.	.	.	.	.	3.16411	0.00748493	0.0323073	3.17202	0.000154951	0.000925458	3.20883	1.74027e-05	0.000122203	.	.	.
EDEG_01719	hypothetical protein	.	.	48.82	98.52	61.37	133	51.43	114.71	44.54	93.71	49.54	102.03	197.75	334.87	1.74541	0.00994716	0.0225444	.	.	.	.	.	.	.	.	.	.	.	.	.	.	.
EDEG_01720	hypothetical protein	.	.	2.22	0	4.03	1.47	5.42	3.05	21.86	9.07	44.33	12.22	22.13	9.86	.	.	.	.	.	.	3.29392	0.000636085	0.00381431	2.40613	0.000713937	0.00368375	2.71124	6.03605e-05	0.000371621	.	.	.
EDEG_01721	hypothetical protein	.	.	1.01	0	0	0	17.23	1.85	21.59	7.95	53.67	5.38	0.17	0.19	-5.83456	0.0292862	0.0553357	.	.	.	4.19579	0.00157748	0.00845061	2.06881	0.0350906	0.109507	2.58681	0.00546566	0.0211431	.	.	.
EDEG_01722	hypothetical protein	.	.	1.59	0.66	0	0.42	7.79	1.75	9.59	5.21	33.49	5.96	0.22	0.12	-5.29667	0.0164126	0.0341306	.	.	.	2.60994	0.00304992	0.0148053	2.19328	0.00823598	0.0320973	2.37188	0.00124377	0.00567074	3.92379	0.00190646	0.0385148
EDEG_01723	hypothetical protein	.	.	1.63	0	0	0.72	5.31	0	11.07	4.59	40.33	9.42	0.19	0.21	-5.34103	0.0490725	0.0849571	.	.	.	3.13096	0.002218	0.011322	3.19612	0.000532041	0.00282297	3.21419	5.82304e-05	0.000361049	.	.	.
EDEG_01724	hypothetical protein	.	Y	4.94	0.66	2.03	1.27	20.65	9.93	29.35	10.69	83.36	12.08	0.38	0.3	-5.7126	0.00268799	0.00782697	.	.	.	2.50285	0.00169709	0.00903549	1.7057	0.0164968	0.0580515	1.98758	0.00257119	0.0109518	3.29222	0.000199732	0.00597258
EDEG_01725	hypothetical protein	.	.	10.63	4.38	0.97	2.11	0	0	0.74	3	1.49	1.69	0	0.05	-6.31144	0.0167268	0.0347028	3.32818	0.000313315	0.00522957	-2.64268	0.00350418	0.0167063	.	.	.	.	.	.	.	.	.
EDEG_01726	hypothetical protein	.	.	20.36	107.56	16.26	34.19	23.08	48.26	17.7	59.62	21.6	44.7	28.95	105.47	.	.	.	.	.	.	.	.	.	.	.	.	.	.	.	.	.	.
EDEG_01727	hypothetical protein	.	.	158.16	185.44	84.61	113.46	133.48	156.43	90.03	106.95	118.79	83.18	69.09	62.68	.	.	.	.	.	.	.	.	.	.	.	.	.	.	.	.	.	.
EDEG_01728	hypothetical protein	.	Y	8.38	14.28	11.26	12.06	14.26	19.37	29.49	36.78	14.83	33.59	0.06	0	-9.29312	3.22746e-05	0.000209431	.	.	.	.	.	.	.	.	.	.	.	.	.	.	.
EDEG_01729	hypothetical protein	.	.	67.96	91.94	16.34	43.78	33.41	59.32	43.52	55.75	44.39	67.09	125.11	139.69	.	.	.	.	.	.	.	.	.	.	.	.	.	.	.	.	.	.
EDEG_01730	hypothetical protein	.	.	0.91	0.62	0.55	1.01	0	2.77	26.09	23.18	33.68	37.77	46.27	39.04	.	.	.	.	.	.	4.94956	1.94303e-06	2.61297e-05	4.58737	4.16551e-09	6.05388e-08	4.75037	9.56342e-12	2.1438e-10	.	.	.
EDEG_01731	hypothetical protein	.	.	1.37	0.94	0	0.9	1.12	3.36	6.57	8.52	36.32	24.73	0	0.01	-10.1837	0.00998256	0.0226102	.	.	.	3.43318	0.000935479	0.00533285	3.64767	2.36164e-05	0.000171613	3.60737	1.27301e-06	1.1444e-05	.	.	.
EDEG_01732	hypothetical protein	YMR043W MCM1, Transcription factor involved in cell-type-specific transcription and pheromone response, plays a central role in the formation of both repressor and activator complexes,YMR042W ARG80, Transcription factor involved in regulation of arginine-responsive genes, acts with Arg81p and Arg82p	.	214.56	96.17	304.04	90.2	251.79	105.39	351.94	113.11	194.6	113.83	526.16	207.99	.	.	.	.	.	.	.	.	.	.	.	.	.	.	.	.	.	.
EDEG_01733	hypothetical protein	.	.	56.63	67.83	83.68	84.03	62.25	77.6	99.41	77.26	28.89	42.41	141.84	156.8	.	.	.	.	.	.	.	.	.	.	.	.	.	.	.	.	.	.
EDEG_01734	hypothetical protein	.	.	80.46	47.89	44.59	25.92	77.72	46.17	107.47	74.79	451.52	181.85	10.86	5.99	-3.86962	0.00567078	0.014171	.	.	.	.	.	.	1.75658	0.00305044	0.0132502	1.43125	0.00262253	0.0111163	.	.	.
EDEG_01735	hypothetical protein	.	.	18.55	34.91	35.71	104.7	17.34	58.01	12.45	27.69	6.89	23.87	49.83	82.96	.	.	.	.	.	.	.	.	.	-1.70592	0.0129939	0.0478591	-1.3438	0.0331955	0.0978955	.	.	.
EDEG_01736	hypothetical protein	.	Y	2.37	0	2.16	4.71	4.35	3.26	0.41	0.33	0.83	4.75	0	0	.	.	.	.	.	.	.	.	.	.	.	.	.	.	.	.	.	.
EDEG_01737	hypothetical protein	.	.	0	0	0	0	0	0	0	0	0	0	0	0	.	.	.	.	.	.	.	.	.	.	.	.	.	.	.	.	.	.
EDEG_01738	hypothetical protein	.	.	0	0	0	0	0	0	0	0	0	0	0	0	.	.	.	.	.	.	.	.	.	.	.	.	.	.	.	.	.	.
EDEG_01740	hypothetical protein	.	Y	33.85	39.69	107.31	120.14	47.85	74.09	40.05	49.38	14.4	23.02	2.2	2.55	-4.24657	0.000588905	0.00235033	.	.	.	.	.	.	-1.50916	0.0107216	0.0400708	-1.14212	0.0415136	0.117359	.	.	.
EDEG_01741	hypothetical protein	.	.	26.67	12.54	2.55	0.62	50.34	42.88	18.28	15.56	217.7	77.49	0.16	0.27	-7.67672	0.00062842	0.00248296	.	.	.	.	.	.	.	.	.	1.32675	0.0269411	0.0826429	5.03274	5.70424e-07	6.75733e-05
EDEG_01742	hypothetical protein	.	.	27.43	4.41	2.83	2.06	66.11	26.39	29.55	11.85	239.9	49.62	66.18	36.95	.	.	.	.	.	.	1.10802	0.0411909	0.128065	.	.	.	1.27678	0.02181	0.0695889	4.28856	5.15953e-07	6.62139e-05
EDEG_01743	hypothetical protein	.	.	30.46	11.73	6.69	4.43	66.29	46.63	46.42	28.88	412.72	126.63	92.79	51.98	.	.	.	.	.	.	1.82936	0.00970215	0.039749	1.90953	0.00721596	0.028569	1.91893	0.00120341	0.00552274	3.46297	2.24664e-05	0.00112832
EDEG_01744	hypothetical protein	.	.	2.55	1.76	0.77	0.28	0.52	1.56	6.77	7.2	1.49	2.27	5.33	2.98	.	.	.	.	.	.	.	.	.	2.60731	0.00284835	0.0124969	1.72512	0.01663	0.0551233	.	.	.
EDEG_01745	hypothetical protein	.	Y	0	0	0	0	0	0	0	0	0	0	0	0	.	.	.	.	.	.	.	.	.	.	.	.	.	.	.	.	.	.
EDEG_01746	hypothetical protein	.	Y	12.23	6.52	1.53	8.09	12.37	14.68	10.5	10.1	135.74	51.56	0.76	0.2	-5.79551	0.00157978	0.0051517	.	.	.	1.54057	0.0263995	0.0902111	1.96122	0.00220906	0.0100198	1.83249	0.000533248	0.00267159	1.48068	0.0477248	0.505129
EDEG_01747	hypothetical protein	.	.	0.56	0	1.02	0.56	1.03	0	6.8	5.61	4.34	9.01	7.13	8.13	.	.	.	.	.	.	3.96908	9.67701e-05	0.000755417	3.45647	2.2356e-05	0.000163475	3.664	1.02983e-06	9.42218e-06	.	.	.
EDEG_01748	hypothetical protein	.	.	11.05	5.26	17.01	4.5	8.32	3.12	15.72	5.27	17.89	3.41	15.3	4.99	.	.	.	.	.	.	.	.	.	.	.	.	.	.	.	.	.	.
EDEG_01749	hypothetical protein	.	.	24.64	12.96	41.15	12.65	24.59	13.37	31.15	11.7	19.93	8.02	34.5	16.78	.	.	.	.	.	.	.	.	.	.	.	.	.	.	.	.	.	.
EDEG_01750	hypothetical protein	.	.	11.71	7.35	17.81	8.93	13.07	7.46	15.71	6.17	5	2.85	5.93	7.51	.	.	.	.	.	.	.	.	.	.	.	.	.	.	.	.	.	.
EDEG_01751	hypothetical protein	YLR106C MDN1, Huge dynein-related AAA-type ATPase midasin, forms extended pre-60S particle with the Rix1 complex Rix1p-Ipi1p-Ipi3p, may mediate ATP-dependent remodeling of 60S subunits and subsequent export from nucleoplasm to cytoplasm	.	18.51	7.78	35	13.84	15.96	7.67	21.48	7.88	15.95	4.63	5.78	3.15	.	.	.	.	.	.	.	.	.	.	.	.	.	.	.	.	.	.
EDEG_01752	hypothetical protein	.	.	158.58	133.25	120.53	161.83	158.14	137.29	22.52	26.19	23.26	29.62	181.66	103.14	.	.	.	.	.	.	-2.78217	3.95435e-05	0.000342645	-2.5366	1.06848e-05	8.27227e-05	-2.59203	1.31158e-05	9.47642e-05	.	.	.
EDEG_01753	hypothetical protein	.	.	0	0	0	0	0	0	0	0	0	0.4	0	0	.	.	.	.	.	.	.	.	.	.	.	.	.	.	.	.	.	.
EDEG_01754	hypothetical protein	.	.	0	0	2.01	1.46	0	5.4	210.82	256.8	1131.94	909.76	5.3	5.16	-6.17872	0.0488507	0.0847283	-5.49668	0.042621	0.285453	14.8083	1.2798e-13	2.12564e-11	7.84974	3.60123e-17	3.80639e-15	8.53863	2.31178e-21	4.25489e-19	.	.	.
EDEG_01755	hypothetical protein	.	.	16.61	7.93	15.94	12.21	9.4	8.18	4.47	4.08	3.24	6.06	0.55	0.55	-3.69581	0.00330206	0.00913073	.	.	.	-1.74965	0.0161492	0.0606426	-1.31159	0.0185947	0.0640261	-1.44827	0.0117817	0.0407525	.	.	.
EDEG_01756	hypothetical protein	YJR093C FIP1, Subunit of cleavage polyadenylation factor CPF, interacts directly with polyA polymerase Pap1p to regulate its activity	.	88.67	101.04	74.33	48.93	74.24	72.73	71.63	56.83	61.57	64.44	117.06	103.42	.	.	.	.	.	.	.	.	.	.	.	.	.	.	.	.	.	.
EDEG_01757	hypothetical protein	YMR121C RPL15B, Protein component of the large 60S ribosomal subunit, nearly identical to Rpl15Ap and has similarity to rat L15 ribosomal protein, binds to 5.8 S rRNA,YLR029C RPL15A, Protein component of the large 60S ribosomal subunit, nearly identical to Rpl15Bp and has similarity to rat L15 ribosomal protein, binds to 5.8 S rRNA	.	3176.19	6956.98	2544.09	5577.84	2428.99	4681.41	3107.51	6073.44	1832.49	2929.32	1481.36	1769.91	.	.	.	.	.	.	.	.	.	.	.	.	.	.	.	.	.	.
EDEG_01758	hypothetical protein	.	Y	56.71	68.68	23.98	31.42	31.45	42.31	38.32	45	20.82	30.39	44.65	47.61	.	.	.	.	.	.	.	.	.	.	.	.	.	.	.	.	.	.
EDEG_01759	hypothetical protein	.	.	156.2	387.32	60.94	205.9	21.65	131	10.43	58.48	8.87	57.65	220.92	529.54	2.26561	0.0359205	0.0657741	1.14598	0.0308617	0.225659	-2.87552	2.95733e-05	0.000264861	-1.72205	0.0202006	0.068943	-2.21571	0.00197232	0.00858929	.	.	.
EDEG_01760	hypothetical protein	.	Y	1.62	1.67	1.47	5.36	2.97	6.68	49.61	33.81	71.04	45.72	0.42	0.61	-6.00307	0.00729768	0.0173931	.	.	.	4.57407	3.84729e-06	4.66249e-05	3.38438	4.14169e-07	4.02402e-06	3.75495	1.37212e-09	2.05936e-08	.	.	.
EDEG_01761	CMGC/CDK protein kinase	.	.	43.3	50.07	50.03	51.41	39.58	60.97	55.14	59.07	99.58	114.59	83.51	59.06	.	.	.	.	.	.	.	.	.	.	.	.	.	.	.	.	.	.
EDEG_01762	hypothetical protein	.	.	1.79	2.11	7.43	5.74	0	2.34	3.18	2.16	3.22	6.05	149.34	117.89	5.14563	1.73897e-11	9.36934e-10	.	.	.	.	.	.	.	.	.	.	.	.	-2.09953	0.024965	0.304286
EDEG_01763	hypothetical protein	.	.	0	0	0	0	0	0	0	0	0	0	0	0	.	.	.	.	.	.	.	.	.	.	.	.	.	.	.	.	.	.
EDEG_01764	hypothetical protein	.	.	2.15	1.66	5.36	4.61	5.25	4.92	10.94	9.68	7.9	14.95	11.67	9.79	.	.	.	.	.	.	2.3247	0.0119833	0.0473055	.	.	.	1.55484	0.0202825	0.0654826	.	.	.
EDEG_01765	hypothetical protein	.	.	0	0	1.7	0	1.14	0.86	3.71	3.55	5.57	7.64	76.39	74.78	4.32211	1.62651e-07	2.35117e-06	.	.	.	8.7591	2.27545e-05	0.000210874	2.59967	0.00201164	0.00924453	3.28483	0.000215162	0.00117382	.	.	.
EDEG_01766	hypothetical protein	.	.	16.53	32.54	55.33	99.44	31.23	46.14	17.93	74.14	30.57	143.34	34.77	34.39	.	.	.	.	.	.	.	.	.	.	.	.	.	.	.	.	.	.
EDEG_01767	hypothetical protein	.	.	38.06	65.1	44.82	61.82	25.38	55.49	56.99	75.11	20.02	38.27	90.29	109.76	.	.	.	.	.	.	.	.	.	.	.	.	.	.	.	.	.	.
EDEG_01768	hypothetical protein	.	.	2.14	0	5.19	3.78	3.49	1.31	3.21	2.41	3	4.53	10.89	9.58	1.65996	0.0341191	0.06306	.	.	.	.	.	.	.	.	.	.	.	.	.	.	.
EDEG_01769	hypothetical protein	.	.	0.61	4.99	4.4	11.21	8.88	18.85	34.74	93.82	1982.41	8725.63	268.95	725.43	.	.	.	.	.	.	10.4072	8.64435e-07	1.31409e-05	8.18758	2.23452e-10	4.03835e-09	8.71404	5.02806e-14	1.59847e-12	.	.	.
EDEG_01770	hypothetical protein	.	Y	287.57	241.93	14.43	24.52	7.55	16.98	6.71	9.68	4.95	8.4	0.83	1.08	-5.44942	0.00359368	0.00976133	4.17183	1.00175e-10	9.39289e-09	-5.3692	2.22947e-13	3.12771e-11	.	.	.	-4.00771	4.13562e-05	0.000265247	.	.	.
EDEG_01771	hypothetical protein	.	.	0	0	0	0	0	0	0	0	0	0	0	0	.	.	.	.	.	.	.	.	.	.	.	.	.	.	.	.	.	.
EDEG_01772	hypothetical protein	.	.	22.4	19.79	105.1	79.05	55.29	40.27	56.86	61.82	38	93.17	5.23	17.71	-2.51633	0.0364959	0.0666561	-1.54607	0.0285518	0.216207	.	.	.	.	.	.	.	.	.	.	.	.
EDEG_01773	hypothetical protein	.	.	189.55	91.97	19.06	16.82	8.72	11.45	4.24	3.65	6.57	6.7	22.13	21.22	.	.	.	3.6177	3.60516e-08	1.88414e-06	-5.16615	6.6042e-12	4.48826e-10	-1.53963	0.0165001	0.0580515	-3.86262	3.31398e-05	0.00021866	.	.	.
EDEG_01774	hypothetical protein	.	Y	92.51	55.95	15.61	13.8	38.98	17.98	3.39	3.8	4.73	6.91	6.73	5.33	.	.	.	2.21009	0.00319696	0.0366615	-4.29567	1.7296e-09	5.2586e-08	-2.07776	0.000332164	0.00182742	-3.26048	6.1639e-06	4.81142e-05	.	.	.
EDEG_01775	hypothetical protein	.	.	0	0	0	0	0	0	0	0	0	0	0	0	.	.	.	.	.	.	.	.	.	.	.	.	.	.	.	.	.	.
EDEG_01776	DNA-directed RNA polymerase II subunit RPB2	YOR151C RPB2, RNA polymerase II second largest subunit B150, part of central core, similar to bacterial beta subunit,YOR207C RET1, Second-largest subunit of RNA polymerase III, which is responsible for the transcription of tRNA and 5S RNA genes, and other low molecular weight RNAs	.	417.7	215.67	472.34	172.19	303.3	136.5	360.18	152.86	280.52	159.4	52.99	32.05	-2.57149	0.0175782	0.0362787	.	.	.	.	.	.	.	.	.	.	.	.	.	.	.
EDEG_01777	hypothetical protein	YOR151C RPB2, RNA polymerase II second largest subunit B150, part of central core, similar to bacterial beta subunit,YOR207C RET1, Second-largest subunit of RNA polymerase III, which is responsible for the transcription of tRNA and 5S RNA genes, and other low molecular weight RNAs	.	329.55	136.11	278.25	121.98	251.71	88.39	216.79	91.7	85.39	48.02	43.55	22.09	-2.14352	0.0363555	0.066468	.	.	.	.	.	.	.	.	.	.	.	.	.	.	.
EDEG_01778	hypothetical protein	.	.	132.42	125.37	165.05	151.38	154.09	159.28	79.4	76.86	86.46	77.59	558.44	407.36	2.28727	0.00309055	0.00875298	.	.	.	.	.	.	.	.	.	.	.	.	.	.	.
EDEG_01779	hypothetical protein	.	.	74.08	69.19	50.59	59.57	56.7	65.51	91.22	90.48	81.51	76.68	122.95	106.25	.	.	.	.	.	.	.	.	.	.	.	.	.	.	.	.	.	.
EDEG_01780	hypothetical protein	YNR008W LRO1, Acyltransferase that catalyzes diacylglycerol esterification, one of several acyltransferases that contribute to triglyceride synthesis, putative homolog of human lecithin cholesterol acyltransferase	.	51.51	36.26	82.44	51.85	62.6	51.45	60.59	45.57	28.99	37.94	488.3	282.31	2.98513	5.05131e-06	4.36977e-05	.	.	.	.	.	.	.	.	.	.	.	.	.	.	.
EDEG_01781	hypothetical protein	YNR008W LRO1, Acyltransferase that catalyzes diacylglycerol esterification, one of several acyltransferases that contribute to triglyceride synthesis, putative homolog of human lecithin cholesterol acyltransferase	.	55.1	21.04	88.43	32.41	67.37	32.42	50.46	26.47	28.15	15.45	564.07	220.67	3.45512	2.01878e-06	2.06882e-05	.	.	.	.	.	.	.	.	.	.	.	.	.	.	.
EDEG_01782	hypothetical protein	.	.	3.46	3.84	3.38	3.17	7.78	6.82	5.43	4.05	10.44	8.88	4.05	2.11	.	.	.	.	.	.	.	.	.	.	.	.	.	.	.	.	.	.
EDEG_01783	hypothetical protein	.	.	8.77	8.51	6.1	8.54	3.79	8.04	5.18	7.86	3.26	6.12	30.76	34.51	2.33317	0.0021337	0.00655219	.	.	.	.	.	.	.	.	.	.	.	.	.	.	.
EDEG_01784	hypothetical protein	.	.	72.56	173.49	181.65	461.41	64.29	223.63	81.47	200.15	45.73	135.73	103.68	160.23	.	.	.	.	.	.	.	.	.	.	.	.	.	.	.	.	.	.
EDEG_01785	hypothetical protein	.	.	258.89	293.35	247.6	379.48	248.89	407.73	133.37	109.92	222.16	123.31	1044.84	815.57	2.32943	0.00405544	0.0108105	.	.	.	.	.	.	-1.36996	0.0346546	0.108701	-1.29664	0.0391197	0.11159	.	.	.
EDEG_01786	hypothetical protein	.	.	2.95	2.03	3.58	6.19	5.42	6.77	6.89	12.49	3.8	12.25	0.38	0.61	-4.03847	0.00772725	0.0182216	.	.	.	.	.	.	.	.	.	.	.	.	.	.	.
EDEG_01787	hypothetical protein	.	.	99.78	250.22	69.18	136.65	10.34	85.25	14.79	32.66	46.85	66.78	46.59	68.52	.	.	.	.	.	.	-2.14478	0.000768527	0.00449952	.	.	.	-1.55204	0.0276059	0.0840261	.	.	.
EDEG_01788	hypothetical protein	.	.	1.92	3.97	0.87	5.73	8.23	8.82	14.3	22.84	55.33	69.7	2.23	2	.	.	.	.	.	.	3.67086	0.000501609	0.00309907	2.72307	0.000280992	0.00158849	3.04147	1.12952e-05	8.31705e-05	.	.	.
EDEG_01789	hypothetical protein	.	.	0	0	0	0	0	0	0	0	0	0	0	0	.	.	.	.	.	.	.	.	.	.	.	.	.	.	.	.	.	.
EDEG_01790	hypothetical protein	.	.	0	1.69	230.8	1824.23	64.08	493.92	0.85	4.62	3.45	12.31	0.28	0.31	-8.93504	0.00400118	0.0106979	-10.0667	6.65953e-10	4.74019e-08	.	.	.	-7.10204	2.40736e-12	6.82671e-11	-6.41031	7.01516e-06	5.40353e-05	.	.	.
EDEG_01791	hypothetical protein	.	.	1.84	1.9	2.23	0.41	2.25	1.69	77.54	45.14	82.61	47.89	0.16	0.06	-8.49971	0.0028658	0.00823831	.	.	.	4.76962	1.0981e-06	1.61272e-05	5.27799	3.93122e-12	1.03879e-10	5.11176	5.53002e-15	2.07941e-13	.	.	.
EDEG_01792	hypothetical protein	.	Y	408.77	284.72	263.07	153.88	287.47	161.34	290.3	194.33	188.93	133.64	53.33	30.38	-2.40946	0.0228305	0.0450279	.	.	.	.	.	.	.	.	.	.	.	.	.	.	.
EDEG_01793	hypothetical protein	.	.	2.36	2.16	2.86	2.08	5.12	5.76	7.24	6.65	6.98	11.88	12.29	10.35	.	.	.	.	.	.	.	.	.	.	.	.	1.38854	0.0478699	0.132333	.	.	.
EDEG_01794	hypothetical protein	.	.	0	0	0	0	0	0	0.42	0	0	0	0	0	.	.	.	.	.	.	.	.	.	.	.	.	.	.	.	.	.	.
EDEG_01795	hypothetical protein	.	.	17.86	24.71	33.71	24.24	16.58	22.38	17.36	17.98	11.1	18.95	11.5	7.27	.	.	.	.	.	.	.	.	.	.	.	.	.	.	.	.	.	.
EDEG_01796	hypothetical protein	.	.	0	0	0	0	0	0	16.85	116.39	40.46	173.38	2.86	2.55	.	.	.	.	.	.	11.4929	2.87503e-08	6.34703e-07	11.6259	2.37372e-13	8.53562e-12	11.7991	1.53345e-17	9.93048e-16	.	.	.
[truncated: 2,413 more rows]
