# Supplementary material for: Contrasting host–pathogen interactions and genome evolution in two generalist and specialist microsporidian pathogens of mosquitoes
Source: Nat Commun. 2015 May 13;6:7121. doi: 10.1038/ncomms8121 (PMC4435813; doi:10.1038/ncomms8121)
Supplement: Supplementary Data 4 — Expression values of V. culicis RNA-Seq samples. [file ncomms8121-s5.xls]

## Sheet: Vavraia_FPKM_DE.txt
Supplementary Data 4. Expression values of V. culicis RNA-Seq samples. Gene names, yeast orthologs, and secretion predictions are listed. Sample names are listed as sample number followed by replicate number. Sample values are TMM-normalized FPKM. For each differential expression comparison, log fold change (logFC), p-value (P) and q-value (Q) are shown for all genes significant at p < 0.05.
Gene	Gene name	Yeast ortholog(s)	Secreted?	sample1_1	sample1_2	sample2_1	sample2_2	sample3_1	sample3_2	Intra_v_Spore_logFC	Intra_v_Spore_P	Intra_v_Spore_Q	AH_v_LH_logFC	AH_v_LH_P	AH_v_LH_Q
VCUG_00001	hypothetical protein	.	.	0	1.11	0.79	0.33	0	0	.	.	.	.	.	.
VCUG_00002	hypothetical protein	.	.	0	0	1.01	0.65	0.17	0	.	.	.	.	.	.
VCUG_00003	hypothetical protein	.	.	1946.54	5061.58	749.04	1578.82	644.55	365.58	-1.79195	0.00316909	0.0053833	1.72972	0.0289637	0.362916
VCUG_00004	hypothetical protein	YLR106C MDN1, Huge dynein-related AAA-type ATPase midasin, forms extended pre-60S particle with the Rix1 complex Rix1p-Ipi1p-Ipi3p, may mediate ATP-dependent remodeling of 60S subunits and subsequent export from nucleoplasm to cytoplasm	.	37.57	15.4	35.62	25.03	170.78	89.86	2.21047	8.49635e-05	0.000186965	.	.	.
VCUG_00005	hypothetical protein	.	.	35.72	32.13	110.82	105.34	3.37	0.97	-5.66059	9.47025e-09	3.73642e-08	-1.63241	0.0157416	0.291932
VCUG_00006	small GTP-binding protein domain	YOR089C VPS21, GTPase required for transport during endocytosis and for correct sorting of vacuolar hydrolases	.	36.77	61.6	47.26	123.68	80.85	92.97	.	.	.	.	.	.
VCUG_00007	hypothetical protein	.	.	0	0	0	0.55	0	0	.	.	.	.	.	.
VCUG_00008	hypothetical protein	.	.	48.68	65.58	58.25	79.24	205.4	218.33	1.53618	0.000858216	0.0016336	.	.	.
VCUG_00009	apurinic endonuclease (APN1)	YKL114C APN1, Major apurinic/apyrimidinic endonuclease, 3'-repair diesterase involved in repair of DNA damage by oxidation and alkylating agents, also functions as a 3'-5' exonuclease to repair 7,8-dihydro-8-oxodeoxyguanosine	.	22.72	21.15	19.14	14.4	15.39	21.61	.	.	.	.	.	.
VCUG_00010	hypothetical protein	YLR212C TUB4, Gamma-tubulin, involved in nucleating microtubules from both the cytoplasmic and nuclear faces of the spindle pole body	.	27.3	19.71	33.88	28.31	9.37	6.29	-1.92427	0.00384867	0.00648525	.	.	.
VCUG_00011	hypothetical protein	YPL010W RET3, Zeta subunit of the coatomer complex COPI, which coats Golgi-derived transport vesicles, involved in retrograde transport between Golgi and ER	.	246.93	835.91	101.57	327.89	70.64	86.45	-1.98593	0.00276577	0.00476239	.	.	.
VCUG_00012	hypothetical protein	.	.	10.54	8.72	15.42	10.11	25.44	23.53	1.13923	0.035972	0.0505541	.	.	.
VCUG_00013	hypothetical protein	YCL001W RER1, Protein involved in retention of membrane proteins, including Sec12p, in the ER, localized to Golgi, functions as a retrieval receptor in returning membrane proteins to the ER	.	89.86	344.1	102.42	333.08	93.23	91.72	.	.	.	.	.	.
VCUG_00014	hypothetical protein	.	.	806.63	2121.41	320.62	873.63	4370.66	3624.15	2.21037	0.0013429	0.00246701	.	.	.
VCUG_00015	hypothetical protein	.	.	15.45	25.88	18.15	31.44	165.4	139.33	2.41625	5.8883e-07	1.80918e-06	.	.	.
VCUG_00016	hypothetical protein	YDR331W GPI8, ER membrane glycoprotein subunit of the glycosylphosphatidylinositol transamidase complex that adds glycosylphosphatidylinositol GPI anchors to newly synthesized proteins, human PIG-K protein is a functional homolog	Y	23.3	46.25	38.2	46.42	159.36	167.88	1.89177	9.55744e-05	0.000209564	.	.	.
VCUG_00017	hypothetical protein	.	.	25.18	23.75	18.3	28.72	4720.9	5279.83	7.58958	3.6951e-33	4.78029e-31	.	.	.
VCUG_00018	serine/threonine protein kinase	.	.	25.8	16.01	52.37	46.15	1.38	1.84	-4.75627	1.10336e-08	4.31856e-08	.	.	.
VCUG_00019	hypothetical protein	.	.	0	0	0.94	0.52	0	0	.	.	.	.	.	.
VCUG_00020	ribose 5-phosphate isomerase A	YOR095C RKI1, Ribose-5-phosphate ketol-isomerase, catalyzes the interconversion of ribose 5-phosphate and ribulose 5-phosphate in the pentose phosphate pathway, participates in pyridoxine biosynthesis	.	53.95	126.24	28.01	47.34	7.87	11.92	-2.25438	0.000539675	0.00105783	1.43608	0.0499761	0.424427
VCUG_00021	hypothetical protein	YBL035C POL12, B subunit of DNA polymerase alpha-primase complex, required for initiation of DNA replication during mitotic and premeiotic DNA synthesis, also functions in telomere capping and length regulation	.	15.64	14.75	18.58	19.14	80.88	93.18	2.24238	8.63898e-06	2.25421e-05	.	.	.
VCUG_00022	8-oxoguanine DNA-glycosylase (ogg)	YML060W OGG1, Mitochondrial glycosylase/lyase that specifically excises 7,8-dihydro-8-oxoguanine residues located opposite cytosine or thymine residues in DNA, repairs oxidative damage to mitochondrial DNA	.	0	16.7	11.5	10.78	184.45	193.4	4.08995	9.94834e-12	5.85e-11	.	.	.
VCUG_00023	hypothetical protein	.	.	0	1.5	1.07	1.18	17.18	22.68	4.10837	5.24125e-07	1.63698e-06	.	.	.
VCUG_00024	hypothetical protein	.	.	18.15	26.13	24.46	38.14	1983.61	2047.27	5.88552	7.14177e-25	1.99483e-23	.	.	.
VCUG_00025	hypothetical protein	.	.	10.79	21.43	12.91	31.3	483.41	439.23	4.10451	7.65575e-15	6.37893e-14	.	.	.
VCUG_00026	hypothetical protein	.	.	0	0	0	0	7.17	4.54	6.44323	0.00604903	0.00983368	.	.	.
VCUG_00027	hypothetical protein	YEL032W MCM3, Protein involved in DNA replication, component of the Mcm2-7 hexameric complex that binds chromatin as a part of the pre-replicative complex	.	49.85	29.76	56.14	38.79	283.77	418.07	3.12242	3.9832e-08	1.44193e-07	.	.	.
VCUG_00028	hypothetical protein	.	.	21.1	59.36	14.34	131.68	466.21	525.01	2.30495	2.22657e-06	6.29071e-06	.	.	.
VCUG_00029	hypothetical protein	.	.	41.62	30.99	35.16	26.31	46.7	56.03	.	.	.	.	.	.
VCUG_00030	hypothetical protein	YER029C SMB1, Core Sm protein Sm B, part of heteroheptameric complex with Smd1p, Smd2p, Smd3p, Sme1p, Smx3p, and Smx2p that is part of the spliceosomal U1, U2, U4, and U5 snRNPs, homolog of human Sm B and Sm B'	.	0	81.43	7.27	21.19	2.91	0.51	-3.83173	0.00463962	0.00768994	.	.	.
VCUG_00031	hypothetical protein	.	.	0	2.82	6.55	6.92	7.07	13.18	.	.	.	.	.	.
VCUG_00032	hypothetical protein	.	.	47.45	49.72	48.14	57.57	39.34	21.85	.	.	.	.	.	.
VCUG_00033	hypothetical protein	.	.	26.77	11.81	27.16	27.62	1.59	2.12	-3.78525	1.68232e-06	4.8195e-06	.	.	.
VCUG_00034	hypothetical protein	.	.	52.69	33.63	49.38	61.09	22.4	19.09	.	.	.	.	.	.
VCUG_00035	hypothetical protein	.	.	4.95	11.06	9.66	7.85	0.88	0.77	-3.32749	0.000201945	0.00041783	.	.	.
VCUG_00036	hypothetical protein	.	.	0	0.75	1.61	0.89	0.13	0	-3.88439	0.0490305	0.0668796	.	.	.
VCUG_00037	hypothetical protein	.	.	34.88	54.11	7.73	21.68	70.5	135.94	2.3481	0.00450625	0.00748402	.	.	.
VCUG_00038	hypothetical protein	YKL151C Hypothetical protein	.	17.54	29.01	22.8	26.78	3.63	2.89	-3.00953	0.000136116	0.000291513	.	.	.
VCUG_00039	hypothetical protein	.	.	6.26	6.22	10.27	11.67	2920.61	3335.09	8.18084	1.18071e-36	4.14599e-34	.	.	.
VCUG_00040	hypothetical protein	.	.	0	0	0	0	3.49	3.31	6.74816	0.00202074	0.00358005	.	.	.
VCUG_00041	hypothetical protein	YMR146C TIF34, Subunit of the core complex of translation initiation factor 3eIF3, which is essential for translation	.	58.31	60.11	39.76	40.56	80.89	78.11	.	.	.	.	.	.
VCUG_00042	hypothetical protein	YLR399C BDF1, Protein involved in transcription initiation at TATA-containing promoters, associates with the basal transcription factor TFIID, contains two bromodomains, corresponds to the C-terminal region of mammalian TAF1, redundant with Bdf2p,YDL070W BDF2, Protein involved in transcription initiation at TATA-containing promoters, associates with the basal transcription factor TFIID, contains …	.	97.77	140.08	66.58	56.54	343.5	403.85	2.54475	0.000143089	0.000304777	.	.	.
VCUG_00043	hypothetical protein	YFR031C-A RPL2A, Protein component of the large 60S ribosomal subunit, identical to Rpl2Bp and has similarity to E. coli L2 and rat L8 ribosomal proteins,YIL018W RPL2B, Protein component of the large 60S ribosomal subunit, identical to Rpl2Ap and has similarity to E. coli L2 and rat L8 ribosomal proteins, expression is upregulated at low temperatures	.	1438.52	2608.61	783.86	963.01	478.52	348.03	-1.38531	0.00670764	0.0108398	.	.	.
VCUG_00044	hypothetical protein	.	.	28.55	51.38	32.27	84.56	2390.78	2338.1	5.05833	8.37017e-20	1.32735e-18	.	.	.
VCUG_00045	hypothetical protein	.	.	29.05	31.25	29.62	21.24	2.37	1.72	-3.56774	1.06681e-07	3.65634e-07	.	.	.
VCUG_00046	pyrimidine 5'-nucleotidase	.	.	44.2	45.71	0.65	1.26	0	0	-7.26139	0.000637705	0.00124009	5.31829	2.13216e-07	0.000244452
VCUG_00047	hypothetical protein	YDR386W MUS81, Helix-hairpin-helix protein, involved in DNA repair and replication fork stability, functions as an endonuclease in complex with Mms4p, interacts with Rad54p	.	6.6	10.65	13.17	8.69	0	0	-9.36107	1.6426e-07	5.46347e-07	.	.	.
VCUG_00048	hypothetical protein	.	.	99.11	422.25	53.45	240.96	0	0	-12.506	4.86122e-13	3.33768e-12	.	.	.
VCUG_00049	hypothetical protein	.	.	31.2	26.33	42.88	34.53	223.43	122.57	2.20916	1.31438e-05	3.30004e-05	.	.	.
VCUG_00050	hypothetical protein	.	.	30.8	38.22	21.84	52.33	84.62	75.12	0.816639	0.0344447	0.0484909	.	.	.
VCUG_00051	hypothetical protein	.	.	38.85	29.94	23.38	13.76	10.9	9.42	-0.776185	0.0315974	0.0448161	.	.	.
VCUG_00052	hypothetical protein	YFR023W PES4, PolyA binding protein, suppressor of DNA polymerase epsilon mutation, similar to Mip6p	.	426.43	491.5	339.98	356	12195.9	9661.08	4.88285	8.46517e-17	8.8542e-16	.	.	.
VCUG_00053	hypothetical protein	.	.	36.9	53.42	37.07	51.71	78.12	70.76	.	.	.	.	.	.
VCUG_00054	hypothetical protein	.	.	0	3.71	5.3	0.73	1.33	1.85	.	.	.	.	.	.
VCUG_00055	hypothetical protein	YMR161W HLJ1, Co-chaperone for Hsp40p, anchored in the ER membrane, with its homolog Hdj1p promotes ER-associated protein degradation ERAD of integral membrane substrates, similar to E. coli DnaJ	.	73.43	120.94	34.32	63.78	241.67	232.69	1.92981	0.00251949	0.00437044	.	.	.
VCUG_00056	hypothetical protein	.	.	21.61	30.03	39.41	32.95	199.52	237.44	2.71585	1.82618e-07	6.04952e-07	.	.	.
VCUG_00057	hypothetical protein	YNL299W TRF5, Poly A polymerase involved in nuclear RNA quality control based on: homology with Trf4p, genetic interactions with TRF4 mutants, physical interaction with Mtr4p TRAMP subunit, and by direct as..,YOL115W PAP2, Catalytic subunit of TRAMP Trf4/Pap2p-Mtr4p-Air1p/2p, a nuclear poly A polymerase complex involved in RNA quality control	.	79.93	68.44	50.31	43.54	90.92	87.14	.	.	.	.	.	.
VCUG_00058	hypothetical protein	YGR200C ELP2, Subunit of Elongator complex, which is required for modification of wobble nucleosides in tRNA, target of Kluyveromyces lactis zymocin	.	23.58	22.34	22.61	10.55	8.47	7.76	-0.791984	0.040949	0.0567376	.	.	.
VCUG_00059	hypothetical protein	.	.	21.56	14.79	30.02	21.18	13	14.08	.	.	.	.	.	.
VCUG_00060	thioredoxin-disulfide reductase	YDR353W TRR1, Cytoplasmic thioredoxin reductase, key regulatory enzyme that determines the redox state of the thioredoxin system, which acts as a disulfide reductase system and protects cells against both oxidative and reductive stress,YHR106W TRR2, Mitochondrial thioredoxin reductase involved in protection against oxidative stress, required with Glr1p to maintain the redox state of Trx3p, contai…	.	93.38	70.85	28.38	26.01	12.33	8.75	-1.58764	0.000784418	0.00150633	1.56897	0.0128082	0.27314
VCUG_00061	DNA repair protein	YMR201C RAD14, Protein that recognizes and binds damaged DNA during nucleotide excision repair, subunit of Nucleotide Excision Repair Factor 1 NEF1, contains zinc finger motif, homolog of human XPA protein	.	17.81	13.26	12.63	14.67	1353.09	615.53	6.0146	1.90263e-22	3.99715e-21	.	.	.
VCUG_00062	hypothetical protein	YOR039W CKB2, Beta' regulatory subunit of casein kinase 2, a Ser/Thr protein kinase with roles in cell growth and proliferation	.	33.38	68.11	48.33	76.83	59.63	66.87	.	.	.	.	.	.
VCUG_00063	hypothetical protein	.	.	10.21	11.15	20.45	29.58	48.87	43.75	0.814621	0.0137846	0.0209151	.	.	.
VCUG_00064	hypothetical protein	YGR048W UFD1, Protein that interacts with Cdc48p and Npl4p, involved in recognition of polyubiquitinated proteins and their presentation to the 26S proteasome for degradation, involved in transporting proteins from the ER to the cytosol	.	89.21	107.94	77.6	84.8	46.56	32.59	-1.14652	0.0437158	0.0601644	.	.	.
VCUG_00065	hypothetical protein	.	.	19.49	11.49	18.35	12.65	32.03	22.15	.	.	.	.	.	.
VCUG_00066	hypothetical protein	.	.	30.76	43.26	42.72	144.46	396.26	457.32	1.90904	7.1761e-06	1.89665e-05	.	.	.
VCUG_00067	hypothetical protein	.	.	21.9	14.13	14.37	13.02	53.5	100.38	2.58703	4.2254e-05	9.90088e-05	.	.	.
VCUG_00068	hypothetical protein	.	.	21.94	13.79	23.47	16.47	86.47	63.88	2.04588	0.0001877	0.000390657	.	.	.
VCUG_00070	hypothetical protein	.	.	5.35	0	3.32	3.52	3.8	1.99	.	.	.	.	.	.
VCUG_00071	hypothetical protein	YJL035C TAD2, Subunit of tRNA-specific adenosine-34 deaminase, forms a heterodimer with Tad3p that converts adenosine to inosine at the wobble position of several tRNAs	.	16.11	17.99	9.28	31.8	472.44	439.36	4.11771	3.44122e-14	2.71978e-13	.	.	.
VCUG_00072	hypothetical protein	.	.	19.59	63.22	14.76	40.36	71.8	23.94	.	.	.	.	.	.
VCUG_00073	hypothetical protein	.	.	15.32	57.02	20.37	146.71	9.52	12.32	-3.3304	0.00512438	0.0084196	.	.	.
VCUG_00074	hypothetical protein	.	.	4.32	0.54	7.65	12.31	6.52	10.08	.	.	.	-3.05293	0.0425886	0.401876
VCUG_00075	hypothetical protein	YGR252W GCN5, Histone acetyltransferase, acetylates N-terminal lysines on histones H2B and H3, catalytic subunit of the ADA and SAGA histone acetyltransferase complexes, founding member of the Gcn5p-related N-acetyltransferase superfamily	.	23.51	20.42	21.88	17.4	165.25	209.59	3.36546	4.7739e-09	1.93955e-08	.	.	.
VCUG_00076	hypothetical protein	.	Y	18.54	92.04	27.12	108.02	35.83	41.4	.	.	.	.	.	.
VCUG_00077	hypothetical protein	YNR053C NOG2, Putative GTPase that associates with pre-60S ribosomal subunits in the nucleolus and is required for their nuclear export and maturation	.	54.26	77.2	53.23	47.51	280.86	229.91	2.30561	4.64375e-05	0.00010809	.	.	.
VCUG_00078	hypothetical protein	.	.	0	0	0	0	2.13	8.4	6.37367	0.00278875	0.00479353	.	.	.
VCUG_00079	hypothetical protein	YKL144C RPC25, RNA polymerase III subunit C25, required for transcription initiation, forms a heterodimer with Rpc17p, paralog of Rpb7p	.	8.3	37.09	6.62	17.6	43.88	57.77	1.64628	0.0247367	0.0357453	.	.	.
VCUG_00080	hypothetical protein	.	.	21.75	35.99	23.78	26.69	782.67	1015.83	5.11061	4.74172e-18	6.03894e-17	.	.	.
VCUG_00081	hypothetical protein	YHR122W Hypothetical protein	.	56.69	140.69	61.56	118.83	2362.89	1556.31	4.13027	1.46589e-13	1.06288e-12	.	.	.
VCUG_00082	hypothetical protein	YOR304W ISW2, Member of the imitation-switch ISWI class of ATP-dependent chromatin remodeling complexes,YBR245C ISW1, Member of the imitation-switch ISWI class of ATP-dependent chromatin remodeling complexes	.	20.91	12.74	18.37	12.6	91.7	93.48	2.74199	2.62493e-06	7.32359e-06	.	.	.
VCUG_00083	hypothetical protein	.	.	0	0	0	0	41.57	79.23	10.1852	7.5186e-11	3.85819e-10	.	.	.
VCUG_00084	hypothetical protein	.	.	119.81	111.86	125.76	79.08	1446.42	1176.11	3.82117	7.15448e-11	3.71006e-10	.	.	.
VCUG_00085	hypothetical protein	.	.	0	0	0	0	0	0	.	.	.	.	.	.
VCUG_00086	hypothetical protein	.	.	0	0.77	2.06	0.76	2.14	5.09	1.94889	0.0169114	0.0252694	.	.	.
VCUG_00087	hypothetical protein	.	.	9.85	35.44	17.02	34.8	9.19	13.55	.	.	.	.	.	.
VCUG_00088	hypothetical protein	.	.	34.55	30.34	35.43	20.28	0.12	0.16	-7.26309	5.93938e-14	4.56145e-13	.	.	.
VCUG_00089	hypothetical protein	.	.	0	0	0.83	1.6	1.25	0.29	.	.	.	.	.	.
VCUG_00090	hypothetical protein	.	.	17.47	6.19	8.85	20.32	3.33	3.24	-2.36947	0.00723326	0.0115902	.	.	.
VCUG_00091	hypothetical protein	.	.	63.09	111.84	13.58	50.09	12.01	14.77	-1.79266	0.00769496	0.012274	1.33705	0.0405775	0.396936
VCUG_00092	hypothetical protein	.	.	30.15	26.19	20.05	11.39	13.39	21.92	.	.	.	.	.	.
VCUG_00093	hypothetical protein	.	.	22.1	16.45	16.16	17.91	18.9	31.27	.	.	.	.	.	.
VCUG_00094	hypothetical protein	YLR383W SMC6, Protein involved in structural maintenance of chromosomes, essential subunit of Mms21-Smc5-Smc6 complex, required for growth, DNA repair, interchromosomal and sister chromatid recombination, homologous to S. pombe rad18	.	11.49	6.11	15.42	6.32	13.92	14.87	.	.	.	.	.	.
VCUG_00095	hypothetical protein	YBL026W LSM2, Lsm Like Sm protein	.	29.6	69.79	24.93	62.77	1.97	6.87	-3.48614	0.000150117	0.000318368	.	.	.
VCUG_00096	hypothetical protein	.	Y	0	0	0	0	0	0	.	.	.	.	.	.
VCUG_00097	hypothetical protein	YML093W UTP14, Nucleolar protein, component of the small subunit SSU processome containing the U3 snoRNA that is involved in processing of pre-18S rRNA	.	18.69	57.97	43.48	44.07	495.11	632.36	3.69754	1.87658e-11	1.06527e-10	.	.	.
VCUG_00098	ribonucleoside-diphosphate reductase, alpha subunit	YIL066C RNR3, Ribonucleotide-diphosphate reductase RNR, large subunit, the RNR complex catalyzes the rate-limiting step in dNTP synthesis and is regulated by DNA replication and DNA damage checkpoint pathways via localization of the small subunits,YER070W RNR1, Ribonucleotide-diphosphate reductase RNR, large subunit, the RNR complex catalyzes the rate-limiting step in dNTP synthesis and is regula…	.	31.97	9.53	29.9	9.05	0.31	0.26	-5.61952	7.53008e-10	3.40865e-09	.	.	.
VCUG_00099	hypothetical protein	.	.	0	1.61	0.76	1	0	0	-6.68112	0.0256015	0.0369299	.	.	.
VCUG_00100	hypothetical protein	.	.	13.97	11.94	12.38	10.21	0.48	0.62	-4.23766	2.8358e-08	1.05293e-07	.	.	.
VCUG_00101	AGC protein kinase	.	.	5.73	18.48	10.66	17.31	3.31	3.54	-2.19663	0.00707142	0.0113531	.	.	.
VCUG_00102	hypothetical protein	.	.	30.22	9.64	15.31	18.2	40.85	26.17	.	.	.	.	.	.
VCUG_00103	hypothetical protein	YDR395W SXM1, Nuclear transport factor karyopherin involved in protein transport between the cytoplasm and nucleoplasm, similar to Nmd5p, Cse1p, Lph2p, and the human cellular apoptosis susceptibility protein, CAS1,YJR132W NMD5, Karyopherin, a carrier protein involved in nuclear import of proteins, importin beta homolog	.	271.26	228.12	196.87	105.79	1766.38	2666.43	4.09015	7.44896e-10	3.38439e-09	.	.	.
VCUG_00104	hypothetical protein	.	.	43.27	32.98	26.85	16.42	26.63	33.46	.	.	.	.	.	.
VCUG_00105	hypothetical protein	YKR071C DRE2, Protein of unknown function, mutation displays synthetic lethal interaction with the pol3-13 allele of CDC2	.	111.36	187.08	68.25	344.29	6441.94	5826.15	4.47023	1.94596e-15	1.73304e-14	.	.	.
VCUG_00106	hypothetical protein	.	.	30.92	22.62	40.39	24.12	129.93	127.34	2.23515	4.89053e-05	0.000113727	.	.	.
VCUG_00107	hypothetical protein	.	.	53.99	57.9	143.07	164.87	19.27	13.9	-3.22621	0.000101046	0.000220579	-1.42329	0.0420287	0.401035
VCUG_00108	small GTP-binding protein domain	YAL036C RBG1, Member of the DRG family of GTP-binding proteins, interacts with translating ribosomes and with Tma46p	.	74.08	76.6	41.95	35.31	19.19	17.44	-1.14194	0.0100813	0.0158035	.	.	.
VCUG_00109	hypothetical protein	.	.	2.56	0.63	4.31	3.61	5.11	5.69	.	.	.	.	.	.
VCUG_00110	hypothetical protein	.	.	22.89	4.87	9.57	6.22	89.62	111.88	3.86143	3.82956e-08	1.39246e-07	.	.	.
VCUG_00111	hypothetical protein	.	.	34.74	172.42	19.5	103.01	1037.86	850.23	3.36347	6.8127e-08	2.38202e-07	.	.	.
VCUG_00112	hypothetical protein	.	.	93.27	288.07	103.81	298.57	296.46	168.92	.	.	.	.	.	.
VCUG_00113	hypothetical protein	.	.	28.12	17.94	14.95	17.98	237.99	178.76	3.53203	7.00443e-10	3.19423e-09	.	.	.
VCUG_00114	hypothetical protein	.	.	0	2.12	5.3	13.73	334.41	341.1	4.93955	1.05449e-17	1.23426e-16	.	.	.
VCUG_00115	hypothetical protein	YDR097C MSH6, Protein required for mismatch repair in mitosis and meiosis, forms a complex with Msh2p to repair both single-base & insertion-deletion mispairs, potentially phosphorylated by Cdc28p	.	53.11	35.59	52.56	39.31	32.47	43.75	.	.	.	.	.	.
VCUG_00116	hypothetical protein	.	.	0	6.05	8.64	11.58	17.49	12.93	.	.	.	.	.	.
VCUG_00117	hypothetical protein	YPL211W NIP7, Nucleolar protein required for 60S ribosome subunit biogenesis, constituent of 66S pre-ribosomal particles, physically interacts with Nop8p and the exosome subunit Rrp43p	.	310.02	634.78	96.95	201.08	6467.16	9981.45	5.32858	7.50192e-13	5.07981e-12	1.7379	0.0110966	0.257014
VCUG_00118	deoxyhypusine synthase	YHR068W DYS1, Deoxyhypusine synthase, catalyzes formation of deoxyhypusine, the first step in hypusine biosynthesis, triggers posttranslational hypusination of translation elongation factor eIF-5A and regulates its intracellular levels, tetrameric	.	6.02	29.88	15.47	26.41	43.58	31.09	.	.	.	.	.	.
VCUG_00119	hypothetical protein	.	.	41.37	32.34	59.77	30.85	55.22	32.82	.	.	.	.	.	.
VCUG_00120	hypothetical protein	.	.	63.02	62.26	48.86	67.41	25.88	27.09	-1.24367	0.0421677	0.0583277	.	.	.
VCUG_00121	hypothetical protein	.	.	4.07	0	0.72	0.3	0	0	.	.	.	.	.	.
VCUG_00122	hypothetical protein	.	.	215.51	252.64	272.89	401.67	58.35	24.82	-3.22851	4.96204e-05	0.000115172	.	.	.
VCUG_00123	hypothetical protein	.	.	126.74	277.19	84.96	256.97	0	0.24	-10.2693	1.70885e-15	1.52741e-14	.	.	.
VCUG_00124	hypothetical protein	.	Y	0	3.72	3.72	8.7	0.27	0.19	-4.95804	0.0006407	0.00124493	.	.	.
VCUG_00125	hypothetical protein	.	.	102.61	490.23	129.62	435.4	101.79	88.07	-1.9901	0.021451	0.0312918	.	.	.
VCUG_00126	hypothetical protein	.	.	7.61	50.99	12.14	26.89	105.8	76.02	1.80176	0.002461	0.00428712	.	.	.
VCUG_00127	hypothetical protein	.	.	405.68	1276.09	282.67	924.83	15152	9041.28	3.82992	7.35124e-11	3.80407e-10	.	.	.
VCUG_00128	hypothetical protein	YBR126C TPS1, Synthase subunit of trehalose-6-phosphate synthase/phosphatase complex, which synthesizes the storage carbohydrate trehalose	.	0	2.27	1.21	11.4	28.08	29.01	1.74456	0.000111707	0.000242772	.	.	.
VCUG_00129	hypothetical protein	.	Y	445.87	787.09	611.35	1201.19	37.37	12.9	-5.50063	1.69773e-09	7.29547e-09	.	.	.
VCUG_00130	hypothetical protein	YJL121C RPE1, D-ribulose-5-phosphate 3-epimerase, catalyzes a reaction in the non-oxidative part of the pentose-phosphate pathway, mutants are sensitive to oxidative stress	.	85.81	70.28	93.57	95.38	4.57	1.59	-5.02432	1.29071e-09	5.65521e-09	.	.	.
VCUG_00131	hypothetical protein	.	.	0	7.69	5.22	5.1	0.38	0	-4.48782	0.0112047	0.0173106	.	.	.
VCUG_00132	hypothetical protein	.	.	14	16.04	42.23	23.42	2.88	10.23	-1.8751	0.00742146	0.0118685	.	.	.
VCUG_00133	hypothetical protein	.	Y	0	0	0.62	1.45	11.66	10.28	3.21192	1.09172e-06	3.23698e-06	.	.	.
VCUG_00134	hypothetical protein	.	.	0	2.47	1.76	1.7	6.62	18.14	2.92352	0.00188308	0.00335894	.	.	.
VCUG_00135	hypothetical protein	.	Y	13.36	3.32	15.4	10.1	49.74	26.04	1.74071	0.00203998	0.00360479	.	.	.
VCUG_00136	PLK protein kinase	YMR001C CDC5, Polo-like kinase with similarity to Xenopus Plx1 and S. pombe Plo1p, found at bud neck, nucleus and SPBs, has multiple functions in mitosis and cytokinesis through phosphorylation of substrates, may be a Cdc28p substrate	.	60.61	40.11	58.07	55.71	30.25	26.15	.	.	.	.	.	.
VCUG_00137	hypothetical protein	YEL058W PCM1, Essential N-acetylglucosamine-phosphate mutase, converts GlcNAc-6-P to GlcNAc-1-P, which is a precursor for the biosynthesis of chitin and for the formation of N-glycosylated mannoproteins and glycosylphosphatidylinositol anchors	.	132.76	101.75	188.81	125.15	32.17	22.04	-2.37379	0.000201102	0.000416436	.	.	.
VCUG_00138	hypothetical protein	.	.	58.18	110.27	71.74	88.17	2076.26	1904.47	4.52491	4.72446e-16	4.50106e-15	.	.	.
VCUG_00139	hypothetical protein	.	.	86.94	71.96	57.8	37.44	261.61	431.59	3.01716	1.14172e-05	2.90814e-05	.	.	.
VCUG_00140	hypothetical protein	.	.	342.9	1334.9	450.74	1410.79	5781.21	3764.72	1.94223	6.16072e-05	0.000139439	.	.	.
VCUG_00141	hypothetical protein	.	.	14.28	12.4	13.29	7.05	227.03	279.95	4.87981	2.09372e-14	1.68182e-13	.	.	.
VCUG_00142	hypothetical protein	YPR110C RPC40, RNA polymerase subunit, common to RNA polymerase I and III	.	87.61	43.49	43.49	34.08	1987.32	1726.82	5.61362	4.38681e-18	5.67515e-17	.	.	.
VCUG_00143	hypothetical protein	.	.	13.73	14.61	24.69	31.89	154.33	66.44	1.82768	2.75903e-05	6.64867e-05	.	.	.
VCUG_00144	hypothetical protein	.	.	0	0	0	0	144.71	90.6	10.893	5.95698e-14	4.56145e-13	.	.	.
VCUG_00145	hypothetical protein	.	.	4.99	0	2.58	1.7	1.89	3.63	.	.	.	.	.	.
VCUG_00146	hypothetical protein	.	.	156.37	349.29	113.67	216.11	720.3	843.01	1.95955	0.000533855	0.0010481	.	.	.
VCUG_00147	small GTP-binding protein domain	.	.	26.57	5.18	22.71	11.61	19.98	14.56	.	.	.	.	.	.
VCUG_00148	hypothetical protein	.	.	0	4.63	33.07	9.55	7.87	4.33	.	.	.	-1.89309	0.0233289	0.342469
VCUG_00149	hypothetical protein	.	.	55.63	6.9	51.37	22.49	3.09	3.44	-3.05684	0.000138774	0.000296099	.	.	.
VCUG_00150	hypothetical protein	.	.	65.04	36.32	27.38	17.24	121.21	209.28	3.01839	0.000143388	0.000305149	.	.	.
VCUG_00151	hypothetical protein	.	Y	0	1	1.43	0.49	5.55	6.74	3.12284	0.000907304	0.00172346	.	.	.
VCUG_00152	hypothetical protein	.	.	13.63	14.89	12.09	11.83	10.42	9.53	.	.	.	.	.	.
VCUG_00153	hypothetical protein	.	.	28.03	30.43	52.79	36.29	16.26	15.28	-1.30972	0.0386075	0.0538577	.	.	.
VCUG_00154	hypothetical protein	.	Y	866.93	819.13	447.49	409.22	71744.1	72926.5	7.32297	3.21703e-26	1.16286e-24	.	.	.
VCUG_00155	hypothetical protein	YML028W TSA1, Ubiquitous housekeeping thioredoxin peroxidase, reduces reactive oxygen, nitrogen and sulfur species using thioredoxin as hydrogen donor,YDR453C TSA2, Stress inducible cytoplasmic thioredoxin peroxidase, cooperates with Tsa1p in the removal of reactive oxygen, nitrogen and sulfur species using thioredoxin as hydrogen donor, deletion enhances the mutator phenotype of tsa1 mutants	.	217.52	657.11	244.36	550.58	214.22	227.68	.	.	.	.	.	.
VCUG_00156	hypothetical protein	.	.	46.14	44.53	64.08	45.61	348.66	352.82	2.83909	1.26344e-07	4.28348e-07	.	.	.
VCUG_00157	hypothetical protein	.	.	102.68	274.52	189.75	653.14	12322.8	15083	4.73303	4.40665e-16	4.29823e-15	.	.	.
VCUG_00158	hypothetical protein	YER025W GCD11, Gamma subunit of the translation initiation factor eIF2, involved in the identification of the start codon, binds GTP when forming the ternary complex with GTP and tRNAi-Met	.	125.17	140.19	79.09	86.2	1.71	1.39	-5.85796	7.40888e-14	5.62068e-13	.	.	.
VCUG_00159	hypothetical protein	.	.	12.74	0	1.13	49.61	0	0	-9.30868	0.00244796	0.00426743	.	.	.
VCUG_00160	hypothetical protein	.	.	0	3.19	2.56	8.46	0.29	0.2	-4.76875	0.00183358	0.00328015	.	.	.
VCUG_00161	hypothetical protein	.	.	0	0	0	0	0	0	.	.	.	.	.	.
VCUG_00162	CMGC/CDK/CRK7 protein kinase	YPR161C SGV1, Cyclin Bur2p-dependent protein kinase that functions in transcriptional regulation, phosphorylates the carboxy-terminal domain of Rpo21p, which is the largest subunit of RNA polymerase II, regulated by Cak1p	.	0	5.13	9.63	6.93	32.16	32.94	2.1768	0.000214943	0.000442857	.	.	.
VCUG_00163	hypothetical protein	.	.	0	0	0	0.39	0	0	.	.	.	.	.	.
VCUG_00164	hypothetical protein	YCL001W-B Hypothetical protein	.	13.63	14.38	25.68	20.77	13.78	9.7	.	.	.	.	.	.
VCUG_00165	thymidylate synthase	YOR074C CDC21, Thymidylate synthase, required for de novo biosynthesis of pyrimidine deoxyribonucleotides, expression is induced at G1/S	.	51.26	43.47	52.26	36.98	41.48	49.41	.	.	.	.	.	.
VCUG_00166	hypothetical protein	.	.	0	0	0	0	0	0	.	.	.	.	.	.
VCUG_00167	hypothetical protein	YDR183W PLP1, Protein with a possible role in folding of beta-tubulin, has weak similarity to phosducins, which are G-protein regulators	.	77.61	175.1	98.81	264.13	300.85	266.87	.	.	.	.	.	.
VCUG_00168	hypothetical protein	YOR154W SLP1, Integral membrane protein of unknown function, member of the SUN-like family of proteins	Y	70.35	78.56	22.45	51.95	10.62	10.88	-2.1588	0.00127342	0.0023499	.	.	.
VCUG_00169	hypothetical protein	YDR062W LCB2, Component of serine palmitoyltransferase, responsible along with Lcb1p for the first committed step in sphingolipid synthesis, which is the condensation of serine with palmitoyl-CoA to form 3-ketosphinganine	.	0	1.59	4.53	16.2	0	0	-9.78836	0.000142256	0.000303266	-3.3378	0.00755666	0.227992
VCUG_00170	glycerol-3-phosphate dehydrogenase (NAD(+))	YOL059W GPD2, NAD-dependent glycerol 3-phosphate dehydrogenase, homolog of Gpd1p, expression is controlled by an oxygen-independent signaling pathway required to regulate metabolism under anoxic conditions, located in cytosol and mitochondria,YDL022W GPD1, NAD-dependent glycerol-3-phosphate dehydrogenase, key enzyme of glycerol synthesis, essential for growth under osmotic stress, expression regu…	.	188.48	136.56	233.92	252.53	0.95	0.85	-8.05233	4.16304e-18	5.44296e-17	.	.	.
VCUG_00171	hypothetical protein	YDR517W GRH1, Acetylated, cis-golgi localized protein involved in ER to Golgi transport	.	169.65	142.5	317.83	346.75	160.92	82.4	.	.	.	.	.	.
VCUG_00172	hypothetical protein	.	Y	0	0	0	0	0	0	.	.	.	.	.	.
VCUG_00173	hypothetical protein	.	.	0	0	6.76	69.43	10546.2	11126	7.74009	8.77953e-20	1.38334e-18	-9.3912	0.000458298	0.0871153
VCUG_00174	hypothetical protein	.	.	0	0	2.27	1.04	17.47	11.11	3.4857	5.01234e-05	0.00011612	.	.	.
VCUG_00175	hypothetical protein	.	Y	0	0	7.8	36.91	1050.55	4066.82	6.66165	9.62285e-18	1.14266e-16	-8.48853	0.00335471	0.15083
VCUG_00176	hypothetical protein	.	.	89.71	85.55	77.02	89.54	5833.97	6981.83	6.23224	4.6255e-26	1.55608e-24	.	.	.
VCUG_00177	hypothetical protein	.	.	0	0	0	0.41	6.9	14.16	5.18565	6.56991e-09	2.62156e-08	.	.	.
VCUG_00178	hypothetical protein	.	.	0	0	0	0	0	0	.	.	.	.	.	.
VCUG_00179	hypothetical protein	.	.	19.77	13.32	24.53	20.37	2.01	0.79	-3.98956	1.52381e-06	4.39616e-06	.	.	.
VCUG_00180	hypothetical protein	.	.	0	0	0	0	0	4.55	5.39097	0.0456263	0.0625485	.	.	.
VCUG_00181	hypothetical protein	.	.	1.14	6.41	14.73	3.61	17.53	58.44	2.81595	0.000419206	0.000833663	.	.	.
VCUG_00182	hypothetical protein	.	.	108.76	275.71	122.59	267.74	18900.4	27539.8	6.66515	5.65284e-26	1.82825e-24	.	.	.
VCUG_00183	hypothetical protein	.	.	0	0	0	0	2.43	2.11	.	.	.	.	.	.
VCUG_00184	hypothetical protein	YLR274W MCM5, Component of the hexameric MCM complex, which is important for priming origins of DNA replication in G1 and becomes an active ATP-dependent helicase that promotes DNA melting and elongation when activated by Cdc7p-Dbf4p in S-phase	.	66.82	72.26	101.97	56.71	20.67	17.86	-1.8104	0.00149818	0.00272983	.	.	.
VCUG_00185	hypothetical protein	.	.	87.44	53.71	80.42	56.9	93.8	50.72	.	.	.	.	.	.
VCUG_00186	hypothetical protein	.	.	48.56	49.55	64.57	75.36	4.55	4.67	-3.92916	1.35887e-07	4.5755e-07	.	.	.
VCUG_00187	hypothetical protein	.	.	0	0	0	0.88	1.96	1.61	1.45688	0.024932	0.0360064	.	.	.
VCUG_00188	hypothetical protein	.	Y	0	0	1.27	0.41	63.18	85.57	7.11905	1.15343e-20	2.0251e-19	.	.	.
VCUG_00189	hypothetical protein	.	.	436.93	2001.94	432.75	1962.43	2.61	4.16	-8.84154	6.61495e-15	5.56834e-14	.	.	.
VCUG_00190	hypothetical protein	.	Y	64.86	150.9	104.92	334.53	0	0.25	-10.5258	3.73626e-14	2.9341e-13	.	.	.
VCUG_00191	hypothetical protein	.	.	52.48	69.46	42.39	86.98	46.6	55.37	.	.	.	.	.	.
VCUG_00192	hypothetical protein	.	Y	13.01	16.14	20.76	195.18	1.73	1.81	-6.32322	6.07602e-06	1.61633e-05	-3.27527	0.00214972	0.127584
VCUG_00193	hypothetical protein	.	.	120.45	75.7	134.36	82.77	30.57	23.46	-1.81513	0.00171184	0.00308032	.	.	.
VCUG_00194	hypothetical protein	.	.	89.1	49.14	121.74	69.98	8.1	6.34	-3.47877	2.78123e-07	8.9597e-07	.	.	.
VCUG_00195	hypothetical protein	YLR447C VMA6, Subunit d of the five-subunit V0 integral membrane domain of vacuolar H+-ATPase V-ATPase, an electrogenic proton pump found in the endomembrane system, stabilizes VO subunits, required for V1 domain assembly on the vacuolar membrane	.	60.27	90.89	90.41	67.23	107.28	84.88	.	.	.	.	.	.
VCUG_00196	hypothetical protein	.	.	11.54	4.29	10.23	81.12	33836.8	40181.5	9.2801	8.20824e-29	5.04396e-27	-3.44623	0.0156823	0.291932
VCUG_00197	hypothetical protein	YIL131C FKH1, Forkhead family transcription factor with a minor role in the expression of G2/M phase genes,YNL068C FKH2, Forkhead family transcription factor with a major role in the expression of G2/M phase genes, positively regulates transcriptional elongation, negative role in chromatin silencing at HML and HMR, substrate of the Cdc28p/Clb5p kinase	.	36.55	19.96	38.24	71.99	13.31	12.21	-2.26341	0.0142195	0.021469	.	.	.
VCUG_00198	hypothetical protein	.	.	0	0	0	0.58	18.44	24.21	5.5557	1.25041e-06	3.66768e-06	.	.	.
VCUG_00199	hypothetical protein	YLR186W EMG1, Protein required for the maturation of the 18S rRNA and for 40S ribosome production, associated with spindle/microtubules, nuclear localization depends on physical interaction with Nop14p, may bind snoRNAs	.	84.32	144.39	37.37	106.66	4.12	1.83	-5.08337	5.6611e-09	2.28115e-08	.	.	.
VCUG_00200	hypothetical protein	.	.	0	7.85	1.4	2.7	3.51	1.47	.	.	.	.	.	.
VCUG_00201	hypothetical protein	.	.	4.89	17	23.43	37.57	23.69	21.04	.	.	.	.	.	.
VCUG_00202	hypothetical protein	.	.	44.76	76.37	32.74	41.19	152.21	159.56	1.8986	0.00193014	0.0034354	.	.	.
VCUG_00203	hypothetical protein	.	.	115.01	231.91	51.82	130.69	4725.89	4831.81	5.29768	1.659e-16	1.67812e-15	.	.	.
VCUG_00204	hypothetical protein	.	.	0	0	4.85	0	482.19	831.34	9.40882	2.5862e-24	6.64437e-23	.	.	.
VCUG_00206	hypothetical protein	.	.	114.51	342.92	46.02	136.94	0	0.24	-9.58332	3.07517e-13	2.16584e-12	.	.	.
VCUG_00207	actin-1	YFL039C ACT1, Actin, structural protein involved in cell polarization, endocytosis, and other cytoskeletal functions	.	3045.18	2769.13	3267.49	2362.16	2534.12	1822.04	.	.	.	.	.	.
VCUG_00208	hypothetical protein	YHR113W Hypothetical protein	.	169.86	138.02	90.55	76	0.41	0.86	-6.94062	1.61816e-16	1.65039e-15	.	.	.
VCUG_00209	hypothetical protein	YGL201C MCM6, Protein involved in DNA replication, component of the Mcm2-7 hexameric complex that binds chromatin as a part of the pre-replicative complex	.	53.06	30.73	50.96	28.51	39.28	24.34	.	.	.	.	.	.
VCUG_00210	phosphatidylserine decarboxylase	YGR170W PSD2, Phosphatidylserine decarboxylase of the Golgi and vacuolar membranes, converts phosphatidylserine to phosphatidylethanolamine	.	25.31	25.76	24.68	15.05	11.02	11.2	.	.	.	.	.	.
VCUG_00211	hypothetical protein	.	.	0	0	0	0	3.09	9.33	7.04521	0.00101409	0.001913	.	.	.
VCUG_00212	hypothetical protein	.	Y	1706.47	5621.84	859.78	2367.34	5873.86	6576.47	1.46211	0.0438507	0.0602824	.	.	.
VCUG_00213	hypothetical protein	.	.	0	0	0	0.41	2.51	4.71	3.58359	0.00126535	0.00233852	.	.	.
VCUG_00214	hypothetical protein	.	.	0	0	0.5	0.27	0.5	0	.	.	.	.	.	.
VCUG_00215	hypothetical protein	YGR285C ZUO1, Cytosolic ribosome-associated chaperone that acts, together with Ssz1p and the Ssb proteins, as a chaperone for nascent polypeptide chains, contains a DnaJ domain and functions as a J-protein partner for Ssb1p and Ssb2p	.	281.51	262.45	179.48	172.15	2472.91	1844.71	3.53484	2.77847e-09	1.16346e-08	.	.	.
VCUG_00216	hypothetical protein	.	.	46.9	45.39	55.71	72.09	28.33	26.98	.	.	.	.	.	.
VCUG_00217	hypothetical protein	YBR186W PCH2, Nucleolar component of the pachytene checkpoint, which prevents chromosome segregation when recombination and chromosome synapsis are defective, also represses meiotic interhomolog recombination in the rDNA	.	0	0	0	0.12	0.66	3.67	4.50688	0.00314964	0.00535766	.	.	.
VCUG_00218	hypothetical protein	YLR195C NMT1, N-myristoyl transferase, catalyzes the cotranslational, covalent attachment of myristic acid to the N-terminal glycine residue of several proteins involved in cellular growth and signal transduction	.	174.26	130.88	197.31	175.06	1148.44	903.54	2.51337	9.95596e-07	2.96627e-06	.	.	.
VCUG_00219	hypothetical protein	.	.	52.61	95.75	73.06	183.57	23.76	18.17	-2.90004	0.000734287	0.00141448	.	.	.
VCUG_00220	hypothetical protein	.	.	114.11	289.88	111.27	312.33	94.82	56.68	-1.8841	0.0247266	0.0357453	.	.	.
VCUG_00221	hypothetical protein	.	.	272.29	611.05	247.83	457.76	4544.55	3222.81	3.1542	6.25947e-09	2.50175e-08	.	.	.
VCUG_00222	hypothetical protein	.	.	0	0	0	0.37	58.69	87.91	7.82246	5.83824e-11	3.09276e-10	.	.	.
VCUG_00223	hypothetical protein	.	Y	2266.94	1700.84	2062.87	1211.76	56427.4	95597.9	5.79876	4.60352e-19	6.65615e-18	.	.	.
VCUG_00224	hypothetical protein	YER164W CHD1, Nucleosome remodeling factor that functions in regulation of transcription elongation, contains a chromo domain, a helicase domain and a DNA-binding domain, component of both the SAGA and SLIK complexes	.	118.57	57.25	145.14	67.13	4078.06	3693.85	5.54525	2.3323e-18	3.18489e-17	.	.	.
VCUG_00225	hypothetical protein	.	.	0	0	0	0.36	0.65	1.36	.	.	.	.	.	.
VCUG_00226	hypothetical protein	.	.	0	0	0	0	0	0	.	.	.	.	.	.
VCUG_00227	hypothetical protein	.	.	11.98	1.49	2.12	1.17	6.56	9.11	.	.	.	.	.	.
VCUG_00228	hypothetical protein	.	.	0	0	0	0	0	0	.	.	.	.	.	.
VCUG_00229	hypothetical protein	YNL267W PIK1, Phosphatidylinositol 4-kinase, catalyzes first step in the biosynthesis of phosphatidylinositol-4,5-biphosphate, may control cytokineses through the actin cytoskeleton	.	42.59	26.91	58.52	41.03	3.87	5.39	-3.18409	1.8175e-06	5.19467e-06	.	.	.
VCUG_00230	recombination protein rad52	YML032C RAD52, Protein that stimulates strand exchange by facilitating Rad51p binding to single-stranded DNA, anneals complementary single-stranded DNA, involved in the repair of double-strand breaks in DNA during vegetative growth and meiosis	.	27.26	48.32	30.73	35.3	141.65	92.73	1.68429	0.00142602	0.00260606	.	.	.
VCUG_00231	hypothetical protein	YCR042C TAF2, TFIID subunit 150 kDa, involved in RNA polymerase II transcription initiation	.	27.57	16.22	38.56	16.8	46.53	32.84	.	.	.	.	.	.
VCUG_00232	hypothetical protein	.	.	2.11	0.52	0.56	0.92	0	0.13	-3.30567	0.0156565	0.0234943	.	.	.
VCUG_00233	translation initiation factor aIF-2	YAL035W FUN12, GTPase, required for general translation initiation by promoting Met-tRNAiMet binding to ribosomes and ribosomal subunit joining, homolog of bacterial IF2	.	99.68	67.18	127.84	129.47	1720.41	1151.93	3.48226	2.45368e-11	1.36451e-10	.	.	.
VCUG_00234	hypothetical protein	.	.	18.59	6.15	6.59	2.57	0.55	0.57	-2.72175	0.00260265	0.00449566	.	.	.
VCUG_00235	23S rRNA (uridine(2552)-2'-O-)-methyltransferase	YBR061C TRM7, 2'-O-ribose methyltransferase, methylates the 2'-O-ribose of nucleotides at positions 32 and 34 of the tRNA anticodon loop	.	13.02	11.85	8.85	7.83	8.1	7.52	.	.	.	.	.	.
VCUG_00236	hypothetical protein	.	.	18.6	13.08	22.54	14.66	8.95	10.74	.	.	.	.	.	.
VCUG_00237	phenylalanine-tRNA ligase, alpha subunit	YFL022C FRS2, Alpha subunit of cytoplasmic phenylalanyl-tRNA synthetase, forms a tetramer with Frs1p to form active enzyme	.	290.57	264.42	249.53	244.41	4.84	5.34	-5.58513	7.82647e-14	5.90107e-13	.	.	.
VCUG_00238	hypothetical protein	YER074W-A YOS1, Integral membrane protein required for ER to Golgi transport, localized to the Golgi, the ER, and COPII vesicles, interacts with Yip1p and Yif1p	.	0	35.03	10.73	18.19	0	0	-7.61777	0.00226728	0.00397785	.	.	.
VCUG_00239	preprotein translocase, SecY subunit	YLR378C SEC61, Essential subunit of Sec61 complex Sec61p, Sbh1p, and Sss1p	.	678.98	469.01	725.23	396.32	322.4	121.55	-1.20371	0.0341652	0.0481802	.	.	.
VCUG_00240	hypothetical protein	.	.	23.76	33.42	41.78	54.83	2.81	1.59	-4.56856	4.19411e-08	1.51382e-07	.	.	.
VCUG_00241	hypothetical protein	.	.	34.02	73.89	15.83	32.55	0.38	0	-7.38042	5.59939e-08	1.97749e-07	.	.	.
VCUG_00242	hypothetical protein	.	.	146.17	154.51	68.63	48.29	48.09	65.8	.	.	.	1.59979	0.032386	0.368572
VCUG_00243	hypothetical protein	YBR221C PDB1, E1 beta subunit of the pyruvate dehydrogenase PDH complex, which is an evolutionarily-conserved multi-protein complex found in mitochondria	.	143.14	158.75	286.68	275.61	0.79	1.25	-7.94745	3.91288e-17	4.25569e-16	.	.	.
VCUG_00244	hypothetical protein	.	.	0	2.6	0	0.51	0	0	.	.	.	.	.	.
VCUG_00245	hypothetical protein	YDL074C BRE1, E3 ubiquitin ligase for Rad6p, required for the ubiquitination of histone H2B, recruitment of Rad6p to promoter chromatin and subsequent methylation of histone H3 on K4 and K79, contains RING finger domain	.	64.75	60.71	86.95	74.53	9765.7	7334.19	6.78308	4.91897e-29	3.26779e-27	.	.	.
VCUG_00246	hypothetical protein	.	.	0	3.1	14.02	7.2	483.11	477.52	5.88372	7.73884e-20	1.24327e-18	-1.72672	0.0297582	0.364896
VCUG_00247	hypothetical protein	.	.	48.4	45.64	17.16	33.74	1362.27	689.18	4.93621	8.71975e-16	8.10187e-15	.	.	.
VCUG_00248	hypothetical protein	.	.	79.7	36.49	175.66	81.46	104.07	116.2	.	.	.	.	.	.
VCUG_00249	hypothetical protein	.	.	40	29.78	93.37	86.44	35.93	5.64	-2.19492	0.0302674	0.0431789	-1.40201	0.0443861	0.408556
VCUG_00250	small GTP-binding protein domain	YLR262C YPT6, GTPase, Ras-like GTP binding protein involved in the secretory pathway, required for fusion of endosome-derived vesicles with the late Golgi, maturation of the vacuolar carboxypeptidase Y, has similarity to the human GTPase, Rab6	.	167.14	225.44	113.38	120.62	86.83	67.88	.	.	.	.	.	.
VCUG_00251	hypothetical protein	.	.	36.28	58.52	22.51	29.77	9.4	15.43	-1.22986	0.0144501	0.0217771	.	.	.
VCUG_00252	hypothetical protein	.	.	0	1.81	0.65	0.53	15.89	14.45	4.49705	9.67581e-06	2.50349e-05	.	.	.
VCUG_00253	hypothetical protein	.	.	0	0	0.49	0.67	6.14	9.4	3.7488	3.20119e-05	7.63193e-05	.	.	.
VCUG_00254	hypothetical protein	.	.	5.34	9.28	12.79	15.49	14.71	23.3	.	.	.	.	.	.
VCUG_00255	hypothetical protein	.	.	25.29	55.23	28.69	38.71	55.71	64.91	.	.	.	.	.	.
VCUG_00256	hypothetical protein	.	.	152.54	234.04	41.18	63.21	772.45	1113.01	3.75097	2.0123e-06	5.70499e-06	1.96046	0.00327442	0.150165
VCUG_00257	hypothetical protein	YOL003C PFA4, Palmitoyltransferase with autoacylation activity, required for palmitoylation of amino acid permeases containing a C-terminal Phe-Trp-Cys site	.	16.48	12.95	19.24	26.91	950.08	794.58	5.14906	1.22189e-20	2.13007e-19	.	.	.
VCUG_00258	hypothetical protein	YJR076C CDC11, Component of the septin ring of the mother-bud neck that is required for cytokinesis, septins recruit proteins to the neck and can act as a barrier to diffusion at the membrane, and they comprise the 10nm filaments seen with EM	.	120.14	222.91	277.91	529.5	40.15	36.1	-3.57464	3.13192e-05	7.48857e-05	.	.	.
VCUG_00259	hypothetical protein	YGL247W BRR6, Essential nuclear envelope integral membrane protein required for nuclear transport, depletion alters nucleoporin distribution and nuclear envelope morphology, suggesting a role in the spatial organization of nuclear pores,YHR036W BRL1, Essential nuclear envelope integral membrane protein identified as a suppressor of a cold-sensitive mutant of CRM1, a karyopherin, homologous to and…	.	45.11	102.36	41.7	114.67	173.47	165.24	0.782856	0.0405715	0.056278	.	.	.
VCUG_00260	hypothetical protein	YBL019W APN2, Class II abasic AP endonuclease involved in repair of DNA damage, homolog of human HAP1 and E. coli exoIII	.	8.51	13.72	6.41	9.74	38.35	37.07	2.01005	0.00101855	0.00191846	.	.	.
VCUG_00261	hypothetical protein	.	.	112.23	341.2	81.45	202.93	59.2	56.19	-1.70051	0.0127696	0.0195319	.	.	.
VCUG_00262	hypothetical protein	.	.	15.35	25.72	29.26	20.67	2.39	1.07	-3.79549	3.12063e-06	8.59922e-06	.	.	.
VCUG_00263	hypothetical protein	.	.	60.54	32.7	30.94	26.04	108.36	131.96	2.1257	0.00181277	0.00324529	.	.	.
VCUG_00264	hypothetical protein	YKR079C TRZ1, tRNase Z, involved in RNA processing, has two putative nucleotide triphosphate-binding motifs P-loop and a conserved histidine motif, homolog of the human candidate prostate cancer susceptibility gene ELAC2	.	24.21	17.36	20.03	14.62	5.02	4.16	-1.82386	0.00226558	0.00397771	.	.	.
VCUG_00265	hypothetical protein	.	.	271.93	231.19	308.05	164.71	14.39	19.77	-3.5007	3.19321e-08	1.17499e-07	.	.	.
VCUG_00266	hypothetical protein	.	.	5.54	19.24	6.87	3.91	38.13	69.54	3.33584	0.000110765	0.000240938	.	.	.
VCUG_00267	hypothetical protein	YOL127W RPL25, Primary rRNA-binding ribosomal protein component of the large 60S ribosomal subunit, has similarity to E. coli L23 and rat L23a ribosomal proteins, binds to 26S rRNA via a conserved C-terminal motif	.	1406.8	6412.19	416	2509.31	175.81	200.02	-3.62559	2.04261e-05	5.00072e-05	.	.	.
VCUG_00268	hypothetical protein	.	.	0	0	0.86	0.24	93.18	139.65	8.39318	3.02105e-21	5.50055e-20	.	.	.
VCUG_00269	hypothetical protein	YNL030W HHF2, One of two identical histone H4 proteins see also HHF1, core histone required for chromatin assembly and chromosome function, contributes to telomeric silencing, N-terminal domain involved in maintaining genomic integrity,YBR009C HHF1, One of two identical histone H4 proteins see also HHF2, core histone required for chromatin assembly and chromosome function, contributes to telomeri…	.	3638.75	13817.8	2097.04	8285.74	50897.6	30164.3	2.39408	7.17697e-05	0.000161105	.	.	.
VCUG_00270	hypothetical protein	.	.	1806.47	9067.41	1013.92	3082.14	60.5	27.79	-6.21552	2.7186e-10	1.29754e-09	.	.	.
VCUG_00271	hypothetical protein	.	.	13.75	33.27	9.75	7.71	168.28	250.4	4.43718	1.50456e-09	6.49947e-09	1.91059	0.0486694	0.41998
VCUG_00272	hypothetical protein	YOL077C BRX1, Nucleolar protein, constituent of 66S pre-ribosomal particles, depletion leads to defects in rRNA processing and a block in the assembly of large ribosomal subunits, possesses a sigma70-like RNA-binding motif	.	170.74	118.98	97.8	83.31	5127.15	5790.93	5.93844	9.07198e-21	1.61586e-19	.	.	.
VCUG_00273	hypothetical protein	.	.	8.12	0	2.88	0	12.26	20.85	4.54713	0.00178599	0.00320281	.	.	.
VCUG_00274	hypothetical protein	.	.	34.5	20.55	22.93	22.03	257.88	256.6	3.52868	6.10916e-10	2.80679e-09	.	.	.
VCUG_00275	hypothetical protein	.	.	7.88	2.61	10.48	6.4	4.2	3.41	.	.	.	.	.	.
VCUG_00276	hypothetical protein	YOR362C PRE10, 20S proteasome alpha-type subunit	.	538.49	782.31	320.26	365.58	648.44	408.47	.	.	.	.	.	.
VCUG_00277	hypothetical protein	.	.	32.79	115.56	27.32	60.58	2798.2	3276.53	5.74827	1.04548e-18	1.47689e-17	.	.	.
VCUG_00278	hypothetical protein	.	.	18.76	32.59	30.49	30.63	4.72	4.64	-2.6968	0.000345712	0.000697095	.	.	.
VCUG_00279	hypothetical protein	.	.	0	0	1.99	4.64	0	0	.	.	.	.	.	.
VCUG_00280	hypothetical protein	YJR035W RAD26, Protein involved in transcription-coupled repair nucleotide excision repair of UV-induced DNA lesions, homolog of human CSB protein	.	13.91	10.85	15.33	10.71	17.13	13.9	.	.	.	.	.	.
VCUG_00282	hypothetical protein	.	.	36.78	37.42	63.31	42.49	604.23	648.68	3.77612	1.03299e-11	6.03106e-11	.	.	.
VCUG_00283	hypothetical protein	.	.	0	1.8	9.35	10.1	17.44	10.23	.	.	.	-2.69199	0.0116205	0.261233
VCUG_00284	hypothetical protein	.	.	32.99	26.9	28.41	31.7	26.38	33.09	.	.	.	.	.	.
VCUG_00285	hypothetical protein	.	.	52.23	244.12	44.75	239.32	15.85	14.81	-3.6938	5.2984e-05	0.000122171	.	.	.
VCUG_00286	hypothetical protein	YKL193C SDS22, Conserved nuclear regulatory subunit of Glc7p type 1 protein serine-threonine phosphatase PP1, functions positively with Glc7p to promote dephosphorylation of nuclear substrates required for chromosome transmission during mitosis	.	6.91	39.47	28.19	39.27	1.23	1.5	-4.6856	2.46545e-06	6.91791e-06	.	.	.
VCUG_00287	hypothetical protein	.	.	0	0	0	0	0.46	1.28	.	.	.	.	.	.
VCUG_00288	hypothetical protein	YGR059W SPR3, Sporulation-specific homolog of the yeast CDC3/10/11/12 family of bud neck microfilament genes, septin protein involved in sporulation, regulated by ABFI,YLR314C CDC3, Component of the septin ring of the mother-bud neck that is required for cytokinesis, septins recruit proteins to the neck and can act as a barrier to diffusion at the membrane, and they comprise the 10nm filaments se…	.	101.02	90.03	210.04	218.02	3.47	5.68	-5.41814	1.22039e-10	6.10942e-10	.	.	.
VCUG_00289	hypothetical protein	YCL059C KRR1, Essential nucleolar protein required for the synthesis of 18S rRNA and for the assembly of 40S ribosomal subunit	.	33.95	42.13	46.82	60.68	192.69	200.56	1.81562	7.54239e-05	0.000168845	.	.	.
VCUG_00290	hypothetical protein	.	.	41.2	42.48	105.36	111.14	41.25	37.55	.	.	.	-1.3159	0.0443167	0.408556
VCUG_00291	hypothetical protein	.	Y	5.1	5.7	23.64	15.54	5.57	5.84	.	.	.	-1.56616	0.0312451	0.368572
VCUG_00292	hypothetical protein	.	.	19.11	25.74	45.98	39.59	19.28	14.61	.	.	.	.	.	.
VCUG_00293	hypothetical protein	YIL142W CCT2, Subunit beta of the cytosolic chaperonin Cct ring complex, related to Tcp1p, required for the assembly of actin and tubulins in vivo	.	467.08	361.49	351.4	178.33	10.51	8.17	-4.65062	5.14339e-11	2.73646e-10	.	.	.
VCUG_00294	hypothetical protein	.	.	55.19	53.08	48.01	32.54	6.44	6.4	-2.5378	1.08221e-05	2.77379e-05	.	.	.
VCUG_00295	hypothetical protein	.	.	6.05	4.5	10.19	41.43	0.27	0	-7.86631	8.92537e-06	2.32647e-05	-2.77348	0.0382695	0.391749
VCUG_00296	hypothetical protein	YBR029C CDS1, Phosphatidate cytidylyltransferase CDP-diglyceride synthetase, an enzyme that catalyzes that conversion of CTP + phosphate into diphosphate + CDP-diaclglyerol, a critical step in the synthesis of all major yeast phospholipids,ID=YBR029C Hypothetical protein	.	19.36	21.62	35.82	37.57	0.43	0.22	-6.80385	5.44952e-13	3.72081e-12	.	.	.
VCUG_00297	hypothetical protein	.	.	3.38	10.9	10.78	16.71	0.15	0.1	-6.7506	1.69068e-07	5.6158e-07	.	.	.
VCUG_00298	hypothetical protein	.	.	32.12	82.38	23.73	36.02	1057.61	1530.81	5.18577	3.13521e-15	2.73275e-14	.	.	.
VCUG_00299	hypothetical protein	.	Y	3.54	0	2.2	0.86	0.31	0.98	.	.	.	.	.	.
VCUG_00300	hypothetical protein	.	.	99.35	264.19	21.39	117.96	60.52	81.21	.	.	.	1.31506	0.0485229	0.41998
VCUG_00301	hypothetical protein	.	.	0	0	0	0	0	0.39	.	.	.	.	.	.
VCUG_00302	hypothetical protein	YOL049W GSH2, Glutathione synthetase, catalyzes the ATP-dependent synthesis of glutathione GSH from gamma-glutamylcysteine and glycine, induced by oxidative stress and heat shock	.	30.68	17.13	55.75	41.22	0	0	-11.2686	6.08842e-12	3.68605e-11	.	.	.
VCUG_00303	gamma-glutamyltransferase	YLR299W ECM38, Gamma-glutamyltranspeptidase, major glutathione-degrading enzyme, involved in detoxification of electrophilic xenobiotics, expression induced mainly by nitrogen starvation	Y	2.78	2.07	7.14	7.79	2.1	4.9	.	.	.	.	.	.
VCUG_00304	hypothetical protein	YER144C UBP5, Putative ubiquitin-specific protease, closest paralog of Doa4p but has no functional overlap, concentrates at the bud neck,YDR069C DOA4, Ubiquitin isopeptidase, required for recycling ubiquitin from proteasome-bound ubiquitinated intermediates, acts at the late endosome/prevacuolar compartment to recover ubiquitin from ubiqui..,YMR223W UBP8, Ubiquitin-specific protease that is a com…	.	24.29	8.71	31.82	26.84	14.51	2.5	.	.	.	.	.	.
VCUG_00305	hypothetical protein	.	.	200.31	325.55	142.06	288.69	8.32	2.2	-5.77856	2.97936e-11	1.63102e-10	.	.	.
VCUG_00306	hypothetical protein	YGR135W PRE9, 20S proteasome beta-type subunit, the only nonessential 20S subunit	.	603.39	947.38	417.77	602.36	299.62	116.3	-1.62007	0.0137181	0.0208658	.	.	.
VCUG_00307	hypothetical protein	.	.	63.25	53.82	72.35	39.27	34.38	23.66	.	.	.	.	.	.
VCUG_00308	hypothetical protein	.	.	44.06	90.6	41.84	71.18	46.69	35.62	.	.	.	.	.	.
VCUG_00309	hypothetical protein	.	.	0	0	1.06	0	9.55	12.94	5.47356	8.31175e-05	0.000183628	.	.	.
VCUG_00310	hypothetical protein	YDR098C GRX3, Hydroperoxide and superoxide-radical responsive glutathione-dependent oxidoreductase, monothiol glutaredoxin subfamily member along with Grx4p and Grx5p, protects cells from oxidative damage,YER174C GRX4, Hydroperoxide and superoxide-radical responsive glutathione-dependent oxidoreductase, monothiol glutaredoxin subfamily member along with Grx3p and Grx5p, protects cells from oxidat…	.	106.03	134.67	61.92	133.32	6222.53	7826.25	5.91707	3.98931e-23	9.52011e-22	.	.	.
VCUG_00311	hypothetical protein	.	.	27.21	24.94	27.46	19.08	4.65	5.31	-2.07324	0.000262171	0.000533899	.	.	.
VCUG_00312	hypothetical protein	.	.	13.27	37.05	43.52	56	11.35	9.54	-2.31893	0.00431179	0.0072196	.	.	.
VCUG_00313	hypothetical protein	.	.	0	0	0	0	2.84	2.47	.	.	.	.	.	.
VCUG_00314	hypothetical protein	.	.	183.07	717.01	149.1	571.24	13.47	7.25	-5.64084	2.15065e-09	9.0986e-09	.	.	.
VCUG_00315	hypothetical protein	YGR253C PUP2, Alpha subunit of the 20S proteasome involved in ubiquitin-dependent catabolism, human homolog is subunit zeta	.	939.57	1321.95	750.8	843.21	1149.81	698.49	.	.	.	.	.	.
VCUG_00316	hypothetical protein	.	.	6.58	0.82	4.32	4.41	18.27	26.36	2.45869	0.000236065	0.00048354	.	.	.
VCUG_00317	hypothetical protein	YJL097W PHS1, Protein of unknown function, homolog of mammalian PTPLA, involved in sphingolipid biosynthesis, protein trafficking, required for cell viability	.	510.2	907.47	349.25	740.77	1614.57	1057.24	0.941183	0.0481238	0.0656919	.	.	.
VCUG_00318	hypothetical protein	.	.	851.81	1205.28	853.16	1430.05	72593.7	66765.1	5.74727	4.60092e-23	1.06689e-21	.	.	.
VCUG_00319	hypothetical protein	.	.	3.03	0.75	3.49	3.25	490.13	291.03	6.89867	4.06535e-26	1.44821e-24	.	.	.
VCUG_00320	hypothetical protein	.	.	19.25	26.06	49.79	39.79	590.99	743.2	4.07672	7.47391e-14	5.65257e-13	.	.	.
VCUG_00322	hypothetical protein	.	.	1113.68	4091.71	377.36	1206.28	161.81	186.07	-2.81695	9.19602e-05	0.00020182	1.83173	0.0249859	0.344992
VCUG_00323	hypothetical protein	.	.	37.16	32.28	43.64	58.08	25.58	30.78	.	.	.	.	.	.
VCUG_00324	hypothetical protein	YGR246C BRF1, TFIIIB B-related factor, one of three subunits of RNA polymerase III transcription initiation factor TFIIIB, binds TFIIIC and TBP and recruits RNA pol III to promoters, amino-terminal half is homologous to TFIIB	.	48.89	14.56	29.47	44.09	3758.54	6598.52	7.1159	9.7202e-28	4.87597e-26	.	.	.
VCUG_00325	hypothetical protein	.	.	1.44	0.36	1.92	7.07	125.92	174.38	4.81702	4.5438e-16	4.37986e-15	.	.	.
VCUG_00326	hypothetical protein	YPL196W OXR1, Protein of unknown function required for normal levels of resistance to oxidative damage, null mutants are sensitive to hydrogen peroxide, member of a conserved family of proteins found in eukaryotes but not in prokaryotes	.	0	9.83	9.03	40.7	0.5	0.53	-5.86469	7.82079e-05	0.000174284	-2.03369	0.0390846	0.394644
VCUG_00327	hypothetical protein	.	.	0	5.76	5.14	5.94	14.44	42	2.42955	0.000896844	0.00170491	.	.	.
VCUG_00328	hypothetical protein	.	.	6.45	1.6	5.15	4.88	30.38	44.91	3.03836	1.57335e-05	3.90635e-05	.	.	.
VCUG_00329	hypothetical protein	.	.	8.51	11.96	23.88	18.46	399.69	477.68	4.56297	1.38004e-16	1.4193e-15	.	.	.
VCUG_00330	hypothetical protein	YER107C GLE2, Component of the nuclear pore complex required for polyadenylated RNA export but not for protein import, homologous to S. pombe Rae1p	.	167.18	187.75	158.2	160.95	1785.93	1394.7	3.26292	1.32644e-09	5.7911e-09	.	.	.
VCUG_00331	hypothetical protein	.	.	5.43	4.04	8.67	6.75	7.24	9.91	.	.	.	.	.	.
VCUG_00332	hypothetical protein	.	.	0	11.9	10.93	11.94	43.21	63.46	2.25999	3.46684e-05	8.21481e-05	.	.	.
VCUG_00333	hypothetical protein	YLR448W RPL6B, Protein component of the large 60S ribosomal subunit, has similarity to Rpl6Ap and to rat L6 ribosomal protein, binds to 5.8S rRNA,YML073C RPL6A, N-terminally acetylated protein component of the large 60S ribosomal subunit, has similarity to Rpl6Bp and to rat L6 ribosomal protein, binds to 5.8S rRNA	.	1634.94	5738.76	577.26	1924.33	214.57	275.54	-2.93612	5.9552e-05	0.000135285	1.65488	0.0409639	0.396936
VCUG_00334	CMGC/CDK protein kinase	.	.	24.03	23.86	17.04	20.15	1.71	0.3	-4.46589	1.34566e-06	3.92364e-06	.	.	.
VCUG_00335	hypothetical protein	YJR117W STE24, Highly conserved zinc metalloprotease that functions in two steps of a-factor maturation, C-terminal CAAX proteolysis and the first step of N-terminal proteolytic processing, contains multiple transmembrane spans	.	353.02	275.12	285.35	224.9	33.55	31.11	-2.91288	1.2151e-06	3.5812e-06	.	.	.
VCUG_00336	hypothetical protein	.	Y	512.61	996.01	1336.2	10249.5	29.51	21.82	-8.25785	5.9414e-09	2.37849e-08	-3.14801	0.000863301	0.116444
VCUG_00337	hypothetical protein	.	.	0	0	1.38	0	8.27	25.91	5.78873	6.15372e-05	0.000139409	.	.	.
VCUG_00338	hypothetical protein	.	.	7.6	1.89	8.08	8.7	0.34	1.41	-3.01227	0.0131784	0.020107	.	.	.
VCUG_00339	hypothetical protein	.	.	6.98	29.47	26.62	31.32	901.64	836.18	4.85686	2.04734e-17	2.31906e-16	.	.	.
VCUG_00340	hypothetical protein	YDL105W NSE4, Nuclear protein that plays a role in the function of the Smc5p-Rhc18p complex	.	0	5.68	6.09	6.69	99.61	179.78	4.52161	4.73292e-14	3.66988e-13	.	.	.
VCUG_00341	hypothetical protein	YMR236W TAF9, Subunit 17 kDa of TFIID and SAGA complexes, involved in RNA polymerase II transcription initiation and in chromatin modification, similar to histone H3	.	124.59	221.2	67.97	283.11	1237.09	959.39	2.20306	4.02095e-06	1.09331e-05	.	.	.
VCUG_00342	hypothetical protein	.	.	16.25	16.14	10.09	12.48	84.48	118.9	3.08844	1.94533e-07	6.41828e-07	.	.	.
VCUG_00343	hypothetical protein	YLR143W Hypothetical protein	.	36.71	37.96	16.27	23.71	96.93	143.71	2.40909	0.000188143	0.000391248	.	.	.
VCUG_00345	hypothetical protein	.	.	107.27	256.83	177.32	221.93	85.21	75.73	-1.41995	0.0369055	0.0517772	.	.	.
VCUG_00346	hypothetical protein	YFR050C PRE4, 20S proteasome beta-type subunit	.	519.57	1075.75	360.26	469.08	154.6	150.35	-1.68754	0.00269322	0.00464232	.	.	.
VCUG_00347	hypothetical protein	.	.	8.11	10.06	5.03	10.27	2.16	2.26	-2.03017	0.0427322	0.0589757	.	.	.
VCUG_00348	hypothetical protein	.	.	10.37	25.75	32.65	27.82	1.61	0.64	-4.73241	5.32086e-07	1.65763e-06	.	.	.
VCUG_00349	hypothetical protein	.	.	14.67	3.64	2.6	6.43	0.65	0.91	-2.71059	0.0200925	0.029485	.	.	.
VCUG_00350	hypothetical protein	.	.	0	0	1.98	1.45	33.93	46.09	4.83295	7.15169e-12	4.2461e-11	.	.	.
VCUG_00351	hypothetical protein	.	.	23.61	10.88	36.48	18.82	302.32	414.17	4.07992	1.36464e-11	7.81884e-11	.	.	.
VCUG_00352	hypothetical protein	YNL241C ZWF1, Glucose-6-phosphate dehydrogenase G6PD, catalyzes the first step of the pentose phosphate pathway, involved in adapting to oxidatve stress, homolog of the human G6PD which is deficient in patients with hemolytic anemia,YKR016W AIM28, Protein of unknown function, non-tagged protein is detected in purified mitochondria in high-throughput studies, null mutant displays decreased frequen…	.	39.31	66.13	34.46	33	3.1	3.38	-3.44043	3.82681e-07	1.20748e-06	.	.	.
VCUG_00353	hypothetical protein	.	.	0	0	1.32	0	0	2.31	.	.	.	.	.	.
VCUG_00354	small GTP-binding protein domain	YDL192W ARF1, ADP-ribosylation factor, GTPase of the Ras superfamily involved in regulation of coated vesicle formation in intracellular trafficking within the Golgi, functionally interchangeable with Arf2p,YOR094W ARF3, Glucose-repressible ADP-ribosylation factor, GTPase of the Ras superfamily involved in development of polarity,YDL137W ARF2, ADP-ribosylation factor, GTPase of the Ras superfamil…	.	1035.49	1508.44	641.88	936.95	291.97	286.39	-1.66971	0.00404354	0.00679359	.	.	.
VCUG_00355	26S protease regulatory subunit 6B	YDR394W RPT3, One of six ATPases of the 19S regulatory particle of the 26S proteasome involved in the degradation of ubiquitinated substrates, substrate of N-acetyltransferase B	.	397.03	357.69	375.89	275.22	138.97	101.19	-1.37261	0.0122001	0.0186956	.	.	.
VCUG_00356	hypothetical protein	.	Y	5.72	5.21	19.78	23.7	7.88	4.54	.	.	.	-2.03926	0.0103274	0.251743
VCUG_00357	hypothetical protein	.	.	28.1	39.53	46.29	51.54	13.62	5.35	-2.48744	0.000805863	0.00154355	.	.	.
VCUG_00358	hypothetical protein	.	.	0	0	0	0	3.05	1.42	5.39097	0.0195552	0.0288191	.	.	.
VCUG_00359	hypothetical protein	YER140W Hypothetical protein	.	68.76	70.15	68.06	50.84	15.27	16.19	-1.81718	0.000757662	0.00145837	.	.	.
VCUG_00360	hypothetical protein	.	.	4.53	1.12	7.63	8.73	1.61	1.12	-2.55801	0.0198452	0.0291851	.	.	.
VCUG_00361	hypothetical protein	.	.	51.8	45.92	74.13	67.1	197.56	285.88	1.90645	0.000170607	0.000357503	.	.	.
VCUG_00362	hypothetical protein	.	.	5.27	5.23	15.42	7.45	9.13	23.15	.	.	.	.	.	.
VCUG_00363	V-type ATPase, D subunit	YEL051W VMA8, Subunit D of the eight-subunit V1 peripheral membrane domain of the vacuolar H+-ATPase V-ATPase, an electrogenic proton pump found throughout the endomembrane system, plays a role in the coupling of proton transport and ATP hydrolysis	.	29.55	30.8	40.86	52.57	11.81	14.62	-1.83794	0.0168327	0.0251671	.	.	.
VCUG_00364	CAMK/CAMKL/CHK1 protein kinase	YBR274W CHK1, Serine/threonine kinase and DNA damage checkpoint effector, mediates cell cycle arrest via phosphorylation of Pds1p, phosphorylated by checkpoint signal transducer Mec1p, homolog of S. pombe and mammalian Chk1 checkpoint kinase	.	32.7	21.91	19.13	9.48	10.6	6.07	.	.	.	.	.	.
VCUG_00365	hypothetical protein	.	.	0	0	0.52	0.29	5.24	2.65	3.5361	0.000163291	0.000343638	.	.	.
VCUG_00366	hypothetical protein	.	.	0	1.51	0.54	0.67	4.86	5.73	2.94267	0.000707417	0.00136486	.	.	.
VCUG_00367	hypothetical protein	YBL021C HAP3, Subunit of the heme-activated, glucose-repressed Hap2p/3p/4p/5p CCAAT-binding complex, a transcriptional activator and global regulator of respiratory gene expression	.	4.04	37.1	20.05	91.38	746.13	743.71	3.37368	7.46655e-10	3.38612e-09	.	.	.
VCUG_00368	hypothetical protein	.	.	31.81	63.15	51.22	48.71	242.76	165.1	1.9833	0.000131429	0.000282883	.	.	.
VCUG_00369	hypothetical protein	.	.	57.49	44.1	27.34	32.99	120.72	90.85	1.64266	0.00859651	0.01365	.	.	.
VCUG_00370	hypothetical protein	.	.	24.69	6.13	16.05	6.42	40.95	52.95	2.47769	0.00488607	0.00807664	.	.	.
VCUG_00371	hypothetical protein	.	.	0	2.22	0.79	1.75	9.16	8.32	2.44386	0.00403772	0.00678846	.	.	.
VCUG_00372	hypothetical protein	.	.	24.01	21.45	18.3	18.96	13.01	14.85	.	.	.	.	.	.
VCUG_00373	hypothetical protein	.	.	4.57	3.02	12.28	5.64	15.21	13.28	.	.	.	.	.	.
VCUG_00374	hypothetical protein	.	.	50.27	27.68	31.9	28.68	1.28	0.56	-5.08846	1.1706e-09	5.16576e-09	.	.	.
VCUG_00375	CMGC/CDK/CDK2 protein kinase	YBR160W CDC28, Catalytic subunit of the main cell cycle cyclin-dependent kinase CDK, alternately associates with G1 cyclins CLNs and G2/M cyclins CLBs which direct the CDK to specific substrates,YPL031C PHO85, Cyclin-dependent kinase, with ten cyclin partners, involved in regulating the cellular response to nutrient levels and environmental conditions and progression through the cell cycle	.	10.84	39.01	39.86	53.9	8.43	4.19	-3.04818	0.000584433	0.00114101	.	.	.
VCUG_00376	hypothetical protein	.	.	76.22	97.67	101.35	218.21	2.82	0.39	-6.99069	2.77785e-11	1.53093e-10	.	.	.
VCUG_00377	hypothetical protein	.	.	8.82	25.83	25.33	24.03	0.31	0.22	-6.50596	6.46801e-12	3.86822e-11	.	.	.
VCUG_00378	hypothetical protein	.	Y	0	1.62	4.62	8.1	0.29	0.6	-3.75987	0.0209028	0.0305646	.	.	.
VCUG_00379	T-complex protein 1, gamma subunit	YJL014W CCT3, Subunit of the cytosolic chaperonin Cct ring complex, related to Tcp1p, required for the assembly of actin and tubulins in vivo	.	313.3	312.51	272.18	172.15	29.03	21.96	-3.03333	6.83537e-07	2.08712e-06	.	.	.
VCUG_00380	hypothetical protein	.	.	38.41	9.53	14.76	31.83	928.15	1353.01	5.44763	1.32759e-18	1.84362e-17	.	.	.
VCUG_00381	hypothetical protein	.	.	165.88	176.78	233.98	251.15	2811.42	2024.75	3.28721	8.09405e-11	4.12763e-10	.	.	.
VCUG_00382	hypothetical protein	YNR003C RPC34, RNA polymerase III subunit C34, interacts with TFIIIB70 and is a key determinant in pol III recruitment by the preinitiation complex	.	27.01	25.47	20.59	34.36	731.52	829.65	4.67754	8.06197e-18	9.66649e-17	.	.	.
VCUG_00383	hypothetical protein	.	.	29.79	10.75	25.45	23.9	4567.72	3921.34	7.48713	3.24178e-31	2.74768e-29	.	.	.
VCUG_00384	hypothetical protein	.	.	36.67	30.33	31.42	32.37	131.01	74.72	1.61	0.00174655	0.00313818	.	.	.
VCUG_00385	hypothetical protein	.	.	43.76	7.67	24.65	13.24	29.5	43.08	.	.	.	.	.	.
VCUG_00386	hypothetical protein	YDL154W MSH5, Protein of the MutS family, forms a dimer with Msh4p that facilitates crossovers between homologs during meiosis, msh5-Y823H mutation confers tolerance to DNA alkylating agents, homologs present in C. elegans and humans	.	3.5	4.35	14.44	7.98	47.62	75.36	2.84472	2.76307e-07	8.92459e-07	.	.	.
VCUG_00387	hypothetical protein	.	.	0	0	1.52	4.9	0.95	1.32	.	.	.	.	.	.
VCUG_00388	hypothetical protein	.	.	7.34	12.75	13.34	10.64	139.84	152.87	3.71288	2.54004e-11	1.40935e-10	.	.	.
VCUG_00389	hypothetical protein	YOR175C ALE1, Lysophospholipid acyltransferase, partially redundant with Slc1p	.	51.91	22.79	46.02	52.56	6.56	6.18	-2.94937	5.04655e-05	0.000116802	.	.	.
VCUG_00390	methionine aminopeptidase, type II	YBL091C MAP2, Methionine aminopeptidase, catalyzes the cotranslational removal of N-terminal methionine from nascent polypeptides, function is partially redundant with that of Map1p	.	258.62	200.58	244.4	156.01	39.8	26.42	-2.47794	3.16029e-05	7.54907e-05	.	.	.
VCUG_00391	hypothetical protein	.	.	8.25	5.12	9.51	13.48	0.73	1.28	-3.48593	0.000358679	0.000721289	.	.	.
VCUG_00392	hypothetical protein	YNL132W KRE33, Essential protein of unknown function, heterozygous mutant shows haploinsufficiency in K1 killer toxin resistance	.	37.18	27.17	28.75	16.16	435.56	532.58	4.64179	4.74216e-13	3.26505e-12	.	.	.
VCUG_00393	hypothetical protein	.	.	57.09	67.69	40.49	32.08	26.88	31.59	.	.	.	.	.	.
VCUG_00394	hypothetical protein	.	.	64.17	79.63	70.96	53.43	108.01	136.63	.	.	.	.	.	.
VCUG_00395	hypothetical protein	.	.	6.72	0	0	0.49	0	0	.	.	.	.	.	.
VCUG_00396	lysine-tRNA ligase	YDR037W KRS1, Lysyl-tRNA synthetase, also identified as a negative regulator of general control of amino acid biosynthesis	.	249.41	209.28	208.46	142.78	20448.1	20303.3	6.97509	3.8968e-27	1.7332e-25	.	.	.
VCUG_00397	small GTP-binding protein domain	YIL118W RHO3, Non-essential small GTPase of the Rho/Rac subfamily of Ras-like proteins involved in the establishment of cell polarity, GTPase activity positively regulated by the GTPase activating protein GAP Rgd1p,YPR165W RHO1, GTP-binding protein of the rho subfamily of Ras-like proteins, involved in establishment of cell polarity, regulates protein kinase C Pkc1p and the cell wall synthesizing…	.	0	3.98	1.42	9.19	380.04	616.18	6.18093	2.07875e-21	3.93043e-20	.	.	.
VCUG_00398	hypothetical protein	YBR011C IPP1, Cytoplasmic inorganic pyrophosphatase PPase, catalyzes the rapid exchange of oxygens from Pi with water, highly expressed and essential for viability, active-site residues show identity to those from E. coli PPase,YMR267W PPA2, Mitochondrial inorganic pyrophosphatase, required for mitochondrial function and possibly involved in energy generation from inorganic pyrophosphate	.	685.09	793.92	423.64	540	14.48	21.7	-4.83686	4.16673e-11	2.25591e-10	.	.	.
VCUG_00399	hypothetical protein	.	.	10.54	31.4	8.41	26.99	4.22	7.83	-1.86887	0.0433066	0.0596346	.	.	.
VCUG_00400	hypothetical protein	.	.	0	1.8	1.28	0	1.29	1.57	.	.	.	.	.	.
VCUG_00401	hypothetical protein	.	.	400.59	982.01	234.08	575.17	468.82	336.55	.	.	.	.	.	.
VCUG_00402	hypothetical protein	.	.	31.89	27.85	31.81	30.41	7.79	6.91	-2.06386	0.00157469	0.00286287	.	.	.
VCUG_00403	40S ribosomal protein S23	YGR118W RPS23A, Ribosomal protein 28 rp28 of the small 40S ribosomal subunit, required for translational accuracy, nearly identical to Rps23Bp and similar to E. coli S12 and rat S23 ribosomal proteins, deletion of both RPS23A and RPS23B is lethal,YPR132W RPS23B, Ribosomal protein 28 rp28 of the small 40S ribosomal subunit, required for translational accuracy, nearly identical to Rps23Ap and simil…	.	2084.07	7399.96	894.83	3255.54	1115.1	1275.11	-1.3365	0.041381	0.057304	.	.	.
VCUG_00404	hypothetical protein	.	.	0	0	0	0.12	0.22	1.06	.	.	.	.	.	.
VCUG_00405	hypothetical protein	.	.	33.04	22.14	32.51	28.18	48.72	66.11	.	.	.	.	.	.
VCUG_00406	iron sulfur cluster assembly protein 1	YOR226C ISU2, Conserved protein of the mitochondrial matrix, required for synthesis of mitochondrial and cytosolic iron-sulfur proteins, performs a scaffolding function in mitochondria during Fe/S cluster..,YPL135W ISU1, Conserved protein of the mitochondrial matrix, performs a scaffolding function during assembly of iron-sulfur clusters, interacts physically and functionally with yeast frataxin …	.	145.88	421.69	110.3	361	1032.58	816.93	1.53965	0.00152296	0.00277291	.	.	.
VCUG_00407	hypothetical protein	YHR058C MED6, Subunit of the RNA polymerase II mediator complex, associates with core polymerase subunits to form the RNA polymerase II holoenzyme, essential for transcriptional regulation	.	46.69	38.62	26.9	64.1	144.13	124.18	1.27825	0.00355916	0.00602924	.	.	.
VCUG_00408	hypothetical protein	YHR065C RRP3, Protein involved in rRNA processing, required for maturation of the 35S primary transcript of pre-rRNA and for cleavage leading to mature 18S rRNA, homologous to eIF-4a, which is a DEAD box RNA-dependent ATPase with helicase activity	.	46.33	42.93	37.78	26.42	1030.72	781.61	4.87579	1.32611e-15	1.19838e-14	.	.	.
VCUG_00409	replication factor-a protein 1 (rpa1)	YAR007C RFA1, Subunit of heterotrimeric Replication Protein A RPA, which is a highly conserved single-stranded DNA binding protein involved in DNA replication, repair, and recombination	.	251.13	148.86	303.02	164.56	146.18	94.72	.	.	.	.	.	.
VCUG_00410	hypothetical protein	YBL023C MCM2, Protein involved in DNA replication, component of the Mcm2-7 hexameric complex that binds chromatin as a part of the pre-replicative complex	.	74.4	50.78	107.34	49.6	27.18	26.87	-1.18342	0.0247036	0.0357395	.	.	.
VCUG_00411	hypothetical protein	.	.	24.81	15.39	8.8	5.08	0.33	0.61	-3.75641	2.5134e-06	7.04441e-06	1.61393	0.0462198	0.413992
VCUG_00412	hypothetical protein	.	.	11.23	5.02	12.55	9.64	1.6	1.04	-2.95125	0.00032615	0.00066036	.	.	.
VCUG_00413	hypothetical protein	YNL024C-A Hypothetical protein	.	140.84	463.94	61.29	200.35	1.71	1.19	-7.02664	1.72513e-11	9.83842e-11	.	.	.
VCUG_00414	TIGR00251 family protein	.	.	7.66	51.32	9.5	22.77	2.38	0	-4.4353	6.81525e-05	0.000153265	.	.	.
VCUG_00415	hypothetical protein	YPR031W NTO1, Subunit of the NuA3 histone acetyltransferase complex that acetylates histone H3, contains PHD finger domain that interacts with methylated histone H3	.	43.8	23.91	45.23	24.29	60.21	48.16	.	.	.	.	.	.
VCUG_00416	calcium-translocating P-type ATPase, PMCA-type	YGL006W PMC1, Vacuolar Ca2+ ATPase involved in depleting cytosol of Ca2+ ions, prevents growth inhibition by activation of calcineurin in the presence of elevated concentrations of calcium, similar to mammalian PMCA1a	.	19.99	10.51	43.89	63.93	22.52	13.24	.	.	.	-2.20107	0.00968636	0.244075
VCUG_00417	uracil-DNA glycosylase	YML021C UNG1, Uracil-DNA glycosylase, required for repair of uracil in DNA formed by spontaneous cytosine deamination, not required for strand-specific mismatch repair, cell-cycle regulated, expressed in ..	.	43.64	62.03	35.52	33.46	4.41	3.93	-3.1191	9.88215e-07	2.94785e-06	.	.	.
VCUG_00418	hypothetical protein	.	.	50.18	24.91	52.57	21.4	18.44	22.86	.	.	.	.	.	.
VCUG_00419	hypothetical protein	.	.	60.79	33.05	74.41	51.72	5.53	3.4	-3.67857	2.52423e-07	8.20708e-07	.	.	.
VCUG_00420	hypothetical protein	.	.	48.13	26.48	72.53	37.33	7.06	5.37	-2.84273	1.90786e-05	4.68951e-05	.	.	.
VCUG_00421	hypothetical protein	.	.	33.54	21.64	23.19	13.65	62.28	69.1	2.01442	0.00482191	0.00798131	.	.	.
VCUG_00422	hypothetical protein	YKR062W TFA2, TFIIE small subunit, involved in RNA polymerase II transcription initiation	.	19.26	70.09	43.24	76.5	25.66	33.35	.	.	.	.	.	.
VCUG_00423	hypothetical protein	.	.	59.87	39.63	11.5	22.62	0.44	1.54	-4.29269	7.84294e-06	2.05961e-05	.	.	.
VCUG_00424	hypothetical protein	YLR234W TOP3, DNA Topoisomerase III, conserved protein that functions in a complex with Sgs1p and Rmi1p to relax single-stranded negatively-supercoiled DNA preferentially, involved in telomere stability and regulation of mitotic recombination	.	3.8	4.71	7.4	4.58	0.93	1.06	-2.34074	0.00265901	0.00458978	.	.	.
VCUG_00425	hypothetical protein	.	.	37.07	11.81	24.41	19.49	4.94	0.82	-2.99486	0.000662619	0.00128245	.	.	.
VCUG_00426	hypothetical protein	.	.	0	0	2.08	0	0	0	.	.	.	.	.	.
VCUG_00427	hypothetical protein	.	.	0	0	0.53	0.43	0	0	.	.	.	.	.	.
VCUG_00428	hypothetical protein	.	Y	3132.7	4920.62	9413.96	10878.7	13.57	24.45	-8.96658	3.77611e-18	4.99015e-17	.	.	.
VCUG_00429	hypothetical protein	.	.	76.68	70.53	81.97	94.11	51.69	61.66	.	.	.	.	.	.
VCUG_00430	hypothetical protein	.	.	19.88	34.53	38.32	36.7	8041.25	8152.79	7.795	3.75723e-35	8.3957e-33	.	.	.
VCUG_00431	hypothetical protein	.	.	106.59	74.32	61.19	43.05	5991.41	3073.81	6.42195	7.46983e-22	1.45721e-20	.	.	.
VCUG_00432	tubulin alpha chain	YML085C TUB1, Alpha-tubulin, associates with beta-tubulin Tub2p to form tubulin dimer, which polymerizes to form microtubules,YML124C TUB3, Alpha-tubulin, associates with beta-tubulin Tub2p to form tubulin dimer, which polymerizes to form microtubules, expressed at lower level than Tub1p	.	692.96	528.62	530.55	345	445.83	303.67	.	.	.	.	.	.
VCUG_00433	hypothetical protein	.	.	33.42	73.26	49.86	50.77	6.43	10.34	-2.56334	8.35128e-05	0.000184268	.	.	.
VCUG_00434	hypothetical protein	.	.	10.52	112.28	8.39	53.85	2.34	3.58	-3.95079	0.000200449	0.000415434	.	.	.
VCUG_00435	hypothetical protein	.	.	96.55	140.78	31.03	87.96	149.57	200.83	.	.	.	.	.	.
VCUG_00436	hypothetical protein	.	.	234.56	568.6	176.85	327.02	9717.28	8425.27	4.8428	1.16336e-15	1.05909e-14	.	.	.
VCUG_00437	hypothetical protein	.	.	636.5	2527.51	312.99	1005.48	2162.69	1543.27	.	.	.	.	.	.
VCUG_00438	hypothetical protein	YGL253W HXK2, Hexokinase isoenzyme 2 that catalyzes phosphorylation of glucose in the cytosol, predominant hexokinase during growth on glucose, functions in the nucleus to repress expression of HXK1 and GLK1 and to induce expression of its own gene,YCL040W GLK1, Glucokinase, catalyzes the phosphorylation of glucose at C6 in the first irreversible step of glucose metabolism, one of three glucose p…	Y	144.02	114.76	112.89	84.98	0.51	0.59	-7.35681	3.6521e-17	3.98972e-16	.	.	.
VCUG_00439	hypothetical protein	.	.	0	0	0	0	0	0	.	.	.	.	.	.
VCUG_00440	hypothetical protein	.	.	33.07	20.07	29.16	19.53	15.02	15.06	.	.	.	.	.	.
VCUG_00441	hypothetical protein	.	.	44.81	85.27	46.35	71	24.22	21.48	-1.55587	0.0199829	0.0293593	.	.	.
VCUG_00442	hypothetical protein	.	.	17.95	12.48	24.83	15.4	3.83	2.78	-2.40454	0.00107966	0.00201964	.	.	.
VCUG_00443	hypothetical protein	.	.	0	0	0	0	11.54	23.68	8.26775	1.26383e-05	3.18616e-05	.	.	.
VCUG_00444	CMGC/GSK protein kinase	YDL079C MRK1, Glycogen synthase kinase 3 GSK-3 homolog, one of four GSK-3 homologs in S. cerevisiae that function to activate Msn2p-dependent transcription of stress responsive genes and that function in protein degradation,YMR139W RIM11, Protein kinase required for signal transduction during entry into meiosis, promotes the formation of the Ime1p-Ume6p complex by phosphorylating Ime1p and Ume6p,…	.	9.93	8.62	13.2	11.25	7.5	10.29	.	.	.	.	.	.
VCUG_00445	hypothetical protein	.	.	0	0	5.27	3.93	11.31	7.88	1.26587	0.0260802	0.0375322	.	.	.
VCUG_00446	glutamine-fructose-6-phosphate transaminase (isomerizing)	YKL104C GFA1, Glutamine-fructose-6-phosphate amidotransferase, catalyzes the formation of glucosamine-6-P and glutamate from fructose-6-P and glutamine in the first step of chitin biosynthesis	.	146.66	100.76	299.02	229.19	7.74	8.55	-4.81727	1.90007e-09	8.09423e-09	.	.	.
VCUG_00447	hypothetical protein	YEL042W GDA1, Guanosine diphosphatase located in the Golgi, involved in the transport of GDP-mannose into the Golgi lumen by converting GDP to GMP after mannose is transferred its substrate	.	0	2.43	10.12	15.1	70.11	68.29	2.41464	8.24624e-07	2.49621e-06	-2.76921	0.00505541	0.196476
VCUG_00448	hypothetical protein	.	.	245.34	462.2	80.57	77.06	508.72	336.25	.	.	.	2.49218	0.00119769	0.127584
VCUG_00449	hypothetical protein	.	.	0	0	1.28	1.06	1.29	3.13	.	.	.	.	.	.
VCUG_00450	hypothetical protein	.	.	1660.89	5524.92	652.25	1550.73	11958.1	7225.94	2.47323	0.00168778	0.00303924	1.87329	0.0233676	0.342469
VCUG_00451	hypothetical protein	YJL026W RNR2, Ribonucleotide-diphosphate reductase RNR, small subunit, the RNR complex catalyzes the rate-limiting step in dNTP synthesis and is regulated by DNA replication and DNA damage checkpoint pathways via localization of the small subunits	.	327.89	390.84	137.96	112.34	5728.51	5063.31	5.24844	2.16017e-13	1.53905e-12	1.74596	0.0258418	0.350622
VCUG_00452	hypothetical protein	YJL072C PSF2, Subunit of the GINS complex Sld5p, Psf1p, Psf2p, Psf3p, which is localized to DNA replication origins and implicated in assembly of the DNA replication machinery	.	0	11.26	26.14	25.07	2596.22	2351.1	6.68387	1.83875e-24	4.85982e-23	.	.	.
VCUG_00453	hypothetical protein	YPR041W TIF5, Translation initiation factor eIF-5, N-terminal domain functions as a GTPase-activating protein to mediate hydrolysis of ribosome-bound GTP, C-terminal domain is the core of ribosomal preinitiation complex formation	.	36.35	54.13	38.67	42.91	69.43	73.88	.	.	.	.	.	.
VCUG_00454	hypothetical protein	YDL001W RMD1, Cytoplasmic protein required for sporulation	.	81.02	97.36	66.53	72.23	2606.57	2492.34	5.12298	1.30825e-18	1.82709e-17	.	.	.
VCUG_00455	hypothetical protein	.	.	9.27	20.71	15.62	26.89	386.32	326.91	3.87689	1.45524e-13	1.05828e-12	.	.	.
VCUG_00456	hypothetical protein	.	.	311.92	278.48	123.98	164.68	19.89	21.01	-3.01991	1.12646e-06	3.33193e-06	.	.	.
VCUG_00457	methionine-tRNA ligase	YGR264C MES1, Methionyl-tRNA synthetase, forms a complex with glutamyl-tRNA synthetase Gus1p and Arc1p, which increases the catalytic efficiency of both tRNA synthetases, also has a role in nuclear export of tRNAs	.	331.79	231.52	303.07	196.31	2246.56	1805.28	3.16403	7.15227e-08	2.4972e-07	.	.	.
VCUG_00458	hypothetical protein	YDR079C-A TFB5, Component of the RNA polymerase II general transcription and DNA repair factor TFIIH, involved in transcription initiation, homolog of the Chlamydomonas reinhardtii REX1-S protein which is involved in DNA repair	.	22.83	62.32	18.21	40.06	2.03	12	-2.20909	0.0170289	0.0254142	.	.	.
VCUG_00459	hypothetical protein	.	.	113.33	337.52	190.88	379.09	4477.92	3704.33	3.59124	1.15146e-11	6.691e-11	.	.	.
VCUG_00460	hypothetical protein	.	.	303.03	487.77	225.64	699.77	327.66	161.74	.	.	.	.	.	.
VCUG_00461	hypothetical protein	.	.	0	0	0	0	0	0.46	.	.	.	.	.	.
VCUG_00462	hypothetical protein	.	.	92.8	95.67	45.56	80.03	37.1	23.84	-1.34399	0.0295475	0.0422009	.	.	.
VCUG_00463	hypothetical protein	.	.	11.31	0	6.01	16.54	1.51	3.15	.	.	.	.	.	.
VCUG_00464	hypothetical protein	.	Y	165.27	84.06	119.2	71.32	210.91	335.98	1.77672	0.0175231	0.0261041	.	.	.
VCUG_00465	hypothetical protein	.	Y	33.07	17.51	16.03	23.49	10.58	13.5	.	.	.	.	.	.
VCUG_00466	hypothetical protein	.	.	0	0	0	0.68	1.25	1.74	.	.	.	.	.	.
VCUG_00467	hypothetical protein	YGR005C TFG2, TFIIF Transcription Factor II middle subunit, involved in both transcription initiation and elongation of RNA polymerase II, homologous to human RAP30	.	130.97	84.21	136.15	50.93	20.63	25.22	-1.60928	0.00103095	0.00193736	.	.	.
VCUG_00468	hypothetical protein	.	.	209.52	126.53	326.57	624.37	50.1	16.31	-4.11249	3.51477e-05	8.30702e-05	-1.90548	0.0449806	0.409287
VCUG_00469	hypothetical protein	.	.	13.03	4.85	5.77	0.79	4.34	3.42	.	.	.	.	.	.
VCUG_00470	hypothetical protein	.	.	3.96	12.77	8.77	18.13	13.01	14.2	.	.	.	.	.	.
VCUG_00471	hypothetical protein	.	.	0	0	2.93	1.61	1248.01	3737.16	10.5881	4.25114e-34	6.96621e-32	.	.	.
VCUG_00472	hypothetical protein	.	.	15.22	3.78	8.09	0.74	1414.07	2809.51	9.68592	2.07806e-27	1.00154e-25	.	.	.
VCUG_00473	hypothetical protein	.	.	50.34	17.06	111.4	77.85	24.21	12.88	-2.18096	0.0113048	0.0174324	-1.78118	0.0483332	0.41998
VCUG_00474	hypothetical protein	YDR141C DOP1, Protein of unknown function, essential for viability, involved in establishing cellular polarity and morphogenesis, the authentic, non-tagged protein is detected in highly purified mitochondria in high-throughput studies	.	29.81	12.33	78.7	92.69	19.57	0.61	-3.30295	0.0105043	0.0163209	-2.43815	0.00465828	0.19074
VCUG_00475	hypothetical protein	.	.	230.3	329.54	182.46	228.12	4.48	4.45	-5.65597	1.02518e-13	7.59003e-13	.	.	.
VCUG_00476	hypothetical protein	.	.	0	0	0	0	0	0	.	.	.	.	.	.
VCUG_00477	hypothetical protein	YLR185W RPL37A, Protein component of the large 60S ribosomal subunit, has similarity to Rpl37Bp and to rat L37 ribosomal protein,YDR500C RPL37B, Protein component of the large 60S ribosomal subunit, has similarity to Rpl37Ap and to rat L37 ribosomal protein	.	2988.34	12410.7	979	5216.53	312.37	268.24	-4.07808	3.05467e-06	8.43639e-06	.	.	.
VCUG_00478	hypothetical protein	.	.	2.73	3.39	7.5	10.05	41.95	49.05	2.36794	9.11863e-07	2.7434e-06	.	.	.
VCUG_00479	hypothetical protein	.	.	85.28	167.56	63.67	119	3.16	3.74	-4.97059	2.49741e-10	1.2013e-09	.	.	.
VCUG_00480	pyruvate kinase	YOR347C PYK2, Pyruvate kinase that appears to be modulated by phosphorylation, PYK2 transcription is repressed by glucose, and Pyk2p may be active under low glycolytic flux,YAL038W CDC19, Pyruvate kinase, functions as a homotetramer in glycolysis to convert phosphoenolpyruvate to pyruvate, the input for aerobic TCA cycle or anaerobic glucose fermentation respiration	.	86.37	39.57	63.01	57.24	102.69	87.64	.	.	.	.	.	.
VCUG_00481	hypothetical protein	.	.	7.3	12.68	71.83	96.08	82.36	101.15	.	.	.	-2.89752	0.000402954	0.0839976
VCUG_00482	hypothetical protein	.	.	33.26	12.84	83.87	141.51	92.36	16.63	.	.	.	-2.86813	0.00164575	0.127584
VCUG_00483	hypothetical protein	.	Y	8.8	56.78	20.28	74.21	3.52	4.63	-3.85956	0.000210938	0.000434971	.	.	.
VCUG_00484	hypothetical protein	.	.	186.15	668.52	234.9	924.5	4.86	6.77	-6.96838	1.04461e-11	6.08448e-11	.	.	.
VCUG_00485	hypothetical protein	.	.	64.08	24.27	239.11	204.52	0.6	0.78	-8.09748	2.41727e-12	1.55134e-11	-2.65507	0.00240783	0.127584
VCUG_00486	hypothetical protein	.	.	53.27	36.83	220.11	631.12	3.38	4	-7.04576	3.41298e-08	1.2521e-07	-3.69316	5.43714e-05	0.0138526
VCUG_00487	hypothetical protein	.	Y	6.12	3.04	17.63	7.91	0	0	-10.4352	1.13115e-08	4.40627e-08	.	.	.
VCUG_00488	hypothetical protein	.	.	262.9	140.38	490.47	437	1.59	1.85	-7.90693	4.0614e-16	3.97726e-15	.	.	.
VCUG_00489	hypothetical protein	YPL022W RAD1, Single-stranded DNA endonuclease with Rad10p, cleaves single-stranded DNA during nucleotide excision repair and double-strand break repair, subunit of Nucleotide Excision Repair Factor 1 NEF1, homolog of human XPF protein	.	12.51	5.69	10.9	6.76	0.09	0.13	-5.9436	1.84945e-08	7.01781e-08	.	.	.
VCUG_00490	hypothetical protein	YPR141C KAR3, Minus-end-directed microtubule motor that functions in mitosis and meiosis, localizes to the spindle pole body and localization is dependent on functional Cik1p, required for nuclear fusion during mating, potential Cdc28p substrate	.	25.31	31.41	31.76	45.86	14.99	14.61	-1.49292	0.0429162	0.0591965	.	.	.
VCUG_00491	hypothetical protein	.	.	2.14	0.79	4.73	1.8	0.14	0.23	-3.53276	0.000415139	0.000826622	.	.	.
VCUG_00492	atypical/PIKK/TRRAP protein kinase	YHR099W TRA1, Subunit of SAGA and NuA4 histone acetyltransferase complexes	.	28.71	12.8	41.38	17.96	1.23	1.78	-3.84614	5.97706e-08	2.1018e-07	.	.	.
VCUG_00493	hypothetical protein	.	Y	252.61	410.36	34.61	50.66	122.92	177.57	.	.	.	3.06792	2.05053e-05	0.00783645
VCUG_00494	hypothetical protein	YBR081C SPT7, Subunit of the SAGA transcriptional regulatory complex, involved in proper assembly of the complex, also present as a C-terminally truncated form in the SLIK/SALSA transcriptional regulatory complex	.	15.03	43.52	36.86	61.91	190.94	82.9	1.21671	0.00176766	0.00317377	.	.	.
VCUG_00495	hypothetical protein	.	.	72.24	67.73	188.01	169.48	67.86	37.15	.	.	.	-1.27399	0.0495462	0.42234
VCUG_00496	hypothetical protein	.	.	80.59	84.22	76.33	97.39	1025.49	681.11	3.16319	1.27525e-09	5.60744e-09	.	.	.
VCUG_00497	hypothetical protein	.	.	28.53	38.54	53.66	44.34	891.74	865.62	4.27088	7.04294e-15	5.88828e-14	.	.	.
VCUG_00498	diphthamide biosynthesis enzyme Dph1/Dph2 domain-containing protein	.	.	53.02	35.72	66.02	41.78	5086.2	4059.24	6.59914	2.16852e-26	8.20033e-25	.	.	.
VCUG_00499	hypothetical protein	.	.	53.18	168.3	38.9	1451.87	482.52	192.35	.	.	.	-2.91512	0.0077293	0.229103
VCUG_00500	hypothetical protein	.	.	10.24	0	10.44	10.99	12.28	20.43	.	.	.	.	.	.
VCUG_00501	hypothetical protein	YGL221C NIF3, Protein of unknown function, similar to Listeria monocytogenes major sigma factor rpoD gene product, the authentic, non-tagged protein is detected in highly purified mitochondria in high-throughput studies	.	69.32	87.58	41.34	65.59	12.04	13.25	-2.28512	0.000250427	0.000511255	.	.	.
VCUG_00502	hypothetical protein	YML080W DUS1, Dihydrouridine synthase, member of a widespread family of conserved proteins including Smm1p, Dus3p, and Dus4p, modifies pre-tRNAPhe at U17	.	42.12	23	36.22	24.13	99.91	66.18	1.58436	0.00866562	0.0137509	.	.	.
VCUG_00503	hypothetical protein	.	.	75.5	117.12	41.5	54.93	6.88	4.32	-3.40105	3.00171e-07	9.63212e-07	.	.	.
VCUG_00504	hypothetical protein	.	.	10.85	6.73	5.29	2.64	20	30.54	2.86126	0.00294474	0.00504051	.	.	.
VCUG_00505	hypothetical protein	.	.	86.01	213.45	103.97	157.6	4499.29	7197	5.34919	7.56029e-19	1.07417e-17	.	.	.
VCUG_00506	26S proteasome subunit P45 family protein	YDL007W RPT2, One of six ATPases of the 19S regulatory particle of the 26S proteasome involved in the degradation of ubiquitinated substrates, required for normal peptide hydrolysis by the core 20S particle	.	198.38	199.73	253.5	203.08	2042.15	1381.86	2.96167	2.07109e-08	7.76026e-08	.	.	.
VCUG_00507	hypothetical protein	.	.	43.27	50.62	39.45	65.23	1462.85	2434.13	5.11743	2.17414e-19	3.23881e-18	.	.	.
VCUG_00508	hypothetical protein	YDR083W RRP8, Nucleolar protein involved in rRNA processing, pre-rRNA cleavage at site A2, also involved in telomere maintenance, mutation is synthetically lethal with a gar1 mutation	.	62.85	135.2	65.62	125.62	1082.66	962.3	3.16053	1.23897e-09	5.45768e-09	.	.	.
VCUG_00509	hypothetical protein	.	.	0	0	9.89	1.99	0.33	1.15	.	.	.	.	.	.
VCUG_00510	hypothetical protein	.	.	49.63	4.17	42.16	10.05	0.18	0	-8.6141	1.84722e-05	4.54501e-05	.	.	.
VCUG_00511	hypothetical protein	.	.	381.82	139.87	410.29	131.9	199.47	239.37	.	.	.	.	.	.
VCUG_00512	hypothetical protein	.	.	20.42	10.14	21.72	19.91	0.6	0.63	-4.91016	3.39255e-06	9.31718e-06	.	.	.
VCUG_00513	hypothetical protein	.	.	0	30.54	36.76	33.88	535.43	376.64	3.71876	2.92682e-10	1.39151e-09	.	.	.
VCUG_00514	hypothetical protein	.	.	0	0	1.57	11.81	2871.12	3467.95	8.52241	1.25081e-28	7.3202e-27	-7.5441	0.023944	0.344992
VCUG_00515	hypothetical protein	.	.	34.93	10.29	49.54	50.97	110.93	87.64	1.03483	0.0139603	0.0211256	.	.	.
VCUG_00516	hypothetical protein	YDR002W YRB1, Ran GTPase binding protein, involved in nuclear protein import and RNA export, ubiquitin-mediated protein degradation during the cell cycle, shuttles between the nucleus and cytoplasm, is essential, homolog of human RanBP1	.	422.9	543.73	291.57	421.03	6391.61	3841.97	3.59969	1.03259e-10	5.20106e-10	.	.	.
VCUG_00517	hypothetical protein	.	Y	40.67	65.61	85.33	350.92	103.27	60.38	.	.	.	-2.21059	0.00904765	0.243412
VCUG_00518	hypothetical protein	.	.	10.24	5.08	24.73	21.52	85.72	62.41	1.79353	0.000127331	0.000275268	-1.79555	0.0412134	0.396936
VCUG_00519	hypothetical protein	.	.	75.13	44.03	161.71	86.3	20.86	9.26	-2.80239	0.000218742	0.000449931	.	.	.
VCUG_00520	hypothetical protein	.	.	84.17	121.16	83.57	298.91	350.7	447.25	0.765796	0.0137717	0.0209151	.	.	.
VCUG_00521	hypothetical protein	.	.	0	0	0	0	0.55	1.15	.	.	.	.	.	.
VCUG_00522	hypothetical protein	.	.	27	20.1	62.23	27.97	3347.77	2553.16	6.40037	8.81403e-24	2.16649e-22	.	.	.
VCUG_00523	hypothetical protein	.	.	32.7	24.35	19.87	20.38	4377.52	1739.21	7.08788	6.31746e-27	2.63192e-25	.	.	.
VCUG_00524	hypothetical protein	.	.	39.98	22.55	68.31	45.94	2651.6	1633.15	5.40296	8.13416e-20	1.2983e-18	.	.	.
VCUG_00525	hypothetical protein	.	.	93.91	39.56	74.34	36.17	0.47	0.25	-7.02798	1.37991e-15	1.24243e-14	.	.	.
VCUG_00526	hypothetical protein	.	.	0	0	0	0.74	0	0	.	.	.	.	.	.
VCUG_00527	hypothetical protein	.	.	11.5	0	2.04	5.88	1.53	1.07	.	.	.	.	.	.
VCUG_00528	hypothetical protein	.	Y	27.32	12.1	9.19	7.46	97.92	103.05	3.57675	8.40254e-07	2.53728e-06	.	.	.
VCUG_00529	hypothetical protein	YMR165C PAH1, Mg<sup>2+</sup>-dependent phosphatidate PA phosphatase, catalyzes the dephosphorylation of PA to yield diacylglycerol and P<sub>i</sub>, responsible for de novo lipid synthesis, homologous to mammalian lipin 1	.	32.12	31.89	32.48	27.36	76	52.52	1.11461	0.0448549	0.0615597	.	.	.
VCUG_00530	hypothetical protein	YGR074W SMD1, Core Sm protein Sm D1, part of heteroheptameric complex with Smb1p, Smd2p, Smd3p, Sme1p, Smx3p, and Smx2p that is part of the spliceosomal U1, U2, U4, and U5 snRNPs, homolog of human Sm D1	.	38.18	108.98	49.93	129.37	32.23	20.67	-2.11784	0.013869	0.0210173	.	.	.
VCUG_00531	hypothetical protein	YDL064W UBC9, SUMO-conjugating enzyme involved in the Smt3p conjugation pathway, nuclear protein required for S- and M-phase cyclin degradation and mitotic control, involved in proteolysis mediated by the anaphase-promoting complex cyclosome APCC	.	9.39	15.53	13.87	17.23	49.33	16.35	0.876547	0.0383492	0.0535581	.	.	.
VCUG_00532	hypothetical protein	.	.	0	7.56	12.43	14.41	0.54	0.57	-4.51034	0.000408195	0.000813741	.	.	.
VCUG_00533	hypothetical protein	.	.	115.97	422.13	64.42	174.68	19.57	17.22	-3.21327	1.78006e-05	4.38856e-05	.	.	.
VCUG_00534	hypothetical protein	.	.	12.94	8.03	14.34	17.66	5.75	6.8	.	.	.	.	.	.
VCUG_00535	hypothetical protein	.	.	0	0	2.69	5.55	0.45	0.47	.	.	.	-6.81228	0.0457888	0.41174
VCUG_00536	hypothetical protein	YJL110C GZF3, GATA zinc finger protein and Dal80p homolog that negatively regulates nitrogen catabolic gene expression by competing with Gat1p for GATA site binding,YKR034W DAL80, Negative regulator of genes in multiple nitrogen degradation pathways, expression is regulated by nitrogen levels and by Gln3p, member of the GATA-binding family, forms homodimers and heterodimers with Deh1p	.	129.02	97.7	251.03	192.79	4.11	3.89	-5.61614	9.68496e-12	5.70878e-11	.	.	.
VCUG_00537	hypothetical protein	.	Y	0	4.71	9.25	132.77	862.27	853.74	3.14458	1.34712e-07	4.54213e-07	-4.72092	0.00033118	0.0759395
VCUG_00538	hypothetical protein	.	.	542.01	266.93	633.28	280.21	540.52	703.07	.	.	.	.	.	.
VCUG_00539	hypothetical protein	.	.	0	0	0	0	60.88	100.24	10.3707	7.0694e-12	4.20741e-11	.	.	.
VCUG_00540	hypothetical protein	YPL110C GDE1, Glycerophosphocholine GroPCho phosphodiesterase, hydrolyzes GroPCho to choline and glycerolphosphate, for use as a phosphate source and as a precursor for phosphocholine synthesis, may interact with ribosomes	Y	10.06	11.24	7.58	8.71	714.88	839.95	6.50427	2.73159e-25	7.8991e-24	.	.	.
VCUG_00541	hypothetical protein	.	.	0	0	0	0	1.13	0.59	.	.	.	.	.	.
VCUG_00542	HAD ATPase, P-type, family IC	YEL031W SPF1, P-type ATPase, ion transporter of the ER membrane involved in ER function and Ca2+ homeostasis, required for regulating Hmg2p degradation, confers sensitivity to a killer toxin SMKT produced by Pichia farinosa KK1	.	213.67	90.35	222.38	105.4	216.89	182.59	.	.	.	.	.	.
VCUG_00543	hypothetical protein	.	.	0	1.95	2.78	2.2	2.96	5.58	.	.	.	.	.	.
VCUG_00544	hypothetical protein	YLR117C CLF1, Essential splicesome assembly factor, contains multiple tetratricopeptide repeat TPR protein-binding motifs and interacts specifically with many spliceosome components, may serve as a scaffold during splicesome assembly	.	18.28	4.54	7.29	3.12	8.93	7.07	.	.	.	.	.	.
VCUG_00545	hypothetical protein	YNL085W MKT1, Protein that forms a complex with Pbp1p that may mediate posttranscriptional regulation of HO endonuclease, involved in propagation of M2 dsRNA satellite of L-A virus, contains a DTG signature typical of retroviral proteases	.	105.21	82.29	57.94	35.37	121.65	138.45	.	.	.	.	.	.
VCUG_00546	hypothetical protein	YGR274C TAF1, TFIID subunit 145 kDa, involved in RNA polymerase II transcription initiation, has histone acetyltransferase activity, involved in promoter binding and G1/S progression	.	54.53	28.71	65.04	36.69	3.08	1.94	-4.11602	1.12402e-08	4.38548e-08	.	.	.
VCUG_00547	small GTP-binding protein domain	.	.	250.95	338.11	156.25	203.01	53.88	72.63	-1.64864	0.0024934	0.00432959	.	.	.
VCUG_00548	hypothetical protein	.	.	52.88	55.9	61.81	42.3	19.05	19.75	-1.27645	0.0141069	0.0213252	.	.	.
VCUG_00549	hypothetical protein	YJR070C LIA1, Deoxyhypusine hydroxylase, a HEAT-repeat containing metalloenzyme that catalyses hypusine formation	.	133.4	156.27	87.04	85.64	1747.21	1378.92	4.06371	1.92147e-11	1.08824e-10	.	.	.
VCUG_00550	hypothetical protein	YDR164C SEC1, Sm-like protein involved in docking and fusion of exocytic vesicles through binding to assembled SNARE complexes at the membrane, localization to sites of secretion bud neck and bud tip is dependent on SNARE function	.	22.04	18.24	31.27	32.71	4.79	4.85	-2.6884	0.000137687	0.000294291	.	.	.
VCUG_00551	hypothetical protein	.	.	0	0	2.6	0	3.26	6.35	3.16035	0.0303096	0.0432141	.	.	.
VCUG_00552	hypothetical protein	YKL058W TOA2, TFIIA small subunit, involved in transcriptional activation, acts as antirepressor or as coactivator, homologous to smallest subunit of human and Drosophila TFIIA	.	110	415.99	78.01	331.41	2220.37	1236.48	2.53523	4.391e-06	1.18867e-05	.	.	.
VCUG_00553	hypothetical protein	.	.	2.45	0	0	0	1.06	1.51	.	.	.	.	.	.
VCUG_00554	hypothetical protein	.	Y	0	3.67	6.29	8	34.69	32.66	2.21479	1.26179e-05	3.18428e-05	.	.	.
VCUG_00555	hypothetical protein	.	.	0	0	0.56	0.52	8.6	12.98	4.50974	1.02193e-06	3.04104e-06	.	.	.
VCUG_00556	hypothetical protein	.	.	129.72	88.15	113.62	78.44	3347.3	2332.07	4.98599	6.80489e-17	7.14804e-16	.	.	.
VCUG_00557	hypothetical protein	.	.	37.32	101.9	56.8	78.24	7.46	7.89	-3.27276	5.02486e-06	1.34837e-05	.	.	.
VCUG_00558	hypothetical protein	YIL075C RPN2, Subunit of the 26S proteasome, substrate of the N-acetyltransferase Nat1p	.	295.11	182.06	401.82	199.08	51.24	30.3	-2.61815	5.57505e-05	0.000127356	.	.	.
VCUG_00559	hypothetical protein	YDR255C RMD5, Cytosolic protein required for sporulation, also required for the ubiquitination of the gluconeogenetic enzyme fructose-1,6-bisphosphatase, which is degraded rapidly after the switch from gluconeogenesis to glycolysis	.	5	17.37	36.79	43.14	0.89	0	-6.66784	1.25793e-07	4.2707e-07	-1.41963	0.0361817	0.374265
VCUG_00560	hypothetical protein	.	.	0	0	0	0.27	0	0	.	.	.	.	.	.
VCUG_00561	hypothetical protein	.	.	0	0	0	0.37	0	0	.	.	.	.	.	.
VCUG_00562	hypothetical protein	.	Y	5.36	0	0	1.31	0.24	0	.	.	.	.	.	.
VCUG_00563	hypothetical protein	.	.	6.97	0	0.62	3.74	0	0	-6.56681	0.0405456	0.0562739	.	.	.
VCUG_00564	hypothetical protein	.	.	0	0	0	0	0	0	.	.	.	.	.	.
VCUG_00565	serine/threonine protein kinase	.	.	0	5.98	4.57	3.61	0.92	1.6	.	.	.	.	.	.
VCUG_00566	hypothetical protein	.	.	21.51	12.96	18.52	17.45	6.25	3.04	-1.98783	0.0059836	0.00973375	.	.	.
VCUG_00567	hypothetical protein	.	.	35.66	78.39	81.29	110.64	7.02	4.41	-4.19885	2.3713e-07	7.74059e-07	.	.	.
VCUG_00568	hypothetical protein	YNL290W RFC3, Subunit of heteropentameric Replication factor C RF-C, which is a DNA binding protein and ATPase that acts as a clamp loader of the proliferating cell nuclear antigen PCNA processivity factor for DNA polymerases delta and epsilon	.	37.03	26.25	57.67	41.13	140.74	141.51	1.7094	0.000790687	0.00151718	.	.	.
VCUG_00570	hypothetical protein	.	.	0	0	0	2.13	9.17	11.8	2.79254	7.94366e-05	0.000176542	.	.	.
VCUG_00571	hypothetical protein	.	.	58.93	43.88	64	45.16	390.86	325.13	2.84791	1.63004e-07	5.42906e-07	.	.	.
VCUG_00572	hypothetical protein	.	.	23.57	22.98	32.98	25.93	224.4	157.7	2.77667	8.18679e-08	2.8503e-07	.	.	.
VCUG_00573	hypothetical protein	.	.	25.74	23	45.64	51.95	107.92	128.94	1.32268	0.00191379	0.00340877	.	.	.
VCUG_00574	DNA phosphorothioation-dependent restriction protein DptG	.	.	0	3.38	0.6	1.16	0	0	.	.	.	.	.	.
VCUG_00575	hypothetical protein	.	.	57.53	126.72	74.59	202.29	1.6	1.33	-6.84023	7.88209e-12	4.66847e-11	.	.	.
VCUG_00576	hypothetical protein	.	Y	66.3	170.71	892.85	1917.11	286.03	130.47	-3.00174	0.0427011	0.0589659	-3.4353	1.45231e-05	0.00771652
VCUG_00577	hypothetical protein	YDL143W CCT4, Subunit of the cytosolic chaperonin Cct ring complex, related to Tcp1p, required for the assembly of actin and tubulins in vivo	.	339.64	301.8	237.63	139.47	175.24	116.37	.	.	.	.	.	.
VCUG_00578	hypothetical protein	.	.	8	19.85	8.51	7.6	4.26	3.59	.	.	.	.	.	.
VCUG_00580	TTK protein kinase	YDL028C MPS1, Dual-specificity kinase required for spindle pole body SPB duplication and spindle checkpoint function, substrates include SPB proteins Spc42p, Spc110p, and Spc98p, mitotic exit network protein Mob1p, and checkpoint protein Mad1p	.	18.93	10.74	15.31	11.53	0.96	2.17	-2.86936	7.47215e-05	0.000167425	.	.	.
VCUG_00581	Sua5/YciO/YrdC/YwlC family protein	YGL169W SUA5, Protein required for respiratory growth, null mutation suppresses the Cyc1p translation defect caused by the presence of an aberrant ATG codon upstream of the correct start	.	80.51	91.03	49.56	51.46	894.07	705.97	3.85145	3.16878e-10	1.49786e-09	.	.	.
VCUG_00582	hypothetical protein	.	.	21.93	13.91	38.45	20.2	284.04	441	4.01277	5.36622e-12	3.28932e-11	.	.	.
VCUG_00583	hypothetical protein	.	.	0	3.13	3.35	0.61	0.56	0.39	.	.	.	.	.	.
VCUG_00584	hypothetical protein	.	.	22.88	11.36	26.37	12.47	16.99	18.05	.	.	.	.	.	.
VCUG_00585	hypothetical protein	YNL061W NOP2, Probable RNA m5C methyltransferase, essential for processing and maturation of 27S pre-rRNA and large ribosomal subunit biogenesis, localized to the nucleolus, constituent of 66S pre-ribosomal particles	.	114.61	164.21	60.96	64.12	398.25	383.49	2.45068	0.000381311	0.000763242	.	.	.
VCUG_00586	hypothetical protein	.	Y	7.11	17.65	15.76	31.12	0.95	1.87	-4.14592	1.37743e-05	3.44778e-05	.	.	.
VCUG_00587	hypothetical protein	.	.	10.57	5.25	9.37	33.1	0.47	0.49	-5.68757	1.58249e-05	3.92113e-05	.	.	.
VCUG_00588	hypothetical protein	.	Y	0	10.75	1.92	8.97	0	0	-7.29768	0.0112908	0.0174218	.	.	.
VCUG_00589	hypothetical protein	.	.	95.05	107.57	124.02	119.53	62.32	61.26	.	.	.	.	.	.
VCUG_00590	hypothetical protein	YEL060C PRB1, Vacuolar proteinase B yscB, a serine protease of the subtilisin family, involved in protein degradation in the vacuole and required for full protein degradation during sporulation,YOR003W YSP3, Putative precursor to the subtilisin-like protease III	.	46.87	23.26	65.82	75.58	3.62	3.89	-4.19335	1.37669e-07	4.62913e-07	.	.	.
VCUG_00591	hypothetical protein	.	.	9.87	11.03	19.91	8.3	9.65	11.53	.	.	.	.	.	.
VCUG_00592	hypothetical protein	.	Y	1964.72	948.97	5526.67	3656.34	0.23	0.16	-14.2191	6.91202e-26	2.20646e-24	-1.75465	0.0280193	0.362916
VCUG_00593	hypothetical protein	YHR166C CDC23, Subunit of the anaphase-promoting complex/cyclosome APC/C, which is a ubiquitin-protein ligase required for degradation of anaphase inhibitors, including mitotic cyclins, during the metaphase/anaphase transition	.	63.68	35.97	107.06	59.73	120.17	46.66	.	.	.	.	.	.
VCUG_00594	hypothetical protein	YFR031C SMC2, Component of the condensin complex, essential SMC chromosomal ATPase family member that forms a complex with Smc4p to form the active ATPase	.	62.87	37.71	107	84.92	77.61	35.97	.	.	.	.	.	.
VCUG_00595	hypothetical protein	.	.	0	0	0	0	0	0	.	.	.	.	.	.
VCUG_00596	hypothetical protein	.	.	0	0	0	0	0	0	.	.	.	.	.	.
VCUG_00597	hypothetical protein	.	.	0	0	0	0.29	0	0.36	.	.	.	.	.	.
VCUG_00598	hypothetical protein	.	Y	0	0	0.52	1.29	7.04	13.79	3.39923	1.22033e-05	3.08597e-05	.	.	.
VCUG_00599	hypothetical protein	YBR080C SEC18, ATPase required for the release of Sec17p during the 'priming' step in homotypic vacuole fusion and for ER to Golgi transport, homolog of the mammalian NSF	.	67.94	42.15	52.62	30.59	223.7	194.43	2.50751	7.74376e-05	0.000172724	.	.	.
VCUG_00600	hypothetical protein	.	.	11.52	11.43	14.58	14.68	571.23	417.98	5.06697	2.13934e-19	3.2064e-18	.	.	.
VCUG_00601	hypothetical protein	YIL144W TID3, Component of the evolutionarily conserved kinetochore-associated Ndc80 complex Ndc80p-Nuf2p-Spc24p-Spc25p	.	46.75	36.17	83.86	56.17	18.57	17.52	-1.73783	0.00790398	0.0125829	.	.	.
VCUG_00602	hypothetical protein	YLL001W DNM1, Dynamin-related GTPase required for mitochondrial fission and the maintenance of mitochondrial morphology, assembles on the cytoplasmic face of mitochondrial tubules at sites at which divisi..	.	34.6	26.3	41.22	25.02	24.59	18.59	.	.	.	.	.	.
VCUG_00603	hypothetical protein	.	.	8.33	3.79	8.98	11.23	2.34	2.7	-1.99259	0.0152066	0.0228471	.	.	.
VCUG_00604	hypothetical protein	.	.	0	2.37	0.85	0.93	0.42	0.3	.	.	.	.	.	.
VCUG_00605	hypothetical protein	.	.	0	0	0	0.09	0	0.23	.	.	.	.	.	.
VCUG_00606	hypothetical protein	.	.	0	0	0	0.2	0.74	0.51	.	.	.	.	.	.
VCUG_00607	hypothetical protein	.	.	0	0	0	0	0	0.58	.	.	.	.	.	.
VCUG_00608	hypothetical protein	.	.	0	0	0	0	0	0.87	.	.	.	.	.	.
VCUG_00609	hypothetical protein	YKL018W SWD2, Subunit of the COMPASS Set1C complex, which methylates histone H3 on lys 4 and is involved in telomeric silencing, subunit of CPF cleavage and polyadenylation factor, a complex involved in RNAP II transcription termination	.	52.14	31.76	36.98	32.58	29.27	37.83	.	.	.	.	.	.
VCUG_00610	hypothetical protein	.	.	25.1	34.7	46.72	58.2	65.45	43.02	.	.	.	.	.	.
VCUG_00611	hypothetical protein	.	.	4.88	8.48	45.87	27.07	254.97	268.89	3.18138	1.87526e-08	7.09978e-08	-1.93631	0.00181558	0.127584
VCUG_00612	hypothetical protein	YER112W LSM4, Lsm Like Sm protein	.	52.61	4.35	12.44	9.4	38.95	82.98	2.63648	0.0137768	0.0209151	.	.	.
VCUG_00613	hypothetical protein	.	.	37.87	69.55	31.56	84.92	19.51	13.35	-2.1851	0.00889538	0.0140791	.	.	.
VCUG_00614	hypothetical protein	.	Y	0	0	1.04	0.29	0.52	1.82	.	.	.	.	.	.
VCUG_00615	hypothetical protein	.	Y	4.63	9.2	2.46	7.45	837.29	893.28	7.05452	4.27303e-26	1.49995e-24	.	.	.
VCUG_00616	hypothetical protein	.	.	0	3.46	1.24	0.34	27.26	37.1	5.38972	5.01054e-06	1.346e-05	.	.	.
VCUG_00617	hypothetical protein	.	.	38.05	39.66	16.19	268.39	0.68	0.94	-7.83792	2.80267e-08	1.04378e-07	-2.37783	0.0432171	0.404477
VCUG_00618	hypothetical protein	.	.	82.73	310.56	61.42	194.84	569.61	614.44	1.77323	0.0018405	0.00328877	.	.	.
VCUG_00619	hypothetical protein	.	.	32.55	193.91	28.86	109.76	1370.22	1206.93	3.69729	3.18544e-09	1.31815e-08	.	.	.
VCUG_00620	hypothetical protein	YOR086C TCB1, Lipid-binding protein containing three calcium and lipid binding domains, non-tagged protein localizes to mitochondria and GFP-fusion protein localizes to the cell periphery, C-termini of Tcb1p, Tcb2p and Tcb3p interact	.	51	23.37	72.92	35.09	22.72	21.19	.	.	.	.	.	.
VCUG_00621	hypothetical protein	.	.	3.42	23.02	2.02	9.58	1.07	0.56	-3.49484	0.000310387	0.000629165	.	.	.
VCUG_00622	hypothetical protein	.	.	2085.31	3394.49	3127.7	6427.95	35.07	28.59	-7.45235	4.47398e-15	3.81842e-14	.	.	.
VCUG_00623	hypothetical protein	YDL145C COP1, Alpha subunit of COPI vesicle coatomer complex, which surrounds transport vesicles in the early secretory pathway	.	291.98	170.84	454.91	210.05	470.45	438.96	.	.	.	.	.	.
VCUG_00624	hypothetical protein	.	.	267.55	220.55	183.39	140.08	152.37	164.62	.	.	.	.	.	.
VCUG_00625	hypothetical protein	YIL155C GUT2, Mitochondrial glycerol-3-phosphate dehydrogenase, expression is repressed by both glucose and cAMP and derepressed by non-fermentable carbon sources in a Snf1p, Rsf1p, Hap2/3/4/5 complex dependent manner	.	4.9	0.61	6.51	9.13	0.22	0.23	-5.08275	8.20344e-05	0.000181495	.	.	.
VCUG_00626	hypothetical protein	.	.	13.32	17.63	11.81	7.14	2.96	3.85	-1.34658	0.0188122	0.0278892	.	.	.
VCUG_00627	hypothetical protein	.	.	10.78	0	7.64	10.25	0	2	-2.88244	0.0204962	0.0300058	.	.	.
VCUG_00628	hypothetical protein	.	.	0	0	0	0	0	0	.	.	.	.	.	.
VCUG_00629	AAA family ATPase, CDC48 subfamily	YDL126C CDC48, ATPase in ER, nuclear membrane and cytosol with homology to mammalian p97, in a complex with Npl4p and Ufd1p participates in retrotranslocation of ubiquitinated proteins from the ER into the cytosol for degradation by the proteasome	.	521.31	337.53	654.41	302.02	14.61	10.38	-4.95801	2.06261e-11	1.15751e-10	.	.	.
VCUG_00630	26S protease regulatory subunit 6A	YOR117W RPT5, One of six ATPases of the 19S regulatory particle of the 26S proteasome involved in the degradation of ubiquitinated substrates, recruited to the GAL1-10 promoter region upon induction of transcription	.	296.16	255.86	253.9	192.07	24.81	16.12	-3.41412	1.05497e-07	3.62674e-07	.	.	.
VCUG_00631	frataxin	YDL120W YFH1, Frataxin, regulates mitochondrial iron accumulation	.	32.78	70.5	14.53	41.81	4.85	3.72	-3.17621	0.000310487	0.000629165	.	.	.
VCUG_00632	alanine-tRNA ligase	YOR335C ALA1, Cytoplasmic alanyl-tRNA synthetase, required for protein synthesis, point mutation cdc64-1 allele causes cell cycle arrest at G1, lethality of null mutation is functionally complemented by human homolog	.	207.14	146.39	220.35	117.96	5.22	5.86	-4.65503	6.41358e-11	3.35417e-10	.	.	.
VCUG_00633	hypothetical protein	.	Y	0	0.91	6.51	6.53	0	0	-8.52506	0.000841625	0.0016049	-3.04429	0.023021	0.342469
VCUG_00634	hypothetical protein	.	.	0	0	1.87	0.51	3.28	3.26	.	.	.	.	.	.
VCUG_00635	hypothetical protein	.	.	3.3	8.19	2.34	10.49	0.15	0.1	-6.07208	1.41316e-06	4.09823e-06	.	.	.
VCUG_00636	hypothetical protein	.	.	4.11	7.13	1.82	1.45	0.09	0	-5.40522	8.3148e-05	0.000183628	2.14398	0.0430275	0.404353
VCUG_00637	hypothetical protein	.	Y	14.67	16.99	19.5	26.57	3.69	3.02	-2.86948	0.00064864	0.00125937	.	.	.
VCUG_00638	hypothetical protein	.	.	0	2.88	4.12	4.81	10.31	14.36	1.50432	0.0307671	0.0437997	.	.	.
VCUG_00639	hypothetical protein	YMR054W STV1, Subunit a of the vacuolar-ATPase V0 domain, one of two isoforms Stv1p and Vph1p, Stv1p is located in V-ATPase complexes of the Golgi and endosomes while Vph1p is located in V-ATPase complexes of the vacuole,YOR270C VPH1, Subunit a of vacuolar-ATPase V0 domain, one of two isoforms Vph1p and Stv1p, Vph1p is located in V-ATPase complexes of the vacuole while Stv1p is located in V-ATPas…	.	62.74	25.36	116.95	52.73	162.59	158.06	1.33327	0.0212843	0.031067	.	.	.
VCUG_00640	hypothetical protein	.	.	26.67	29.78	42.55	35.1	24.87	18.16	.	.	.	.	.	.
VCUG_00641	hypothetical protein	YFL009W CDC4, F-box protein required for G1/S and G2/M transition, associates with Skp1p and Cdc53p to form a complex, SCFCdc4, which acts as ubiquitin-protein ligase directing ubiquitination of the phosphorylated CDK inhibitor Sic1p	.	41.25	19.62	35.96	9.72	9.62	4.25	-1.31523	0.0111239	0.0172183	.	.	.
VCUG_00642	hypothetical protein	YOL133W HRT1, RING finger containing subunit of Skp1-Cullin-F-box ubiquitin protein ligases SCF, required for Gic2p, Far1p, Sic1p and Cln2p degradation, may tether Cdc34p a ubiquitin conjugating enzyme or E2 and Cdc53p a cullin subunits of SCF	.	91.1	228.93	90.85	232.04	95.6	84.88	.	.	.	.	.	.
VCUG_00643	hypothetical protein	.	.	28.14	33.17	23.7	27.77	5.31	7.62	-2.02767	0.00358699	0.0060722	.	.	.
VCUG_00644	hypothetical protein	YGL240W DOC1, Processivity factor required for the ubiquitination activity of the anaphase promoting complex APC, mediates the activity of the APC by contributing to substrate recognition, involved in cyclin proteolysis	.	22.3	121.78	39.54	137.81	11.39	6.21	-3.77871	9.92534e-05	0.000217437	.	.	.
VCUG_00645	hypothetical protein	.	.	30.22	71.24	80.81	140.43	141.83	115.42	.	.	.	.	.	.
VCUG_00646	hypothetical protein	.	.	0	1.28	2.29	2.39	10.68	7.52	1.96524	0.000601299	0.00117208	.	.	.
VCUG_00647	hypothetical protein	.	.	0	0	1.3	1.79	0	0	.	.	.	.	.	.
VCUG_00648	hypothetical protein	YDR272W GLO2, Cytoplasmic glyoxalase II, catalyzes the hydrolysis of S-D-lactoylglutathione into glutathione and D-lactate,YOR040W GLO4, Mitochondrial glyoxalase II, catalyzes the hydrolysis of S-D-lactoylglutathione into glutathione and D-lactate	.	195.06	340.38	199.96	337.4	2.17	1.89	-7.24392	5.77699e-16	5.44056e-15	.	.	.
VCUG_00649	hypothetical protein	.	.	21.11	15.32	25.34	14.88	1.23	1.21	-3.80282	4.37354e-08	1.56937e-07	.	.	.
VCUG_00650	hypothetical protein	.	Y	75.39	88.56	72.62	710.23	96.22	76.63	.	.	.	-2.67205	0.00889111	0.243412
VCUG_00651	hypothetical protein	.	.	507.76	488.92	431.88	287.63	16439.2	9428.62	5.20694	5.96955e-17	6.37964e-16	.	.	.
VCUG_00652	hypothetical protein	.	.	348.99	524.59	218.31	398.19	1832	1456.39	2.12218	8.18755e-05	0.000181306	.	.	.
VCUG_00653	hypothetical protein	.	.	11.58	11.18	16.37	10.29	79.65	46.61	2.38006	1.30344e-05	3.27593e-05	.	.	.
VCUG_00654	DNA repair helicase (rad3)	YER171W RAD3, 5' to 3' DNA helicase, involved in nucleotide excision repair and transcription, subunit of RNA polymerase II transcription initiation factor TFIIH, subunit of Nucleotide Excision Repair Factor 3 NEF3, homolog of human XPD protein	.	21.13	7.63	32.53	12.64	5.46	3.09	-2.00279	0.00286236	0.00491319	.	.	.
VCUG_00655	hypothetical protein	.	.	1.58	5.49	7.84	7.16	0.49	0.1	-4.73083	9.78043e-06	2.5279e-05	.	.	.
VCUG_00656	hypothetical protein	.	.	15.12	13.76	10.28	13.52	2.46	5.77	-1.54221	0.0305363	0.043512	.	.	.
VCUG_00657	hypothetical protein	.	.	38.37	62.55	17.49	49.7	12.42	6.61	-2.28597	0.00296438	0.00506355	.	.	.
VCUG_00658	hypothetical protein	YHR026W PPA1, Subunit c'' of the vacuolar ATPase, which functions in acidification of the vacuole, one of three proteolipid subunits of the V0 domain	.	5.92	121.88	48.78	136.42	243.36	202.21	0.922365	0.0211181	0.030861	.	.	.
VCUG_00659	hypothetical protein	.	.	30.23	19.86	54.54	30.81	15.08	12.59	-1.34555	0.0347916	0.0489231	.	.	.
VCUG_00660	hypothetical protein	YOL069W NUF2, Component of the evolutionarily conserved kinetochore-associated Ndc80 complex Ndc80p-Nuf2p-Spc24p-Spc25p, involved in chromosome segregation, spindle checkpoint activity and kinetochore clustering	.	43.24	40.45	47.47	31.54	20.69	32.82	.	.	.	.	.	.
VCUG_00661	hypothetical protein	.	.	57.69	100.23	31.82	54.84	8.26	8.53	-2.66216	5.70543e-05	0.000130092	.	.	.
VCUG_00662	hypothetical protein	.	Y	638.3	1532.7	464.84	942.34	3934.9	5661.5	2.48877	2.62671e-05	6.34852e-05	.	.	.
VCUG_00663	hypothetical protein	.	.	0	4.45	1.59	0.22	1.99	9.42	.	.	.	.	.	.
VCUG_00664	hypothetical protein	YBR244W GPX2, Phospholipid hydroperoxide glutathione peroxidase induced by glucose starvation that protects cells from phospholipid hydroperoxides and nonphospholipid peroxides during oxidative stress,YKL026C GPX1, Phospholipid hydroperoxide glutathione peroxidase induced by glucose starvation that protects cells from phospholipid hydroperoxides and nonphospholipid peroxides during oxidative stre…	.	110	165.16	105.31	191.69	12.95	14.12	-3.64579	5.88264e-07	1.80918e-06	.	.	.
VCUG_00665	hypothetical protein	.	.	32.48	60.46	20.16	40.77	293.61	464.9	3.38027	1.09093e-08	4.27671e-08	.	.	.
VCUG_00666	hypothetical protein	.	.	0	0.34	4.02	2.04	0.79	0.85	.	.	.	-3.05965	0.0122711	0.26545
VCUG_00667	hypothetical protein	.	Y	0	0	0	0.45	0	0	.	.	.	.	.	.
VCUG_00668	hypothetical protein	.	.	7.01	17.41	13.37	10	138.65	165.96	3.7988	8.8958e-11	4.50843e-10	.	.	.
VCUG_00669	hypothetical protein	.	.	24.51	65.38	22.81	42.86	78.1	85.46	.	.	.	.	.	.
VCUG_00670	hypothetical protein	.	.	49.14	44.42	31.42	29.34	20.11	17.48	.	.	.	.	.	.
VCUG_00671	hypothetical protein	.	.	76.82	101.69	34.81	157.08	1.14	0.26	-7.59211	3.94379e-12	2.46732e-11	.	.	.
VCUG_00672	translation initiation factor eIF-1A	YMR260C TIF11, Translation initiation factor eIF1A, essential protein that forms a complex with Sui1p eIF1 and the 40S ribosomal subunit and scans for the start codon, C-terminus associates with Fun12p eIF5B, N terminus interacts with eIF2 and eIF3	.	245.5	1206.97	110.88	459.6	42.58	24.23	-3.78576	9.59446e-06	2.48506e-05	.	.	.
VCUG_00673	hypothetical protein	YGR109W-A Hypothetical protein,YGR109W-B Hypothetical protein,YIL080W Hypothetical protein,YIL082W-A Hypothetical protein,YIL082W Hypothetical protein	.	0	0	0	0	0	0	.	.	.	.	.	.
VCUG_00674	hypothetical protein	.	.	10.78	2.68	7.64	5.25	0	1	-3.15362	0.00502894	0.00828495	.	.	.
VCUG_00675	hypothetical protein	.	Y	0	0	0	0.73	0	0.92	.	.	.	.	.	.
VCUG_00676	hypothetical protein	.	.	28.4	39.47	31.22	34.75	520.54	492.12	3.87999	9.03485e-13	6.06767e-12	.	.	.
VCUG_00677	hypothetical protein	YFL008W SMC1, Subunit of the multiprotein cohesin complex, essential protein involved in chromosome segregation and in double-strand DNA break repair	.	40.29	22.96	32.41	19.13	14.25	11.49	.	.	.	.	.	.
VCUG_00678	hypothetical protein	YGR103W NOP7, Nucleolar protein involved in rRNA processing and 60S ribosomal subunit biogenesis, constituent of several different pre-ribosomal particles, required for exit from G<sub>0</sub> and the initiation of cell proliferation	.	25.98	43.29	49.02	34.47	257.84	242.79	2.72242	4.73201e-07	1.48169e-06	.	.	.
VCUG_00679	hypothetical protein	.	.	29.75	105.84	29.89	129.57	19.38	50.31	.	.	.	.	.	.
VCUG_00680	hypothetical protein	YER082C UTP7, Nucleolar protein, component of the small subunit SSU processome containing the U3 snoRNA that is involved in processing of pre-18S rRNA	.	44	31.2	20.06	16.4	100.92	105.27	2.47599	0.000538214	0.00105581	.	.	.
VCUG_00681	hypothetical protein	.	.	33.84	26.88	32.4	22.44	79.53	88.14	1.76698	0.00323239	0.00547945	.	.	.
VCUG_00682	hypothetical protein	.	.	4.17	6.2	15.51	26.19	12.02	15.33	.	.	.	-1.97258	0.0409873	0.396936
VCUG_00683	hypothetical protein	.	.	0	0	0	0	2.11	0.98	.	.	.	.	.	.
VCUG_00684	hypothetical protein	YBR023C CHS3, Chitin synthase III, catalyzes the transfer of N-acetylglucosamine GlcNAc to chitin, required for synthesis of the majority of cell wall chitin, the chitin ring during bud emergence, and spore wall chitosan	.	14.38	6.12	40.61	22.43	0.36	0	-7.27783	3.81696e-10	1.78367e-09	-1.6976	0.026407	0.356184
VCUG_00685	hypothetical protein	.	.	0	0	4.07	3.2	0	0	-6.73505	0.045828	0.062755	.	.	.
VCUG_00686	CDC7 protein kinase	YDL017W CDC7, DDK Dbf4-dependent kinase catalytic subunit required for firing origins and replication fork progression in mitosis through phosphorylation of Mcm2-7p complexes and Cdc45p, kinase activity correlates with cyclical DBF4 expression	.	41.13	38.56	64.01	56.59	0.2	0.42	-7.317	4.80691e-14	3.71553e-13	.	.	.
VCUG_00687	hypothetical protein	.	Y	0	5.46	1.95	1.34	0	0	.	.	.	.	.	.
VCUG_00688	hypothetical protein	.	.	0	2.07	3.33	1.93	3.52	4.64	.	.	.	.	.	.
VCUG_00689	hypothetical protein	YGL245W GUS1, Glutamyl-tRNA synthetase GluRS, forms a complex with methionyl-tRNA synthetase Mes1p and Arc1p, complex formation increases the catalytic efficiency of both tRNA synthetases and ensures their correct localization to the cytoplasm,YDL117W CYK3, SH3-domain protein located in the mother-bud neck and the cytokinetic actin ring, mutant phenotype and genetic interactions suggest a role in…	.	121.56	83.6	78.13	43.33	30.26	37.68	-0.647011	0.0429965	0.0592407	.	.	.
VCUG_00690	hypothetical protein	.	.	114.38	186.3	74.78	73.71	2142.22	2367.41	4.78765	1.17599e-13	8.60295e-13	.	.	.
VCUG_00691	hypothetical protein	YHR023W MYO1, Type II myosin heavy chain, required for wild-type cytokinesis and cell separation, localizes to the actomyosin ring, binds to myosin light chains Mlc1p and Mlc2p through its IQ1 and IQ2 motifs respectively	.	260.43	86.64	708.87	258.7	3.07	2.97	-6.79246	3.97272e-12	2.47841e-11	.	.	.
VCUG_00692	hypothetical protein	.	.	83.89	153.75	78.94	94.06	1125.93	1258.4	3.66542	3.45017e-10	1.62462e-09	.	.	.
VCUG_00693	hypothetical protein	.	.	32.78	16.54	24.7	12.17	21.21	27.17	.	.	.	.	.	.
VCUG_00694	hypothetical protein	.	.	1.05	6.75	8.06	5.91	25.21	47.56	2.60802	3.41024e-06	9.35532e-06	.	.	.
VCUG_00695	hypothetical protein	.	Y	0	0.76	0.54	0.45	2.46	1.71	2.037	0.0316264	0.0448314	.	.	.
VCUG_00696	hypothetical protein	.	.	4.58	6.82	9.74	7.59	63.46	68.97	3.0771	6.60027e-08	2.31433e-07	.	.	.
VCUG_00697	signal recognition particle protein SRP54	YPR088C SRP54, Signal recognition particle SRP subunit homolog of mammalian SRP54, contains the signal sequence-binding activity of SRP, interacts with the SRP RNA, and mediates binding of SRP to signal receptor, contains GTPase domain	.	202.95	129.76	151.05	97.76	46.6	40.43	-1.3824	0.00500309	0.00824789	.	.	.
VCUG_00698	hypothetical protein	YML098W TAF13, TFIID subunit 19 kDa, involved in RNA polymerase II transcription initiation, similar to histone H4 with atypical histone fold motif of Spt3-like transcription factors	.	31.02	34.65	37.13	29.87	16.54	40.78	.	.	.	.	.	.
VCUG_00699	hypothetical protein	.	.	0	0	0	0	0	1.5	.	.	.	.	.	.
VCUG_00700	hypothetical protein	.	.	2.61	0	0.93	0.76	2.78	2.58	.	.	.	.	.	.
VCUG_00701	hypothetical protein	.	.	124.54	115.11	70.05	96.19	1233.99	866.39	3.45663	1.13625e-09	5.04136e-09	.	.	.
VCUG_00702	hypothetical protein	YPR112C MRD1, Essential conserved protein that associates with 35S precursor rRNA and is required for its initial processing at the A0-A2 cleavage sites, shows partial nucleolar localization, contains five consensus RNA-binding domains	.	14.1	18.08	18.12	29.32	452.17	487.21	4.18445	3.75681e-15	3.25149e-14	.	.	.
VCUG_00703	hypothetical protein	.	.	0	0	0	1.75	230.95	251.39	7.54977	3.58142e-21	6.47289e-20	.	.	.
VCUG_00704	hypothetical protein	YBR114W RAD16, Protein that recognizes and binds damaged DNA in an ATP-dependent manner with Rad7p during nucleotide excision repair, subunit of Nucleotide Excision Repair Factor 4 NEF4 and the Elongin-Cullin-Socs ECS ligase complex	.	0	0.49	3.85	2.89	421.45	569.65	7.47491	2.70443e-26	9.92163e-25	-2.86363	0.0288659	0.362916
VCUG_00705	hypothetical protein	YLL011W SOF1, Essential protein required for biogenesis of 40S small ribosomal subunit, has similarity to the beta subunit of trimeric G-proteins and the splicing factor Prp4p	.	41.92	48.01	34.63	24.52	627.09	900.45	4.79469	4.04161e-14	3.16378e-13	.	.	.
VCUG_00706	hypothetical protein	.	.	33.78	19.05	26.41	22.68	1088.95	1417.34	5.78205	1.60045e-21	3.04953e-20	.	.	.
VCUG_00707	hypothetical protein	.	.	17.38	10.42	22.6	11.3	159.92	162.64	3.57689	9.08719e-10	4.08342e-09	.	.	.
VCUG_00708	hypothetical protein	.	.	287.29	405.87	544.12	909.56	0.49	1.54	-9.44495	4.29879e-18	5.5907e-17	.	.	.
VCUG_00709	hypothetical protein	.	.	225.42	1039.91	116.37	535.94	143.71	289.13	.	.	.	.	.	.
VCUG_00710	hypothetical protein	YLR147C SMD3, Core Sm protein Sm D3, part of heteroheptameric complex with Smb1p, Smd1p, Smd2p, Sme1p, Smx3p, and Smx2p that is part of the spliceosomal U1, U2, U4, and U5 snRNPs, homolog of human Sm D3	.	14.53	70.34	25.77	63.41	20.01	12.14	-1.85022	0.0387804	0.0540682	.	.	.
VCUG_00711	hypothetical protein	.	.	22.03	30.99	29.3	149.11	0.65	0.45	-7.65782	1.9484e-08	7.32287e-08	-2.01144	0.0396582	0.395375
VCUG_00712	hypothetical protein	.	.	124.98	121.03	105.14	62.77	273.21	384.42	2.15418	0.00232077	0.004063	.	.	.
VCUG_00713	hypothetical protein	.	.	0	0	0	0	0	0	.	.	.	.	.	.
VCUG_00714	hypothetical protein	.	.	28.3	32.31	30.61	53.39	187.21	191.01	2.01464	1.05801e-05	2.72598e-05	.	.	.
VCUG_00715	hypothetical protein	.	.	39.45	70.83	43.32	46.4	316.57	297.2	2.6901	7.42777e-07	2.26519e-06	.	.	.
VCUG_00716	hypothetical protein	YNL240C NAR1, Nuclear architecture related protein, component of the cytosolic iron-sulfur FeS protein assembly machinery, required for maturation of cytosolic and nuclear FeS proteins, homologous to human Narf	.	9.37	7.56	6.86	4.97	11.87	8.99	.	.	.	.	.	.
VCUG_00717	haspin protein kinase	YBL009W ALK2, Protein kinase,YGL021W ALK1, Protein kinase	.	132.12	76.15	175.13	118.39	8254.26	8048.93	6.00646	6.10744e-23	1.36474e-21	.	.	.
VCUG_00718	hypothetical protein	.	.	0	0	0	0	27.36	14.06	8.22888	5.19549e-06	1.39112e-05	.	.	.
VCUG_00719	hypothetical protein	YDR189W SLY1, Hydrophilic protein involved in vesicle trafficking between the ER and Golgi, SM Sec1/Munc-18 family protein that binds the tSNARE Sed5p and stimulates its assembly into a trans-SNARE membrane-protein complex	.	67.03	30.4	91.17	44.5	32.19	12.37	-1.36883	0.0326085	0.0461172	.	.	.
VCUG_00720	hypothetical protein	.	.	0	0	0.9	0.86	0.67	0.47	.	.	.	.	.	.
VCUG_00721	hypothetical protein	.	.	0	0	2.44	0.67	125.56	138.6	7.02875	6.03774e-14	4.60893e-13	.	.	.
VCUG_00722	CK1/CK1 protein kinase	YPL204W HRR25, Protein kinase involved in regulating diverse events including vesicular trafficking, DNA repair, and chromosome segregation, binds the CTD of RNA pol II, homolog of mammalian casein kinase 1delta CK1delta	.	40.5	38.53	32.91	33.65	61.77	32.78	.	.	.	.	.	.
VCUG_00723	hypothetical protein	.	.	7.99	1.32	18.18	8.44	22.01	20.43	.	.	.	.	.	.
VCUG_00724	hypothetical protein	YLR403W SFP1, Transcription factor that controls expression of many ribosome biogenesis genes in response to nutrients and stress, regulates G2/M transitions during mitotic cell cycle and DNA-damage response, involved in cell size modulation	.	157.82	208.9	103.76	144.25	795.08	838.15	2.54341	6.18343e-06	1.64135e-05	.	.	.
VCUG_00725	hypothetical protein	.	.	24.24	11.03	18.62	21.66	19.92	14.12	.	.	.	.	.	.
VCUG_00726	hypothetical protein	YER177W BMH1, 14-3-3 protein, major isoform,YDR099W BMH2, 14-3-3 protein, minor isoform	.	457.82	692.98	251.98	383.08	66.15	55.08	-2.66938	2.47021e-05	5.99385e-05	.	.	.
VCUG_00727	hypothetical protein	.	.	0	1.09	8.95	1.71	22.61	11.94	2.41071	0.00231076	0.00404836	.	.	.
VCUG_00728	hypothetical protein	.	.	0	0	5.71	1.25	9.72	14.73	2.61872	0.00796707	0.0126751	.	.	.
VCUG_00729	hypothetical protein	.	Y	0	0	0	0.38	1.38	3.36	2.94755	0.0423311	0.0585208	.	.	.
VCUG_00730	hypothetical protein	.	Y	5.59	6.59	27.14	38.37	20.49	19.33	.	.	.	-2.42525	0.000768287	0.110105
VCUG_00731	CAMK/CAMKL/KIN1 protein kinase	YLR096W KIN2, Serine/threonine protein kinase involved in regulation of exocytosis, localizes to the cytoplasmic face of the plasma membrane, closely related to Kin1p,YDR122W KIN1, Serine/threonine protein kinase involved in regulation of exocytosis, localizes to the cytoplasmic face of the plasma membrane, closely related to Kin2p	.	0	0	0.47	2.69	395.76	494.85	7.8106	1.50755e-28	8.61757e-27	.	.	.
VCUG_00732	hypothetical protein	YHR140W Hypothetical protein	Y	128.04	106.45	120.88	135.13	165.5	112.27	.	.	.	.	.	.
VCUG_00733	hypothetical protein	.	.	1839.13	7801.57	1091.88	3387.13	1001.84	900.61	-1.76908	0.0109377	0.0169621	.	.	.
VCUG_00734	hypothetical protein	.	.	0	1.12	1	0.27	3.09	2.43	2.50201	0.0158909	0.023817	.	.	.
VCUG_00735	hypothetical protein	.	.	5.69	0.71	8.07	5.2	55.45	45.56	3.18572	1.27476e-07	4.31591e-07	.	.	.
VCUG_00736	hypothetical protein	.	.	3.69	4.57	6.86	5.75	11.46	9.69	.	.	.	.	.	.
VCUG_00737	hypothetical protein	YDR513W GRX2, Cytoplasmic glutaredoxin, thioltransferase, glutathione-dependent disulfide oxidoreductase involved in maintaining redox state of target proteins, also exhibits glutathione peroxidase activity, expression induced in response to stress,YCL035C GRX1, Hydroperoxide and superoxide-radical responsive heat-stable glutathione-dependent disulfide oxidoreductase with active site cysteine pai…	.	222.42	644.74	183.76	516.09	28.85	24.77	-4.09824	3.18378e-07	1.01898e-06	.	.	.
VCUG_00738	hypothetical protein	.	.	16.12	7.34	5.72	4.72	0.12	0.33	-4.36505	6.42123e-06	1.70263e-05	.	.	.
VCUG_00739	hypothetical protein	YOR194C TOA1, TFIIA large subunit, involved in transcriptional activation, acts as antirepressor or as coactivator, homologous to largest and second largest subunits of human and Drosophila TFIIA	.	165.75	702.05	155.74	687.59	16737	11761.5	4.58913	2.85682e-14	2.26518e-13	.	.	.
VCUG_00740	hypothetical protein	.	.	165.94	288.28	136.47	259.51	84.35	55.31	-1.8055	0.0100887	0.015805	.	.	.
VCUG_00741	hypothetical protein	.	.	0	0	0	0	0	1.65	.	.	.	.	.	.
VCUG_00742	hypothetical protein	.	Y	72.37	47.9	8.02	6.76	127.65	130.48	3.55151	0.00463887	0.00768994	2.96641	1.68262e-05	0.00771652
VCUG_00743	hypothetical protein	.	.	0	0	0	0	0	0	.	.	.	.	.	.
VCUG_00744	hypothetical protein	.	Y	0	0	0.52	0.93	695.82	461.09	9.47864	2.459e-34	4.64941e-32	.	.	.
VCUG_00745	hypothetical protein	.	.	21.04	10.44	6.53	20.26	7.01	8.14	.	.	.	.	.	.
VCUG_00746	hypothetical protein	.	.	38.91	106.21	27.59	68.09	216.02	198.06	1.72462	0.00180994	0.00324259	.	.	.
VCUG_00747	hypothetical protein	.	.	3.12	27.84	18.51	39.42	10.52	9.74	.	.	.	.	.	.
VCUG_00748	hypothetical protein	YKL212W SAC1, Phosphatidylinositol PI phosphatase, involved in hydrolysis of PI 3-phosphate, PI 4-phosphate and PI 3,5-bisphosphate to PI	.	53.28	54.48	51.95	38.65	2470.8	2455.33	5.8548	2.34146e-22	4.8364e-21	.	.	.
VCUG_00749	hypothetical protein	YOR367W SCP1, Component of yeast cortical actin cytoskeleton, binds and cross links actin filaments, originally identified by its homology to calponin contains a calponin-like repeat but the Scp1p domain structure is more similar to transgelin	.	818.19	2218.2	728.98	1731.62	1.85	3.22	-9.17159	2.43579e-19	3.60018e-18	.	.	.
VCUG_00750	hypothetical protein	.	.	15.26	19.69	35.98	27.3	42.83	46.35	.	.	.	.	.	.
VCUG_00751	hypothetical protein	.	Y	19.52	46.82	32.87	68.5	2.02	1.01	-5.34414	4.27487e-08	1.53845e-07	.	.	.
VCUG_00752	HAD ATPase, P-type, family IC	YOR291W Hypothetical protein	.	31.99	24.11	45.48	26.37	209.19	123.67	2.40421	1.55269e-05	3.85896e-05	.	.	.
VCUG_00753	tubulin beta chain	YFL037W TUB2, Beta-tubulin, associates with alpha-tubulin Tub1p and Tub3p to form tubulin dimer, which polymerizes to form microtubules	.	978.76	960.04	637.33	421.43	77.84	42.74	-3.15801	4.00349e-07	1.26e-06	.	.	.
VCUG_00754	hypothetical protein	.	.	128.62	148.96	84.88	101.36	9177.73	9366.37	6.51299	2.5893e-25	7.57679e-24	.	.	.
VCUG_00755	hypothetical protein	.	.	0	3.48	1.24	0.34	0	0	.	.	.	.	.	.
VCUG_00756	hypothetical protein	.	.	0	0	0	0	0	0	.	.	.	.	.	.
VCUG_00757	hypothetical protein	.	.	0	0.68	0.24	0.47	0.12	0	.	.	.	.	.	.
VCUG_00758	hypothetical protein	.	.	40.05	73.83	19.78	27.05	71.41	85.11	.	.	.	.	.	.
VCUG_00759	hypothetical protein	.	.	7.09	0	1.26	1.38	1.26	3.93	.	.	.	.	.	.
VCUG_00760	hypothetical protein	YLL029W RUP2, Putative protein of unknown function, green fluorescent protein GFP-fusion protein localizes to the cytoplasm, YLL029W is not an essential gene but mutant is defective in spore formation	.	185.8	132.78	103.59	66.57	12.43	10.59	-2.82351	8.56613e-07	2.5835e-06	.	.	.
VCUG_00761	hypothetical protein	.	.	0	1.09	0	0.11	3.5	6.36	4.92178	0.000330959	0.000669546	.	.	.
VCUG_00762	hypothetical protein	.	Y	0	0	0	0	0	0	.	.	.	.	.	.
VCUG_00763	hypothetical protein	.	.	34.07	23.96	40.6	34.46	58.6	61	.	.	.	.	.	.
VCUG_00764	hypothetical protein	.	Y	0	3.78	9	24.01	4724.34	6624.74	8.25023	8.71005e-30	6.11694e-28	-2.69704	0.0159524	0.292318
VCUG_00765	hypothetical protein	YGR159C NSR1, Nucleolar protein that binds nuclear localization sequences, required for pre-rRNA processing and ribosome biogenesis	.	1805.64	1636.28	985.18	786.76	136394	169219	7.43336	2.59657e-26	9.67025e-25	.	.	.
VCUG_00766	hypothetical protein	.	.	16.8	18.77	14.52	31.44	1115.02	1387.1	5.56638	4.66571e-22	9.3462e-21	.	.	.
VCUG_00767	hypothetical protein	.	.	7.23	86.18	6.41	13.93	0.96	4.25	-2.56816	0.0023413	0.00409602	2.57524	0.0110856	0.257014
VCUG_00768	hypothetical protein	.	.	20.49	6.99	3.41	3.12	2.73	7.44	.	.	.	1.66106	0.0341302	0.369154
VCUG_00769	hypothetical protein	YOR004W UTP23, Essential nucleolar protein that is a component of the SSU small subunit processome involved in 40S ribosomal subunit biogenesis	.	34.78	30.83	26.87	35.37	28.47	27.51	.	.	.	.	.	.
VCUG_00770	hypothetical protein	.	.	3.24	0.8	4.88	5.99	15.81	26.62	2.04948	0.000368748	0.000739904	.	.	.
VCUG_00771	hypothetical protein	YOL120C RPL18A, Protein component of the large 60S ribosomal subunit, identical to Rpl18Bp and has similarity to rat L18 ribosomal protein,YNL301C RPL18B, Protein component of the large 60S ribosomal subunit, identical to Rpl18Ap and has similarity to rat L18 ribosomal protein	.	1420.11	4298.27	625.83	1721.77	1666.18	1956.69	.	.	.	.	.	.
VCUG_00772	hypothetical protein	.	.	103.25	234.32	69.1	263.78	0.34	0.32	-9.33443	1.035e-17	1.21724e-16	.	.	.
VCUG_00773	dimethyladenosine transferase	YPL266W DIM1, Essential 18S rRNA dimethylase dimethyladenosine transferase, responsible for conserved m62Am62A dimethylation in 3'-terminal loop of 18S rRNA, part of 90S and 40S pre-particles in nucleolus, involved in pre-ribosomal RNA processing	.	38.38	61.38	40.07	46.46	1506.37	2074.13	5.32236	8.93951e-20	1.39957e-18	.	.	.
VCUG_00774	hypothetical protein	.	Y	11.93	20.73	28.2	164.01	1.41	1.85	-6.20429	9.33241e-07	2.79745e-06	-2.76161	0.00219617	0.127584
VCUG_00775	hypothetical protein	.	Y	5.23	3.9	11.36	21.42	18.59	18.37	.	.	.	-2.14042	0.0457306	0.41174
VCUG_00776	hypothetical protein	.	.	70	188.61	54.07	139.17	300.71	376.37	1.47278	0.00583698	0.00952044	.	.	.
VCUG_00777	hypothetical protein	.	.	0	0	1.81	1.07	0	0.18	.	.	.	.	.	.
VCUG_00778	hypothetical protein	YNL088W TOP2, Essential type II topoisomerase, relieves torsional strain in DNA by cleaving and re-sealing the phosphodiester backbone of both positively and negatively supercoiled DNA	.	73.92	36.37	51.62	23.83	16.76	21.54	-0.661785	0.0459379	0.0628705	.	.	.
VCUG_00779	hypothetical protein	.	.	20.58	13.62	20.68	27.67	17.37	10.5	.	.	.	.	.	.
VCUG_00780	hypothetical protein	.	.	0	0	6.48	2.08	24.37	15.84	2.78612	0.000575255	0.00112488	.	.	.
VCUG_00781	hypothetical protein	.	.	120.91	95.86	197.1	244.03	66.69	36.25	-2.18485	0.00826068	0.0131252	.	.	.
VCUG_00782	hypothetical protein	.	.	9.6	57.2	15.32	91.98	35.83	35.94	.	.	.	.	.	.
VCUG_00783	hypothetical protein	.	.	91.41	94.53	64.83	89.62	610.65	578.5	2.80057	8.61606e-08	2.99128e-07	.	.	.
VCUG_00784	hypothetical protein	.	.	0	6.55	12.88	19.63	654.32	850.41	5.49853	2.13656e-20	3.59703e-19	.	.	.
VCUG_00785	hypothetical protein	YMR207C HFA1, Mitochondrial acetyl-coenzyme A carboxylase, catalyzes the production of malonyl-CoA in mitochondrial fatty acid biosynthesis,YNR016C ACC1, Acetyl-CoA carboxylase, biotin containing enzyme that catalyzes the carboxylation of acetyl-CoA to form malonyl-CoA, required for de novo biosynthesis of long-chain fatty acids	.	43.09	12.4	54.43	21.77	4.7	4.06	-2.68641	5.53716e-05	0.000126726	.	.	.
VCUG_00788	HAD ATPase, P-type, family IC	YDR270W CCC2, Cu+2-transporting P-type ATPase, required for export of copper from the cytosol into an extracytosolic compartment, has similarity to human proteins involved in Menkes and Wilsons diseases	.	7.06	1.17	0.63	0.34	0.1	0.29	-1.37509	0.0440326	0.0604649	.	.	.
VCUG_00789	hypothetical protein	YBR109C CMD1, Calmodulin, Ca++ binding protein that regulates Ca++ independent processes mitosis, bud growth, actin organization, endocytosis, etc. and Ca++ dependent processes stress-activated pathways, targets include Nuf1p, Myo2p and calcineurin	.	444.65	1865.41	673.11	1908.9	12.53	7.41	-7.41817	3.34502e-13	2.34247e-12	.	.	.
VCUG_00790	hypothetical protein	.	.	0	1.12	2.6	3.52	7.51	10.07	1.53564	0.00214557	0.0037778	.	.	.
VCUG_00791	hypothetical protein	.	.	6.07	3.01	4.31	6.22	52.06	49.4	3.16648	5.7032e-07	1.76363e-06	.	.	.
VCUG_00792	hypothetical protein	.	.	0	20.71	6.16	12.54	1.24	4.3	.	.	.	.	.	.
VCUG_00793	hypothetical protein	.	.	4.61	4	8.17	24.27	3.48	2.35	-2.77164	0.023236	0.0337754	-2.26495	0.039006	0.394644
VCUG_00794	hypothetical protein	YJR036C HUL4, Protein with similarity to hect domain E3 ubiquitin-protein ligases, not essential for viability	.	20.55	15.3	12.17	11.13	39.52	58.39	2.10639	0.00120735	0.00223975	.	.	.
VCUG_00795	hypothetical protein	YCL004W PGS1, Phosphatidylglycerolphosphate synthase, catalyzes the synthesis of phosphatidylglycerolphosphate from CDP-diacylglycerol and sn-glycerol 3-phosphate in the first committed and rate-limiting step of cardiolipin biosynthesis	.	4.02	9.98	12.48	8.73	0.36	0.5	-4.36936	9.57689e-06	2.48312e-05	.	.	.
VCUG_00796	26S protease regulatory subunit 7	YKL145W RPT1, One of six ATPases of the 19S regulatory particle of the 26S proteasome involved in the degradation of ubiquitinated substrates, required for optimal CDC20 transcription, interacts with Rpn12p and the E3 ubiquitin-protein ligase Ubr1p	.	251.2	246.05	296.91	240.25	180.91	192.89	.	.	.	.	.	.
VCUG_00797	hypothetical protein	.	Y	4.51	26.84	30.76	34.38	5.8	9.06	-2.07184	0.0156663	0.0234946	.	.	.
VCUG_00798	hypothetical protein	.	.	0	0	0	0.58	0	0	.	.	.	.	.	.
VCUG_00799	hypothetical protein	.	.	0	0	0.47	0.78	0	0.33	.	.	.	.	.	.
VCUG_00800	hypothetical protein	.	.	0	8.17	11.67	2.41	2.19	15.27	.	.	.	.	.	.
VCUG_00801	hypothetical protein	YEL054C RPL12A, Protein component of the large 60S ribosomal subunit, nearly identical to Rpl12Bp, rpl12a rpl12b double mutant exhibits slow growth and slow translation, has similarity to E. coli L11 and rat L12 ribosomal proteins,YDR418W RPL12B, Protein component of the large 60S ribosomal subunit, nearly identical to Rpl12Ap, rpl12a rpl12b double mutant exhibits slow growth and slow translation…	.	2452.67	5329.74	834	1571.18	4275.06	4797.88	.	.	.	1.81605	0.0183453	0.318681
VCUG_00802	hypothetical protein	.	.	0	3.83	1.37	76.01	0	1.19	-6.21494	0.00132984	0.00244851	-4.19446	0.00669885	0.221095
VCUG_00803	hypothetical protein	.	.	68.84	65.71	54.92	291.04	0.71	0.16	-9.0967	2.62303e-12	1.67032e-11	.	.	.
VCUG_00804	hypothetical protein	.	Y	0	8.78	23.21	65.54	2.2	2.41	-4.46492	0.00115393	0.00214505	-2.92903	0.00248026	0.127584
VCUG_00805	hypothetical protein	YDR305C HNT2, Dinucleoside triphosphate hydrolase, has similarity to the tumor suppressor FHIT and belongs to the histidine triad HIT superfamily of nucleotide-binding proteins	.	72.39	118.06	23.84	91.75	5.51	8.32	-3.46714	3.0103e-05	7.2118e-05	.	.	.
VCUG_00806	hypothetical protein	YCR072C RSA4, WD-repeat protein involved in ribosome biogenesis, may interact with ribosomes, required for maturation and efficient intra-nuclear transport or pre-60S ribosomal subunits, localizes to the nucleolus	.	72.48	72.95	38.19	35.62	9.48	7.47	-2.24153	6.02848e-05	0.000136824	.	.	.
VCUG_00807	hypothetical protein	.	Y	0	7.77	4.86	26.34	2.78	1.21	-3.42667	0.0319426	0.0452274	.	.	.
VCUG_00808	hypothetical protein	YOL004W SIN3, Component of the Sin3p-Rpd3p histone deacetylase complex, involved in transcriptional repression and activation of diverse processes, including mating-type switching and meiosis, involved in the maintenance of chromosomal integrity	.	64.39	54.6	123.67	64.87	529.11	352.21	2.49182	5.16857e-06	1.38543e-05	.	.	.
VCUG_00809	hypothetical protein	.	.	0	0	0	0	0	0	.	.	.	.	.	.
VCUG_00810	hypothetical protein	.	Y	31.15	35.75	31.75	30.56	0.17	0.24	-7.07763	3.9449e-12	2.46732e-11	.	.	.
VCUG_00811	hypothetical protein	.	.	44.91	25.72	27.25	24	95.14	114	2.08335	0.000807784	0.00154396	.	.	.
VCUG_00812	hypothetical protein	.	Y	8.82	2.19	4.3	9.46	0	0	-8.65663	0.000104687	0.000228121	.	.	.
VCUG_00813	CMGC/DYRK/YAK protein kinase	YJL141C YAK1, Serine-threonine protein kinase that is part of a glucose-sensing system involved in growth control in response to glucose availability	.	65.36	42.17	46.12	37.68	0.44	0.81	-5.90117	2.04164e-13	1.45882e-12	.	.	.
VCUG_00814	hypothetical protein	.	Y	5.8	12.96	13.89	86.85	0	0.36	-8.11323	3.40238e-07	1.0833e-06	-2.55479	0.0153166	0.291932
VCUG_00815	hypothetical protein	.	.	0	3.59	8.98	69.47	0	0	-10.6469	6.45119e-05	0.000145344	-4.20155	0.000995122	0.126767
VCUG_00816	hypothetical protein	.	Y	0	0	0	0.43	1.57	1.5	2.24458	0.0288389	0.0412127	.	.	.
VCUG_00817	hypothetical protein	.	.	15.12	10.01	12.07	11.43	18.59	16.53	.	.	.	.	.	.
VCUG_00818	hypothetical protein	.	.	13.39	14.95	11.87	17.62	44.6	68.74	1.85971	0.0010613	0.00198983	.	.	.
VCUG_00819	hypothetical protein	.	Y	0	0	0	0	0.33	0.47	.	.	.	.	.	.
VCUG_00820	hypothetical protein	.	.	0	3.2	5.72	0.94	81.98	87.02	5.35415	2.14824e-09	9.0986e-09	.	.	.
VCUG_00821	hypothetical protein	YGL091C NBP35, Essential iron-sulfur cluster binding protein localized in the cytoplasm, forms a complex with Cfd1p that is involved in iron-sulfur protein assembly in the cytosol, similar to P-loop NTPases	.	11.16	18.01	24.74	23.67	278.46	195.44	3.30435	1.54479e-10	7.59416e-10	.	.	.
VCUG_00822	hypothetical protein	YPL217C BMS1, Essential conserved nucleolar GTP-binding protein required for synthesis of 40S ribosomal subunits and for processing of the 35S pre-rRNA at sites A0, A1, and A2, interacts with Rcl1p, has similarity to Tsr1p	.	46.09	30.66	60.31	37.66	630.44	583.65	3.85457	6.98536e-12	4.16748e-11	.	.	.
VCUG_00823	hypothetical protein	YGR218W CRM1, Major karyopherin, involved in export of proteins, RNAs, and ribosomal subunits from the nucleus	.	98.45	60.87	77.17	44.63	1.76	1.18	-5.21668	2.87305e-12	1.82009e-11	.	.	.
VCUG_00824	hypothetical protein	.	.	212	149.45	188.13	98.44	255.55	196.84	.	.	.	.	.	.
VCUG_00825	hypothetical protein	.	Y	6.5	8.06	2.88	12.83	4.62	5.02	.	.	.	.	.	.
VCUG_00826	hypothetical protein	.	.	0	0	0	0	0.3	0	.	.	.	.	.	.
VCUG_00827	hypothetical protein	.	Y	2.27	1.11	0.2	0.22	0	0	.	.	.	.	.	.
VCUG_00828	hypothetical protein	.	.	7.35	1.82	3.26	2.96	16.49	28.64	2.96979	0.000120597	0.0002614	.	.	.
VCUG_00829	atypical/PIKK protein kinase	YLR305C STT4, Phosphatidylinositol-4-kinase that functions in the Pkc1p protein kinase pathway, required for normal vacuole morphology, cell wall integrity, and actin cytoskeleton organization	.	19.68	7.64	18.05	9.42	0.72	0.61	-4.08095	1.57616e-08	6.07111e-08	.	.	.
VCUG_00830	proliferating cell nuclear antigen (pcna)	YBR088C POL30, Proliferating cell nuclear antigen PCNA, functions as the sliding clamp for DNA polymerase delta, may function as a docking site for other proteins required for mitotic and meiotic chromosomal DNA replication and for DNA repair	.	188.87	225.58	83.71	66.03	8.91	18.8	-2.48502	9.16083e-06	2.38027e-05	1.70705	0.0218079	0.340173
VCUG_00831	hypothetical protein	YCR068W ATG15, Lipase, required for intravacuolar lysis of autophagic bodies, located in the endoplasmic reticulum membrane and targeted to intravacuolar vesicles during autophagy via the multivesicular body MVB pathway	Y	0	3.1	8.13	22.56	0.19	0.9	-4.8388	0.00081858	0.00156217	-2.88593	0.00847295	0.242856
VCUG_00832	hypothetical protein	.	.	21.63	25.5	17.74	26.36	2.4	1.34	-3.76674	1.45728e-05	3.63285e-05	.	.	.
VCUG_00833	hypothetical protein	YBR196C PGI1, Glycolytic enzyme phosphoglucose isomerase, catalyzes the interconversion of glucose-6-phosphate and fructose-6-phosphate, required for cell cycle progression and completion of the gluconeogenic events of sporulation	.	15.34	7.62	2.99	19.67	4.91	2.47	.	.	.	.	.	.
VCUG_00834	hypothetical protein	.	.	0	0	0	0	0.53	0	.	.	.	.	.	.
VCUG_00835	hypothetical protein	.	.	18.28	3.4	10.13	9.8	5.68	3.82	.	.	.	.	.	.
VCUG_00836	hypothetical protein	YOR253W NAT5, Subunit of the N-terminal acetyltransferase NatA Nat1p, Ard1p, Nat5p	.	0	4.58	1.63	3.6	0	0.57	-3.10642	0.049646	0.0676066	.	.	.
VCUG_00837	WNK protein kinase	.	.	123.61	73.29	252.03	152.61	205.6	199.18	.	.	.	.	.	.
VCUG_00838	hypothetical protein	YMR235C RNA1, GTPase activating protein GAP for Gsp1p, involved in nuclear transport	.	75	73.36	46.54	54.73	87.6	79.87	.	.	.	.	.	.
VCUG_00839	hypothetical protein	.	Y	0	0	0.64	1.23	0	0	.	.	.	.	.	.
VCUG_00840	hypothetical protein	YBR066C NRG2, Transcriptional repressor that mediates glucose repression and negatively regulates filamentous growth, has similarity to Nrg1p,YDR043C NRG1, Transcriptional repressor that recruits the Cyc8p-Tup1p complex to promoters, mediates glucose repression and negatively regulates a variety of processes including filamentous growth and alkaline pH response	.	0	2.45	1.31	5.3	0	0.76	-3.16383	0.0388875	0.0541561	.	.	.
VCUG_00841	hypothetical protein	.	.	14.46	15.08	17.95	16.36	25.44	25.14	.	.	.	.	.	.
VCUG_00842	hypothetical protein	YGL030W RPL30, Protein component of the large 60S ribosomal subunit, has similarity to rat L30 ribosomal protein, involved in pre-rRNA processing in the nucleolus, autoregulates splicing of its transcript	.	1089.3	6940.07	579.39	3408.86	129.23	98.51	-4.77891	6.1798e-07	1.89401e-06	.	.	.
VCUG_00843	hypothetical protein	.	.	0	1.14	6.51	3.35	0.61	0.43	-2.85223	0.0429594	0.0592228	.	.	.
VCUG_00844	hypothetical protein	.	.	28.85	42.96	14.07	25.84	432.84	586.49	4.4024	1.25687e-12	8.28252e-12	.	.	.
VCUG_00845	cysteine desulfurase, mitosomal	YCL017C NFS1, Cysteine desulfurase involved in iron-sulfur cluster Fe/S biogenesis, required for the post-transcriptional thio-modification of mitochondrial and cytoplasmic tRNAs, essential protein located predominantly in mitochondria	.	47.45	36.23	71.83	41.72	95.53	86.13	.	.	.	.	.	.
VCUG_00846	hypothetical protein	.	Y	0	0	1.42	0.78	2.84	16.3	3.58359	0.00301219	0.00514164	.	.	.
VCUG_00847	hypothetical protein	.	.	0	0	0	0	0.58	2.01	.	.	.	.	.	.
VCUG_00848	hypothetical protein	.	Y	3.9	4.84	1.38	2.66	3.47	3.62	.	.	.	.	.	.
VCUG_00849	hypothetical protein	.	.	8.27	8.21	6.23	3.33	53.1	57.19	3.6787	5.60123e-07	1.73836e-06	.	.	.
VCUG_00850	hypothetical protein	.	.	4.84	1.92	10.73	28.15	7571.88	7542.21	8.39612	6.92132e-28	3.54429e-26	-3.216	0.00126073	0.127584
VCUG_00851	hypothetical protein	YDL147W RPN5, Essential, non-ATPase regulatory subunit of the 26S proteasome lid, similar to mammalian p55 subunit and to another S. cerevisiae regulatory subunit, Rpn7p	.	192.33	224.03	195.89	145.24	6.37	7.9	-4.46771	4.32854e-11	2.33837e-10	.	.	.
VCUG_00852	ubiquitin-activating enzyme E1	YKL210W UBA1, Ubiquitin activating enzyme E1, involved in ubiquitin-mediated protein degradation and essential for viability	.	168.6	116.1	209.56	112.2	4.77	6.7	-4.4833	2.05545e-10	9.94548e-10	.	.	.
VCUG_00853	hypothetical protein	.	.	10.5	1.3	5.12	3.71	50.83	100.66	4.34409	5.65522e-09	2.28115e-08	.	.	.
VCUG_00854	hypothetical protein	YGL104C VPS73, Mitochondrial protein, mutation affects vacuolar protein sorting, putative transporter, member of the sugar porter family,YBR241C Hypothetical protein	.	3.78	0	2.34	3.13	360.03	439	7.19488	9.48373e-26	2.98859e-24	.	.	.
VCUG_00855	hypothetical protein	.	.	0	0.41	0.15	0.24	0.67	1.19	2.03323	0.0402877	0.0559792	.	.	.
VCUG_00856	hypothetical protein	.	.	0	31.29	8.6	23.4	1.29	1.5	-3.8227	0.00134675	0.00246871	.	.	.
VCUG_00857	small GTP-binding protein domain	YGR173W RBG2, Protein with similarity to mammalian developmentally regulated GTP-binding protein	.	30.17	54.55	33.62	31.71	90.93	69.58	1.22131	0.0391894	0.0545455	.	.	.
VCUG_00858	hypothetical protein	YBR202W MCM7, Component of the hexameric MCM complex, which is important for priming origins of DNA replication in G1 and becomes an active ATP-dependent helicase that promotes DNA melting and elongation when activated by Cdc7p-Dbf4p in S-phase	.	98.35	46.55	81.3	43.21	18.69	22.85	-1.29146	0.0074313	0.0118766	.	.	.
VCUG_00859	hypothetical protein	.	.	0	0	0	0	0	0	.	.	.	.	.	.
VCUG_00860	T-complex protein 1, alpha subunit	YDR212W TCP1, Alpha subunit of chaperonin-containing T-complex, which mediates protein folding in the cytosol, involved in maintenance of actin cytoskeleton, homolog to Drosophila melanogaster and mouse tailless complex polypeptide	.	390.92	312.06	298.17	158.07	189.71	148.97	.	.	.	.	.	.
VCUG_00861	hypothetical protein	YKL190W CNB1, Calcineurin B, the regulatory subunit of calcineurin, a Ca++/calmodulin-regulated type 2B protein phosphatase which regulates Crz1p a stress-response transcription factor, the other calcineurin subunit is encoded by CNA1 and/or CMP1	.	0	2.65	0.95	8.85	127.18	245.19	4.86803	3.46869e-14	2.73271e-13	.	.	.
VCUG_00862	hypothetical protein	.	.	115.58	419.51	33.3	151.77	936.28	1150.96	2.86062	0.00012118	0.000262433	1.57121	0.0306087	0.368572
VCUG_00863	hypothetical protein	.	.	0	20.09	11.16	20.17	2.8	4.45	-2.24221	0.0481331	0.0656919	.	.	.
VCUG_00864	hypothetical protein	.	.	27.45	60.17	42.98	51.62	0	0	-11.2618	3.54015e-13	2.47207e-12	.	.	.
VCUG_00865	hypothetical protein	.	Y	2.58	8.96	17.84	15.66	71.97	48.35	1.91817	4.35617e-05	0.000101782	.	.	.
VCUG_00866	hypothetical protein	.	Y	0	0	1.22	0.67	1.22	7.68	2.70408	0.0347509	0.048894	.	.	.
VCUG_00867	hypothetical protein	.	Y	0	0	0	0.27	3.87	3.37	3.92837	0.010388	0.0161708	.	.	.
VCUG_00868	hypothetical protein	.	.	0	0	0.73	0.4	1.09	3.04	.	.	.	.	.	.
VCUG_00869	hypothetical protein	.	Y	0	0	0	0.6	0	0	.	.	.	.	.	.
VCUG_00870	hypothetical protein	.	Y	5.23	1.3	5.56	36.94	0	0	-10.2157	5.55619e-05	0.000127043	-3.76809	0.0332111	0.368572
VCUG_00871	hypothetical protein	.	.	32.24	19.56	35.88	63.74	1.27	1	-5.59619	1.15276e-09	5.09618e-09	.	.	.
VCUG_00872	hypothetical protein	.	.	0	0	3.83	3.61	0	0	-6.93261	0.0378505	0.0529821	.	.	.
VCUG_00873	hypothetical protein	.	.	0	37.49	16.74	29.98	1.92	1	-4.28616	0.000177659	0.000371647	.	.	.
VCUG_00874	hypothetical protein	.	.	30.16	53.08	44.24	46.12	13.4	19.93	-1.40962	0.0182879	0.0271939	.	.	.
VCUG_00875	hypothetical protein	YAL015C NTG1, DNA N-glycosylase and apurinic/apyrimidinic AP lyase involved in base excision repair, localizes to the nucleus and mitochondrion,YOL043C NTG2, DNA N-glycosylase and apurinic/apyrimidinic AP lyase involved in base excision repair, localizes to the nucleus	.	11.2	4.17	14.4	4.78	84.6	195.95	4.47664	3.13497e-10	1.48473e-09	.	.	.
VCUG_00876	hypothetical protein	.	.	249.47	1510.74	154.8	714.27	67.23	52.47	-3.47262	5.40123e-05	0.000124426	.	.	.
VCUG_00877	hypothetical protein	.	.	13.05	2.78	12.56	18.26	6.29	5.59	.	.	.	.	.	.
VCUG_00878	hypothetical protein	.	.	25.63	41.99	44.99	58.98	180.36	142.71	1.54151	0.000415329	0.000826622	.	.	.
VCUG_00879	small GTP-binding protein domain	YLR293C GSP1, GTP binding protein mammalian Ranp homolog involved in the maintenance of nuclear organization, RNA processing and transport, regulated by Prp20p, Rna1p, Yrb1p, Yrb2p, Yrp4p, Yrb30p, Cse1p and Kap95p, yeast Gsp2p homolog,YOR185C GSP2, GTP binding protein mammalian Ranp homolog involved in the maintenance of nuclear organization, RNA processing and transport	.	774.93	1049.05	443.39	539.68	23193.3	24898.1	5.43518	1.37981e-17	1.58485e-16	.	.	.
VCUG_00880	tRNA dihydrouridine synthase A	.	.	7.8	9.68	7.26	5.7	1230.29	1352.97	7.68564	2.07434e-30	1.59335e-28	.	.	.
VCUG_00881	hypothetical protein	.	.	0	4.6	7.4	9.94	4.53	7.17	.	.	.	.	.	.
VCUG_00882	hypothetical protein	YOR070C GYP1, Cis-golgi GTPase-activating protein GAP for the Rab family members Ypt1p in vivo and for Ypt1p, Sec4p, Ypt7p, and Ypt51p in vitro, involved in vesicle docking and fusion	.	7.19	27.64	15.93	15.06	656.11	879.25	5.62543	4.59662e-19	6.65615e-18	.	.	.
VCUG_00883	hypothetical protein	.	.	3.16	6.28	3.08	9.13	0.14	0.29	-4.95804	1.29709e-05	3.26664e-05	.	.	.
VCUG_00884	hypothetical protein	.	.	0	2.56	0.91	0.25	0	0	.	.	.	.	.	.
VCUG_00885	hypothetical protein	.	.	0	0	0	0	0	0	.	.	.	.	.	.
VCUG_00886	hypothetical protein	YPR176C BET2, Beta subunit of Type II geranylgeranyltransferase required for vesicular transport between the endoplasmic reticulum and the Golgi, provides a membrane attachment moiety to Rab-like proteins Ypt1p and Sec4p	.	19.04	20.08	22.36	21.11	5.71	5.74	-1.88403	0.00760967	0.0121458	.	.	.
VCUG_00887	hypothetical protein	.	Y	925.01	1965.73	495.65	892.18	24.21	14.3	-5.59214	1.85083e-11	1.05309e-10	.	.	.
VCUG_00888	cytidylate kinase	.	.	72.14	89.52	42.44	125.48	12.23	12.58	-3.08064	5.72209e-05	0.000130351	.	.	.
VCUG_00889	hypothetical protein	YHR111W UBA4, Protein that activates Urm1p before its conjugation to proteins urmylation, one target is the thioredoxin peroxidase Ahp1p, suggesting a role of urmylation in the oxidative stress response	.	63.63	48.43	72.57	67.72	2.83	3.15	-4.46645	1.38069e-09	6.00662e-09	.	.	.
VCUG_00890	hypothetical protein	.	.	43.89	24.72	38.61	22.55	2.62	1.72	-3.63937	3.9595e-08	1.43546e-07	.	.	.
VCUG_00891	hypothetical protein	.	.	0	85.08	5.36	18.68	0	1.87	-4.09881	0.00109389	0.00204107	.	.	.
VCUG_00892	hypothetical protein	.	.	0	2.66	1.9	1.7	2.86	4.81	.	.	.	.	.	.
VCUG_00893	hypothetical protein	YOR261C RPN8, Essential, non-ATPase regulatory subunit of the 26S proteasome, has similarity to the human p40 proteasomal subunit and to another S. cerevisiae regulatory subunit, Rpn11p	.	305.73	324.08	197.98	273.69	628.37	517.67	1.10241	0.049973	0.0679765	.	.	.
VCUG_00894	hypothetical protein	YPL122C TFB2, Subunit of TFIIH and nucleotide excision repair factor 3 complexes, involved in transcription initiation, required for nucleotide excision repair, similar to 52 kDa subunit of human TFIIH	.	3.44	12.81	19.53	16.02	105.2	77.93	2.4561	8.05525e-07	2.44141e-06	.	.	.
VCUG_00895	hypothetical protein	YPL244C HUT1, Protein with a role in UDP-galactose transport to the Golgi lumen, has similarity to human UDP-galactose transporter UGTrel1, exhibits a genetic interaction with S. cerevisiae ERO1	.	5.01	7.46	19.99	23.57	68.77	47.42	1.39456	0.000966002	0.00182789	.	.	.
VCUG_00896	hypothetical protein	.	.	16.46	0	7.3	13.24	23.4	73.32	2.23428	0.00304129	0.00518411	.	.	.
VCUG_00897	hypothetical protein	YNL075W IMP4, Component of the SSU processome, which is required for pre-18S rRNA processing, interacts with Mpp10p, member of a superfamily of proteins that contain a sigma70-like motif and associate with RNAs	.	58.88	52.61	39.15	50.37	362.48	344.74	2.86341	1.32687e-07	4.48e-07	.	.	.
VCUG_00898	hypothetical protein	YDR448W ADA2, Transcription coactivator, component of the ADA and SAGA transcriptional adaptor/HAT histone acetyltransferase complexes	.	44.28	20.88	23.16	24.39	43.07	59.3	.	.	.	.	.	.
VCUG_00899	hypothetical protein	.	.	5.07	2.52	3.6	3.96	14.2	9.73	1.60146	0.0195566	0.0288191	.	.	.
VCUG_00900	hypothetical protein	.	.	0	7.18	3.21	5.47	8.35	14.32	.	.	.	.	.	.
VCUG_00901	ribosomal protein S2	YGR214W RPS0A, Protein component of the small 40S ribosomal subunit, nearly identical to Rps0Bp, required for maturation of 18S rRNA along with Rps0Bp, deletion of either RPS0 gene reduces growth rate, deletion of both genes is lethal,YLR048W RPS0B, Protein component of the small 40S ribosomal subunit, nearly identical to Rps0Ap, required for maturation of 18S rRNA along with Rps0Ap, deletion of …	.	1105.87	1824.35	575.5	673.06	1580	1057.52	.	.	.	.	.	.
VCUG_00902	hypothetical protein	.	.	4.17	7.24	30.29	20.77	4.63	3.03	-2.53152	0.00634868	0.0102936	-1.71732	0.00584019	0.206618
VCUG_00903	hypothetical protein	.	.	23.24	11.53	46.79	23.22	1.18	1.75	-4.1425	9.14221e-07	2.74713e-06	.	.	.
VCUG_00904	hypothetical protein	.	.	0	15.15	4.64	25.72	1.55	0	-4.91568	0.00159588	0.00289282	.	.	.
VCUG_00905	DNA polymerase (pol2)	YDL102W POL3, Catalytic subunit of DNA polymerase delta, required for chromosomal DNA replication during mitosis and meiosis, intragenic recombination, repair of double strand DNA breaks, and DNA replication during nucleotide excision repair NER	.	28.98	20.89	56.76	26.44	0.31	0.21	-6.95524	1.64481e-14	1.33872e-13	.	.	.
VCUG_00906	hypothetical protein	.	.	33.25	9.63	45.36	22.38	296.13	124.89	2.90078	1.19741e-06	3.53328e-06	.	.	.
VCUG_00907	hypothetical protein	.	.	24.57	34.55	43.56	60.78	64.57	61.17	.	.	.	.	.	.
VCUG_00908	hypothetical protein	YLR246W ERF2, Subunit of a palmitoyltransferase, composed of Erf2p and Shr5p, that adds a palmitoyl lipid moiety to heterolipidated substrates such as Ras1p and Ras2p through a thioester linkage, mutants partially mislocalize Ras2p to the vacuole	.	4.7	4.67	5	4.81	4.39	4.66	.	.	.	.	.	.
VCUG_00909	hypothetical protein	.	.	0	0	0	0.26	0	0.33	.	.	.	.	.	.
VCUG_00910	hypothetical protein	YNL326C PFA3, Palmitoyltransferase for Vac8p, required for vacuolar membrane fusion, contains an Asp-His-His-Cys-cysteine rich DHHC-CRD domain, autoacylates, required for vacuolar integrity under stress conditions	.	14.89	4.62	20.79	23.68	2.48	2.42	-3.13312	0.00108478	0.00202767	.	.	.
VCUG_00911	hypothetical protein	.	.	274.13	430.5	168.01	206.44	319.31	518.95	.	.	.	.	.	.
VCUG_00912	hypothetical protein	.	.	222.01	801.7	180.07	787.6	45898	31687.5	5.83428	2.03346e-19	3.06641e-18	.	.	.
VCUG_00913	hypothetical protein	.	.	0	0	0	0	0	0	.	.	.	.	.	.
VCUG_00914	hypothetical protein	.	.	212.92	292.67	84.93	152.9	1363.35	2019.57	3.54401	5.30175e-08	1.88048e-07	.	.	.
VCUG_00915	hypothetical protein	YGR098C ESP1, Separase, a caspase-like cysteine protease that promotes sister chromatid separation by mediating dissociation of the cohesin Scc1p from chromatin, inhibits protein phosphatase 2A-Cdc55p to promote mitotic exit, inhibited by Pds1p	.	10.56	5.76	12.17	8.23	6.47	5.68	.	.	.	.	.	.
VCUG_00916	transcription factor ssl1	YLR005W SSL1, Component of the core form of RNA polymerase transcription factor TFIIH, which has both protein kinase and DNA-dependent ATPase/helicase activities and is essential for transcription and nuc..	.	24.08	15.54	15.37	12.33	0.86	0.74	-4.03898	2.86436e-06	7.93755e-06	.	.	.
VCUG_00917	hypothetical protein	YER012W PRE1, 20S proteasome beta-type subunit, localizes to the nucleus throughout the cell cycle	.	457.37	679.01	267.59	378.62	1006.2	1078.7	1.47114	0.0264529	0.0380241	.	.	.
VCUG_00918	hypothetical protein	YHR027C RPN1, Non-ATPase base subunit of the 19S regulatory particle of the 26S proteasome, may participate in the recognition of several ligands of the proteasome, contains a leucine-rich repeat LRR domain, a site for protein?protein interactions	.	359.7	196.49	449.11	203.08	597.7	323.52	.	.	.	.	.	.
VCUG_00919	hypothetical protein	.	.	25.97	20.95	35.39	25.16	0.58	0.8	-5.21085	9.46159e-10	4.23617e-09	.	.	.
VCUG_00920	hypothetical protein	.	.	0	0	3.11	1.71	0.39	0	.	.	.	.	.	.
VCUG_00921	hypothetical protein	.	.	33.52	93.17	18.42	58	402.86	425.65	2.9967	4.1137e-07	1.29138e-06	.	.	.
VCUG_00922	hypothetical protein	YHR010W RPL27A, Protein component of the large 60S ribosomal subunit, nearly identical to Rpl27Bp and has similarity to rat L27 ribosomal protein,YDR471W RPL27B, Protein component of the large 60S ribosomal subunit, nearly identical to Rpl27Ap and has similarity to rat L27 ribosomal protein	.	1324.86	8064.45	572.84	3327.28	2172.18	2072.56	.	.	.	.	.	.
VCUG_00923	transcription elongation factor S-II	YGL043W DST1, General transcription elongation factor TFIIS, enables RNA polymerase II to read through blocks to elongation by stimulating cleavage of nascent transcripts stalled at transcription arrest sites	.	85.66	295.51	110.86	295.85	283.47	242.42	.	.	.	.	.	.
VCUG_00924	hypothetical protein	.	.	23.32	109.99	53.76	122.23	62.68	48.33	.	.	.	.	.	.
VCUG_00925	hypothetical protein	.	.	0	0	1.38	1.13	33.76	21.11	4.52118	4.89008e-06	1.31652e-05	.	.	.
VCUG_00926	hypothetical protein	.	.	0	3.61	2.58	7.79	67.79	17.53	2.58151	6.10216e-05	0.000138368	.	.	.
VCUG_00927	hypothetical protein	YNL031C HHT2, One of two identical histone H3 proteins see also HHT1, core histone required for chromatin assembly, involved in heterochromatin-mediated telomeric and HM silencing, regulated by acetylation, methylation, and mitotic phosphorylation,YBR010W HHT1, One of two identical histone H3 proteins see also HHT2, core histone required for chromatin assembly, involved in heterochromatin-mediate…	.	5024.18	13499	4101.55	12445	59901.4	36014.4	2.09545	3.83143e-05	9.02075e-05	.	.	.
VCUG_00928	hypothetical protein	.	.	11.33	0	5.02	0.55	57.9	59.25	5.17326	3.25831e-06	8.95854e-06	.	.	.
VCUG_00929	hypothetical protein	YER168C CCA1, ATP CTP:tRNA-specific tRNA nucleotidyltransferase, different forms targeted to the nucleus, cytosol, and mitochondrion are generated via the use of multiple transcriptional and translational start sites	Y	52.58	39.65	85.52	70	73.94	65.49	.	.	.	.	.	.
VCUG_00930	hypothetical protein	.	.	21.03	8.7	35.55	47.71	43.03	32.57	.	.	.	-1.95048	0.0349698	0.372668
VCUG_00931	hypothetical protein	.	.	46.51	22.36	75.5	57.03	5.81	4.68	-3.49023	3.20813e-06	8.83044e-06	.	.	.
VCUG_00932	AUR protein kinase	YPL209C IPL1, Aurora kinase involved in regulating kinetochore-microtubule attachments, helps maintain condensed chromosomes during anaphase and early telophase, associates with Sli15p, which promotes Ipl1p association with mitotic spindle	.	84.91	117.22	102.08	113.57	62.23	44.97	.	.	.	.	.	.
VCUG_00933	hypothetical protein	.	.	15.46	16.63	59.85	41.46	277.69	526.39	3.30966	2.7629e-09	1.15891e-08	-1.40383	0.0334523	0.368572
VCUG_00934	hypothetical protein	.	.	0	8.4	0	7.97	11.53	36.64	2.05895	0.00672757	0.0108649	.	.	.
VCUG_00935	hypothetical protein	.	.	0	0	0	0	3.14	3.06	5.64826	0.0190173	0.0281254	.	.	.
VCUG_00936	hypothetical protein	YNL330C RPD3, Histone deacetylase, regulates transcription and silencing, plays a role in regulating Ty1 transposition	.	166.36	103.7	204.74	80.15	4914.12	4123.7	5.36983	2.65141e-17	2.96235e-16	.	.	.
VCUG_00937	hypothetical protein	.	.	0	2.28	17.67	8.52	4.22	3.6	.	.	.	-2.43999	0.00348766	0.153792
VCUG_00938	hypothetical protein	.	.	28.6	7.57	24.35	13.94	137.14	110.88	2.94795	1.85975e-06	5.29694e-06	.	.	.
VCUG_00939	small GTP-binding protein domain	YFL038C YPT1, Ras-like small GTPase, involved in the ER-to-Golgi step of the secretory pathway, complex formation with the Rab escort protein Mrs6p is required for prenylation of Ypt1p by protein geranylgeranyltransferase type II Bet2p-Bet4p	.	217.79	290.28	125.13	153.35	293.96	412.4	.	.	.	.	.	.
VCUG_00940	hypothetical protein	YHR070W TRM5, tRNAm1G37methyltransferase, methylates a tRNA base adjacent to the anticodon that has a role in prevention of frameshifting, highly conserved across Archaea, Bacteria, and Eukarya	.	8.59	11.19	19.61	14.39	36.15	29.97	1.10953	0.0187767	0.0278535	.	.	.
VCUG_00941	hypothetical protein	.	.	0	0	0	0	2.41	2.1	.	.	.	.	.	.
VCUG_00942	hypothetical protein	.	.	29.88	32.13	30.9	41.99	273.37	331.11	2.98426	7.56556e-09	3.00909e-08	.	.	.
VCUG_00943	archaeal ribosomal protein S17P	YBR048W RPS11B, Protein component of the small 40S ribosomal subunit, identical to Rps11Ap and has similarity to E. coli S17 and rat S11 ribosomal proteins,YDR025W RPS11A, Protein component of the small 40S ribosomal subunit, identical to Rps11Bp and has similarity to E. coli S17 and rat S11 ribosomal proteins	.	1144.1	3330.52	477.39	1254.91	426.5	444.25	-1.50759	0.0115397	0.0177724	.	.	.
VCUG_00944	hypothetical protein	.	.	10.48	5.2	13	10.21	4.65	10.04	.	.	.	.	.	.
VCUG_00945	small GTP-binding protein domain	YER031C YPT31, GTPase of the Ypt/Rab family, very similar to Ypt32p, involved in the exocytic pathway, mediates intra-Golgi traffic or the budding of post-Golgi vesicles from the trans-Golgi,YGL210W YPT32, GTPase of the Ypt/Rab family, very similar to Ypt31p, involved in the exocytic pathway, mediates intra-Golgi traffic or the budding of post-Golgi vesicles from the trans-Golgi	.	23.27	13.47	33	55.39	17.91	14.15	.	.	.	.	.	.
VCUG_00946	hypothetical protein	YPL232W SSO1, Plasma membrane t-SNARE involved in fusion of secretory vesicles at the plasma membrane and in vesicle fusion during sporulation, forms a complex with Sec9p that binds v-SNARE Snc2p, syntaxin homolog, functionally redundant with Sso2p,YMR183C SSO2, Plasma membrane t-SNARE involved in fusion of secretory vesicles at the plasma membrane, syntaxin homolog that is functionally redundant…	.	0	2.49	5.79	7.46	64	91.15	3.5868	1.85143e-10	9.01151e-10	.	.	.
VCUG_00947	hypothetical protein	.	.	150.51	112.06	52.48	49.48	1067.48	1438.53	4.51877	1.42762e-10	7.04639e-10	1.31907	0.0340472	0.369154
VCUG_00948	hypothetical protein	.	.	16.15	25.39	18.13	38.18	3831.83	5326.59	7.16248	2.30684e-30	1.71825e-28	.	.	.
VCUG_00949	GTP-binding protein YchF	YHL014C YLF2, Protein of unknown function, has weak similarity to E. coli GTP-binding protein gtp1, the authentic, non-tagged protein is detected in highly purified mitochondria in high-throughput studies,YBR025C OLA1, P-loop ATPase with similarity to human OLA1 and bacterial YchF, identified as specifically interacting with the proteasome, protein levels are induced by hydrogen peroxide	.	99.11	105.56	105.43	139.4	16798.4	13944.8	6.86882	3.02333e-30	2.18569e-28	.	.	.
VCUG_00950	hypothetical protein	.	Y	12.61	10.64	0.89	4.06	0.11	0.16	-4.76205	2.38985e-05	5.81033e-05	1.76593	0.0188928	0.325724
VCUG_00951	hypothetical protein	YPL232W SSO1, Plasma membrane t-SNARE involved in fusion of secretory vesicles at the plasma membrane and in vesicle fusion during sporulation, forms a complex with Sec9p that binds v-SNARE Snc2p, syntaxin homolog, functionally redundant with Sso2p,YMR183C SSO2, Plasma membrane t-SNARE involved in fusion of secretory vesicles at the plasma membrane, syntaxin homolog that is functionally redundant…	.	32.1	17.26	27.99	24.65	159.84	156.56	2.66685	8.91629e-07	2.68581e-06	.	.	.
VCUG_00952	hypothetical protein	.	Y	21.04	4.35	21.14	12.74	130.68	128.98	3.2192	1.05288e-07	3.62462e-07	.	.	.
VCUG_00953	hypothetical protein	.	.	200.21	447.2	138.12	418.21	14243	16766.2	5.44755	2.44601e-19	3.60018e-18	.	.	.
VCUG_00954	hypothetical protein	YER172C BRR2, RNA-dependent ATPase RNA helicase DEIH box, required for disruption of U4/U6 base-pairing in native snRNPs to activate the spliceosome for catalysis, homologous to human U5-200kD	.	30.33	11.9	35.22	28.53	83.58	43.61	1.06757	0.021928	0.0319306	.	.	.
VCUG_00955	hypothetical protein	YER136W GDI1, GDP dissociation inhibitor, regulates vesicle traffic in secretory pathways by regulating the dissociation of GDP from the Sec4/Ypt/rab family of GTP binding proteins	.	135.42	92.76	153.17	103.05	104.06	79.58	.	.	.	.	.	.
VCUG_00956	hypothetical protein	.	.	360.81	364.36	163.23	117.36	197.31	324.03	.	.	.	1.57789	0.0314788	0.368572
VCUG_00957	hypothetical protein	YDL060W TSR1, Protein required for processing of 20S pre-rRNA in the cytoplasm, associates with pre-40S ribosomal particles	.	84.43	64.89	80.16	50.85	1094.68	634.73	3.82626	5.95809e-11	3.14946e-10	.	.	.
VCUG_00958	hypothetical protein	.	Y	0	0	0.31	0.34	1.39	1.18	2.01319	0.0361674	0.0507998	.	.	.
VCUG_00959	hypothetical protein	.	Y	4.72	12.88	5.23	34.61	0.73	0.15	-6.07085	2.39694e-06	6.74106e-06	.	.	.
VCUG_00960	hypothetical protein	.	.	27.04	69.34	52.73	37.97	205.08	187.6	2.18455	0.000178713	0.000373217	.	.	.
VCUG_00961	hypothetical protein	YPR019W MCM4, Essential helicase component of heterohexameric MCM2-7 complexes which bind pre-replication complexes on DNA and melt the DNA prior to replication, accumulates in the nucleus in G1, homolog of S. pombe Cdc21p	.	94.77	42.56	80.7	31.13	47.61	49.83	.	.	.	.	.	.
VCUG_00962	hypothetical protein	.	Y	137.41	233.03	32.48	53.4	0.34	0.47	-7.13007	1.24796e-11	7.21759e-11	2.19242	0.00110513	0.127584
VCUG_00963	hypothetical protein	.	Y	18.95	7.84	24.08	54.82	0	0	-10.6363	1.41539e-07	4.73981e-07	.	.	.
VCUG_00964	hypothetical protein	.	.	0	0	0.89	0	0	0	.	.	.	.	.	.
VCUG_00965	hypothetical protein	.	.	4.95	4.09	3.66	1.93	0.15	0.26	-3.50605	2.85738e-05	6.86554e-05	.	.	.
VCUG_00966	hypothetical protein	.	.	8.77	58.75	57.51	165.18	1.17	0.54	-7.31517	1.15911e-08	4.50094e-08	-1.47504	0.0437861	0.407051
VCUG_00967	hypothetical protein	.	.	437.89	369.88	247.88	180.32	393.11	541.23	.	.	.	.	.	.
VCUG_00968	hypothetical protein	YIL109C SEC24, Component of the Sec23p-Sec24p heterodimeric complex of the COPII vesicle coat,YNL049C SFB2, Probable component of COPII coated vesicles that binds to Sec23p, similar to and functionally redundant with Sec24p, but expressed at low levels, involved in ER to Golgi transport and in autophagy	.	181.77	92.4	159.38	70.99	27.14	17.41	-2.09694	0.000155625	0.000328913	.	.	.
VCUG_00969	hypothetical protein	.	.	35.9	27.58	47.89	30.29	2192.17	1879.98	5.90182	5.34094e-23	1.22692e-21	.	.	.
VCUG_00970	hypothetical protein	.	.	96.16	445.47	82.4	435.14	149.13	81.54	.	.	.	.	.	.
VCUG_00971	CMGC/CK2 protein kinase	YOR061W CKA2, Alpha' catalytic subunit of casein kinase 2, a Ser/Thr protein kinase with roles in cell growth and proliferation,YIL035C CKA1, Alpha catalytic subunit of casein kinase 2, a Ser/Thr protein kinase with roles in cell growth and proliferation	.	87.73	102.82	109.31	125.57	288.16	221.95	1.05576	0.0161759	0.0242262	.	.	.
VCUG_00972	hypothetical protein	.	Y	0	2.25	3.42	3.09	0.1	0.21	-4.11841	0.00230928	0.00404836	.	.	.
VCUG_00973	hypothetical protein	.	.	0	0	0	0	0	0	.	.	.	.	.	.
VCUG_00974	hypothetical protein	.	Y	68.7	50.05	26.52	24.52	4.33	3.7	-2.78824	1.83429e-06	5.23657e-06	.	.	.
VCUG_00975	ubiquitin-40S ribosomal protein S27a	YLR167W RPS31, Fusion protein that is cleaved to yield a ribosomal protein of the small 40S subunit and ubiquitin, ubiquitin may facilitate assembly of the ribosomal protein into ribosomes, interacts genetically with translation factor eIF2B	.	4839.81	12818.4	2680.95	7605.6	16172.1	10897.5	.	.	.	.	.	.
VCUG_00976	hypothetical protein	.	.	0	0	4.06	0.84	102.66	37.51	5.50156	1.22509e-11	7.10207e-11	.	.	.
VCUG_00977	hypothetical protein	.	.	358.5	248.73	274.47	193.52	1062.06	531.86	1.79696	0.00390808	0.00657498	.	.	.
VCUG_00978	hypothetical protein	YPL008W CHL1, Conserved nuclear protein required to establish sister-chromatid pairing during S-phase, probable DNA helicase with similarity to human BACH1, which associates with tumor suppressor BRCA1, associates with acetyltransferase Ctf7p	.	58.13	36.07	44.2	30.12	2.58	1.66	-4.04516	3.36477e-09	1.38769e-08	.	.	.
VCUG_00979	hypothetical protein	YMR186W HSC82, Cytoplasmic chaperone of the Hsp90 family, redundant in function and nearly identical with Hsp82p, and together they are essential, expressed constitutively at 10-fold higher basal levels than HSP82 and induced 2-3 fold by heat shock,YPL240C HSP82, Hsp90 chaperone required for pheromone signaling and negative regulation of Hsf1p	.	3046.81	1952.62	1450.73	831.67	43570.2	29713.2	5.05049	1.80944e-12	1.17661e-11	.	.	.
VCUG_00980	hypothetical protein	.	.	235.44	152.05	191.87	125.01	206.78	119.24	.	.	.	.	.	.
VCUG_00981	hypothetical protein	.	.	5.08	21.45	95.09	173.1	3.39	11.18	-4.1693	0.000451035	0.000893459	-3.03573	2.80878e-05	0.00920076
VCUG_00982	hypothetical protein	.	.	8.79	6.29	14.41	16.77	0	0.46	-5.68806	2.47673e-05	6.00374e-05	.	.	.
VCUG_00983	hypothetical protein	.	.	34.63	95.57	59.05	96.25	3.85	4.88	-4.28877	3.91302e-08	1.42071e-07	.	.	.
VCUG_00984	hypothetical protein	YLL031C GPI13, ER membrane localized phosphoryltransferase that adds phosphoethanolamine onto the third mannose residue of the glycosylphosphatidylinositol GPI anchor precursor, similar to human PIG-O protein	.	38.48	26.36	42.44	33.84	2.94	3.14	-3.51323	1.73314e-07	5.74908e-07	.	.	.
VCUG_00985	hypothetical protein	.	.	21.81	13.53	23.93	14.95	26.4	26.9	.	.	.	.	.	.
VCUG_00986	hypothetical protein	YHR177W Hypothetical protein,YEL007W Hypothetical protein	.	0	0	1.92	1.23	1.6	1.11	.	.	.	.	.	.
VCUG_00987	hypothetical protein	.	Y	6.2	3.08	2.75	1.36	0.83	3.07	.	.	.	.	.	.
VCUG_00988	hypothetical protein	.	.	168.15	313.9	411.1	2858.34	5.85	5.65	-8.54016	1.06321e-09	4.7258e-09	-2.96799	0.00144901	0.127584
VCUG_00989	hypothetical protein	.	.	0	2.31	0	0.11	0	0.14	.	.	.	.	.	.
VCUG_00990	hypothetical protein	.	.	124.45	228.22	96.23	187.38	69.1	83.19	.	.	.	.	.	.
VCUG_00991	hypothetical protein	.	.	35.73	28.58	24.64	27	5.11	6.14	-2.22122	0.000508242	0.00100021	.	.	.
VCUG_00992	hypothetical protein	.	.	0	0	0	0.92	0	0	.	.	.	.	.	.
VCUG_00993	hypothetical protein	.	.	0	0	0	0	0	0	.	.	.	.	.	.
VCUG_00994	hypothetical protein	.	Y	3.58	4.45	12.82	9.96	12.09	15.07	.	.	.	.	.	.
VCUG_00995	hypothetical protein	YCR011C ADP1, Putative ATP-dependent permease of the ABC transporter family of proteins	.	26.59	14.21	24.66	17.8	1468.25	1827.06	6.46513	9.79488e-25	2.67509e-23	.	.	.
VCUG_00996	hypothetical protein	YPL020C ULP1, Ubl ubiquitin-like protein-specific protease that cleaves Smt3p protein conjugates, specifically required for cell cycle progression, associates with nucleoporins and may interact with septin rings during telophase	.	0	2.78	1.98	1.5	13.67	33.4	3.91429	2.82126e-06	7.82691e-06	.	.	.
VCUG_00998	hypothetical protein	.	.	2.7	4.69	6.71	6.78	0.48	0.42	-3.84537	7.55493e-05	0.000168972	.	.	.
VCUG_00999	hypothetical protein	.	Y	22.44	9.9	14.15	10.51	0.11	0.31	-5.57644	1.5823e-09	6.82331e-09	.	.	.
VCUG_01000	hypothetical protein	.	.	0	0	0	0.23	0	0	.	.	.	.	.	.
VCUG_01001	hypothetical protein	.	.	1.45	6.83	18.11	14.94	212.15	113.58	3.38707	3.60936e-10	1.69309e-09	-1.37333	0.0135268	0.277285
VCUG_01002	hypothetical protein	.	.	4.77	1.18	7.19	8.72	0.21	0.22	-5.09816	2.94973e-05	7.08051e-05	.	.	.
VCUG_01003	hypothetical protein	YKL067W YNK1, Nucleoside diphosphate kinase, catalyzes the transfer of gamma phosphates from nucleoside triphosphates, usually ATP, to nucleoside diphosphates by a mechanism that involves formation of an autophosphorylated enzyme intermediate	.	1045.31	2197.52	747.42	1314.37	3172.77	929.4	.	.	.	.	.	.
VCUG_01004	hypothetical protein	YDR266C Hypothetical protein	.	114.05	96.71	216.09	163.95	1808.71	685.85	2.76928	9.60671e-08	3.31647e-07	.	.	.
VCUG_01005	hemolysin III family channel protein	.	.	359.32	416.77	620.14	849.52	53.42	22	-4.45025	7.95967e-08	2.77516e-07	.	.	.
VCUG_01006	hypothetical protein	YOR057W SGT1, Probable cochaperone, regulates activity of Cyr1p adenylyl cyclase, involved in assembly of the kinetochore complex, associates with the SCF Skp1p/Cdc53p/F box protein ubiquitin ligase complex	.	88.23	46.92	118.43	48.84	10.08	5.46	-3.08754	6.21284e-05	0.000140489	.	.	.
VCUG_01007	hypothetical protein	YML014W TRM9, tRNA methyltransferase, catalyzes the esterification of modified uridine nucleotides in tRNAs, creating 5-methylcarbonylmethyluridine in tRNAArg3 and 5-methylcarbonylmethyl-2-thiouridine in tRNAGlu, may have a role in stress response	.	60.31	35.55	97.57	34.73	80.99	92.33	.	.	.	.	.	.
VCUG_01008	hypothetical protein	.	.	47.21	19.53	58.39	43.72	18.87	6.33	-1.96574	0.0087902	0.0139396	.	.	.
VCUG_01009	hypothetical protein	.	.	65.72	269.59	96.63	354.93	10.47	2.27	-5.69188	4.4534e-08	1.59569e-07	.	.	.
VCUG_01010	hypothetical protein	YJL012C VTC4, Vacuolar membrane protein involved in vacuolar polyphosphate accumulation, functions as a regulator of vacuolar H+-ATPase activity and vacuolar transporter chaperones, involved in non-autophagic vacuolar fusion	.	21.3	11.06	45.5	38.61	8.6	2.76	-2.86582	0.00114111	0.00212489	-1.54975	0.0445438	0.408556
VCUG_01011	small GTP-binding protein domain	YDR172W SUP35, Translation termination factor eRF3, altered protein conformation creates the [PSI+] prion, a dominant cytoplasmically inherited protein aggregate that alters translational fidelity and creates a nonsense suppressor phenotype	.	157.5	114.62	189.55	105.28	52.29	23.86	-1.79254	0.00249418	0.00432959	.	.	.
VCUG_01012	hypothetical protein	YDR188W CCT6, Subunit of the cytosolic chaperonin Cct ring complex, related to Tcp1p, essential protein that is required for the assembly of actin and tubulins in vivo, contains an ATP-binding motif	.	413.03	324.06	300.88	148.98	231.53	146.24	.	.	.	.	.	.
VCUG_01013	hypothetical protein	.	Y	3.64	1.81	2.91	3.91	2.91	1.69	.	.	.	.	.	.
VCUG_01014	hypothetical protein	.	Y	0	1.32	5.88	3.1	2.36	1.64	.	.	.	.	.	.
VCUG_01015	hypothetical protein	YGL189C RPS26A, Protein component of the small 40S ribosomal subunit, nearly identical to Rps26Bp and has similarity to rat S26 ribosomal protein,YER131W RPS26B, Protein component of the small 40S ribosomal subunit, nearly identical to Rps26Ap and has similarity to rat S26 ribosomal protein	.	3065.68	13012	783.83	3309.02	36.57	44.34	-6.40044	1.78851e-10	8.73987e-10	2.06075	0.0142964	0.285058
VCUG_01016	hypothetical protein	.	.	3.13	2.72	11.51	11.12	1.04	0.82	-3.50727	0.000357296	0.000719274	-1.93342	0.0249212	0.344992
VCUG_01017	hypothetical protein	.	.	57.03	57.29	56.1	51.83	49.52	44.35	.	.	.	.	.	.
VCUG_01018	hypothetical protein	.	.	79.07	98.12	38	64.51	965.83	795.95	3.80877	1.81719e-10	8.86239e-10	.	.	.
VCUG_01019	hypothetical protein	.	.	721.84	471.94	366.73	209.58	6.92	4.43	-5.61187	3.85509e-13	2.67678e-12	.	.	.
VCUG_01020	hypothetical protein	YOL075C Hypothetical protein	.	60.58	33.97	66.63	52.01	671.84	358.02	3.18196	5.74814e-09	2.30865e-08	.	.	.
VCUG_01021	hypothetical protein	.	.	0	0	0	0	2.73	1.9	.	.	.	.	.	.
VCUG_01022	hypothetical protein	YCR094W CDC50, Endosomal protein that regulates cell polarity, controls polarized growth, similar to Ynr048wp and Lem3p,YNR048W Hypothetical protein,YNL323W LEM3, Membrane protein of the plasma membrane and ER, involved in translocation of phospholipids and alkylphosphocholine drugs across the plasma membrane	.	28.84	26.24	109.07	65.59	3.42	2.38	-4.64288	1.39366e-07	4.67341e-07	-1.42128	0.0195706	0.328653
VCUG_01023	hypothetical protein	.	.	0	0	0	0	0	0.48	.	.	.	.	.	.
VCUG_01024	hypothetical protein	.	.	72.6	295.79	41.83	184.34	68.26	59.31	.	.	.	.	.	.
VCUG_01025	hypothetical protein	.	.	0	2.13	6.09	10.25	4.96	2.92	.	.	.	.	.	.
VCUG_01026	hypothetical protein	YGL095C VPS45, Protein of the Sec1p/Munc-18 family, essential for vacuolar protein sorting	.	30.35	5.86	43.05	50.39	12.58	10.64	-1.98606	0.0379878	0.053144	.	.	.
VCUG_01027	hypothetical protein	.	.	0	0	0	0.62	0.56	0.39	.	.	.	.	.	.
VCUG_01028	hypothetical protein	.	.	364.47	910.87	347.88	772.86	47.82	31.98	-4.16327	1.04457e-07	3.60107e-07	.	.	.
VCUG_01029	hypothetical protein	.	.	10.41	121.41	14.76	92.6	25.89	11.27	-2.16635	0.0473686	0.0647564	.	.	.
VCUG_01030	hypothetical protein	YHR069C RRP4, 3'-5' exoribonuclease involved in rRNA processing, component of the exosome 3->5 exonuclease complex with Rrp41p, Rrp42p, Rrp43p and Dis3p	.	99.04	122.9	58.53	73.55	139.6	57.39	.	.	.	.	.	.
VCUG_01031	hypothetical protein	YLL032C Hypothetical protein	.	3.6	0.59	4.78	10.11	22.15	18.87	1.29109	0.00141414	0.0025882	-2.83625	0.048903	0.41998
VCUG_01032	hypothetical protein	YER122C GLO3, ADP-ribosylation factor GTPase activating protein ARF GAP, involved in ER-Golgi transport, shares functional similarity with Gcs1p,YDL226C GCS1, ADP-ribosylation factor GTPase activating protein ARF GAP, involved in ER-Golgi transport, shares functional similarity with Glo3p	.	147.46	162.07	116.71	178.94	3980.86	3146.43	4.40595	5.70486e-16	5.39328e-15	.	.	.
VCUG_01033	hypothetical protein	.	.	93.32	76.36	118.27	95.22	3.92	1.56	-5.27208	2.05317e-11	1.15485e-10	.	.	.
VCUG_01034	hypothetical protein	YBR243C ALG7, UDP-N-acetyl-glucosamine-1-P transferase, transfers Glc-Nac-P from UDP-GlcNac to Dol-P in the ER in the first step of the dolichol pathway of protein asparagine-linked glycosylation, inhibited by tunicamycin	.	21.73	39.1	22.63	23.3	0	0	-9.96799	3.03658e-09	1.26507e-08	.	.	.
VCUG_01035	tRNA pseudouridine synthase A	YFL001W DEG1, Non-essential tRNA:pseudouridine synthase, introduces pseudouridines at position 38 or 39 in tRNA, important for maintenance of translation efficiency and normal cell growth, localizes to both the nucleus and cytoplasm	.	7.76	12.85	9.87	8.71	1.61	2.96	-1.92723	0.00419019	0.00702078	.	.	.
VCUG_01036	hypothetical protein	.	.	0	0	0	0	3.48	3.88	6.74816	0.00202626	0.0035857	.	.	.
VCUG_01037	hypothetical protein	.	.	124.1	20.53	25.67	30.23	37.67	95.32	.	.	.	.	.	.
VCUG_01038	hypothetical protein	YFR009W GCN20, Positive regulator of the Gcn2p kinase activity, forms a complex with Gcn1p, proposed to stimulate Gcn2p activation by an uncharged tRNA	.	42.02	34.97	51.05	28.74	378.22	172.31	2.92906	3.42497e-07	1.08908e-06	.	.	.
VCUG_01039	hypothetical protein	.	.	8.07	4.67	35.28	35.85	0.48	0	-7.30884	2.39484e-08	8.94607e-08	-2.6714	0.00148448	0.127584
VCUG_01040	hypothetical protein	.	.	34.49	32.93	56.22	57.62	18.03	2.3	-2.65121	0.00296258	0.00506355	.	.	.
VCUG_01041	hypothetical protein	.	.	0	0	4.03	2.77	5.05	25.3	2.57466	0.0100338	0.0157391	.	.	.
VCUG_01042	hypothetical protein	.	.	43.6	5.41	19.33	5.85	22.27	14.16	.	.	.	.	.	.
VCUG_01043	hypothetical protein	.	.	10.37	5.15	13.79	3.99	129.47	47.03	3.72684	3.6016e-08	1.31346e-07	.	.	.
VCUG_01044	hypothetical protein	.	.	0	4.06	17.39	15.81	65.32	48.04	1.87855	0.000160033	0.000337938	-2.23287	0.0174329	0.305142
VCUG_01045	hypothetical protein	.	Y	0	4.84	6.22	11.59	45.18	28.56	1.84594	8.03132e-05	0.000178329	.	.	.
VCUG_01046	hypothetical protein	.	.	46.63	135.39	47.53	119.56	260.1	200.89	1.10115	0.0142065	0.0214625	.	.	.
VCUG_01047	hypothetical protein	.	.	0	0	0	0	0	0	.	.	.	.	.	.
VCUG_01048	hypothetical protein	YCR011C ADP1, Putative ATP-dependent permease of the ABC transporter family of proteins	.	28.35	12.15	59.67	29.33	6.52	8.05	-2.19284	0.00184107	0.00328877	.	.	.
VCUG_01049	aspartate-ammonia ligase	.	.	943.83	1064.26	1067.42	1254.41	155.25	176.62	-2.83274	2.40261e-05	5.83558e-05	.	.	.
VCUG_01050	hypothetical protein	.	.	15.51	26.95	2.75	25.71	0.69	0.96	-4.5246	0.000550839	0.001078	.	.	.
VCUG_01051	hypothetical protein	.	.	0	9.89	2.65	6.31	3.54	4	.	.	.	.	.	.
VCUG_01052	hypothetical protein	.	.	0	0	0	0	0	0	.	.	.	.	.	.
VCUG_01053	hypothetical protein	YGR054W Hypothetical protein	.	137.25	106.67	76.2	56.78	125.62	146.12	.	.	.	.	.	.
VCUG_01054	hypothetical protein	.	.	14.15	7.02	4.18	3.22	28.08	51.94	3.44262	0.000127086	0.00027498	.	.	.
VCUG_01055	hypothetical protein	.	.	28.29	23.57	20.42	19.01	992.33	837.61	5.51309	2.53309e-20	4.2356e-19	.	.	.
VCUG_01056	hypothetical protein	YNL130C CPT1, Cholinephosphotransferase, required for phosphatidylcholine biosynthesis and for inositol-dependent regulation of EPT1 transcription,YHR123W EPT1, sn-1,2-diacylglycerol ethanolamine- and cholinephosphotranferase, not essential for viability	.	120.68	106.38	123.58	115.43	8456.42	7222.86	6.0554	1.08386e-24	2.8958e-23	.	.	.
VCUG_01057	hypothetical protein	YJR063W RPA12, RNA polymerase I subunit A12.2, contains two zinc binding domains, and the N terminal domain is responsible for anchoring to the RNA pol I complex	.	55.95	97.2	6.2	37.16	3.73	4.33	-3.10282	0.000715878	0.0013801	1.60566	0.0338794	0.369154
VCUG_01058	hypothetical protein	.	.	0	81.43	25.45	55.48	0.91	3.17	-4.43198	0.000181772	0.00037864	.	.	.
VCUG_01059	hypothetical protein	.	.	26.62	50.64	73.14	78.07	323.35	236.27	1.87605	3.4045e-05	8.08528e-05	.	.	.
VCUG_01060	hypothetical protein	.	.	30.63	31.68	29.42	33.72	88.89	90.95	1.46627	0.00388511	0.00654082	.	.	.
VCUG_01061	hypothetical protein	.	Y	18.33	15.17	21.67	38.28	0.27	0	-7.89448	3.57575e-08	1.30786e-07	.	.	.
VCUG_01062	hypothetical protein	.	.	60.5	93.42	39.92	67.01	0	0	-11.0467	1.90904e-12	1.23485e-11	.	.	.
VCUG_01063	hypothetical protein	.	.	13.03	22.64	38.9	37.91	1.35	1.88	-4.43996	3.68592e-07	1.16602e-06	.	.	.
VCUG_01064	hypothetical protein	.	Y	24.32	81.49	28.03	135.15	18.37	15.42	-2.69671	0.00957683	0.0150607	.	.	.
VCUG_01065	hypothetical protein	.	.	2.54	5.68	12.86	9.37	0.79	0.79	-3.59415	0.000117362	0.000254612	.	.	.
VCUG_01066	hypothetical protein	.	.	29.83	23.89	35.57	23.69	14.03	17.36	.	.	.	.	.	.
VCUG_01067	hypothetical protein	.	.	0	0	0	0	0	1.39	.	.	.	.	.	.
VCUG_01068	hypothetical protein	.	.	16.98	7.02	9.03	8.97	3.52	6.65	.	.	.	.	.	.
VCUG_01069	hypothetical protein	.	.	7.15	13.6	4.44	12.55	0.53	0.59	-4.24535	1.2164e-05	3.07922e-05	.	.	.
VCUG_01070	hypothetical protein	YNL200C Hypothetical protein	.	27.47	34.09	35.55	57.17	1.71	0.17	-5.93949	3.42477e-09	1.41006e-08	.	.	.
VCUG_01071	hypothetical protein	.	.	16.3	10.11	3.61	9.73	2.53	4.03	.	.	.	.	.	.
VCUG_01072	hypothetical protein	YGL253W HXK2, Hexokinase isoenzyme 2 that catalyzes phosphorylation of glucose in the cytosol, predominant hexokinase during growth on glucose, functions in the nucleus to repress expression of HXK1 and GLK1 and to induce expression of its own gene,YCL040W GLK1, Glucokinase, catalyzes the phosphorylation of glucose at C6 in the first irreversible step of glucose metabolism, one of three glucose p…	.	2.84	9.15	10.3	42.91	1.89	3.51	-3.54599	0.00266218	0.00459203	-2.11757	0.0207048	0.328653
VCUG_01073	hypothetical protein	YOR026W BUB3, Kinetochore checkpoint WD40 repeat protein that localizes to kinetochores during prophase and metaphase, delays anaphase in the presence of unattached kinetochores	.	6.09	16.62	17.54	16.4	1.62	1.6	-3.33955	5.70035e-05	0.000130092	.	.	.
VCUG_01074	hypothetical protein	.	Y	18.45	10.92	64.02	28.39	2.27	2.15	-3.94322	1.42705e-06	4.13155e-06	-1.47446	0.0203087	0.328653
VCUG_01075	hypothetical protein	.	.	62.49	110.33	121.88	155.79	40.41	35.87	-1.93127	0.0103136	0.0160753	.	.	.
VCUG_01076	hypothetical protein	YJR007W SUI2, Alpha subunit of the translation initiation factor eIF2, involved in the identification of the start codon, phosphorylation of Ser51 is required for regulation of translation by inhibiting the exchange of GDP for GTP	.	167.42	136.8	130.15	88.14	4.58	4.62	-4.45181	7.44356e-11	3.8357e-10	.	.	.
VCUG_01077	hypothetical protein	.	.	21.37	23.49	54.95	81.87	367.57	83.54	1.49019	0.000218967	0.000450017	-1.65617	0.0207827	0.328653
VCUG_01078	hypothetical protein	YDL208W NHP2, Nuclear protein related to mammalian high mobility group HMG proteins, essential for function of H/ACA-type snoRNPs, which are involved in 18S rRNA processing	.	153.64	473.48	103.29	297.41	154.69	85.14	.	.	.	.	.	.
VCUG_01079	hypothetical protein	.	.	47.9	41.89	63.69	76.99	7.8	4.02	-3.67357	1.72621e-06	4.9395e-06	.	.	.
VCUG_01080	hypothetical protein	.	.	42.91	97.97	38.03	105.21	502.76	597.7	2.63088	2.52359e-07	8.20708e-07	.	.	.
VCUG_01081	hypothetical protein	.	.	25.77	43.49	28.78	41.58	24.73	16.9	.	.	.	.	.	.
VCUG_01082	hypothetical protein	.	.	0	2.62	6.54	46.26	1.41	1.63	-4.44549	0.00723204	0.0115902	-4.04847	0.0135438	0.277285
VCUG_01083	DNA mismatch repair protein MutL	YMR167W MLH1, Protein required for mismatch repair in mitosis and meiosis as well as crossing over during meiosis	.	19.73	16.65	38.65	22.65	9.11	9.82	-1.4052	0.0245413	0.0355256	.	.	.
VCUG_01084	hypothetical protein	.	.	126.98	97.78	133.29	101.89	45.92	38.57	-1.37615	0.0144478	0.0217771	.	.	.
VCUG_01085	hypothetical protein	.	.	174.23	518.9	101.25	473.51	1381.46	1597.45	1.92515	0.000286077	0.000581619	.	.	.
VCUG_01086	hypothetical protein	YHR119W SET1, Histone methyltransferase, subunit of the COMPASS Set1C complex which methylates histone H3 on lysine 4, required in transcriptional silencing near telomeres and at the silent mating type loci, contains a SET domain	.	20.47	9.31	16.03	11.43	9.4	11.66	.	.	.	.	.	.
VCUG_01087	hypothetical protein	.	Y	193.59	606.24	177.68	513.49	7854.1	9550.98	4.30715	1.86121e-13	1.33378e-12	.	.	.
VCUG_01088	hypothetical protein	.	.	38.54	39.63	40.93	62.27	471.05	327.65	2.78797	8.18132e-09	3.23827e-08	.	.	.
VCUG_01089	proline-tRNA ligase	YHR020W Hypothetical protein	.	288.08	220.85	326.31	263.69	24443.7	25824.8	6.53287	1.15488e-26	4.57854e-25	.	.	.
VCUG_01090	serine/threonine-protein phosphatase PP1-alpha catalytic subunit	YER133W GLC7, Catalytic subunit of type 1 serine/threonine protein phosphatase, involved in many processes including glycogen metabolism, sporulation, and mitosis, interacts with multiple regulatory subunits, predominantly isolated with Sds22p	.	121.36	168.67	84.77	79.16	3093.19	2513.3	4.98144	1.15455e-15	1.05498e-14	.	.	.
VCUG_01091	hypothetical protein	.	.	29.78	34.19	40.92	30.76	63.67	71.62	.	.	.	.	.	.
VCUG_01092	hypothetical protein	YDR167W TAF10, Subunit 145 kDa of TFIID and SAGA complexes, involved in RNA polymerase II transcription initiation and in chromatin modification	.	41.9	267.79	34.36	173.12	482.08	351.36	1.43426	0.00925896	0.0146075	.	.	.
VCUG_01093	hypothetical protein	.	.	37.56	50.6	30.44	34.66	4.29	9	-2.30538	0.000308749	0.000626677	.	.	.
VCUG_01094	hypothetical protein	.	.	26.04	25.36	31.43	16.21	3.74	5.39	-2.08139	0.000179381	0.000374294	.	.	.
VCUG_01095	hypothetical protein	YFR004W RPN11, Metalloprotease subunit of the 19S regulatory particle of the 26S proteasome lid, couples the deubiquitination and degradation of proteasome substrates	.	367.97	389.4	275.9	311.66	2289.18	1681.85	2.6376	1.41387e-06	4.09823e-06	.	.	.
VCUG_01096	hypothetical protein	.	.	23.96	28.25	24.96	30.22	1191.43	1297.18	5.43948	1.48054e-20	2.5272e-19	.	.	.
VCUG_01097	hypothetical protein	YJR072C NPA3, Essential, conserved, cytoplasmic ATPase, phosphorylated by the Pcl1p-Pho85p kinase complex	.	31.36	58.37	32.9	40.89	105.17	122.86	1.52035	0.00551403	0.00901162	.	.	.
VCUG_01098	hypothetical protein	.	.	8.44	3.66	9.16	5.45	45.34	65.94	3.23659	8.85237e-08	3.06467e-07	.	.	.
VCUG_01099	hypothetical protein	.	.	16.21	28.17	27.55	23.12	20.89	18.39	.	.	.	.	.	.
VCUG_01100	hypothetical protein	.	.	0	0	1.27	0	10.78	7.95	4.87832	0.00112229	0.00209143	.	.	.
VCUG_01101	hypothetical protein	.	.	5.95	2.95	0.53	0.29	1.06	0.55	.	.	.	.	.	.
VCUG_01102	hypothetical protein	.	.	1019.39	2593.79	309.36	614.16	275.7	486.62	-0.804466	0.0385715	0.053838	2.11965	0.00709058	0.221095
VCUG_01103	hypothetical protein	.	Y	12.12	13.23	6.66	6.38	0.75	0.67	-3.28773	2.73656e-05	6.60104e-05	.	.	.
VCUG_01104	hypothetical protein	YOL142W RRP40, Protein involved in rRNA processing, component of the exosome 3->5 exonuclease complex	Y	58.7	48.56	46.26	70.11	171.81	111.66	1.10044	0.0111782	0.0172805	.	.	.
VCUG_01105	hypothetical protein	.	.	17.95	10.18	27.74	18	2.16	2.78	-2.92999	7.88521e-05	0.00017556	.	.	.
VCUG_01107	hypothetical protein	YOR145C PNO1, Essential nucleolar protein required for pre-18S rRNA processing, interacts with Dim1p, an 18S rRNA dimethyltransferase, and also with Nob1p, which is involved in proteasome biogenesis, contains a KH domain	.	124.3	241	66.11	116.83	414.43	529.07	2.06186	0.00157643	0.00286391	.	.	.
VCUG_01108	TIGR01213 family protein	.	.	11.26	14.9	13.64	18.29	3	2.55	-2.62539	0.00107459	0.00201169	.	.	.
VCUG_01109	DNA repair protein RAD51	YER095W RAD51, Strand exchange protein, forms a helical filament with DNA that searches for homology	.	58.78	74.89	38.21	37.25	445.83	506.26	3.57577	5.13355e-09	2.07537e-08	.	.	.
VCUG_01110	hypothetical protein	YER126C NSA2, Protein constituent of 66S pre-ribosomal particles, contributes to processing of the 27S pre-rRNA	.	115.67	145.05	38.32	81.76	606.81	776.51	3.17835	5.81824e-07	1.79213e-06	.	.	.
VCUG_01111	hypothetical protein	YPR181C SEC23, GTPase-activating protein, component of the Sec23p-Sec24p heterodimeric complex of the COPII vesicle coat, involved in ER to Golgi transport and autophagy, stimulates the GDP-bound form of Sar1p	.	196.52	151.42	168.53	94.13	1078.9	1568.65	3.58069	1.88319e-08	7.10692e-08	.	.	.
VCUG_01112	hypothetical protein	.	.	42.68	91.09	13.62	17.06	361.72	550.45	4.42524	1.06804e-07	3.65634e-07	2.37821	0.00486636	0.194108
VCUG_01113	hypothetical protein	.	.	8.82	14.59	14.34	12.61	9.66	14.19	.	.	.	.	.	.
VCUG_01114	hypothetical protein	YER028C MIG3, Probable transcriptional repressor involved in response to toxic agents such as hydroxyurea that inhibit ribonucleotide reductase,YKL062W MSN4, Transcriptional activator related to Msn2p, activated in stress conditions, which results in translocation from the cytoplasm to the nucleus, binds DNA at stress response elements of responsive genes, inducing gene expression,YGL035C MIG1, T…	.	0	1.54	1.1	20.42	23.7	32.05	0.940876	0.0104626	0.0162767	-3.6009	0.0387457	0.394644
VCUG_01115	hypothetical protein	.	.	109.58	158.64	41.28	134.66	2266.02	2179.89	4.23942	8.52499e-13	5.74094e-12	.	.	.
VCUG_01116	hypothetical protein	YJL001W PRE3, 20S proteasome beta-type subunit, responsible for cleavage after acidic residues in peptides	.	496.19	882.88	353.92	704.44	1177.3	1047.37	.	.	.	.	.	.
VCUG_01117	hypothetical protein	YLR347C KAP95, Karyopherin beta, forms a dimeric complex with Srp1p Kap60p that mediates nuclear import of cargo proteins via a nuclear localization signal NLS, interacts with nucleoporins to guide transport across the nuclear pore complex	.	117.41	94.97	105.46	73.61	86.34	87.89	.	.	.	.	.	.
VCUG_01118	hypothetical protein	.	.	3735.19	12687.1	852	2680.45	4175.51	2189.7	.	.	.	2.31806	0.00452395	0.188608
VCUG_01119	hypothetical protein	YBR087W RFC5, Subunit of heteropentameric Replication factor C RF-C, which is a DNA binding protein and ATPase that acts as a clamp loader of the proliferating cell nuclear antigen PCNA processivity factor for DNA polymerases delta and epsilon	.	26.79	33.24	21.77	19.59	31.5	26.79	.	.	.	.	.	.
VCUG_01120	hypothetical protein	.	.	4.92	12.22	9.6	4.8	50.3	88.47	3.53681	4.00294e-07	1.26e-06	.	.	.
VCUG_01121	hypothetical protein	.	.	8.91	66.36	8.69	28.24	239.53	383.08	3.60163	8.64668e-08	2.99768e-07	.	.	.
VCUG_01122	V-type proton ATPase subunit B	YBR127C VMA2, Subunit B of the eight-subunit V1 peripheral membrane domain of the vacuolar H+-ATPase V-ATPase, an electrogenic proton pump found throughout the endomembrane system, contains nucleotide binding sites, also detected in the cytoplasm	.	133.71	142.46	150.91	111.68	29.7	22.9	-2.24287	0.000162081	0.000341384	.	.	.
VCUG_01123	hypothetical protein	.	.	4.6	5.71	1.63	2.8	0.41	0.85	-2.02874	0.0285804	0.0409147	.	.	.
VCUG_01124	hypothetical protein	.	.	0	0	4.03	2.77	0.34	1.17	.	.	.	.	.	.
VCUG_01125	hypothetical protein	.	.	36.06	22.03	42.04	38.47	2.83	4.98	-3.20514	4.76327e-06	1.28519e-05	.	.	.
VCUG_01126	hypothetical protein	.	.	0	18.54	2.65	33.5	0	0	-8.59963	0.00206903	0.00365351	.	.	.
VCUG_01127	hypothetical protein	.	.	19.67	13.67	17.09	13.62	53.48	93.59	2.42213	5.51087e-05	0.000126477	.	.	.
VCUG_01128	hypothetical protein	.	.	18.38	14.44	8.69	10.68	41.09	45.21	2.02792	0.00148915	0.00271538	.	.	.
VCUG_01129	hypothetical protein	.	.	533.41	501.12	387.19	333.14	144169	143232	8.64726	2.03233e-36	5.55052e-34	.	.	.
VCUG_01130	hypothetical protein	.	.	13.53	13.77	9.24	7.85	69.26	84.64	3.18318	2.09561e-07	6.88638e-07	.	.	.
VCUG_01131	hypothetical protein	.	.	292.9	606.93	157.84	305.28	52.04	34.22	-2.83505	2.14561e-05	5.24246e-05	.	.	.
VCUG_01132	hypothetical protein	.	.	37.64	34.7	38.85	28.51	78.83	78.09	1.33527	0.0258978	0.0373135	.	.	.
VCUG_01133	hypothetical protein	.	.	35.67	20.47	24.5	17.44	20.89	17.65	.	.	.	.	.	.
VCUG_01134	VacB and RNase II family 3'-5' exoribonuclease	YOL021C DIS3, Catalytic component of the exosome, involved in RNA processing and degradation, binds Gsp1p/Ran and enhances the GEF activity of Srm1p, implicated in mitotic control, homologous to the E. coli RNase R of the RNase II family	.	43.17	23.49	32.23	19.55	3.39	3.08	-2.81809	2.53596e-06	7.0834e-06	.	.	.
VCUG_01135	hypothetical protein	.	.	9.55	2.37	11	2.33	41.98	130.8	4.49194	9.39754e-07	2.81354e-06	.	.	.
VCUG_01136	hypothetical protein	.	.	9.4	79.3	14.16	61.01	0.42	1.16	-5.85565	1.47519e-06	4.2659e-06	.	.	.
VCUG_01137	hypothetical protein	.	.	0	0	0	0.39	0	0.99	.	.	.	.	.	.
VCUG_01138	hypothetical protein	.	.	21.01	15.64	18.01	17.41	61.29	48.09	1.61688	0.0061805	0.0100408	.	.	.
VCUG_01139	hypothetical protein	.	.	45.66	7.55	24.28	6.68	0	0	-7.33308	0.000665757	0.0012865	.	.	.
VCUG_01140	hypothetical protein	.	.	2.29	13.09	6.71	5.81	0.61	0.14	-4.22215	1.52349e-05	3.79407e-05	.	.	.
VCUG_01141	ribonucleoside-diphosphate reductase, alpha subunit	YIL066C RNR3, Ribonucleotide-diphosphate reductase RNR, large subunit, the RNR complex catalyzes the rate-limiting step in dNTP synthesis and is regulated by DNA replication and DNA damage checkpoint pathways via localization of the small subunits,YER070W RNR1, Ribonucleotide-diphosphate reductase RNR, large subunit, the RNR complex catalyzes the rate-limiting step in dNTP synthesis and is regula…	.	278.28	195.7	275	124.81	519.51	462.56	1.58795	0.0313892	0.0445465	.	.	.
VCUG_01142	hypothetical protein	YDR059C UBC5, Ubiquitin-conjugating enzyme that mediates selective degradation of short-lived and abnormal proteins, central component of the cellular stress response, expression is heat inducible,YBR082C UBC4, Ubiquitin-conjugating enzyme E2, mediates degradation of short-lived and abnormal proteins	.	108.54	294.75	94.52	339.73	6342.06	2491.26	3.84369	6.11609e-12	3.6937e-11	.	.	.
VCUG_01143	hypothetical protein	.	.	443.49	1141.35	193.15	527.78	644.08	525.41	.	.	.	.	.	.
VCUG_01144	DNA repair protein rad10	YML095C RAD10, Single-stranded DNA endonuclease with Rad1p, cleaves single-stranded DNA during nucleotide excision repair and double-strand break repair, subunit of Nucleotide Excision Repair Factor 1 NEF1, homolog of human ERCC1 protein	.	11.2	11.12	11.42	18.98	99.28	142.93	2.89695	1.87749e-08	7.09978e-08	.	.	.
VCUG_01145	hypothetical protein	.	.	168.71	298.33	211.24	371.69	797.16	852.16	1.32699	0.00252703	0.00438043	.	.	.
VCUG_01146	hypothetical protein	.	.	56.39	305.54	44.99	225.85	54.27	53.48	-1.83778	0.0322394	0.0456215	.	.	.
VCUG_01147	hypothetical protein	.	.	0	0	0	0	0.68	0.48	.	.	.	.	.	.
VCUG_01148	hypothetical protein	.	.	9.17	5.69	10.56	8.15	0.41	0	-5.49755	6.99003e-06	1.85145e-05	.	.	.
VCUG_01149	hypothetical protein	YDL014W NOP1, Nucleolar protein, component of the small subunit processome complex, which is required for processing of pre-18S rRNA, has similarity to mammalian fibrillarin	.	147.2	160.74	148.23	104.48	693.25	565.8	2.39513	3.11174e-05	7.44756e-05	.	.	.
VCUG_01150	hypothetical protein	YLR430W SEN1, Presumed helicase required for RNA polymerase II transcription termination and processing of RNAs, homolog of Senataxin which causes Ataxia-Oculomotor Apraxia 2 and a dominant form of amyotrophic lateral sclerosis	.	15.61	9.69	20.15	11.2	267.12	268.01	4.37427	1.24135e-13	9.05415e-13	.	.	.
VCUG_01151	hypothetical protein	.	.	6.13	21.31	22.29	16	79.83	79.87	2.19697	8.40938e-05	0.000185383	.	.	.
VCUG_01152	hypothetical protein	YAL025C MAK16, Essential nuclear protein, constituent of 66S pre-ribosomal particles, required for maturation of 25S and 5.8S rRNAs, required for maintenance of M1 satellite double-stranded RNA of the L-A virus	.	76.17	114.88	38.44	74.55	3261.16	3634.82	5.63291	1.19436e-19	1.83484e-18	.	.	.
VCUG_01153	hypothetical protein	YDR091C RLI1, Essential iron-sulfur protein required for ribosome biogenesis and translation initiation, facilitates binding of a multifactor complex MFC of translation initiation factors to the small ribosomal subunit, predicted ABC family ATPase	.	63.25	66.56	38.35	26.15	1703.73	1892.74	5.8274	4.493e-18	5.78209e-17	.	.	.
VCUG_01154	hypothetical protein	YKL028W TFA1, TFIIE large subunit, involved in recruitment of RNA polymerase II to the promoter, activation of TFIIH, and promoter opening	.	32.54	15	41.63	25.95	435.67	764.16	4.47345	8.08186e-14	6.05646e-13	.	.	.
VCUG_01155	hypothetical protein	.	.	11.41	17	14.17	13.08	89.49	122.15	3.00714	2.30596e-07	7.55529e-07	.	.	.
VCUG_01156	hypothetical protein	.	.	21.86	29.3	12.4	20.14	17.48	18.8	.	.	.	.	.	.
VCUG_01157	hypothetical protein	YER015W FAA2, Long chain fatty acyl-CoA synthetase, accepts a wider range of acyl chain lengths than Faa1p, preferring C9:0-C13:0, involved in the activation of endogenous pools of fatty acids	.	152.28	148.23	149.76	118.89	2063.98	2692.88	4.2574	1.15691e-13	8.48861e-13	.	.	.
VCUG_01158	hypothetical protein	YPL155C KIP2, Kinesin-related motor protein involved in mitotic spindle positioning, stabilizes microtubules by targeting Bik1p to the plus end, Kip2p levels are controlled during the cell cycle	.	0	0	1.98	8.52	9.58	12.76	0.823107	0.019816	0.0291663	-7.7774	0.0220963	0.342344
VCUG_01159	hypothetical protein	.	.	0	3.23	6.92	5.79	51	39.74	2.95319	9.56584e-08	3.30701e-07	.	.	.
VCUG_01160	hypothetical protein	.	.	48.16	101.59	8.54	18.19	0.53	4.47	-2.96333	0.000653917	0.00126861	2.55327	0.00250382	0.127584
VCUG_01161	hypothetical protein	YFL002C SPB4, Putative ATP-dependent RNA helicase, nucleolar protein required for synthesis of 60S ribosomal subunits at a late step in the pathway, sediments with 66S pre-ribosomes in sucrose gradients	.	5.95	15.51	17.94	10.37	382.23	449.71	5.1206	6.42266e-18	7.8153e-17	.	.	.
VCUG_01162	hypothetical protein	YGL103W RPL28, Ribosomal protein of the large 60S ribosomal subunit, has similarity to E. coli L15 and rat L27a ribosomal proteins, may have peptidyl transferase activity, can mutate to cycloheximide resistance	.	2280.7	9433.93	743.21	2893.27	1277.99	1362.45	.	.	.	1.78515	0.0321248	0.368572
VCUG_01163	hypothetical protein	YMR128W ECM16, Essential DEAH-box ATP-dependent RNA helicase specific to the U3 snoRNP, predominantly nucleolar in distribution, required for 18S rRNA synthesis	.	27.09	10.57	17.33	11.51	43.49	29.75	1.46353	0.0328471	0.0464013	.	.	.
VCUG_01164	HAD ATPase, P-type, family IC	.	.	55.06	39.23	42.19	29.48	22.25	33.62	.	.	.	.	.	.
VCUG_01165	hypothetical protein	.	.	6.38	4.75	10.17	20.52	25.49	33.72	0.827761	0.0334854	0.0472758	.	.	.
VCUG_01166	hypothetical protein	.	.	76.06	31.79	36.55	23.12	113.09	186.84	2.52265	0.00101004	0.00190681	.	.	.
VCUG_01167	hypothetical protein	.	.	0	0	0	0	0	0	.	.	.	.	.	.
VCUG_01168	hypothetical protein	.	.	75.92	365.06	29.44	118.43	0	0.59	-8.23835	7.57482e-11	3.87894e-10	1.69493	0.0283402	0.362916
VCUG_01169	hypothetical protein	.	.	0	0	1.4	0	14.05	13.7	5.33129	0.000160423	0.000338181	.	.	.
VCUG_01170	T-complex protein 1, epsilon subunit	YJR064W CCT5, Subunit of the cytosolic chaperonin Cct ring complex, related to Tcp1p, required for the assembly of actin and tubulins in vivo	.	309.16	246.23	263.35	171.67	344.69	182.12	.	.	.	.	.	.
VCUG_01171	hypothetical protein	.	.	0	0	1.24	0.34	73.53	28.64	6.41948	5.74102e-09	2.30865e-08	.	.	.
VCUG_01172	hypothetical protein	.	.	80.42	48.62	82.44	35.84	88.3	36.35	.	.	.	.	.	.
VCUG_01173	hypothetical protein	YLR149C Hypothetical protein	.	0	0.84	2.99	3.04	2.1	2.5	.	.	.	.	.	.
VCUG_01174	hypothetical protein	.	.	59.34	29.46	72.87	51.21	1.95	0.82	-5.38411	7.47163e-11	3.84211e-10	.	.	.
VCUG_01175	hypothetical protein	.	.	251.2	385.15	186.56	393.89	8.18	5.35	-5.7387	1.88778e-12	1.22432e-11	.	.	.
VCUG_01176	hypothetical protein	.	.	0	7.72	3.45	5.88	0.69	0.24	-3.5656	0.00548354	0.00897373	.	.	.
VCUG_01177	hypothetical protein	.	.	0	0	0	0.52	0	0	.	.	.	.	.	.
VCUG_01178	hypothetical protein	.	.	0	0	1.2	0.33	0	0	.	.	.	.	.	.
VCUG_01179	hypothetical protein	.	.	0	0	0	0	0	0	.	.	.	.	.	.
VCUG_01180	hypothetical protein	.	.	223.46	941.45	240.12	759.86	0.48	1.35	-9.33927	1.30292e-16	1.34562e-15	.	.	.
VCUG_01181	peptide chain release factor eRF/aRF, subunit 1	YBR143C SUP45, Polypeptide release factor involved in translation termination, mutant form acts as a recessive omnipotent suppressor	.	135.6	141.83	75.56	65.24	416.86	383.66	2.43036	0.00044499	0.000882796	.	.	.
VCUG_01182	D-tyrosyl-tRNA(Tyr) deacylase	YDL219W DTD1, D-Tyr-tRNATyr deacylase, functions in protein translation, may affect nonsense suppression via alteration of the protein synthesis machinery, ubiquitous among eukaryotes	.	53.38	55.2	59.94	93.24	40.27	40.72	.	.	.	.	.	.
VCUG_01183	hypothetical protein	YDL072C YET3, Protein of unknown function, YET3 null mutant decreases the level of secreted invertase, homolog of human BAP31 protein	.	98.52	56.54	198.69	129.69	6.02	2.09	-5.20063	1.49759e-09	6.48076e-09	.	.	.
VCUG_01184	hypothetical protein	YDR292C SRP101, Signal recognition particle SRP receptor - alpha subunit, contain GTPase domains, involved in SRP-dependent protein targeting, interacts with SRP102p	.	94.71	62.41	72.08	40.59	28.14	29.39	-0.766728	0.0469528	0.0642237	.	.	.
VCUG_01185	hypothetical protein	.	.	0	0	0	0	0	0	.	.	.	.	.	.
VCUG_01186	hypothetical protein	.	Y	0	0	4.61	0.63	0.58	0.4	.	.	.	.	.	.
VCUG_01187	hypothetical protein	.	.	20.56	9.28	24.53	31.11	80.13	45.21	1.08658	0.00637582	0.0103308	.	.	.
VCUG_01188	hypothetical protein	.	.	0	0	2.48	0.68	1.25	0.29	.	.	.	.	.	.
VCUG_01189	hypothetical protein	.	.	64.16	86.45	43.07	121.32	43.57	26.37	.	.	.	.	.	.
VCUG_01190	cysteine-tRNA ligase	YNL247W Hypothetical protein	.	281.98	208.04	333.6	206.94	954.54	806.09	1.89776	0.000846041	0.00161207	.	.	.
VCUG_01191	hypothetical protein	.	.	18.31	12.93	24.09	12.56	23.83	13.46	.	.	.	.	.	.
VCUG_01192	hypothetical protein	YML059C NTE1, Serine esterase that deacylates exogenous lysophospholipids, homolog of human neuropathy target esterase NTE, mammalian NTE1 deacylates phosphatidylcholine to glycerophosphocholine	.	15.8	13.33	51.74	36.8	22.24	8.94	.	.	.	-1.46903	0.0190365	0.325752
VCUG_01193	hypothetical protein	.	.	14.85	7.37	26.76	20.38	7.47	2.91	-2.10017	0.0243122	0.0352771	.	.	.
VCUG_01194	hypothetical protein	.	.	0	0	0	0	0	0.89	.	.	.	.	.	.
VCUG_01195	hypothetical protein	.	.	30.88	20.8	35.2	43.44	62.12	20.2	.	.	.	.	.	.
VCUG_01196	hypothetical protein	.	.	90.75	97.59	111.73	127.55	434.44	243.25	1.40587	0.00198193	0.00351993	.	.	.
VCUG_01197	small GTP-binding protein domain	YPL218W SAR1, GTPase, GTP-binding protein of the ARF family, component of COPII coat of vesicles, required for transport vesicle formation during ER to Golgi protein transport	.	510.7	853.8	394.29	654.66	20895	15246.2	4.83973	8.5673e-17	8.92307e-16	.	.	.
VCUG_01198	hypothetical protein	.	.	87.29	351.44	165.69	3197.31	19.39	10.5	-7.36601	1.91621e-06	5.44792e-06	-3.02488	0.00359479	0.155526
VCUG_01199	hypothetical protein	.	.	0	0	0	0.08	4.42	8.07	6.4566	3.5191e-07	1.11756e-06	.	.	.
VCUG_01200	hypothetical protein	.	.	0	0.84	0	0.58	20.41	26.63	5.62309	7.87443e-11	4.02398e-10	.	.	.
VCUG_01201	hypothetical protein	.	.	0	0	0	0	1.36	4.28	5.52534	0.0200759	0.0294782	.	.	.
VCUG_01202	hypothetical protein	.	Y	6.83	2.54	16.65	26.06	3.03	0.21	-4.00098	0.00247818	0.00431092	-2.7489	0.0212509	0.333755
VCUG_01203	hypothetical protein	.	Y	0	0	0.33	0.37	0.17	0.12	.	.	.	.	.	.
VCUG_01204	hypothetical protein	.	.	0	0	0	1.15	0	0	.	.	.	.	.	.
VCUG_01205	hypothetical protein	.	.	0	0	0	0	0	0	.	.	.	.	.	.
VCUG_01206	hypothetical protein	YGR029W ERV1, Flavin-linked sulfhydryl oxidase of the mitochondrial intermembrane space IMS, oxidizes Mia40p as part of a disulfide relay system that promotes IMS retention of imported proteins, ortholog of human hepatopoietin ALR,YPR037C ERV2, Flavin-linked sulfhydryl oxidase localized to the endoplasmic reticulum lumen, involved in disulfide bond formation within the ER	.	38.86	9.64	72.33	53.35	0.86	0.33	-6.58005	2.13673e-10	1.03185e-09	.	.	.
VCUG_01207	hypothetical protein	.	.	21.01	9.78	12.8	10.56	180.45	146.93	3.85399	8.55525e-11	4.35379e-10	.	.	.
VCUG_01208	hypothetical protein	.	.	41.6	19.5	56.14	37.18	107.18	107.94	1.44031	0.00647271	0.010474	.	.	.
VCUG_01209	hypothetical protein	.	.	76.44	144.86	30.8	54.71	9.7	5.05	-3.01851	7.54608e-06	1.98802e-05	1.46869	0.0323274	0.368572
VCUG_01210	hypothetical protein	.	.	0	0	0	0	0.57	0.4	.	.	.	.	.	.
VCUG_01211	hypothetical protein	.	Y	48.51	6.69	92.19	45.87	14.83	5.64	-2.46329	0.00638074	0.0103319	.	.	.
VCUG_01212	peptidyl-tRNA hydrolase	YBL057C PTH2, One of two see also PTH1 mitochondrially-localized peptidyl-tRNA hydrolases, negatively regulates the ubiquitin-proteasome pathway via interactions with ubiquitin-like ubiquitin-associated proteins, dispensable for cell growth	.	104.4	201.74	113.7	267.74	50.02	27.91	-2.63167	0.00108693	0.00203015	.	.	.
VCUG_01213	hypothetical protein	.	Y	9.96	7.41	1.77	5.58	6.19	3.7	.	.	.	.	.	.
VCUG_01214	diphthamide biosynthesis enzyme Dph1/Dph2 domain-containing protein	YIL103W DPH1, Protein required, along with Dph2p, Kti11p, Jjj3p, and Dph5p, for synthesis of diphthamide, which is a modified histidine residue of translation elongation factor 2 Eft1p or Eft2p, may act in a complex with Dph2p and Kti11p	.	70.29	67.29	69.72	89.17	96.93	35.71	.	.	.	.	.	.
VCUG_01215	hypothetical protein	.	.	48.75	51.7	115.51	385.01	29193.5	18169.4	6.2318	1.28644e-20	2.2268e-19	-2.61235	0.00202177	0.127584
VCUG_01216	hypothetical protein	YML063W RPS1B, Ribosomal protein 10 rp10 of the small 40S subunit, nearly identical to Rps1Ap and has similarity to rat S3a ribosomal protein,YLR441C RPS1A, Ribosomal protein 10 rp10 of the small 40S subunit, nearly identical to Rps1Bp and has similarity to rat S3a ribosomal protein	.	1855.6	3031.27	880.13	1205.07	62.43	54.18	-4.47141	6.03928e-10	2.77988e-09	.	.	.
VCUG_01217	hypothetical protein	.	.	171.93	339.23	152.41	333.12	30.17	5.32	-4.24284	1.54857e-06	4.45714e-06	.	.	.
VCUG_01218	hypothetical protein	.	Y	0	0	0	0	0	0	.	.	.	.	.	.
VCUG_01219	hypothetical protein	.	Y	0	0	0	0	0	0	.	.	.	.	.	.
VCUG_01220	hypothetical protein	.	.	151.06	265.43	153.19	265.53	139.03	86.9	.	.	.	.	.	.
VCUG_01221	HAD hydrolase, family IIB	YFL045C SEC53, Phosphomannomutase, involved in synthesis of GDP-mannose and dolichol-phosphate-mannose, required for folding and glycosylation of secretory proteins in the ER lumen	.	85.12	78.47	96.48	292.24	4.32	4.33	-5.75247	1.80099e-09	7.69885e-09	.	.	.
VCUG_01222	hypothetical protein	.	.	0	2.74	6.86	2.69	33.87	11.62	2.56732	0.00106915	0.00200302	.	.	.
VCUG_01223	hypothetical protein	YBR252W DUT1, dUTPase, catalyzes hydrolysis of dUTP to dUMP and PPi, thereby preventing incorporation of uracil into DNA during replication, critical for the maintenance of genetic stability	.	35.85	13.35	74.68	5.24	39.81	29.94	.	.	.	.	.	.
VCUG_01224	hypothetical protein	YAL054C ACS1, Acetyl-coA synthetase isoform which, along with Acs2p, is the nuclear source of acetyl-coA for histone acetlyation, expressed during growth on nonfermentable carbon sources and under aerobic conditions,YLR153C ACS2, Acetyl-coA synthetase isoform which, along with Acs1p, is the nuclear source of acetyl-coA for histone acetylation, mutants affect global transcription, required for gro…	.	165.26	33.2	150.68	31.84	24.82	17.28	-1.49521	0.00550751	0.00900695	.	.	.
VCUG_01225	hypothetical protein	YAL054C ACS1, Acetyl-coA synthetase isoform which, along with Acs2p, is the nuclear source of acetyl-coA for histone acetlyation, expressed during growth on nonfermentable carbon sources and under aerobic conditions,YLR153C ACS2, Acetyl-coA synthetase isoform which, along with Acs1p, is the nuclear source of acetyl-coA for histone acetylation, mutants affect global transcription, required for gro…	.	146.41	52.49	177.38	133.29	22.04	18.53	-2.76871	0.000100129	0.00021916	.	.	.
VCUG_01226	hypothetical protein	.	.	65.97	74.1	64.94	54.67	1048.83	481.83	3.61994	2.60667e-10	1.24897e-09	.	.	.
VCUG_01227	hypothetical protein	.	.	4.82	11.95	4.27	5.05	911.18	1104.05	7.57273	1.41878e-26	5.5355e-25	.	.	.
VCUG_01228	hypothetical protein	YDL100C GET3, ATPase, subunit of the GET complex, required for the retrieval of HDEL proteins from the Golgi to the ER in an ERD2 dependent fashion, involved in resistance to heat and metal stress,YNL064C YDJ1, Protein chaperone involved in regulation of the HSP90 and HSP70 functions, involved in protein translocation across membranes, member of the DnaJ family	.	4.11	3.06	4.73	11.21	67.81	81.13	3.03552	3.76172e-09	1.54105e-08	.	.	.
VCUG_01229	pyrimidine 5'-nucleotidase	YER037W PHM8, Protein of unknown function, expression is induced by low phosphate levels and by inactivation of Pho85p,YGL224C SDT1, Pyrimidine nucleotidase, overexpression suppresses the 6-AU sensitivity of transcription elongation factor S-II, as well as resistance to other pyrimidine derivatives	.	28.02	76.49	33.53	32.09	72.18	80.15	.	.	.	.	.	.
VCUG_01230	hypothetical protein	.	.	6.61	0.82	9.96	6.28	1.03	1.12	-2.59165	0.0103058	0.0160734	.	.	.
VCUG_01232	hypothetical protein	YGR256W GND2, 6-phosphogluconate dehydrogenase decarboxylating, catalyzes an NADPH regenerating reaction in the pentose phosphate pathway, required for growth on D-glucono-delta-lactone,YHR183W GND1, 6-phosphogluconate dehydrogenase decarboxylating, catalyzes an NADPH regenerating reaction in the pentose phosphate pathway, required for growth on D-glucono-delta-lactone and adaptation to oxidative…	.	311.73	241.67	549.82	394.86	23.7	18.89	-4.30328	1.57829e-08	6.07111e-08	.	.	.
VCUG_01233	hypothetical protein	YGR202C PCT1, Cholinephosphate cytidylyltransferase, also known as CTP:phosphocholine cytidylyltransferase, rate-determining enzyme of the CDP-choline pathway for phosphatidylcholine synthesis, inhibited by Sec14p, activated upon lipid-binding	.	44.44	27.07	61.6	36.75	4.3	3.62	-3.38575	1.27891e-06	3.74234e-06	.	.	.
VCUG_01234	hypothetical protein	YGL183C MND1, Protein required for recombination and meiotic nuclear division, forms a complex with Hop2p, which is involved in chromosome pairing and repair of meiotic double-strand breaks	.	26.45	10.94	52.36	53.5	509.45	474.7	3.29813	2.76693e-10	1.31804e-09	-1.8586	0.0404733	0.396936
VCUG_01235	hypothetical protein	.	.	0	0	3.52	0.73	9.25	12.58	3.16841	0.00146786	0.00267855	.	.	.
VCUG_01236	hypothetical protein	.	.	63.2	47.73	146.12	95.57	105.85	58.98	.	.	.	.	.	.
VCUG_01237	hypothetical protein	.	.	0	0	1.04	1.14	38.95	35.43	5.11042	1.64357e-08	6.29267e-08	.	.	.
VCUG_01238	hypothetical protein	YOR091W TMA46, Protein of unknown function that associates with ribosomes, interacts with GTPase Rbg1p	.	198.99	460.36	168.84	284.08	56.19	29.67	-2.74266	8.73734e-05	0.000192097	.	.	.
VCUG_01239	hypothetical protein	.	.	3.46	6.87	12.27	61.22	843.71	520.29	3.80695	2.14935e-11	1.20344e-10	-2.96297	0.00288202	0.140606
VCUG_01240	hypothetical protein	.	Y	0	0	0	0.3	20.63	11.34	5.83164	1.07311e-05	2.75828e-05	.	.	.
VCUG_01241	hypothetical protein	YHR181W SVP26, Integral membrane protein of the early Golgi apparatus and endoplasmic reticulum, involved in COP II vesicle transport, may also function to promote retention of proteins in the early Golgi compartment	.	230.14	315.83	181.81	364.95	394.48	258.56	.	.	.	.	.	.
VCUG_01242	hypothetical protein	YER074W RPS24A, Protein component of the small 40S ribosomal subunit, identical to Rps24Bp and has similarity to rat S24 ribosomal protein,YIL069C RPS24B, Protein component of the small 40S ribosomal subunit, identical to Rps24Ap and has similarity to rat S24 ribosomal protein	.	1063.01	1005.63	605.3	356.33	3415.74	2654.16	2.68242	0.000355206	0.000715654	.	.	.
VCUG_01243	hypothetical protein	.	.	72.81	123.31	115.8	95.1	6652.24	4409.13	5.72829	1.14854e-22	2.54335e-21	.	.	.
VCUG_01244	hypothetical protein	.	.	0	0	0	0	16.22	28.71	8.44777	3.57333e-06	9.75917e-06	.	.	.
VCUG_01245	hypothetical protein	YKL024C URA6, Uridylate kinase, catalyzes the seventh enzymatic step in the de novo biosynthesis of pyrimidines, converting uridine monophosphate UMP into uridine-5'-diphosphate UDP	.	79.34	172.85	120.35	296.74	65.79	41.99	-2.26498	0.0106673	0.0165636	.	.	.
VCUG_01246	hypothetical protein	.	.	0	10.23	7.31	35.77	4.03	6.12	.	.	.	.	.	.
VCUG_01247	hypothetical protein	.	.	0	0	0.62	1.02	0.62	0.65	.	.	.	.	.	.
VCUG_01248	hypothetical protein	.	.	43.93	26.26	70.09	54.07	1.33	0.62	-5.9022	1.32441e-11	7.60607e-11	.	.	.
VCUG_01249	hypothetical protein	.	.	0	3.97	2.84	1.75	0	0	.	.	.	.	.	.
VCUG_01250	hypothetical protein	YLR118C Hypothetical protein	.	51.55	125.09	89.36	209.4	0	0	-12.7587	4.2093e-15	3.60504e-14	.	.	.
VCUG_01251	hypothetical protein	.	.	0	0	0	0	2.13	2.97	5.96442	0.0044749	0.00744705	.	.	.
VCUG_01252	hypothetical protein	.	.	0	0	0.86	0.47	20.25	12.6	4.91933	1.45147e-09	6.30339e-09	.	.	.
VCUG_01253	hypothetical protein	.	.	0	0	0.81	0.34	124.32	198.17	8.64188	3.09056e-24	7.75163e-23	.	.	.
VCUG_01254	hypothetical protein	.	.	0	0	0	1.18	67.89	91.92	6.51446	4.55696e-12	2.81432e-11	.	.	.
VCUG_01255	hypothetical protein	.	.	0	0	0	0.27	110.48	193.35	9.34679	3.99113e-17	4.32167e-16	.	.	.
VCUG_01256	hypothetical protein	.	.	590.77	329.9	866.12	461.89	238452	368304	9.20667	1.58645e-37	1.29983e-34	.	.	.
VCUG_01257	hypothetical protein	.	Y	743.44	527.7	786.23	580	48773.4	155635	7.49806	2.64331e-27	1.24947e-25	.	.	.
VCUG_01258	hypothetical protein	.	.	0	0	0	0	24.44	152.11	10.4823	6.98074e-10	3.18934e-09	.	.	.
VCUG_01259	hypothetical protein	.	.	24.95	33.28	29.86	177.4	1962.08	775.89	3.22275	6.83434e-10	3.12827e-09	-2.13807	0.0235825	0.342469
VCUG_01260	hypothetical protein	.	.	288.9	209.86	322.28	152.46	53.35	34.24	-2.18825	0.000169758	0.000356332	.	.	.
VCUG_01261	hypothetical protein	.	.	36.57	66.56	36.74	167.9	1163.25	814.63	2.85458	3.09624e-09	1.28557e-08	.	.	.
VCUG_01263	hypothetical protein	YIL021W RPB3, RNA polymerase II third largest subunit B44, part of central core, similar to prokaryotic alpha subunit	.	54.27	77.14	75.66	106.54	10607.4	5944.75	6.33617	5.27184e-27	2.23417e-25	.	.	.
VCUG_01264	hypothetical protein	.	.	110.62	75.5	116.04	69.66	6657.59	6318.01	6.3398	4.46266e-24	1.108e-22	.	.	.
VCUG_01265	hypothetical protein	.	.	0	0	0	2.72	23.89	14.9	3.23703	2.36881e-06	6.66957e-06	.	.	.
VCUG_01266	hypothetical protein	.	.	5.58	6.93	12.87	28.3	624.85	480.67	4.53219	2.32199e-17	2.60614e-16	.	.	.
VCUG_01267	hypothetical protein	.	.	0	1.78	0.64	44.04	14.65	13.53	.	.	.	-4.48365	0.0157588	0.291932
VCUG_01268	hypothetical protein	.	Y	52.67	49.38	26.98	49.21	71.75	47.06	.	.	.	.	.	.
VCUG_01269	hypothetical protein	.	.	25.11	17.47	40.07	22.67	4.6	4.47	-2.4985	8.10244e-05	0.000179745	.	.	.
VCUG_01270	hypothetical protein	.	.	42.04	225.02	39.76	639.48	3.32	2.02	-7.54395	1.94208e-08	7.31031e-08	.	.	.
VCUG_01271	hypothetical protein	.	.	0	0	0	0	0	0	.	.	.	.	.	.
VCUG_01272	hypothetical protein	.	.	0	0	0	0	0	0	.	.	.	.	.	.
VCUG_01273	hypothetical protein	.	.	0	0	0	0	2.29	2	.	.	.	.	.	.
VCUG_01274	hypothetical protein	.	.	0	8.75	10.01	72.57	1231.95	741.91	4.11553	6.28612e-12	3.77782e-11	-2.99983	0.00585943	0.206618
VCUG_01275	hypothetical protein	.	Y	3.29	2.45	4.38	3.37	138.73	133.29	5.27062	5.01219e-18	6.35049e-17	.	.	.
VCUG_01276	hypothetical protein	.	.	0	0	0	0	31.42	61.8	9.80404	5.05237e-10	2.33874e-09	.	.	.
VCUG_01277	hypothetical protein	.	Y	0	0	2.61	3.05	19.96	21.42	2.93629	1.06179e-05	2.73285e-05	.	.	.
VCUG_01278	hypothetical protein	.	.	174.32	397	161.8	500.72	53.29	41.86	-3.17256	0.000100467	0.000219509	.	.	.
VCUG_01279	hypothetical protein	.	.	0	0	1.13	4.49	0	0.59	.	.	.	.	.	.
VCUG_01280	hypothetical protein	.	Y	21.7	49.82	8.18	22.09	6.03	14.43	.	.	.	.	.	.
VCUG_01281	hypothetical protein	.	.	76	82.24	73.84	96.55	268.86	148.19	1.12744	0.0101418	0.015868	.	.	.
VCUG_01282	hypothetical protein	.	.	49.83	17	70.12	27.78	89.09	99.99	1.421	0.0368913	0.0517772	.	.	.
VCUG_01283	hypothetical protein	YGL190C CDC55, Non-essential regulatory subunit B of protein phosphatase 2A, which has multiple roles in mitosis and protein biosynthesis	.	31.63	42.74	65.74	40.26	120.06	43.27	.	.	.	.	.	.
VCUG_01284	hypothetical protein	YGR172C YIP1, Integral membrane protein required for the biogenesis of ER-derived COPII transport vesicles, interacts with Yif1p and Yos1p, localizes to the Golgi, the ER, and COPII vesicles	.	138.05	124.95	213.8	250.97	778.36	399.09	1.25608	0.0016873	0.00303924	.	.	.
VCUG_01285	hypothetical protein	YML015C TAF11, TFIID subunit 40 kDa, involved in RNA polymerase II transcription initiation, similar to histone H3 with atypical histone fold motif of Spt3-like transcription factors	.	25.81	23.06	37.75	53.1	28.43	11.5	.	.	.	.	.	.
VCUG_01286	serine/threonine protein kinase	.	.	159.86	170.6	161.2	235.73	45.98	26.7	-2.6319	0.000240278	0.000491759	.	.	.
VCUG_01287	hypothetical protein	.	.	0	0	0	0	4.93	2.49	6.30059	0.0012639	0.0023376	.	.	.
VCUG_01288	hypothetical protein	.	.	40	91.82	75.79	118.45	1.55	0.46	-6.83445	2.20338e-12	1.41778e-11	.	.	.
VCUG_01289	hypothetical protein	YGL096W TOS8, Homeodomain-containing transcription factor, SBF regulated target gene that in turn regulates expression of genes involved in G1/S phase events such as bud site selection, bud emergence and cell cycle progression, similarity to Cup9p,YPL177C CUP9, Homeodomain-containing transcriptional repressor of PTR2, which encodes a major peptide transporter, imported peptides activate ubiquitin…	.	67.85	33.68	26.06	37.12	136.29	146.89	2.01876	0.000955554	0.00180952	.	.	.
VCUG_01290	hypothetical protein	.	.	27.98	15.52	39.88	27.87	9.83	14.46	.	.	.	.	.	.
VCUG_01291	hypothetical protein	YOR116C RPO31, RNA polymerase III subunit C160, part of core enzyme, similar to bacterial beta-prime subunit,YDL140C RPO21, RNA polymerase II largest subunit B220, part of central core, phosphorylation of C-terminal heptapeptide repeat domain regulates association with transcription and splicing factors, similar to bacterial beta-prime	.	25.89	11.97	24.1	14.08	0.12	0.08	-7.39423	9.17709e-15	7.59505e-14	.	.	.
VCUG_01292	hypothetical protein	.	Y	1.85	7.33	13.91	5.45	0.33	0.4	-4.24377	7.66501e-06	2.01719e-05	.	.	.
VCUG_01293	hypothetical protein	.	Y	0	2.14	6.87	1.89	15.3	11.72	2.19697	0.0102397	0.0159907	.	.	.
VCUG_01294	hypothetical protein	.	.	0	0	0	0.53	0	0	.	.	.	.	.	.
VCUG_01295	hypothetical protein	.	.	26.96	103.72	13.15	48.96	33.53	36.69	.	.	.	.	.	.
VCUG_01296	hypothetical protein	.	.	59.9	48.56	31.5	32.22	34.06	37.05	.	.	.	.	.	.
VCUG_01297	hypothetical protein	YBR198C TAF5, Subunit 90 kDa of TFIID and SAGA complexes, involved in RNA polymerase II transcription initiation and in chromatin modification	.	58.16	58.51	60.79	49.92	43.92	52.17	.	.	.	.	.	.
VCUG_01298	hypothetical protein	YBL041W PRE7, 20S proteasome beta-type subunit	.	400.72	587.06	246.93	297.68	246.26	185.68	.	.	.	.	.	.
VCUG_01299	hypothetical protein	YHL003C LAG1, Ceramide synthase component, involved in synthesis of ceramide from C26acyl-coenzyme A and dihydrosphingosine or phytosphingosine, functionally equivalent to Lac1p,YKL008C LAC1, Ceramide synthase component, involved in synthesis of ceramide from C26acyl-coenzyme A and dihydrosphingosine or phytosphingosine, functionally equivalent to Lag1p	.	5.85	0	0	4.42	10.9	17.72	2.18799	0.0044114	0.00736553	.	.	.
VCUG_01300	hypothetical protein	.	.	53.56	65.57	52.22	35.33	13.24	13.58	-1.60806	0.0015858	0.0028788	.	.	.
VCUG_01301	hypothetical protein	YDR472W TRS31, One of 10 subunits of the transport protein particle TRAPP complex of the cis-Golgi which mediates vesicle docking and fusion, involved in endoplasmic reticulum ER to Golgi membrane traffic	Y	5.98	17.8	13.24	12.09	1.33	0.74	-3.64568	6.69976e-05	0.000150806	.	.	.
VCUG_01302	hypothetical protein	.	.	6.13	33.49	6.53	7.77	3.27	3.79	-1.36853	0.0327427	0.0462803	.	.	.
VCUG_01303	hypothetical protein	.	.	160.37	114.43	116.22	79.02	58.01	65.99	.	.	.	.	.	.
VCUG_01304	hypothetical protein	YPL174C NIP100, Large subunit of the dynactin complex, which is involved in partitioning the mitotic spindle between mother and daughter cells, putative ortholog of mammalian p150glued	.	35.59	21.2	21.45	25.33	28.14	33.35	.	.	.	.	.	.
VCUG_01305	hypothetical protein	YPR113W PIS1, Phosphatidylinositol synthase, required for biosynthesis of phosphatidylinositol, which is a precursor for polyphosphoinositides, sphingolipids, and glycolipid anchors for some of the plasma membrane proteins	.	37.81	24.4	9.39	25.44	0.34	0	-7.02873	6.36408e-07	1.94563e-06	.	.	.
VCUG_01306	BUD32 protein kinase	YGR262C BUD32, Protein kinase proposed to be involved in bud-site selection, telomere uncapping and elongation, and transcription, component of the EKC/KEOPS protein complex with Kae1p, Cgi121p, Pcc1p, and Gon7p	.	42.39	119.24	33.82	57	72.81	59.88	.	.	.	.	.	.
VCUG_01307	hypothetical protein	.	.	338.38	748.18	137.25	327.4	531.53	516.29	.	.	.	.	.	.
VCUG_01308	hypothetical protein	YMR247C RKR1, Nuclear RING domain protein with functional connections to chromatin modification, may interact with ribosomes, based on co-purification experiments, YMR247C is not an essential gene	.	42.06	25.45	34.72	21.56	146.49	126.27	2.44433	4.96805e-05	0.000115202	.	.	.
VCUG_01309	hypothetical protein	.	.	137.72	356.44	66.27	201.4	6.99	14.6	-3.9935	9.82205e-07	2.93349e-06	.	.	.
VCUG_01310	hypothetical protein	.	.	92.48	275.43	31.43	190.1	19.17	12.87	-3.39072	0.000133436	0.00028645	.	.	.
VCUG_01311	atypical/RIO/RIO1 protein kinase	YOR119C RIO1, Essential serine kinase involved in cell cycle progression and processing of the 20S pre-rRNA into mature 18S rRNA	.	49.7	38.9	30.84	23.48	23.09	20.46	.	.	.	.	.	.
VCUG_01312	tyrosine-tRNA ligase	YGR185C TYS1, Cytoplasmic tyrosyl-tRNA synthetase, class I aminoacyl-tRNA synthetase that aminoacylates tRNATyr, required for cytoplasmic protein synthesis, interacts with positions 34 and 35 of the anticodon of tRNATyr	.	167.04	154.92	105.21	68.46	247.98	264.57	1.62972	0.0496339	0.0676066	.	.	.
VCUG_01313	hypothetical protein	.	.	27.22	28.53	24.67	14.67	792.2	855.78	5.54254	3.83948e-18	5.04676e-17	.	.	.
VCUG_01314	hypothetical protein	.	.	0	0	0.95	0	0	0	.	.	.	.	.	.
VCUG_01315	hypothetical protein	.	.	0	0	0	0	0	0.88	.	.	.	.	.	.
VCUG_01316	rdgB/HAM1 family non-canonical purine NTP pyrophosphatase	YJR069C HAM1, Conserved protein with deoxyribonucleoside triphosphate pyrophosphohydrolase activity, mediates exclusion of noncanonical purines from deoxyribonucleoside triphosphate pools	.	319.2	533.14	74.18	141.73	39.09	67.77	-1.5017	0.00243944	0.0042556	2.01107	0.00299452	0.143051
VCUG_01317	hypothetical protein	.	.	23.86	42.64	30.04	43.04	20.99	32.33	.	.	.	.	.	.
VCUG_01318	hypothetical protein	.	.	26	13.71	17.86	10.54	25.27	28.65	.	.	.	.	.	.
VCUG_01319	rdgB/HAM1 family non-canonical purine NTP pyrophosphatase	.	.	24.69	44.94	29.19	65.6	1.83	2.55	-4.61778	9.77134e-07	2.92189e-06	.	.	.
VCUG_01320	hypothetical protein	.	.	0	0.7	3.5	5.71	0.25	0.09	-4.85295	0.00101576	0.00191468	-3.10476	0.0343717	0.370021
VCUG_01321	hypothetical protein	.	.	14.15	9.66	18.5	9.99	19.75	24.73	.	.	.	.	.	.
VCUG_01322	RluA family pseudouridine synthase	YDL036C PUS9, Mitochondrial tRNA pseudouridine synthase involved in pseudouridylation of mitochondrial tRNAs at position 32,YOL066C RIB2, DRAP deaminase, catalyzes the third step of the riboflavin biosynthesis pathway, cytoplasmic tRNA pseudouridine synthase involved in pseudouridylation of cytoplasmic tRNAs at position 32	.	12.64	12.54	13.07	13.55	67.36	94.71	2.64433	1.36823e-06	3.98472e-06	.	.	.
VCUG_01323	hypothetical protein	.	.	11.65	10.12	8.97	14.48	0	0	-8.96943	4.88622e-06	1.31652e-05	.	.	.
VCUG_01324	hypothetical protein	YPL090C RPS6A, Protein component of the small 40S ribosomal subunit, identical to Rps6Bp and has similarity to rat S6 ribosomal protein,YBR181C RPS6B, Protein component of the small 40S ribosomal subunit, identical to Rps6Ap and has similarity to rat S6 ribosomal protein	.	1276.43	1998.22	722.56	1117.36	458.91	495.93	-1.1963	0.0238467	0.0346222	.	.	.
VCUG_01325	hypothetical protein	.	.	21.94	8.56	8.61	8.79	7.8	14.93	.	.	.	.	.	.
VCUG_01326	hypothetical protein	.	.	4.29	9.59	9.14	9.53	6.49	7.84	.	.	.	.	.	.
VCUG_01327	hypothetical protein	.	.	402.77	439.17	279.19	251.54	3.52	8.17	-5.43533	3.70215e-13	2.57787e-12	.	.	.
VCUG_01328	hypothetical protein	.	.	0	0	0.42	4.14	0	0.15	.	.	.	.	.	.
VCUG_01329	hypothetical protein	.	.	2.57	4.79	12.31	13.47	595.17	459.33	5.37434	3.60273e-20	5.94329e-19	-1.53923	0.0243164	0.344992
VCUG_01330	hypothetical protein	.	.	0	5.2	2.79	9.19	7.45	6.16	.	.	.	.	.	.
VCUG_01331	hypothetical protein	.	.	78.48	88.3	100.23	73.97	22.78	33.98	-1.44452	0.00711703	0.0114188	.	.	.
VCUG_01332	hypothetical protein	.	.	17.5	7.96	15.26	11.45	2.85	2.62	-2.1433	0.00247992	0.00431092	.	.	.
VCUG_01333	hypothetical protein	.	.	41.37	10.27	22	11.93	4.29	3.84	-1.81926	0.00688401	0.0110884	.	.	.
VCUG_01334	hypothetical protein	.	.	20.39	25.22	7.83	24.19	0.6	0.22	-5.70417	8.35351e-07	2.52557e-06	.	.	.
VCUG_01335	hypothetical protein	.	.	54.32	57.61	33.27	40.93	1.75	3.51	-3.85632	6.6556e-08	2.33041e-07	.	.	.
VCUG_01336	hypothetical protein	.	.	157	179.88	240.68	145.84	0.73	1.5	-7.11175	2.82144e-17	3.12392e-16	.	.	.
VCUG_01337	hypothetical protein	.	.	22.74	19.44	99.22	63.8	1.23	1.09	-5.85046	9.57405e-10	4.27873e-09	-1.76551	0.00490984	0.194108
VCUG_01338	hypothetical protein	.	.	123.2	77.53	123.25	90.19	36.74	56.34	.	.	.	.	.	.
VCUG_01339	hypothetical protein	YGL207W SPT16, Subunit of the heterodimeric FACT complex Spt16p-Pob3p, facilitates RNA Polymerase II transcription elongation through nucleosomes by destabilizing and then reassembling nucleosome structure	.	181.36	133.13	171.32	85.66	152.72	111.17	.	.	.	.	.	.
VCUG_01340	hypothetical protein	.	.	28.75	16.05	23.32	12.09	9.71	7.78	.	.	.	.	.	.
VCUG_01341	hypothetical protein	YDL043C PRP11, Subunit of the SF3a splicing factor complex, required for spliceosome assembly	.	4.21	0	13.44	12.01	43.03	35.05	1.76211	0.00104256	0.00195769	-3.75975	0.0270764	0.360966
VCUG_01342	small GTP-binding protein domain	YMR138W CIN4, GTP-binding protein involved in beta-tubulin Tub2p folding, isolated as mutant with increased chromosome loss and sensitivity to benomyl	.	15.7	29.87	42.67	60.58	7.2	3.88	-3.35707	0.000206419	0.000426369	.	.	.
VCUG_01343	hypothetical protein	.	.	27.66	19.22	20.59	61.21	2.95	1.54	-4.53246	7.30328e-06	1.92819e-05	.	.	.
VCUG_01344	hypothetical protein	YDR191W HST4, Member of the Sir2 family of NAD+-dependent protein deacetylases, involved along with Hst3p in silencing at telomeres, cell cycle progression, radiation resistance, genomic stability and short-chain fatty acid metabolism,YOR025W HST3, Member of the Sir2 family of NAD+-dependent protein deacetylases, involved along with Hst4p in telomeric silencing, cell cycle progression, radiation …	.	71.85	35.67	62.28	42.38	0.85	0.49	-6.15762	5.85032e-14	4.50787e-13	.	.	.
VCUG_01345	hypothetical protein	YPR010C RPA135, RNA polymerase I subunit A135	.	73.85	38.69	69.1	35.77	139.02	42.78	.	.	.	.	.	.
VCUG_01346	hypothetical protein	.	.	139.36	78.52	217.35	200.23	162.95	65.82	.	.	.	.	.	.
VCUG_01347	CMGC/CDK/CDK7 protein kinase	YDL108W KIN28, Serine/threonine protein kinase, subunit of the transcription factor TFIIH, involved in transcription initiation at RNA polymerase II promoters	.	21.13	18.88	15.74	16.17	360.29	312.46	4.34483	4.27868e-14	3.33873e-13	.	.	.
VCUG_01348	hypothetical protein	.	Y	1053.34	1131.93	1514.14	1354.49	10.92	6.89	-7.31256	1.33779e-17	1.54379e-16	.	.	.
VCUG_01349	hypothetical protein	.	.	106.02	98.14	122.18	84.3	3964.64	2018.95	4.92283	2.99966e-17	3.30635e-16	.	.	.
VCUG_01350	hypothetical protein	YDR238C SEC26, Essential beta-coat protein of the COPI coatomer, involved in ER-to-Golgi protein trafficking and maintenance of normal ER morphology, shares 43% sequence identity with mammalian beta-coat protein beta-COP	.	225.24	139.03	300.03	137.2	1119.97	517.65	2.16559	0.000305954	0.000621517	.	.	.
VCUG_01351	hypothetical protein	.	.	0	0	0	0	272.45	143.27	11.4314	1.12783e-16	1.1697e-15	.	.	.
VCUG_01352	hypothetical protein	.	.	559.03	1081.43	566.16	1071.57	138.44	111.56	-2.97107	5.80185e-05	0.000132046	.	.	.
VCUG_01353	hypothetical protein	.	.	0	3.36	0	0	0	0	.	.	.	.	.	.
VCUG_01354	hypothetical protein	.	.	0	1.03	1.1	0.71	0	0	.	.	.	.	.	.
VCUG_01355	hypothetical protein	YNL262W POL2, Catalytic subunit of DNA polymerase II epsilon, one of the major chromosomal DNA replication polymerases characterized by processivity and proofreading exonuclease activity, also involved in DNA synthesis during DNA repair	.	12.34	5.82	13.6	5.97	1.32	0.78	-2.89262	0.000153741	0.000325492	.	.	.
VCUG_01356	TatD family hydrolase	YBL055C Hypothetical protein	.	29.44	13.15	30.27	19.37	0	0.18	-7.31244	4.21452e-08	1.51896e-07	.	.	.
VCUG_01357	hypothetical protein	.	.	75.66	82.09	133.47	160.98	573.92	274.05	1.42192	0.00070152	0.00135454	.	.	.
VCUG_01358	hypothetical protein	.	.	185.73	856.81	71.67	199.18	13.1	15.88	-3.8921	1.62457e-06	4.66495e-06	2.13819	0.00834328	0.242166
VCUG_01359	hypothetical protein	.	.	3.39	0.42	1.95	0.78	0	0.05	-4.75696	0.00195662	0.00347749	.	.	.
VCUG_01360	hypothetical protein	.	.	32.7	47.07	30.69	84.65	154.26	131.69	1.00294	0.00546901	0.00895592	.	.	.
VCUG_01361	hypothetical protein	.	.	72.52	54.78	72.11	42.5	50.7	36.67	.	.	.	.	.	.
VCUG_01362	hypothetical protein	.	.	64.75	35.49	81.31	43.4	3106.06	1147.93	5.2706	4.85995e-17	5.21648e-16	.	.	.
VCUG_01363	hypothetical protein	.	.	15.22	5.29	21.32	14.69	159.2	127.48	3.19712	9.77491e-09	3.85044e-08	.	.	.
VCUG_01364	hypothetical protein	.	.	0	1.33	7.11	2.48	130.41	44	4.59898	2.23341e-11	1.24767e-10	.	.	.
VCUG_01365	hypothetical protein	.	.	38.34	57.09	84.83	91.92	834.73	323.54	2.61664	5.4351e-08	1.925e-07	.	.	.
VCUG_01366	hypothetical protein	.	.	46.99	7.77	27.77	11.83	78.62	161.32	3.05545	0.000451091	0.000893459	.	.	.
VCUG_01367	hypothetical protein	YNL287W SEC21, Gamma subunit of coatomer, a heptameric protein complex that together with Arf1p forms the COPI coat, involved in ER to Golgi transport of selective cargo	.	189.05	128.91	248.74	140.13	109.96	78.78	.	.	.	.	.	.
VCUG_01368	hypothetical protein	.	.	0	0	0	0	0	0	.	.	.	.	.	.
VCUG_01369	hypothetical protein	.	.	34.94	98.29	52.14	79.35	4.92	4.14	-4.05177	1.89325e-07	6.25485e-07	.	.	.
VCUG_01370	hypothetical protein	.	Y	3255.3	3169.98	669.25	467.57	3.68	3.74	-7.64028	3.06427e-15	2.68042e-14	2.70434	0.000594054	0.0972976
VCUG_01371	hypothetical protein	.	.	0	0	0	0	0	0.41	.	.	.	.	.	.
VCUG_01372	hypothetical protein	.	Y	4.3	9.6	39.25	118.91	151008	128037	10.5242	2.31589e-32	2.58748e-30	-3.50391	4.3596e-05	0.0124957
VCUG_01374	hypothetical protein	.	.	4.97	1.85	9.7	5.21	63.59	53.51	3.3013	1.58177e-08	6.07499e-08	.	.	.
VCUG_01375	hypothetical protein	YPL008W CHL1, Conserved nuclear protein required to establish sister-chromatid pairing during S-phase, probable DNA helicase with similarity to human BACH1, which associates with tumor suppressor BRCA1, associates with acetyltransferase Ctf7p	.	6.49	2.15	4.22	2.85	584.03	688.53	7.68735	2.97672e-28	1.62595e-26	.	.	.
VCUG_01376	hypothetical protein	.	.	47.53	25.88	43.3	27.03	5.81	8.13	-2.08402	0.000247715	0.000506558	.	.	.
VCUG_01377	CMGC/CDK protein kinase	.	.	8.34	8.28	15.16	8.54	9.82	13.81	.	.	.	.	.	.
VCUG_01378	hypothetical protein	.	.	6.51	3.23	4.04	3.33	2.31	6.24	.	.	.	.	.	.
VCUG_01379	dephospho-CoA kinase	YDR196C Hypothetical protein	.	57.46	47.54	10.75	31.9	16.73	22.7	.	.	.	.	.	.
VCUG_01380	hypothetical protein	YMR137C PSO2, Required for a post-incision step in the repair of DNA single and double-strand breaks that result from interstrand crosslinks produced by a variety of mono- and bi-functional psoralen derivatives, induced by UV-irradiation	.	0	1.78	3.19	2.89	10.05	16.67	2.30402	0.000270843	0.000551103	.	.	.
VCUG_01381	hypothetical protein	.	.	0	5.93	0	57.38	0	0	-9.60503	0.00256467	0.00443941	.	.	.
VCUG_01382	hypothetical protein	.	.	2.49	0	1.76	8.07	0.55	0.62	-3.35737	0.0274946	0.0394523	.	.	.
VCUG_01383	hypothetical protein	.	.	1.29	0.64	5.02	7.31	0.23	0.08	-5.42041	8.1108e-05	0.000179769	-3.06862	0.011031	0.257014
VCUG_01384	hypothetical protein	YPL235W RVB2, Essential protein involved in transcription regulation, component of chromatin remodeling complexes, required for assembly and function of the INO80 complex, member of the RUVB-like protein family	.	94.9	139.17	52	64.34	405.63	471.62	2.7181	2.54024e-05	6.14558e-05	.	.	.
VCUG_01385	hypothetical protein	.	.	46.65	202.61	37.22	151.22	14.5	8.66	-3.55212	5.48639e-05	0.000126033	.	.	.
VCUG_01386	hypothetical protein	.	.	9.03	3.73	4	3.52	0.27	0.19	-4.00178	3.65078e-05	8.60366e-05	.	.	.
VCUG_01387	hypothetical protein	YPL252C YAH1, Ferredoxin of the mitochondrial matrix required for formation of cellular iron-sulfur proteins, involved in heme A biosynthesis, homologous to human adrenodoxin	.	14.38	26.77	8.92	20.16	49.19	42.48	1.30681	0.0274735	0.039445	.	.	.
VCUG_01388	hypothetical protein	YOR239W ABP140, Nonessential protein that binds actin filaments and localizes to actin patches and cables, has similarity to S-adenosylmethionine AdoMet-dependent methyltransferases	.	41.76	46.07	16.87	14.14	88.01	142.23	2.78767	0.000658593	0.00127667	1.67937	0.0325941	0.368572
VCUG_01389	ribosomal protein L13	YNL069C RPL16B, N-terminally acetylated protein component of the large 60S ribosomal subunit, binds to 5.8 S rRNA, has similarity to Rpl16Ap, E. coli L13 and rat L13a ribosomal proteins, transcriptionally regulated by Rap1p,YIL133C RPL16A, N-terminally acetylated protein component of the large 60S ribosomal subunit, binds to 5.8 S rRNA, has similarity to Rpl16Bp, E. coli L13 and rat L13a ribosoma…	.	1247.3	2786.07	770.67	1738.56	269.06	186.65	-2.86743	5.52093e-05	0.00012659	.	.	.
VCUG_01390	hypothetical protein	YBL092W RPL32, Protein component of the large 60S ribosomal subunit, has similarity to rat L32 ribosomal protein, overexpression disrupts telomeric silencing	.	1216.49	3423.32	411.64	1174.54	155.42	196.01	-2.71807	7.9021e-05	0.000175777	1.62687	0.0363777	0.374265
VCUG_01391	hypothetical protein	.	Y	0	2.74	0	0.27	1.96	3.08	.	.	.	.	.	.
VCUG_01392	hypothetical protein	.	.	88.75	107.19	50.35	143.59	1258.08	1389.19	3.45832	6.63986e-11	3.46513e-10	.	.	.
VCUG_01393	hypothetical protein	.	.	73.81	133.46	19.63	108.97	45.43	34.9	.	.	.	.	.	.
VCUG_01394	hypothetical protein	YNL106C INP52, Polyphosphatidylinositol phosphatase, dephosphorylates a number of phosphatidylinositols PIs to PI, involved in endocytosis, hyperosmotic stress causes translocation to actin patches, synaptojanin-like protein with a Sac1 domain,YIL002C INP51, Phosphatidylinositol 4,5-bisphosphate 5-phosphatase, synaptojanin-like protein with an N-terminal Sac1 domain, plays a role in phosphatidyli…	.	14.5	5.66	10.28	5.76	18.45	18.65	.	.	.	.	.	.
VCUG_01395	asparagine-tRNA ligase	YHR019C DED81, Cytosolic asparaginyl-tRNA synthetase, required for protein synthesis, catalyzes the specific attachment of asparagine to its cognate tRNA	.	323.76	491.56	311.61	337.83	6.77	2.64	-6.3047	6.76025e-14	5.14448e-13	.	.	.
VCUG_01396	hypothetical protein	YOR173W DCS2, Non-essential, stress induced regulatory protein containing a HIT histidine triad motif	.	136.89	129.32	131.53	134.54	5.88	5.05	-4.62191	1.45581e-10	7.1711e-10	.	.	.
VCUG_01397	hypothetical protein	.	.	9.38	0	0	2.97	1.67	1.74	.	.	.	.	.	.
VCUG_01398	hypothetical protein	.	.	24.69	26.26	15.32	15.04	419.52	603.68	5.04158	3.09759e-16	3.07012e-15	.	.	.
VCUG_01399	hypothetical protein	YDR045C RPC11, RNA polymerase III subunit C11, mediates pol III RNA cleavage activity and is important for termination of transcription, homologous to TFIIS	.	12.91	54.45	8.01	36.18	13.19	18.76	.	.	.	.	.	.
VCUG_01400	hypothetical protein	.	Y	2858.24	1912.22	2021.97	1038.94	10004.9	11196.5	3.01761	1.43262e-05	3.57501e-05	.	.	.
VCUG_01401	trehalose-phosphatase	YDR074W TPS2, Phosphatase subunit of the trehalose-6-phosphate synthase/phosphatase complex, which synthesizes the storage carbohydrate trehalose, expression is induced by stress conditions and repressed by the Ras-cAMP pathway	.	18.87	17.17	23.61	26.22	23.94	20.3	.	.	.	.	.	.
VCUG_01402	hypothetical protein	YPR108W RPN7, Essential, non-ATPase regulatory subunit of the 26S proteasome, similar to another S. cerevisiae regulatory subunit, Rpn5p, as well as to mammalian proteasome subunits	.	260.3	314.83	221.19	257.43	108.96	80.37	-1.46229	0.0131959	0.0201161	.	.	.
VCUG_01403	hypothetical protein	YPL184C MRN1, Putative RNA binding protein	.	27.32	41.81	29.87	32.07	4.45	6.06	-2.57078	0.000148002	0.000314154	.	.	.
VCUG_01404	hypothetical protein	.	.	9.55	16.58	6.77	9.77	7.21	12.7	.	.	.	.	.	.
VCUG_01405	hypothetical protein	.	.	37.2	40.62	24.4	31.92	148.28	162.12	2.33136	3.46907e-05	8.21481e-05	.	.	.
VCUG_01406	hypothetical protein	.	.	64.06	146.61	30.28	56.21	2397.65	2157.18	5.29432	5.48325e-15	4.63156e-14	1.42572	0.0448414	0.409287
VCUG_01407	hypothetical protein	.	.	0	0	0	0	2.02	9.14	6.95282	0.0019047	0.00339503	.	.	.
VCUG_01408	hypothetical protein	YMR230W RPS10B, Protein component of the small 40S ribosomal subunit, nearly identical to Rps10Ap and has similarity to rat ribosomal protein S10,YOR293W RPS10A, Protein component of the small 40S ribosomal subunit, nearly identical to Rps10Bp and has similarity to rat ribosomal protein S10	.	1613.27	3849.79	515.62	1115.25	1769.01	3184.54	.	.	.	1.85152	0.0156858	0.291932
VCUG_01409	hypothetical protein	YBR149W ARA1, NADP+ dependent arabinose dehydrogenase, involved in carbohydrate metabolism, purified as homodimer, naturally occurs with a N-terminus degradation product,YOR120W GCY1, Putative NADP+ coupled glycerol dehydrogenase, proposed to be involved in an alternative pathway for glycerol catabolism, member of the aldo-keto reductase AKR family,YDR368W YPR1, 2-methylbutyraldehyde reductase, m…	.	148.59	72.44	165.12	147.07	2.12	3.28	-5.67994	4.3678e-12	2.70429e-11	.	.	.
VCUG_01410	hypothetical protein	.	.	31.11	16.3	7.66	12.39	4.15	4.49	-1.46439	0.0149196	0.0224571	.	.	.
VCUG_01411	hypothetical protein	.	.	101.43	129.47	60.37	119.38	4.83	5.6	-4.3435	4.84481e-09	1.96511e-08	.	.	.
VCUG_01412	hypothetical protein	.	.	32.84	22.78	46.41	24.32	9.1	8.55	-1.70653	0.00277395	0.00477143	.	.	.
VCUG_01413	hypothetical protein	.	.	2.94	5.83	11.46	6.02	5.74	7.27	.	.	.	.	.	.
VCUG_01414	hypothetical protein	.	.	33.95	24.07	24.5	21.16	16.16	17.85	.	.	.	.	.	.
VCUG_01415	hypothetical protein	YNL022C Hypothetical protein	.	15.38	13.36	6.82	7.68	357.9	274.77	5.26339	2.37109e-16	2.35957e-15	.	.	.
VCUG_01416	hypothetical protein	YDL051W LHP1, RNA binding protein required for maturation of tRNA and snRNA precursors, acts as a molecular chaperone for RNAs transcribed by polymerase III, homologous to human La SS-B autoantigen	.	295.22	304.18	149.15	190.9	6315.5	7891.61	5.23773	3.14798e-17	3.45435e-16	.	.	.
VCUG_01417	hypothetical protein	.	.	27.94	49.93	49.54	68.24	107.99	78.65	.	.	.	.	.	.
VCUG_01418	hypothetical protein	.	.	34.74	11.49	11.97	15.24	4577.15	3184.24	8.00167	1.8025e-30	1.42921e-28	.	.	.
VCUG_01419	hypothetical protein	.	.	110.19	439.66	80.4	449.34	1190.48	920.95	1.48213	0.00188063	0.00335699	.	.	.
VCUG_01420	hypothetical protein	.	.	24.82	0	0	0	7.72	20.34	.	.	.	.	.	.
VCUG_01421	ribosomal protein S3	YNL178W RPS3, Protein component of the small 40S ribosomal subunit, has apurinic/apyrimidinic AP endonuclease activity, essential for viability, has similarity to E. coli S3 and rat S3 ribosomal proteins	.	2342.55	4188.54	852.84	1571.23	1264.58	1171.68	.	.	.	1.49576	0.040369	0.396936
VCUG_01422	hypothetical protein	.	.	9.76	12.11	4.32	75.63	3.03	3.92	-3.95595	0.00727213	0.0116449	.	.	.
VCUG_01423	atypical/RIO/RIO2 protein kinase	YNL207W RIO2, Essential serine kinase involved in the processing of the 20S pre-rRNA into mature 18S rRNA, has similarity to Rio1p	.	39.35	47.43	20.93	40.97	42.95	42.6	.	.	.	.	.	.
VCUG_01424	hypothetical protein	.	.	7.47	45.45	21.2	64.04	36.19	28.67	.	.	.	.	.	.
VCUG_01425	hypothetical protein	.	.	12.75	20.04	16.2	20.09	79.27	60.98	1.83776	0.000223174	0.000457899	.	.	.
VCUG_01426	hypothetical protein	.	.	23.46	25.23	21.14	24.87	23.27	18.5	.	.	.	.	.	.
VCUG_01427	IRE protein kinase	YHR079C IRE1, Serine-threonine kinase and endoribonuclease	.	17.99	6.25	18.18	10.04	4.47	4.51	-1.35235	0.0245214	0.0355256	.	.	.
VCUG_01428	hypothetical protein	.	.	0	34.25	13.87	38.8	7.36	4.84	-2.47428	0.0381449	0.0533335	.	.	.
VCUG_01429	hypothetical protein	.	.	42.09	63.54	32.95	58.38	8.26	4.77	-3.10068	1.30249e-05	3.27593e-05	.	.	.
VCUG_01430	hypothetical protein	.	.	0	0	0	1.59	1.73	5.63	.	.	.	.	.	.
VCUG_01431	hypothetical protein	YOR167C RPS28A, Protein component of the small 40S ribosomal subunit, nearly identical to Rps28Bp and has similarity to rat S28 ribosomal protein,YLR264W RPS28B, Protein component of the small 40S ribosomal subunit, nearly identical to Rps28Ap and has similarity to rat S28 ribosomal protein	.	512.74	332.11	139.68	117.35	157.21	330.33	.	.	.	1.65382	0.00916605	0.243412
VCUG_01432	hypothetical protein	.	.	47.17	18.73	8.36	14.03	57.83	74.99	2.29758	0.00946404	0.0149024	.	.	.
VCUG_01433	hypothetical protein	.	.	68.88	60.4	67.98	67.63	5993.98	6663.66	6.57425	4.007e-28	2.14113e-26	.	.	.
VCUG_01434	hypothetical protein	.	.	12.1	6.01	10.51	22.71	4.08	7.48	.	.	.	.	.	.
VCUG_01435	hypothetical protein	.	.	21.29	12.83	21.03	24.84	214.71	336.62	3.63053	8.13048e-12	4.80402e-11	.	.	.
VCUG_01436	hypothetical protein	.	.	23.96	79.28	22.66	88.96	1229.57	1150.89	3.99991	3.91108e-13	2.70801e-12	.	.	.
VCUG_01437	hypothetical protein	YOL094C RFC4, Subunit of heteropentameric Replication factor C RF-C, which is a DNA binding protein and ATPase that acts as a clamp loader of the proliferating cell nuclear antigen PCNA processivity factor for DNA polymerases delta and epsilon	.	46.89	85.34	30.02	42.41	18.05	14.5	-1.42742	0.0110046	0.0170551	.	.	.
VCUG_01438	hypothetical protein	.	.	1267.57	3093.22	535.42	1246.14	5151.48	5550.62	2.12676	0.00286565	0.0049154	.	.	.
VCUG_01439	hypothetical protein	.	Y	10.9	146.09	22.22	1073.14	5.81	8.09	-6.7601	3.51985e-05	8.31104e-05	-2.76324	0.0114918	0.261233
VCUG_01440	hypothetical protein	.	Y	10.77	24.05	6.2	21.13	104.02	152.02	2.86274	3.80873e-07	1.20332e-06	.	.	.
VCUG_01441	hypothetical protein	YLR246W ERF2, Subunit of a palmitoyltransferase, composed of Erf2p and Shr5p, that adds a palmitoyl lipid moiety to heterolipidated substrates such as Ras1p and Ras2p through a thioester linkage, mutants partially mislocalize Ras2p to the vacuole	.	0	0	1.09	5.83	16.89	28.84	2.44427	2.76171e-05	6.64867e-05	.	.	.
VCUG_01442	hypothetical protein	.	.	10.76	29.36	8.1	13.89	5.73	12.97	.	.	.	.	.	.
VCUG_01443	hypothetical protein	.	.	30.06	18.65	46.19	69.61	3.34	6.35	-3.56008	5.25982e-05	0.00012151	.	.	.
VCUG_01444	hypothetical protein	.	.	0	0	0	0	35.49	125.93	10.3437	1.98292e-10	9.61344e-10	.	.	.
VCUG_01445	hypothetical protein	YPR131C NAT3, Catalytic subunit of the NatB N-terminal acetyltransferase, which catalyzes acetylation of the amino-terminal methionine residues of all proteins beginning with Met-Asp or Met-Glu and of some proteins beginning with Met-Asn or Met-Met	.	31.07	117.61	35.12	97.33	1206.72	1424.56	3.97036	5.71819e-12	3.48767e-11	.	.	.
VCUG_01446	hypothetical protein	YBL089W AVT5, Putative transporter, member of a family of seven S. cerevisiae genes AVT1-7 related to vesicular GABA-glycine transporters,YER119C AVT6, Vacuolar amino acid transporter, exports aspartate and glutamate from the vacuole, member of a family of seven S. cerevisiae genes AVT1-7 related to vesicular GABA-glycine transporters	.	7.79	0	8.64	11.21	20.42	20.37	1.05137	0.0372187	0.0521868	.	.	.
VCUG_01447	hypothetical protein	.	.	0	0	0	0	0	1.32	.	.	.	.	.	.
VCUG_01448	hypothetical protein	.	.	72.72	228.6	67.33	288.9	110.9	85.72	.	.	.	.	.	.
VCUG_01449	hypothetical protein	.	.	5.67	5.63	3.01	4.28	0.76	0.79	-2.47658	0.0185992	0.0276067	.	.	.
VCUG_01450	hypothetical protein	.	.	4.61	0	0.82	0.22	0	0.14	.	.	.	.	.	.
VCUG_01451	hypothetical protein	YJL138C TIF2, Translation initiation factor eIF4A, identical to Tif1p, DEAD/H-box RNA helicase that couples ATPase activity to RNA binding and unwinding, forms a dumbbell structure of two compact domains connected by a linker, interacts with eIF4G,YKR059W TIF1, Translation initiation factor eIF4A, identical to Tif2p, DEAD/H-box RNA helicase that couples ATPase activity to RNA binding and unwindin…	.	354.76	314.29	192.86	118.99	7666.51	13232.8	6.17997	6.16377e-18	7.53758e-17	.	.	.
VCUG_01452	hypothetical protein	.	.	30.85	25.84	35.21	37.69	441.78	277.91	3.25415	1.34472e-10	6.68871e-10	.	.	.
VCUG_01453	hypothetical protein	.	Y	15.97	7.93	32.24	19.5	1.58	1.76	-3.6414	2.46082e-06	6.91279e-06	.	.	.
VCUG_01454	phospholipid-translocating P-type ATPase, flippase	YIL048W NEO1, Putative aminophospholipid translocase flippase involved in endocytosis and vacuolar biogenesis, localizes to endosomes and the Golgi aparatus	.	26.22	10.54	38.85	27.03	817.19	674.19	4.70416	8.73473e-16	8.10187e-15	.	.	.
VCUG_01455	hypothetical protein	.	.	7.34	8.2	17.56	13.03	7.01	11.01	.	.	.	.	.	.
VCUG_01456	hypothetical protein	.	.	24.84	11.7	7.29	3.92	0.34	0.98	-2.91999	0.000101593	0.000221575	.	.	.
VCUG_01457	hypothetical protein	.	.	0	0	2.63	0.72	0	0.31	.	.	.	.	.	.
VCUG_01458	hypothetical protein	.	.	206.1	262.81	262.7	341.25	437.54	338.73	.	.	.	.	.	.
VCUG_01459	hypothetical protein	.	.	21.64	22.08	17.05	8.2	6.62	5.8	-0.857185	0.0338661	0.0477859	.	.	.
VCUG_01460	hypothetical protein	.	.	0	0	0	0	2.09	4.84	5.76152	0.00947878	0.014916	.	.	.
VCUG_01461	hypothetical protein	.	.	22.17	9.17	0.66	3.78	0.98	2.29	.	.	.	1.96086	0.0295583	0.364896
VCUG_01462	valine-tRNA ligase	YGR094W VAS1, Mitochondrial and cytoplasmic valyl-tRNA synthetase	.	140.85	114.54	135.48	66.03	3.53	4.36	-4.38768	6.08707e-11	3.20579e-10	.	.	.
VCUG_01463	thymidylate kinase	YJR057W CDC8, Thymidylate and uridylate kinase, functions in de novo biosynthesis of pyrimidine deoxyribonucleotides, converts dTMP to dTDP and dUMP to dUTP, essential for mitotic and meiotic DNA replication, homologous to S. pombe Tmp1p	.	99.37	88.49	22.28	35.47	5.19	3.62	-3.13398	3.69065e-06	1.00684e-05	1.53653	0.00934157	0.243412
VCUG_01464	hypothetical protein	YML096W Hypothetical protein	.	2.91	6.49	11.34	6.8	1.81	2.52	-1.76291	0.0205605	0.030082	.	.	.
VCUG_01465	hypothetical protein	YOR310C NOP58, Protein involved in pre-rRNA processing, 18S rRNA synthesis, and snoRNA synthesis, component of the small subunit processome complex, which is required for processing of pre-18S rRNA	.	213.03	204.99	140.14	104.48	2386.35	2769.28	4.44201	2.45443e-12	1.57109e-11	.	.	.
VCUG_01466	hypothetical protein	YPR016C TIF6, Constituent of 66S pre-ribosomal particles, has similarity to human translation initiation factor 6 eIF6, may be involved in the biogenesis and or stability of 60S ribosomal subunits	.	356.07	586.05	366.31	572.92	789.79	520.51	.	.	.	.	.	.
VCUG_01467	2,3-bisphosphoglycerate-independent phosphoglycerate mutase	.	.	24.82	37.64	40.09	44.9	16.66	18.42	.	.	.	.	.	.
VCUG_01468	hypothetical protein	YLR086W SMC4, Subunit of the condensin complex, which reorganizes chromosomes during cell division, forms a stable complex with Smc2p that has ATP-hydrolyzing and DNA-binding activity and promotes knottin..	.	54.27	39.46	65.85	53.71	169.23	134.48	1.43579	0.00510296	0.00839564	.	.	.
VCUG_01469	hypothetical protein	.	.	24.51	27.37	17.92	22.25	15.78	25.58	.	.	.	.	.	.
VCUG_01470	hypothetical protein	.	.	90.89	60.62	41.8	39.18	1.26	1.41	-4.93722	3.0068e-10	1.42678e-09	.	.	.
VCUG_01471	hypothetical protein	YBR154C RPB5, RNA polymerase subunit ABC27, common to RNA polymerases I, II, and III, contacts DNA and affects transactivation	.	27.66	157.87	28.19	68.76	91.52	125.31	.	.	.	.	.	.
VCUG_01472	hypothetical protein	.	.	0	0	1.18	0.53	2.44	3.61	2.34781	0.00167114	0.00301368	.	.	.
VCUG_01473	hypothetical protein	.	Y	196.32	442.76	217.16	447.76	486.45	612.76	.	.	.	.	.	.
VCUG_01474	hypothetical protein	.	.	0	1.54	3.85	5.6	65.87	67.74	3.7777	2.3863e-10	1.1501e-09	.	.	.
VCUG_01475	hypothetical protein	.	.	54.13	33.58	30.39	27.7	14.02	15.35	-0.970883	0.0457755	0.0627181	.	.	.
VCUG_01476	glycoprotease/Kae1 family metallohydrolase	YKR038C KAE1, Putative glycoprotease proposed to be in transcription as a component of the EKC protein complex with Bud32p, Cgi121p, Pcc1p, and Gon7p, also identified as a component of the KEOPS protein complex	.	77.78	52.55	34.09	33.6	3.26	3.74	-3.32521	2.30839e-07	7.55529e-07	.	.	.
VCUG_01477	hypothetical protein	.	.	14.03	13.43	25.77	11.48	4.27	15.13	.	.	.	.	.	.
VCUG_01478	hypothetical protein	.	.	14.91	9.52	14.92	15.89	7.66	5.8	.	.	.	.	.	.
VCUG_01479	hypothetical protein	.	.	28.5	15.43	13.55	12	1.84	2.88	-2.37616	0.000217288	0.000447316	.	.	.
VCUG_01480	hypothetical protein	YKL113C RAD27, 5' to 3' exonuclease, 5' flap endonuclease, required for Okazaki fragment processing and maturation as well as for long-patch base-excision repair, member of the S. pombe RAD2/FEN1 family	.	84.99	94.92	57.34	62.45	0.42	0.44	-7.14756	1.52081e-15	1.36429e-14	.	.	.
VCUG_01481	hypothetical protein	YLR058C SHM2, Cytosolic serine hydroxymethyltransferase, converts serine to glycine plus 5,10 methylenetetrahydrofolate, major isoform involved in generating precursors for purine, pyrimidine, amino acid, and lipid biosynthesis,YBR263W SHM1, Mitochondrial serine hydroxymethyltransferase, converts serine to glycine plus 5,10 methylenetetrahydrofolate	.	86.43	78.08	68.73	38.34	7.06	9.2	-2.52053	5.73572e-06	1.52911e-05	.	.	.
VCUG_01482	hypothetical protein	YOR099W KTR1, Alpha-1,2-mannosyltransferase involved in O- and N-linked protein glycosylation, type II membrane protein, member of the KRE2/MNT1 mannosyltransferase family,YDR483W KRE2, Alpha1,2-mannosyltransferase of the Golgi involved in protein mannosylation	.	14.3	15.38	8.03	15.81	0.42	0.29	-5.26685	3.55096e-07	1.12623e-06	.	.	.
VCUG_01483	hypothetical protein	YHL022C SPO11, Meiosis-specific protein that initiates meiotic recombination by catalyzing the formation of double-strand breaks in DNA via a transesterification reaction	.	0	0	0.45	0.87	0	0	.	.	.	.	.	.
VCUG_01484	hypothetical protein	YGL116W CDC20, Cell-cycle regulated activator of anaphase-promoting complex/cyclosome APC/C, which is required for metaphase/anaphase transition,YGL003C CDH1, Cell-cycle regulated activator of the anaphase-promoting complex/cyclosome APC/C, which directs ubiquitination of cyclins resulting in mitotic exit, targets the APC/C to specific substrates including CDC20, ASE1, CIN8 and FIN1	.	62.49	41.59	58.66	36.14	14.63	17.48	-1.33979	0.0070135	0.0112822	.	.	.
VCUG_01485	hypothetical protein	.	.	6.54	4.06	9.86	7.1	40.7	28.85	2.18521	0.000132526	0.000284745	.	.	.
VCUG_01486	hypothetical protein	.	Y	0	0	0	0	0	0	.	.	.	.	.	.
VCUG_01487	hypothetical protein	YHR021C RPS27B, Protein component of the small 40S ribosomal subunit, nearly identical to Rps27Ap and has similarity to rat S27 ribosomal protein,YKL156W RPS27A, Protein component of the small 40S ribosomal subunit, nearly identical to Rps27Bp and has similarity to rat S27 ribosomal protein	.	2244.78	8459.52	780.44	2220.19	1073.48	715.96	-1.45791	0.0138088	0.0209389	1.98304	0.0166084	0.295217
VCUG_01488	hypothetical protein	.	.	47.85	32.23	17.27	20.16	266.14	371.05	3.97305	9.61532e-10	4.28938e-09	.	.	.
VCUG_01489	hypothetical protein	.	.	22.72	65.79	22.83	46.15	21.85	21.08	.	.	.	.	.	.
VCUG_01490	hypothetical protein	YFR032C-A RPL29, Protein component of the large 60S ribosomal subunit, has similarity to rat L29 ribosomal protein	.	2658.48	5780.26	934.6	2043.59	56.52	54.82	-5.23435	2.59662e-10	1.24658e-09	1.57939	0.0335942	0.368572
VCUG_01491	hypothetical protein	.	.	6.67	17.65	22.26	14.24	6.51	6.74	.	.	.	.	.	.
VCUG_01492	hypothetical protein	YJL008C CCT8, Subunit of the cytosolic chaperonin Cct ring complex, related to Tcp1p, required for the assembly of actin and tubulins in vivo	.	219.39	210.37	157.94	102.49	86.67	71.76	.	.	.	.	.	.
VCUG_01493	hypothetical protein	.	.	18.77	5.99	23.41	14.02	164.18	172.36	3.46054	2.17306e-09	9.17762e-09	.	.	.
VCUG_01494	hypothetical protein	.	.	0	0	0	0	0	0	.	.	.	.	.	.
VCUG_01495	hypothetical protein	YNR023W SNF12, 73 kDa subunit of the SWI/SNF chromatin remodeling complex involved in transcriptional regulation, homolog of Rsc6p subunit of the RSC chromatin remodeling complex, deletion mutants are temperature-sensitive,YCR052W RSC6, Component of the RSC chromatin remodeling complex, essential for mitotic growth, homolog of SWI/SNF subunit Swp73p	.	50.29	38.91	26.49	27.33	1554.16	1467.21	5.72975	3.02119e-20	5.01762e-19	.	.	.
VCUG_01496	hypothetical protein	YDL190C UFD2, Ubiquitin chain assembly factor E4 that cooperates with a ubiquitin-activating enzyme E1, a ubiquitin-conjugating enzyme E2, and a ubiquitin protein ligase E3 to conjugate ubiquitin to substrates, also functions as an E3	.	31.12	21.89	55.64	18.78	19.24	22.7	.	.	.	.	.	.
VCUG_01497	hypothetical protein	.	.	29.2	19.93	27.86	25.18	0.82	1.28	-4.36947	1.39484e-06	4.05261e-06	.	.	.
VCUG_01498	hypothetical protein	.	Y	0	0	0.73	0.8	4.37	7.09	3.00447	0.00200838	0.00356177	.	.	.
VCUG_01499	hypothetical protein	.	.	0	0	0	0.24	0.87	0	.	.	.	.	.	.
VCUG_01500	hypothetical protein	.	.	0	0	0	0	0	0	.	.	.	.	.	.
VCUG_01501	hypothetical protein	.	.	0	0	0	0	0	0	.	.	.	.	.	.
VCUG_01502	hypothetical protein	.	.	0	0	0	0	0	0	.	.	.	.	.	.
VCUG_01503	hypothetical protein	YER146W LSM5, Lsm Like Sm protein	.	64.21	43.82	41.98	29.15	32.09	29.04	.	.	.	.	.	.
VCUG_01506	ribosomal protein L29	YDL136W RPL35B, Protein component of the large 60S ribosomal subunit, identical to Rpl35Ap and has similarity to rat L35 ribosomal protein,YDL191W RPL35A, Protein component of the large 60S ribosomal subunit, identical to Rpl35Bp and has similarity to rat L35 ribosomal protein	.	2091.97	10841.4	831	3619.68	2606.32	1366.81	.	.	.	.	.	.
VCUG_01507	hypothetical protein	.	.	2106.02	7081.32	1062.7	3452.55	273	173.8	-3.90129	1.85283e-06	5.28335e-06	.	.	.
VCUG_01508	hypothetical protein	.	Y	24.22	27.65	82.89	154.45	16.79	13.79	-3.09947	0.0025894	0.00447723	-2.30019	0.00238141	0.127584
VCUG_01509	hypothetical protein	.	.	0	2.54	3.64	6.75	0	0	-6.97804	0.0259611	0.0373828	.	.	.
VCUG_01510	hypothetical protein	.	.	52.75	36	22.21	84.86	0.59	0.41	-6.98656	1.52924e-07	5.10716e-07	.	.	.
VCUG_01511	hypothetical protein	.	.	2.68	7.99	13.79	17	0	0	-10.3384	5.96189e-08	2.09947e-07	.	.	.
VCUG_01512	hypothetical protein	.	.	82.44	158.87	141.38	155.07	104.69	50.37	.	.	.	.	.	.
VCUG_01513	hypothetical protein	YMR210W Hypothetical protein	.	52.88	25.28	106.26	73.42	24.27	12.36	-2.13805	0.00706957	0.0113531	.	.	.
VCUG_01514	pyrimidine 5'-nucleotidase	.	.	57.62	38.61	119	57.58	1842.44	1886.82	4.77631	1.07461e-15	9.85593e-15	.	.	.
VCUG_01515	hypothetical protein	.	.	58.66	9.71	108.34	19.06	115.96	83.46	.	.	.	.	.	.
VCUG_01516	FCP1-like phosphatase, phosphatase domain-containing protein	YMR277W FCP1, Carboxy-terminal domain CTD phosphatase, essential for dephosphorylation of the repeated C-terminal domain of the RNA polymerase II large subunit Rpo21p	.	41.66	24.13	88.64	23.02	117.21	25.77	.	.	.	.	.	.
VCUG_01517	hypothetical protein	.	.	0	14.41	14.04	26.11	395.11	127.58	3.40412	4.15892e-10	1.93978e-09	.	.	.
VCUG_01518	hypothetical protein	.	.	29.37	9.89	83.13	47.6	3.26	3.5	-3.91539	5.59076e-06	1.49208e-05	-1.94017	0.0163988	0.295217
VCUG_01519	hypothetical protein	.	.	0	7.41	31.78	54.13	15.04	18.17	.	.	.	-2.97185	0.00278101	0.138628
VCUG_01520	hypothetical protein	.	.	37.04	30.64	36.33	30.89	151.36	190.44	2.44455	2.50165e-05	6.05817e-05	.	.	.
VCUG_01521	hypothetical protein	.	.	17.66	28.49	39.93	86.75	8.63	10.65	-2.87004	0.00408869	0.00686476	.	.	.
VCUG_01522	hypothetical protein	.	.	128.53	81.4	172.08	116.34	303.18	115.84	.	.	.	.	.	.
VCUG_01523	hypothetical protein	.	.	113.76	551.82	135.68	401.66	2451.59	1312.22	2.32959	2.21656e-05	5.39971e-05	.	.	.
VCUG_01524	hypothetical protein	.	.	466.11	838.7	519.93	1000.52	534.17	430.57	.	.	.	.	.	.
VCUG_01525	hypothetical protein	YCR044C PER1, Protein of the endoplasmic reticulum, required for GPI-phospholipase A2 activity that remodels the GPI anchor as a prerequisite for association of GPI-anchored proteins with lipid rafts	.	22.36	10.59	32.61	22.44	0.18	0.38	-6.26888	4.79708e-12	2.9478e-11	.	.	.
VCUG_01526	hypothetical protein	.	.	0	0	0	0	0	0	.	.	.	.	.	.
VCUG_01527	hypothetical protein	.	.	0	2.41	1.72	0.71	0	0	.	.	.	.	.	.
VCUG_01528	hypothetical protein	.	.	0	5.73	6.14	10.28	6.67	8.22	.	.	.	.	.	.
VCUG_01529	hypothetical protein	.	.	0	0	0	0.18	0.64	0.22	.	.	.	.	.	.
VCUG_01530	hypothetical protein	YCR012W PGK1, 3-phosphoglycerate kinase, catalyzes transfer of high-energy phosphoryl groups from the acyl phosphate of 1,3-bisphosphoglycerate to ADP to produce ATP, key enzyme in glycolysis and gluconeogenesis	.	110.51	130.68	154.15	169.3	3.75	3.02	-5.60464	1.75359e-12	1.14332e-11	.	.	.
VCUG_01531	hypothetical protein	YLR340W RPP0, Conserved ribosomal protein P0 similar to rat P0, human P0, and E. coli L10e, shown to be phosphorylated on serine 302	.	1529.63	1912.52	733.64	750.36	188.4	167.15	-2.25612	5.28197e-05	0.000121907	.	.	.
VCUG_01532	glyceraldehyde-3-phosphate dehydrogenase, type I	YJL052W TDH1, Glyceraldehyde-3-phosphate dehydrogenase, isozyme 1, involved in glycolysis and gluconeogenesis, tetramer that catalyzes the reaction of glyceraldehyde-3-phosphate to 1,3 bis-phosphoglycerate, detected in the cytoplasm and cell-wall,YGR192C TDH3, Glyceraldehyde-3-phosphate dehydrogenase, isozyme 3, involved in glycolysis and gluconeogenesis, tetramer that catalyzes the reaction of g…	.	703.97	759.34	994.27	835.65	0.6	0.73	-10.2706	1.00005e-24	2.70125e-23	.	.	.
VCUG_01533	hypothetical protein	.	.	28.81	39.32	55.76	49.91	0	0	-11.1863	1.68495e-12	1.10443e-11	.	.	.
VCUG_01534	hypothetical protein	.	.	34.51	25.69	33.65	35.12	0.38	0	-7.44534	2.37472e-08	8.88441e-08	.	.	.
VCUG_01535	hypothetical protein	YBR170C NPL4, Endoplasmic reticulum and nuclear membrane protein, forms a complex with Cdc48p and Ufd1p that recognizes ubiquitinated proteins in the endoplasmic reticulum and delivers them to the proteasome for degradation	.	94.23	76.53	92.64	52.8	5.71	4.06	-3.72701	1.60616e-08	6.15902e-08	.	.	.
VCUG_01536	hypothetical protein	.	.	0	5.26	3.76	8.09	0	0.22	-5.4311	0.00308967	0.00525929	.	.	.
VCUG_01537	hypothetical protein	.	Y	13.39	1.11	10.69	7.4	40.66	58.97	2.73895	6.35472e-05	0.000143433	.	.	.
VCUG_01538	hypothetical protein	.	.	0	0	3.03	2.29	11.75	20.06	2.88115	0.000146617	0.000311752	.	.	.
VCUG_01539	hypothetical protein	YPL094C SEC62, Essential subunit of Sec63 complex Sec63p, Sec62p, Sec66p and Sec72p, with Sec61 complex, Kar2p/BiP and Lhs1p forms a channel competent for SRP-dependent and post-translational SRP-independent protein targeting and import into the ER	.	212.68	270.45	258.73	315.34	2899.72	3584.3	3.46782	3.78153e-11	2.05642e-10	.	.	.
VCUG_01540	hypothetical protein	.	.	30.52	7.57	25.43	15.17	396.34	117.22	3.7771	3.47294e-09	1.4275e-08	.	.	.
VCUG_01541	hypothetical protein	.	.	23.11	10.33	27.86	13.86	310.87	120.1	3.58746	4.3355e-09	1.77021e-08	.	.	.
VCUG_01542	hypothetical protein	.	.	0	2.78	15.88	9.91	131.77	90.47	3.36847	3.78289e-09	1.54714e-08	-2.25132	0.00968186	0.244075
VCUG_01543	hypothetical protein	.	.	57.39	36.4	17.52	18.81	24.93	16.76	.	.	.	.	.	.
VCUG_01544	hypothetical protein	.	.	54.14	114.2	27.35	45.92	26.21	27.96	.	.	.	.	.	.
VCUG_01545	hypothetical protein	.	.	40.17	24.71	109.22	78.84	1.47	3.3	-4.97081	7.98926e-09	3.16736e-08	-1.55538	0.0243481	0.344992
VCUG_01546	hypothetical protein	.	.	5.19	34.8	7.37	15.44	4.84	4.82	-1.63026	0.0401409	0.0558067	.	.	.
VCUG_01547	hypothetical protein	.	.	37.33	41.03	30.97	25.16	22.15	28.29	.	.	.	.	.	.
VCUG_01548	hypothetical protein	YDR140W MTQ2, S-adenosylmethionine-dependent methyltransferase of the seven beta-strand family, methylates release factor eRF1 Sup45p in vitro, is not an essential gene, similar to E.coli PrmC	.	12.07	49.42	27.28	78.54	121.16	80.26	0.576002	0.0377363	0.0528524	.	.	.
VCUG_01549	hypothetical protein	.	.	110.84	242.33	133.81	216.12	19668.6	17950.6	6.54738	8.70065e-27	3.50594e-25	.	.	.
VCUG_01550	hypothetical protein	.	.	5.8	7.19	10.28	10.45	382.99	307.27	5.06657	4.37229e-20	7.11727e-19	.	.	.
VCUG_01551	hypothetical protein	.	.	26.74	24.33	14.22	9.78	47.51	81.32	2.49393	0.00435764	0.00728485	.	.	.
VCUG_01552	hypothetical protein	.	.	0	0	0	0	2.11	6.85	6.14227	0.00500273	0.00824789	.	.	.
VCUG_01553	hypothetical protein	.	.	0	3.14	1.68	8.52	64.63	42.46	2.95958	1.84784e-07	6.11303e-07	.	.	.
VCUG_01554	hypothetical protein	.	.	768.6	1169.87	1224.28	1701.06	15.74	13.37	-6.75304	4.84494e-15	4.12071e-14	.	.	.
VCUG_01555	hypothetical protein	.	.	1633.03	3326.61	1920.13	4393.02	26.33	21.67	-7.3207	2.35506e-15	2.08979e-14	.	.	.
VCUG_01556	hypothetical protein	.	.	1194.02	6144.02	922.47	3580.17	1223.43	945.59	.	.	.	.	.	.
VCUG_01557	hypothetical protein	.	.	15.29	14.23	14.91	30.66	12731	6462.37	8.43605	8.37416e-37	3.43061e-34	.	.	.
VCUG_01558	hypothetical protein	YBL024W NCL1, S-adenosyl-L-methionine-dependent tRNA: m5C-methyltransferase, methylates cytosine to m5C at several positions in tRNAs and intron-containing pre-tRNAs, similar to Nop2p and human proliferation associated nucleolar protein p120	.	80.85	47.89	70.36	51.01	182.12	92.71	1.2345	0.0344274	0.0484909	.	.	.
VCUG_01559	hypothetical protein	.	.	94.9	148.24	100.45	145.72	949.11	465.13	2.28943	3.06498e-06	8.45536e-06	.	.	.
VCUG_01560	ribosomal protein L24	YGR034W RPL26B, Protein component of the large 60S ribosomal subunit, nearly identical to Rpl26Ap and has similarity to E. coli L24 and rat L26 ribosomal proteins, binds to 5.8S rRNA,YLR344W RPL26A, Protein component of the large 60S ribosomal subunit, nearly identical to Rpl26Bp and has similarity to E. coli L24 and rat L26 ribosomal proteins, binds to 5.8S rRNA	.	2348.92	10948.2	1026.24	4271.56	759.6	506.55	-2.73302	0.000540777	0.00105915	.	.	.
VCUG_01561	hypothetical protein	YGL097W SRM1, Nucleotide exchange factor for Gsp1p, localizes to the nucleus, required for nucleocytoplasmic trafficking of macromolecules, suppressor of the pheromone response pathway, potentially phosphorylated by Cdc28p	.	104.36	78.78	59.36	56.07	8.31	4.98	-3.21379	5.78106e-07	1.78516e-06	.	.	.
VCUG_01562	hypothetical protein	.	.	0	1.26	0.45	1.85	35.38	26.99	4.32169	1.47697e-09	6.40279e-09	.	.	.
VCUG_01563	hypothetical protein	.	.	0	0	0.57	3.46	4.59	8.78	1.44091	0.00882404	0.0139842	.	.	.
VCUG_01564	ribosomal protein S19	YOL040C RPS15, Protein component of the small 40S ribosomal subunit, has similarity to E. coli S19 and rat S15 ribosomal proteins	Y	1155.12	3587.11	550.87	1387.64	275.38	288.3	-2.27529	0.000608387	0.00118496	.	.	.
VCUG_01565	hypothetical protein	.	.	219.69	170.08	228.76	134.75	807.05	770.46	2.32435	0.000100265	0.000219263	.	.	.
VCUG_01566	hypothetical protein	.	.	96.52	44.18	238.46	285.58	38.31	30.24	-2.92817	0.00247066	0.00430091	-2.27103	0.0105485	0.251956
VCUG_01567	hypothetical protein	.	.	0	0	0	0.87	0.64	1.33	.	.	.	.	.	.
VCUG_01568	hypothetical protein	YDR265W PEX10, C3HC4-type RING-finger peroxisomal membrane peroxin required for peroxisomal matrix protein import, interacts with Pex12p, links ubiquitin-conjugating Pex4p to import machinery,YER116C SLX8, Subunit of the Slx5-Slx8 substrate-specific ubiquitin ligase complex, stimulated by prior attachment of SUMO to the substrate	.	148.06	574.17	211.64	687.26	1809.45	682.63	0.994082	0.00964123	0.0151426	.	.	.
VCUG_01569	hypothetical protein	YPR036W VMA13, Subunit H of the eight-subunit V1 peripheral membrane domain of the vacuolar H+-ATPase V-ATPase, an electrogenic proton pump found throughout the endomembrane system, serves as an activator or a structural stabilizer of the V-ATPase	.	15.1	11.99	37.45	26.64	22.26	25.21	.	.	.	.	.	.
VCUG_01570	hypothetical protein	YPR120C CLB5, B-type cyclin involved in DNA replication during S phase, activates Cdc28p to promote initiation of DNA synthesis, functions in formation of mitotic spindles along with Clb3p and Clb4p, most abundant during late G1 phase,YGR108W CLB1, B-type cyclin involved in cell cycle progression,YPR119W CLB2, B-type cyclin involved in cell cycle progression,YLR210W CLB4, B-type cyclin involved i…	.	52.71	66.95	69.81	72.47	233.16	146.81	1.35911	0.003196	0.00542152	.	.	.
VCUG_01571	hypothetical protein	YDR373W FRQ1, N-myristoylated calcium-binding protein that may have a role in intracellular signaling through its regulation of the phosphatidylinositol 4-kinase Pik1p, member of the recoverin/frequenin branch of the EF-hand superfamily	.	110.58	173.1	124.41	148.85	43.45	26.04	-2.12327	0.00104619	0.00196301	.	.	.
VCUG_01572	hypothetical protein	.	.	0	0	0	0.33	45.98	79	7.80102	1.16026e-10	5.82023e-10	.	.	.
VCUG_01573	hypothetical protein	.	.	397.43	986.36	225.48	482.82	38.84	56.54	-3.23709	2.52519e-06	7.06134e-06	.	.	.
VCUG_01574	hypothetical protein	.	.	278.2	202.56	366.83	190.74	307.85	181.45	.	.	.	.	.	.
VCUG_01575	hypothetical protein	.	.	0	4.34	5.43	7.47	3.5	2.98	.	.	.	.	.	.
VCUG_01576	hypothetical protein	.	.	0	2.82	3.02	9.14	12.13	13.35	.	.	.	.	.	.
VCUG_01577	hypothetical protein	.	.	49.01	33.45	57.2	50.47	988.75	1533.8	4.69814	1.5535e-16	1.59104e-15	.	.	.
VCUG_01578	hypothetical protein	.	.	0	0	0	0.26	0	0	.	.	.	.	.	.
VCUG_01579	hypothetical protein	.	.	0	4.19	8.98	2.06	0.38	0.26	-3.36641	0.0150084	0.0225768	.	.	.
VCUG_01580	hypothetical protein	.	.	9.33	0	0	3.64	1006.74	1050.53	8.52669	3.35613e-27	1.55648e-25	.	.	.
VCUG_01581	hypothetical protein	.	.	11.52	0	1.02	0	3.07	4.28	.	.	.	.	.	.
VCUG_01582	hypothetical protein	.	.	15.51	1.92	21.31	10.96	590.16	650.92	5.65199	1.76996e-17	2.02352e-16	.	.	.
VCUG_01583	hypothetical protein	.	.	711.21	709.38	466.7	409.28	123679	104156	7.97492	1.06558e-31	9.70076e-30	.	.	.
VCUG_01584	hypothetical protein	.	.	109.93	109.13	109.56	81.25	42.49	64.32	.	.	.	.	.	.
VCUG_01585	hypothetical protein	.	.	4.62	0	1.64	1.92	6.63	10.54	2.32281	0.00693286	0.0111598	.	.	.
VCUG_01586	hypothetical protein	.	.	47.87	31.16	25.01	28.14	30.82	49.35	.	.	.	.	.	.
VCUG_01587	hypothetical protein	.	Y	0	2.26	0	0	0	0	.	.	.	.	.	.
VCUG_01588	hypothetical protein	.	.	24.52	15.21	35.21	18.59	25.81	21.92	.	.	.	.	.	.
VCUG_01589	hypothetical protein	YNL250W RAD50, Subunit of MRX complex, with Mre11p and Xrs2p, involved in processing double-strand DNA breaks in vegetative cells, initiation of meiotic DSBs, telomere maintenance, and nonhomologous end joining	.	21.23	6.91	17.05	9.34	13.28	10.2	.	.	.	.	.	.
VCUG_01590	hypothetical protein	.	.	11.62	8.65	14.42	7	57.22	54.52	2.68656	8.22074e-06	2.14964e-05	.	.	.
VCUG_01591	ELP3 family histone acetyltransferase	YPL086C ELP3, Subunit of Elongator complex, which is required for modification of wobble nucleosides in tRNA, exhibits histone acetyltransferase activity that is directed to histones H3 and H4, disruption confers resistance to K. lactis zymotoxin	.	28.26	19.76	47.37	17.78	116.28	72.22	1.91937	0.00200351	0.00355569	.	.	.
VCUG_01592	hypothetical protein	.	.	283.38	228.11	150.39	87.25	10771.7	6676.4	6.21226	1.61739e-18	2.23346e-17	.	.	.
VCUG_01593	hypothetical protein	.	.	14.02	6.96	13.92	5.81	315.76	335.55	5.42473	2.71555e-17	3.02028e-16	.	.	.
VCUG_01594	hypothetical protein	YML092C PRE8, 20S proteasome beta-type subunit	.	284.44	537.59	232.75	391.97	25.46	20.03	-4.04631	1.6897e-08	6.4492e-08	.	.	.
VCUG_01595	hypothetical protein	YER094C PUP3, Beta subunit of the 20S proteasome involved in ubiquitin-dependent catabolism, human homolog is subunit C10	.	1002.91	1844.18	439.13	625.01	1114.72	1079.8	.	.	.	1.58318	0.0392406	0.394644
VCUG_01596	hypothetical protein	.	.	0	0	0	0.24	1.3	5.14	4.07844	0.0123797	0.018959	.	.	.
VCUG_01597	hypothetical protein	YBR159W IFA38, Microsomal beta-keto-reductase, contains oleate response element ORE sequence in the promoter region, mutants exhibit reduced VLCFA synthesis, accumulate high levels of dihydrosphingosine, phytosphingosine and medium-chain ceramides	.	78.84	100.01	123.86	119.97	6.61	4.33	-4.48367	2.36006e-09	9.95032e-09	.	.	.
VCUG_01598	hypothetical protein	YHR144C DCD1, Deoxycytidine monophosphate dCMP deaminase required for dCTP and dTTP synthesis, expression is NOT cell cycle regulated	.	103.49	36.26	97.14	44.22	22.17	21.28	-1.34348	0.0117164	0.0180105	.	.	.
VCUG_01599	hypothetical protein	.	.	0	4.51	3.16	17.27	2.96	2.44	.	.	.	.	.	.
VCUG_01600	hypothetical protein	.	.	94.81	116.47	136.15	181.39	4.42	3.23	-5.47319	2.04589e-11	1.15339e-10	.	.	.
VCUG_01601	hypothetical protein	.	.	0	0	2.12	0.58	0	0	.	.	.	.	.	.
VCUG_01602	hypothetical protein	.	Y	0	0	0	0	0	0	.	.	.	.	.	.
VCUG_01603	hypothetical protein	.	Y	6.28	4.68	0.95	1.41	0	0	-7.46659	0.000383766	0.000767533	1.96817	0.0289533	0.362916
VCUG_01604	asparagine-tRNA ligase	YHR019C DED81, Cytosolic asparaginyl-tRNA synthetase, required for protein synthesis, catalyzes the specific attachment of asparagine to its cognate tRNA	.	355.76	172.6	364.98	227.43	4.55	5.64	-5.59228	1.79017e-13	1.28662e-12	.	.	.
VCUG_01605	hypothetical protein	.	.	54.44	58.1	69.98	102.97	6306.94	4332.11	5.80045	2.59503e-24	6.64437e-23	.	.	.
VCUG_01606	hypothetical protein	.	.	0	1.46	1.57	6.76	14.94	11.14	1.27367	0.0051931	0.00852112	.	.	.
VCUG_01607	hypothetical protein	.	Y	0	0	0.37	0.4	39.42	67.88	7.21145	3.65691e-16	3.59547e-15	.	.	.
VCUG_01608	hypothetical protein	.	Y	0	0.93	0.66	1.28	1.5	5.44	1.7723	0.0258155	0.0372168	.	.	.
VCUG_01609	hypothetical protein	YIL047C SYG1, Plasma membrane protein of unknown function, truncation and overexpression suppresses lethality of G-alpha protein deficiency	.	25.97	12.39	27.27	22.1	223.59	130.35	2.9086	4.02488e-08	1.45488e-07	.	.	.
VCUG_01610	tRNA pseudouridine synthase A	YPL212C PUS1, tRNA:pseudouridine synthase, introduces pseudouridines at positions 26-28, 34-36, 65, and 67 of tRNA, nuclear protein that appears to be involved in tRNA export, also acts on U2 snRNA,YGL063W PUS2, Mitochondrial tRNA:pseudouridine synthase, acts at positions 27 and 28, but not at position 72, efficiently and rapidly targeted to mitochondria, specifically dedicated to mitochondrial t…	Y	92.7	48.89	30.13	23.72	4090.83	4245.59	7.22755	1.58187e-22	3.41074e-21	1.26073	0.0394338	0.394855
VCUG_01611	hypothetical protein	.	.	0	0	0	0	30.17	19.26	8.56163	5.58506e-07	1.73685e-06	.	.	.
VCUG_01612	hypothetical protein	.	.	89.15	66.38	149.03	129.31	264.56	204.93	0.844279	0.0400307	0.055685	.	.	.
VCUG_01613	hypothetical protein	YLR060W FRS1, Beta subunit of cytoplasmic phenylalanyl-tRNA synthetase, forms a tetramer with Frs2p to generate active enzyme	.	364.64	239.04	582.21	369.38	568.69	419.39	.	.	.	.	.	.
VCUG_01614	hypothetical protein	.	.	18.59	78.44	46.14	56.49	93.04	43.12	.	.	.	.	.	.
VCUG_01615	hypothetical protein	.	.	51.95	34.38	46.05	54.38	9181.92	2415.02	6.66276	5.0417e-25	1.42443e-23	.	.	.
VCUG_01616	hypothetical protein	.	.	82.29	38.16	122.28	76.26	12472.8	6677.75	6.7775	1.5981e-25	4.79041e-24	.	.	.
VCUG_01617	hypothetical protein	.	.	9.82	24.36	6.09	29.67	289.11	280.56	3.54765	1.37365e-10	6.8073e-10	.	.	.
VCUG_01618	hypothetical protein	.	.	0	0	0	0	4.96	11.2	8.03973	1.08408e-05	2.77569e-05	.	.	.
VCUG_01619	hypothetical protein	YDR392W SPT3, Subunit of the SAGA and SAGA-like transcriptional regulatory complexes, interacts with Spt15p to activate transcription of some RNA polymerase II-dependent genes, also functions to inhibit transcription at some promoters	.	0	15.22	18.49	11.81	92.37	200.54	3.56951	1.0181e-08	3.99759e-08	.	.	.
VCUG_01621	hypothetical protein	.	.	10.07	13.33	29.45	20.53	1.19	0.62	-4.62849	4.74774e-07	1.48473e-06	.	.	.
VCUG_01623	hypothetical protein	.	Y	0	3.69	0.53	0.87	0	0	-6.23378	0.0278592	0.0399056	.	.	.
VCUG_01624	hypothetical protein	.	.	0	3.01	3.23	2.66	1.08	0.75	.	.	.	.	.	.
VCUG_01625	hypothetical protein	.	.	0	0	0	0	0	0	.	.	.	.	.	.
VCUG_01626	hypothetical protein	YER159C BUR6, Subunit of a heterodimeric NC2 transcription regulator complex with Ncb2p	.	157.19	240.4	88.01	146.19	113.61	70.88	.	.	.	.	.	.
VCUG_01627	hypothetical protein	.	.	77.88	40.04	67.07	86.1	4.2	3.79	-4.30725	2.94327e-08	1.09119e-07	.	.	.
VCUG_01628	hypothetical protein	.	Y	0	0	0.54	0.07	0.14	0.09	.	.	.	.	.	.
VCUG_01629	hypothetical protein	.	Y	0	0	0.43	0.84	0	0.15	.	.	.	.	.	.
VCUG_01630	hypothetical protein	.	.	122.1	81.51	245.79	136.22	0.37	0.52	-8.34974	7.20128e-18	8.71958e-17	.	.	.
VCUG_01631	hypothetical protein	YLR208W SEC13, Component of both the Nup84 nuclear pore sub-complex and of the COPII complex Sar1p, Sec13p, Sec16p, Sec23p, Sec24p, Sec31p, Sfb2p, and Sfb3p which is important for the formation of ER to Golgi transport vesicles	.	626.7	781.1	387.26	392.8	379.16	390.79	.	.	.	.	.	.
VCUG_01632	hypothetical protein	.	.	36.36	63.17	70.91	94.53	101.93	92.46	.	.	.	.	.	.
VCUG_01633	hypothetical protein	YMR240C CUS1, Protein required for assembly of U2 snRNP into the spliceosome, forms a complex with Hsh49p and Hsh155p	.	30.46	27.72	44.1	30.85	228.66	124.36	2.33372	7.47868e-06	1.97238e-05	.	.	.
VCUG_01634	glutamine-tRNA ligase	YOR168W GLN4, Glutamine tRNA synthetase, monomeric class I tRNA synthetase that catalyzes the specific glutaminylation of tRNAGlu, N-terminal domain proposed to be involved in enzyme-tRNA interactions	.	138.63	102.61	130	79.67	1.3	1.58	-5.96359	1.60917e-14	1.31845e-13	.	.	.
VCUG_01635	cation diffusion facilitator family transporter	YDR205W MSC2, Member of the cation diffusion facilitator family, localizes to the endoplasmic reticulum and nucleus, mutations affect the cellular distribution of zinc and also confer defects in meiotic recombination between homologous chromatids	.	18.91	42.23	37.71	73.84	4.41	3.8	-3.96131	4.33264e-06	1.17546e-05	.	.	.
VCUG_01636	NEK protein kinase	.	.	0	0	0	0	0.24	0.49	.	.	.	.	.	.
VCUG_01637	hypothetical protein	YLR061W RPL22A, Protein component of the large 60S ribosomal subunit, has similarity to Rpl22Bp and to rat L22 ribosomal protein,YFL034C-A RPL22B, Protein component of the large 60S ribosomal subunit, has similarity to Rpl22Ap and to rat L22 ribosomal protein	.	2702.43	12752.5	824.3	4112.88	68.75	102.2	-5.5116	9.33129e-09	3.68751e-08	1.7235	0.0413727	0.396936
VCUG_01638	hypothetical protein	YDL201W TRM8, Subunit of a tRNA methyltransferase complex composed of Trm8p and Trm82p that catalyzes 7-methylguanosine modification of tRNA	.	89.89	54.01	44.87	43.36	155.09	85.74	1.33994	0.0498492	0.0678458	.	.	.
VCUG_01639	hypothetical protein	.	.	22.81	46.42	42.59	46.92	18.03	25.96	.	.	.	.	.	.
VCUG_01640	hypothetical protein	.	.	15.36	41.95	40.86	49.18	118.79	92.82	1.15867	0.00574783	0.00938126	.	.	.
VCUG_01641	methionine adenosyltransferase	YLR180W SAM1, S-adenosylmethionine synthetase, catalyzes transfer of the adenosyl group of ATP to the sulfur atom of methionine, one of two differentially regulated isozymes Sam1p and Sam2p,YDR502C SAM2, S-adenosylmethionine synthetase, catalyzes transfer of the adenosyl group of ATP to the sulfur atom of methionine, one of two differentially regulated isozymes Sam1p and Sam2p	.	210.43	197.5	139.39	101.86	8497	9933.93	6.31253	8.87954e-22	1.71858e-20	.	.	.
VCUG_01642	hypothetical protein	.	.	8.23	24.51	28.46	41.33	58.13	90.39	1.06134	0.0129136	0.0197398	.	.	.
VCUG_01643	hypothetical protein	.	.	285.63	166.88	238.58	126.04	420.66	514.1	1.63224	0.0275515	0.0395108	.	.	.
VCUG_01644	hypothetical protein	.	.	11.52	0	6.13	6.46	39.41	11.76	1.9331	0.0119063	0.0182797	.	.	.
VCUG_01645	hypothetical protein	.	.	0	0	0	0	0	0	.	.	.	.	.	.
VCUG_01646	hypothetical protein	YGL104C VPS73, Mitochondrial protein, mutation affects vacuolar protein sorting, putative transporter, member of the sugar porter family,YBR241C Hypothetical protein	.	25.31	19.54	31.16	30.09	7.37	5.74	-2.19555	0.0011853	0.00220051	.	.	.
VCUG_01647	TIGR00269 family protein	YGL211W NCS6, Protein required for thiolation of the uridine at the wobble position of Gln, Lys, and Glu tRNAs, has a role in urmylation and in invasive and pseudohyphal growth, inhibits replication of Brome mosaic virus in S. cerevisiae	.	21.75	18.89	19.93	19	251.7	164.04	3.38186	5.18571e-10	2.39585e-09	.	.	.
VCUG_01648	hypothetical protein	.	.	0	0	14.48	8.71	68.94	70.74	2.94357	5.56068e-06	1.48567e-05	-6.81228	0.0160628	0.292318
VCUG_01649	hypothetical protein	.	.	0	0	1.51	0	9.81	34.14	6.02892	6.82929e-05	0.000153441	.	.	.
VCUG_01650	hypothetical protein	YGL254W FZF1, Transcription factor involved in sulfite metabolism, sole identified regulatory target is SSU1, overexpression suppresses sulfite-sensitivity of many unrelated mutants due to hyperactivation of SSU1, contains five zinc fingers,YPR186C PZF1, Transcription factor IIIA TFIIIA, essential protein with nine C2H2 Zn-fingers, binds the 5S rRNA gene through the zinc finger domain and directs…	.	30.06	2.49	9.77	3.42	189.16	355.09	5.81473	1.02752e-11	6.01342e-11	.	.	.
VCUG_01651	hypothetical protein	YLR275W SMD2, Core Sm protein Sm D2, part of heteroheptameric complex with Smb1p, Smd1p, Smd3p, Sme1p, Smx3p, and Smx2p that is part of the spliceosomal U1, U2, U4, and U5 snRNPs, homolog of human Sm D2	.	0	17.22	7.69	5.92	191.09	473.22	5.67058	4.6175e-14	3.59171e-13	.	.	.
VCUG_01652	hypothetical protein	.	Y	9.96	0	0	2.91	249.48	263.65	6.81105	2.06827e-17	2.33203e-16	.	.	.
VCUG_01653	hypothetical protein	.	.	0	2.88	7.21	9.91	5.68	2.7	.	.	.	.	.	.
VCUG_01654	hypothetical protein	YDL055C PSA1, GDP-mannose pyrophosphorylase mannose-1-phosphate guanyltransferase, synthesizes GDP-mannose from GTP and mannose-1-phosphate in cell wall biosynthesis, required for normal cell wall structure	.	158.41	164.5	453.79	485.06	30.18	38.42	-3.6808	8.15254e-06	2.13407e-05	-1.48655	0.0325166	0.368572
VCUG_01655	hypothetical protein	YGR007W MUQ1, Choline phosphate cytidylyltransferase, catalyzes the second step of phosphatidylethanolamine biosynthesis, involved in the maintenance of plasma membrane, similar to mammalian CTP: phosphocholine cytidylyl-transferases	.	22.56	24.79	28.56	20.03	1.14	0.9	-4.4436	1.68816e-08	6.4492e-08	.	.	.
VCUG_01656	hypothetical protein	YOR321W PMT3, Protein O-mannosyltransferase, transfers mannose residues from dolichyl phosphate-D-mannose to protein serine/threonine residues,YAL023C PMT2, Protein O-mannosyltransferase, transfers mannose residues from dolichyl phosphate-D-mannose to protein serine/threonine residues,YGR199W PMT6, Protein O-mannosyltransferase, transfers mannose from dolichyl phosphate-D-mannose to protein serin…	.	48.93	24.29	111.87	81.88	0.45	0.5	-7.39686	2.35949e-13	1.67619e-12	-1.53366	0.0423246	0.401035
VCUG_01657	hypothetical protein	YER178W PDA1, E1 alpha subunit of the pyruvate dehydrogenase PDH complex, catalyzes the direct oxidative decarboxylation of pyruvate to acetyl-CoA, phosphorylated, regulated by glucose	.	189.1	125.4	247.25	190.33	5.25	5.67	-5.15665	5.82104e-12	3.54161e-11	.	.	.
VCUG_01658	hypothetical protein	YLR197W SIK1, Essential evolutionarily-conserved nucleolar protein component of the box C/D snoRNP complexes that direct 2'-O-methylation of pre-rRNA during its maturation, overexpression causes spindle orientation defects	.	181.89	117.28	191.02	142.35	350.81	448.3	1.43992	0.0116055	0.0178512	.	.	.
VCUG_01659	hypothetical protein	.	.	29.43	36.52	36.52	31.62	55.81	50.41	.	.	.	.	.	.
VCUG_01660	hypothetical protein	YMR227C TAF7, TFIID subunit 67 kDa, involved in RNA polymerase II transcription initiation	.	10.92	19.87	17.1	18.45	4.69	5.63	-1.78524	0.0121027	0.018558	.	.	.
VCUG_01661	hypothetical protein	YCR011C ADP1, Putative ATP-dependent permease of the ABC transporter family of proteins	.	20.26	11.94	22	17.9	1496.35	2314.31	6.75671	5.05708e-27	2.18075e-25	.	.	.
VCUG_01662	hypothetical protein	.	.	0	0	0	0	0	0.99	.	.	.	.	.	.
VCUG_01663	hypothetical protein	YNL039W BDP1, Essential subunit of RNA polymerase III transcription factor TFIIIB, which is involved in transcription of genes encoding tRNAs, 5S rRNA, U6 snRNA, and other small RNAs	.	99.09	119.49	34.43	109.44	545.22	611.37	2.62152	2.20492e-06	6.23669e-06	.	.	.
VCUG_01664	hypothetical protein	.	.	9.61	29.82	23.86	38.89	154.78	106.14	1.86093	2.72224e-05	6.57295e-05	.	.	.
VCUG_01665	hypothetical protein	.	.	0	0	0	0	0	0.77	.	.	.	.	.	.
VCUG_01666	hypothetical protein	.	Y	120.39	396.4	189.97	683.71	47.77	28.8	-3.92231	3.29354e-05	7.84449e-05	.	.	.
VCUG_01667	hypothetical protein	.	.	8.63	11.43	14.54	11.08	132.41	117.3	3.39679	4.77555e-10	2.21896e-09	.	.	.
VCUG_01668	26S proteasome subunit P45 family protein	YGL048C RPT6, One of six ATPases of the 19S regulatory particle of the 26S proteasome involved in the degradation of ubiquitinated substrates	.	364.02	203.27	405.2	225.14	42.63	21.75	-3.10385	2.65705e-06	7.4048e-06	.	.	.
VCUG_01669	hypothetical protein	.	.	9.33	2.31	18.19	4.55	0	0.87	-3.70227	0.00126957	0.00234456	.	.	.
VCUG_01670	hypothetical protein	.	Y	2976.99	1123.08	8179.45	5086.5	0.23	0.31	-14.1263	2.73235e-24	6.92384e-23	-1.88346	0.0268932	0.360621
VCUG_01671	hypothetical protein	.	.	3611.6	1420.06	11127.2	11268.1	62.73	10.01	-8.35733	2.73143e-11	1.50873e-10	-2.53437	0.00517044	0.197597
VCUG_01672	hypothetical protein	YER144C UBP5, Putative ubiquitin-specific protease, closest paralog of Doa4p but has no functional overlap, concentrates at the bud neck,YDR069C DOA4, Ubiquitin isopeptidase, required for recycling ubiquitin from proteasome-bound ubiquitinated intermediates, acts at the late endosome/prevacuolar compartment to recover ubiquitin from ubiqui..,YMR223W UBP8, Ubiquitin-specific protease that is a com…	.	178.89	184.79	75.83	79.31	400.11	429.38	2.2525	0.00242588	0.00423496	.	.	.
VCUG_01673	hypothetical protein	.	.	0	0	4.42	3.89	9.75	9.57	1.39245	0.0307738	0.0437997	.	.	.
VCUG_01674	hypothetical protein	.	Y	3.05	2.27	1.08	2.08	0.81	0.38	.	.	.	.	.	.
VCUG_01675	hypothetical protein	.	Y	3261.4	2862.05	7333.89	7759	5.28	3.23	-10.7868	1.22389e-22	2.68601e-21	.	.	.
VCUG_01676	hypothetical protein	YPL091W GLR1, Cytosolic and mitochondrial glutathione oxidoreductase, converts oxidized glutathione to reduced glutathione	.	108.25	72.82	75.76	57.49	28.09	19.12	-1.4632	0.00532062	0.00871872	.	.	.
VCUG_01677	hypothetical protein	.	.	22.8	66.25	12.72	25.08	100.58	96.38	1.94707	0.00525704	0.00862028	.	.	.
VCUG_01678	hypothetical protein	.	.	5.79	5.75	10.78	12.84	2.06	1.43	-2.78398	0.00447291	0.00744705	.	.	.
VCUG_01679	hypothetical protein	YLR241W Hypothetical protein	.	37.34	18.94	52.1	41.12	252.55	130.86	2.1214	2.10631e-05	5.15155e-05	.	.	.
VCUG_01680	hypothetical protein	.	.	0	0	1.34	6.61	22.1	31.24	2.44784	0.000173341	0.000362923	.	.	.
VCUG_01681	hypothetical protein	.	.	125.85	468.51	72.04	290.1	2851.86	1822.27	3.13109	2.79838e-07	9.00316e-07	.	.	.
VCUG_01682	hypothetical protein	.	.	73.28	54.56	46.29	38.03	6.65	3.78	-3.05673	1.27084e-06	3.72314e-06	.	.	.
VCUG_01683	hypothetical protein	.	.	51.16	13.6	86.65	29.52	0.65	1.41	-5.1722	3.09312e-09	1.28557e-08	.	.	.
VCUG_01684	hypothetical protein	.	.	0	0	2.57	2.64	0.32	0	.	.	.	.	.	.
VCUG_01685	hypothetical protein	.	.	11.65	6.5	6.62	5.39	1.03	1.44	-2.18144	0.00255196	0.00442051	.	.	.
VCUG_01686	hypothetical protein	YKL045W PRI2, Subunit of DNA primase, which is required for DNA synthesis and double-strand break repair	.	4.15	11.32	19.85	10.31	1.11	2.57	-2.6129	0.00137403	0.00251667	.	.	.
VCUG_01687	hypothetical protein	.	.	79.47	49.31	139.49	105.37	842.62	1098.5	3.20864	1.76415e-09	7.5677e-09	.	.	.
VCUG_01688	hypothetical protein	YDL203C ACK1, Putative protein of unknown function, GFP-fusion protein expression is induced in response to the DNA-damaging agent MMS, the authentic, non-tagged protein is detected in purified mitochondria	.	6.85	8.5	12.75	33.14	646.6	541.35	4.44222	1.87824e-16	1.87671e-15	.	.	.
VCUG_01689	hypothetical protein	YDR339C FCF1, Essential nucleolar protein that is a component of the SSU small subunit processome involved in the pre-rRNA processing steps of 40S ribosomal subunit biogenesis, contains a PINc domain, copurifies with Faf1p	.	102.51	188.99	68.8	144.2	3239.39	3013.07	4.56199	2.3946e-15	2.10965e-14	.	.	.
VCUG_01690	hypothetical protein	.	.	0	0	0	0	1.41	0.98	.	.	.	.	.	.
VCUG_01691	hypothetical protein	.	.	268.32	253.88	461.14	654.57	258.49	301.98	.	.	.	.	.	.
VCUG_01692	hypothetical protein	.	.	19.55	39.78	36.73	47.64	3918.72	4531.03	6.59204	6.11543e-28	3.19824e-26	.	.	.
VCUG_01693	hypothetical protein	.	.	0	1.1	0.79	1.19	8.07	6.74	2.72997	0.000358884	0.000721289	.	.	.
VCUG_01694	hypothetical protein	YFL017C GNA1, Evolutionarily conserved glucosamine-6-phosphate acetyltransferase required for multiple cell cycle events including passage through START, DNA synthesis, and mitosis	.	93.07	269.49	95.34	530.84	3400.08	2320.79	2.72456	3.72946e-08	1.35807e-07	.	.	.
VCUG_01695	hypothetical protein	.	.	67.35	62.88	56.86	33.77	6922.87	5559.24	7.22648	1.60608e-27	7.8955e-26	.	.	.
VCUG_01696	hypothetical protein	YBL084C CDC27, Subunit of the Anaphase-Promoting Complex/Cyclosome APC/C, which is a ubiquitin-protein ligase required for degradation of anaphase inhibitors, including mitotic cyclins, during the metaphase/anaphase transition	.	51.21	39.54	57.51	37.52	63.7	56.59	.	.	.	.	.	.
VCUG_01697	hypothetical protein	.	.	37.81	33.78	46.25	61.19	63.15	35.08	.	.	.	.	.	.
VCUG_01698	hypothetical protein	.	.	0	0	0	0	1.78	3.3	5.52534	0.0194787	0.0287387	.	.	.
VCUG_01699	hypothetical protein	.	.	0	2.05	0.73	2.62	103.09	115.12	5.66782	1.13672e-19	1.76838e-18	.	.	.
VCUG_01700	hypothetical protein	YMR288W HSH155, U2-snRNP associated splicing factor that forms extensive associations with the branch site-3' splice site-3' exon region upon prespliceosome formation, similarity to the mammalian U2 snRNP-associated splicing factor SAP155	.	6.78	3.36	17.73	12.31	40.21	18.76	1.12619	0.0190587	0.0281698	.	.	.
VCUG_01701	hypothetical protein	.	.	12.36	6.9	14.25	7.91	17.02	6.88	.	.	.	.	.	.
VCUG_01702	hypothetical protein	.	.	21.31	9.36	16.42	18.14	66.03	29.81	1.37723	0.00492557	0.00813645	.	.	.
VCUG_01703	hypothetical protein	.	.	17.49	9.77	18.41	7.19	5.53	4.8	.	.	.	.	.	.
VCUG_01704	hypothetical protein	YPR182W SMX3, Core Sm protein Sm F, part of heteroheptameric complex with Smb1p, Smd1p, Smd2p, Smd3p, Sme1p, and Smx2p that is part of the spliceosomal U1, U2, U4, and U5 snRNPs, homolog of human Sm F	.	19.67	29.3	48.83	30.21	2.62	3.65	-3.34225	0.000254916	0.000519987	.	.	.
VCUG_01705	hypothetical protein	.	.	0	0	0	0.75	1.55	1.68	1.56106	0.0382662	0.0534726	.	.	.
VCUG_01706	hypothetical protein	YML078W CPR3, Mitochondrial peptidyl-prolyl cis-trans isomerase cyclophilin, catalyzes the cis-trans isomerization of peptide bonds N-terminal to proline residues, involved in protein refolding after import into mitochondria,YDR155C CPR1, Cytoplasmic peptidyl-prolyl cis-trans isomerase cyclophilin, catalyzes the cis-trans isomerization of peptide bonds N-terminal to proline residues, binds the dr…	.	2046.17	3364.65	570.66	813.22	761.14	762.9	.	.	.	2.09131	0.00532837	0.200294
VCUG_01707	hypothetical protein	.	.	0	0	1.14	2.82	96.25	153.27	5.84572	2.76879e-19	4.051e-18	.	.	.
VCUG_01708	hypothetical protein	YLR243W Hypothetical protein	.	22.1	32.91	26.45	25.86	23.07	18.63	.	.	.	.	.	.
VCUG_01709	hypothetical protein	.	.	67.06	34.08	74.03	34.88	77.95	67.12	.	.	.	.	.	.
VCUG_01710	hypothetical protein	.	.	0	2.76	2.96	2.31	2.47	2.75	.	.	.	.	.	.
VCUG_01711	hypothetical protein	.	Y	0	0	0.56	0.31	0	0	.	.	.	.	.	.
VCUG_01712	hypothetical protein	.	.	0	0	2.9	1.79	80.62	104.18	5.64802	7.90374e-14	5.9411e-13	.	.	.
VCUG_01713	hypothetical protein	YJR103W URA8, Minor CTP synthase isozyme see also URA7, catalyzes the ATP-dependent transfer of the amide nitrogen from glutamine to UTP, forming CTP, the final step in de novo biosynthesis of pyrimidines, involved in phospholipid biosynthesis,YBL039C URA7, Major CTP synthase isozyme see also URA8, catalyzes the ATP-dependent transfer of the amide nitrogen from glutamine to UTP, forming CTP, the …	.	144.08	84.61	166.4	97.49	15486.9	18954.1	7.30725	7.1604e-29	4.51289e-27	.	.	.
VCUG_01714	hypothetical protein	.	.	168.62	101.95	275.9	197.5	1933.09	1312.09	2.93287	3.13563e-08	1.15727e-07	.	.	.
VCUG_01715	hypothetical protein	.	.	14.77	30.55	29.68	31.44	99.94	75.99	1.48408	0.00162673	0.00294224	.	.	.
VCUG_01716	hypothetical protein	.	.	44.2	65.82	49.63	73.08	378.91	327.81	2.37358	1.22743e-06	3.60887e-06	.	.	.
VCUG_01717	hypothetical protein	YHR013C ARD1, Subunit of the N-terminal acetyltransferase NatA Nat1p, Ard1p, Nat5p	.	49.54	40.57	54.01	73.05	453.07	298.37	2.44466	2.65897e-07	8.62237e-07	.	.	.
VCUG_01718	hypothetical protein	YDR397C NCB2, Subunit of a heterodimeric NC2 transcription regulator complex with Bur6p	.	107.77	537.36	183.25	750.77	6407.18	10364.6	3.83737	4.50826e-11	2.43011e-10	.	.	.
VCUG_01719	hypothetical protein	.	.	64.21	101.59	149.41	433.32	189.67	54.12	.	.	.	-1.91794	0.0147839	0.291932
VCUG_01721	hypothetical protein	YKR086W PRP16, RNA helicase in the DEAH-box family involved in the second catalytic step of splicing, exhibits ATP-dependent RNA unwinding activity,YNR011C PRP2, RNA-dependent ATPase in the DEAH-box family, required for activation of the spliceosome before the first transesterification step in RNA splicing	.	10.31	8.53	16.76	13.28	488.53	385.45	4.98014	2.41798e-18	3.28364e-17	.	.	.
VCUG_01722	hypothetical protein	.	.	29.86	25.94	27	30.2	9.42	20.69	.	.	.	.	.	.
VCUG_01723	hypothetical protein	.	.	107.02	236.1	43.22	97.82	82.43	127.44	.	.	.	1.35348	0.0477456	0.417865
VCUG_01724	hypothetical protein	.	.	0	0	0	0	0	0	.	.	.	.	.	.
VCUG_01725	hypothetical protein	YPL160W CDC60, Cytosolic leucyl tRNA synthetase, ligates leucine to the appropriate tRNA	.	161.39	117.3	140.17	76.29	325.91	288.97	1.7095	0.0155432	0.0233386	.	.	.
VCUG_01726	hypothetical protein	.	.	131.16	156.25	95.34	178.07	9418.41	6671.88	5.61555	5.7484e-23	1.30829e-21	.	.	.
VCUG_01727	hypothetical protein	.	.	155.55	94.72	214.8	175.07	507.55	417.78	1.36524	0.00448123	0.00745254	.	.	.
VCUG_01728	hypothetical protein	.	Y	0	0	1.06	0.29	0	0.37	.	.	.	.	.	.
VCUG_01729	hypothetical protein	YIL131C FKH1, Forkhead family transcription factor with a minor role in the expression of G2/M phase genes,YNL068C FKH2, Forkhead family transcription factor with a major role in the expression of G2/M phase genes, positively regulates transcriptional elongation, negative role in chromatin silencing at HML and HMR, substrate of the Cdc28p/Clb5p kinase	.	128.84	197.41	116.2	235.11	7.22	8.32	-4.71166	1.30144e-09	5.69208e-09	.	.	.
VCUG_01730	hypothetical protein	.	.	13.24	52.58	21.72	45.67	4.71	3.28	-3.39	0.000129579	0.000279636	.	.	.
VCUG_01731	DNA repair protein (mre11)	YMR224C MRE11, Subunit of a complex with Rad50p and Xrs2p RMX complex that functions in repair of DNA double-strand breaks and in telomere stability, exhibits nuclease activity that appears to be required for RMX function, widely conserved	.	22.13	20.32	27.66	20.07	2.16	1.57	-3.5626	2.78066e-07	8.9597e-07	.	.	.
VCUG_01732	hypothetical protein	.	.	93.07	201.29	78.18	174.14	16.14	9.05	-3.69723	1.48765e-06	4.29688e-06	.	.	.
VCUG_01733	hypothetical protein	YGL147C RPL9A, Protein component of the large 60S ribosomal subunit, nearly identical to Rpl9Bp and has similarity to E. coli L6 and rat L9 ribosomal proteins,YNL067W RPL9B, Protein component of the large 60S ribosomal subunit, nearly identical to Rpl9Ap and has similarity to E. coli L6 and rat L9 ribosomal proteins	.	2545.07	6618.03	669.44	1875.04	333.22	376.3	-2.46342	0.00019226	0.000399473	1.91044	0.0132265	0.277285
VCUG_01734	hypothetical protein	.	.	0	0	0	0.38	0	0	.	.	.	.	.	.
VCUG_01735	hypothetical protein	YBL071W-A KTI11, Zn-ribbon electron carrier protein, required with Dph1p, Dph2p, Jjj3p, and Dph5p for synthesis of diphthamide, a modified histidine residue on Eft1p or Eft2p	.	55.47	265.01	60.24	206.52	1177.15	956.89	2.55006	2.67919e-06	7.45804e-06	.	.	.
VCUG_01736	hypothetical protein	.	.	24.57	17.28	13.43	12.87	272.64	297.32	4.4131	7.88868e-13	5.32703e-12	.	.	.
VCUG_01737	hypothetical protein	.	.	29.69	122.55	28.95	90.95	105.67	125.2	.	.	.	.	.	.
VCUG_01738	hypothetical protein	YHR170W NMD3, Protein involved in nuclear export of the large ribosomal subunit, acts as a Crm1p-dependent adapter protein for export of nascent ribosomal subunits through the nuclear pore complex	.	145.04	139.29	87.76	69.78	502.51	657.76	2.90459	1.58164e-05	3.92113e-05	.	.	.
VCUG_01739	hypothetical protein	.	.	0	5.72	21.57	7.09	22.14	35.68	1.63179	0.0170086	0.0253992	-1.17141	0.046887	0.416713
VCUG_01740	hypothetical protein	.	.	0	0	1.55	0	0	0	.	.	.	.	.	.
VCUG_01741	hypothetical protein	.	Y	4.82	10.17	0.64	3.23	3.11	5.38	.	.	.	1.82423	0.0354327	0.372693
VCUG_01742	hypothetical protein	.	.	54.74	36.79	58.63	46.03	618.83	537.6	3.57514	9.89603e-11	4.99475e-10	.	.	.
VCUG_01743	hypothetical protein	YNL189W SRP1, Karyopherin alpha homolog, forms a dimer with karyopherin beta Kap95p to mediate import of nuclear proteins, binds the nuclear localization signal of the substrate during import	.	204.5	206.86	178.53	116.83	65.65	47.05	-1.31929	0.00679556	0.0109675	.	.	.
VCUG_01744	hypothetical protein	.	.	57.38	52.63	81.16	84.85	157.8	59.88	.	.	.	.	.	.
VCUG_01745	hypothetical protein	.	.	0	0	0	0	0	0	.	.	.	.	.	.
VCUG_01746	signal peptidase I	YIR022W SEC11, 18kDa catalytic subunit of the Signal Peptidase Complex SPC, Spc1p, Spc2p, Spc3p, and Sec11p which cleaves the signal sequence of proteins targeted to the endoplasmic reticulum	.	435.21	981.42	520.82	1257.36	55.99	34.12	-4.64099	6.54437e-08	2.29801e-07	.	.	.
VCUG_01747	hypothetical protein	.	.	41.51	74.17	43.42	74.66	46.83	56.74	.	.	.	.	.	.
VCUG_01748	hypothetical protein	.	.	5.65	4.2	11.01	15.28	2.01	0.87	-3.30575	0.00242588	0.00423496	.	.	.
VCUG_01749	hypothetical protein	.	.	11.83	32.31	17.83	38.36	2.1	1.28	-4.34312	1.08086e-05	2.77322e-05	.	.	.
VCUG_01750	hypothetical protein	YHR165C PRP8, Component of the U4/U6-U5 snRNP complex, involved in the second catalytic step of splicing, mutations of human Prp8 cause retinitis pigmentosa	.	17.62	5.76	21.72	10.48	7.58	6.94	.	.	.	.	.	.
VCUG_01751	hypothetical protein	.	.	0	0	0	0	0	0	.	.	.	.	.	.
VCUG_01752	hypothetical protein	YDR064W RPS13, Protein component of the small 40S ribosomal subunit, has similarity to E. coli S15 and rat S13 ribosomal proteins	.	1422.86	4216.97	649.07	2272.96	307.71	497.78	-2.30173	0.00121342	0.00224762	.	.	.
VCUG_01753	hypothetical protein	.	.	0	0	2.73	1.9	113.34	275.31	6.76366	2.24212e-21	4.14371e-20	.	.	.
VCUG_01754	hypothetical protein	YHR200W RPN10, Non-ATPase base subunit of the 19S regulatory particle RP of the 26S proteasome	.	183.37	220.65	162.06	178.77	126.62	87.31	.	.	.	.	.	.
VCUG_01755	hypothetical protein	.	.	18.87	12.49	23.97	28.97	92.75	61.28	1.48001	0.00059859	0.00116773	.	.	.
VCUG_01756	hypothetical protein	.	.	61.65	51.89	36.62	31.56	3589.69	4082.72	6.81518	1.76987e-25	5.24138e-24	.	.	.
VCUG_01757	hypothetical protein	.	.	0	0.95	8.47	7.64	1.19	1.3	.	.	.	-3.24568	0.0118821	0.263073
VCUG_01758	hypothetical protein	.	.	0	0	0	0	0	0	.	.	.	.	.	.
VCUG_01759	hypothetical protein	.	.	144.47	488.04	208.47	1020.4	48.49	36.24	-4.28643	1.63075e-05	4.03665e-05	.	.	.
VCUG_01760	hypothetical protein	.	.	2184.9	3086.46	903.1	1904.15	3282.9	4326.64	.	.	.	.	.	.
VCUG_01761	hypothetical protein	.	.	5.98	6.67	19.86	8.74	4.64	8.41	.	.	.	.	.	.
VCUG_01762	hypothetical protein	YLR433C CNA1, Calcineurin A, one isoform the other is CMP2 of the catalytic subunit of calcineurin, a Ca++/calmodulin-regulated protein phosphatase which regulates Crz1p a stress-response transcription factor, the other calcineurin subunit is CNB1,YML057W CMP2, Calcineurin A, one isoform the other is CNA1 of the catalytic subunit of calcineurin, a Ca++/calmodulin-regulated protein phosphatase whi…	.	5.85	2.9	6.22	11.82	3.51	3.53	.	.	.	.	.	.
VCUG_01763	hypothetical protein	.	Y	46.67	17.82	51.88	47.61	3.67	3.55	-3.67644	1.30005e-06	3.79967e-06	.	.	.
VCUG_01764	hypothetical protein	.	.	78.54	30.56	89.46	103.81	2.73	1.38	-5.61249	1.58237e-10	7.76342e-10	.	.	.
VCUG_01765	hypothetical protein	.	.	182.06	413.25	256.21	717.95	50.88	27.22	-4.00911	1.13426e-05	2.89213e-05	.	.	.
VCUG_01766	hypothetical protein	.	.	37.99	34.57	104.73	125.87	77.4	56.16	.	.	.	-1.71885	0.015787	0.291932
VCUG_01767	hypothetical protein	.	.	0	0	1.45	1	19.28	18.74	4.2	1.61439e-06	4.64114e-06	.	.	.
VCUG_01768	hypothetical protein	YOR236W DFR1, Dihydrofolate reductase, part of the dTTP biosynthetic pathway, involved in folate metabolism, possibly required for mitochondrial function	.	175.1	352.87	52.15	106.01	397.29	384.95	1.77816	0.0493735	0.0673101	1.81317	0.00909877	0.243412
VCUG_01769	hypothetical protein	YHR203C RPS4B, Protein component of the small 40S ribosomal subunit, identical to Rps4Ap and has similarity to rat S4 ribosomal protein,YJR145C RPS4A, Protein component of the small 40S ribosomal subunit, mutation affects 20S pre-rRNA processing, identical to Rps4Bp and has similarity to rat S4 ribosomal protein	.	1818.88	2323.82	909	964.4	2707.07	2703.11	.	.	.	.	.	.
VCUG_01770	hypothetical protein	.	.	21.38	23	15.8	20.33	85.48	97.44	2.2378	8.92237e-05	0.000195989	.	.	.
VCUG_01771	hypothetical protein	YLR272C YCS4, Non-SMC subunit of the condensin complex Smc2p-Smc4p-Ycs4p-Brn1p-Ycg1p	.	34.68	29.51	40.25	27.05	208.26	161.5	2.59601	1.91719e-06	5.44792e-06	.	.	.
VCUG_01772	hypothetical protein	.	Y	9.69	10.82	2.58	1.24	0.11	0.07	-4.55421	4.3974e-05	0.000102648	2.84035	0.00779329	0.229103
VCUG_01773	hypothetical protein	.	.	146.66	164.87	166.72	277.35	0	0	-12.6383	6.36345e-17	6.74196e-16	.	.	.
VCUG_01774	di-trans,poly-cis-decaprenylcistransferase	YBR002C RER2, Cis-prenyltransferase involved in dolichol synthesis, participates in endoplasmic reticulum ER protein sorting,YMR101C SRT1, Cis-prenyltransferase involved in synthesis of long-chain dolichols 19-22 isoprene units, as opposed to Rer2p which synthesizes shorter-chain dolichols, localizes to lipid bodies, transcription is induced during stationary phase	.	12.19	39.33	29.72	36.85	4.33	3.77	-3.12444	0.00013615	0.000291513	.	.	.
VCUG_01775	hypothetical protein	.	.	303.11	307.07	272.22	425.35	2016.53	1631.31	2.22092	3.0288e-06	8.37433e-06	.	.	.
VCUG_01776	hypothetical protein	.	.	41.08	43.56	56.26	74.73	127.89	81.89	.	.	.	.	.	.
VCUG_01777	hypothetical protein	.	.	384.11	807.71	162.82	388.79	1612.1	1317.84	1.9483	0.00286216	0.00491319	.	.	.
VCUG_01778	hypothetical protein	.	.	0	0	1.69	0.93	7.94	4.82	2.59982	0.000373469	0.000748765	.	.	.
VCUG_01779	hypothetical protein	YEL012W UBC8, Ubiquitin-conjugating enzyme that negatively regulates gluconeogenesis by mediating the glucose-induced ubiquitination of fructose-1,6-bisphosphatase FBPase, cytoplasmic enzyme that catalyzes the ubiquitination of histones in vitro	.	0	0	6.23	62.51	17685.6	20072.9	8.70086	2.91102e-22	5.96273e-21	-9.35797	0.000493894	0.0871153
VCUG_01780	hypothetical protein	.	.	75.37	89.52	52.97	84.37	1123.44	1247.16	3.93482	1.71101e-12	1.11852e-11	.	.	.
VCUG_01781	hypothetical protein	.	.	49.46	45.33	49.24	53.05	38.37	38.13	.	.	.	.	.	.
VCUG_01782	hypothetical protein	.	.	4.95	4.91	1.32	37.27	0.22	0	-7.92667	7.61044e-05	0.000170059	.	.	.
VCUG_01783	arginine-tRNA ligase	YDR341C Hypothetical protein,YHR091C MSR1, Mitochondrial arginyl-tRNA synthetase	.	115.66	79.1	92.24	56.7	244.55	239.19	1.86774	0.00450021	0.00747905	.	.	.
VCUG_01784	hypothetical protein	YPR183W DPM1, Dolichol phosphate mannose Dol-P-Man synthase of the ER membrane, catalyzes the formation of Dol-P-Man from Dol-P and GDP-Man, required for glycosyl phosphatidylinositol membrane anchoring, O mannosylation, and protein glycosylation	.	53.11	70.85	80.63	165.54	7.08	5.75	-4.4674	2.29043e-07	7.51651e-07	.	.	.
VCUG_01785	hypothetical protein	YOR006C TSR3, Putative protein of unknown function, green fluorescent protein GFP-fusion protein localizes to both the cytoplasm and the nucleus, Null mutant accumulates 20S pre-rRNA	.	36.87	20.59	18.8	8.09	1.23	2.85	-2.38007	0.00144296	0.00263507	.	.	.
VCUG_01786	hypothetical protein	.	.	0	0	0	0.13	0	0	.	.	.	.	.	.
VCUG_01787	hypothetical protein	YPL242C IQG1, Essential protein required for determination of budding pattern, promotes localization of axial markers Bud4p and Cdc12p and functionally interacts with Sec3p, localizes to the contractile rin..	.	163.81	144.11	222.57	109.16	1758.58	2097.83	3.86362	6.90134e-11	3.59396e-10	.	.	.
VCUG_01788	hypothetical protein	.	.	75.46	62	50.05	39.83	13.87	12.23	-1.76578	0.000758812	0.00145944	.	.	.
VCUG_01789	glycine-tRNA ligase	YPR081C GRS2, Protein with sequence similarity to Grs1p, which is a glycyl-tRNA synthetase, cannot substitute for Grs1p, possible pseudogene that is expressed at very low levels	.	219.4	169.84	186.84	108.17	34.23	38.37	-1.82103	0.000398432	0.000794924	.	.	.
VCUG_01791	hypothetical protein	YEL032W MCM3, Protein involved in DNA replication, component of the Mcm2-7 hexameric complex that binds chromatin as a part of the pre-replicative complex	.	0	1.09	7.69	1.56	2.05	1.49	.	.	.	-2.18337	0.0361443	0.374265
VCUG_01792	hypothetical protein	.	.	75.93	77.84	83.11	69.28	4.69	6.84	-3.60233	4.31434e-08	1.55039e-07	.	.	.
VCUG_01793	hypothetical protein	.	.	0	5.39	4.81	4.5	2.73	4.36	.	.	.	.	.	.
VCUG_01794	hypothetical protein	.	.	5.15	0	1.83	0.88	0.46	1.12	.	.	.	.	.	.
VCUG_01796	hypothetical protein	.	Y	22.23	25.5	36.97	61.1	4640.3	3261.41	6.17159	4.64913e-26	1.55608e-24	.	.	.
VCUG_01797	hypothetical protein	.	.	10.83	1.34	2.88	0.79	120.23	256.06	7.12312	1.2498e-15	1.13359e-14	.	.	.
VCUG_01798	hypothetical protein	.	.	2.58	4.48	4	3.42	18.44	19.93	2.42688	1.41589e-05	3.53685e-05	.	.	.
VCUG_01799	hypothetical protein	.	Y	13.98	24.14	25.59	32.35	5854.34	4074.24	7.32075	9.35992e-33	1.15033e-30	.	.	.
VCUG_01800	hypothetical protein	YML078W CPR3, Mitochondrial peptidyl-prolyl cis-trans isomerase cyclophilin, catalyzes the cis-trans isomerization of peptide bonds N-terminal to proline residues, involved in protein refolding after import into mitochondria,YDR155C CPR1, Cytoplasmic peptidyl-prolyl cis-trans isomerase cyclophilin, catalyzes the cis-trans isomerization of peptide bonds N-terminal to proline residues, binds the dr…	Y	52.11	84.07	42.73	76.84	0.29	0	-8.88923	6.80515e-13	4.63353e-12	.	.	.
VCUG_01801	hypothetical protein	.	.	15.31	12.03	24.65	16.35	1.81	3.08	-2.77849	0.000116793	0.000253601	.	.	.
VCUG_01802	hypothetical protein	YMR036C MIH1, Protein tyrosine phosphatase involved in cell cycle control, regulates the phosphorylation state of Cdc28p, homolog of S. pombe cdc25	.	75.77	59.94	120.06	122	4	2.2	-5.29627	1.34699e-10	6.68871e-10	.	.	.
VCUG_01803	hypothetical protein	.	.	90.97	33.37	123.41	58.81	87.32	51.79	.	.	.	.	.	.
VCUG_01804	hypothetical protein	YOR244W ESA1, Histone acetyltransferase catalytic subunit of the native multisubunit complex NuA4 that acetylates four conserved internal lysines of histone H4 N-terminal tail, required for cell cycle progression	.	37.2	19.31	26.98	23.58	563.51	466.65	4.39087	1.76523e-14	1.42728e-13	.	.	.
VCUG_01805	hypothetical protein	YHR090C YNG2, Subunit of the NuA4 histone acetyltransferase complex that acetylates histone H4 and H2A, has similarity to the human tumor suppressor ING1,YNL097C PHO23, Probable component of the Rpd3 histone deacetylase complex, involved in transcriptional regulation of PHO5, C-terminus has similarity to human candidate tumor suppressor p33ING1,YOR064C YNG1, Subunit of the NuA3 histone acetyltran…	.	32.44	135.25	47.73	122.08	187.66	159.72	.	.	.	.	.	.
VCUG_01806	hypothetical protein	.	.	112.45	113.78	41.79	59.68	1745.97	2299.28	5.09228	6.82846e-15	5.72845e-14	.	.	.
VCUG_01807	hypothetical protein	YPR048W TAH18, Protein with a potential role in DNA replication, displays synthetic lethal genetic interaction with the pol3-13 allele of POL3, which encodes DNA polymerase delta	.	38.07	29.69	29.65	30.88	122.1	105.37	1.87431	0.000478936	0.000945562	.	.	.
VCUG_01808	hypothetical protein	.	.	110.29	162.62	59.24	135.83	8651.19	11559	6.40959	9.43097e-25	2.60464e-23	.	.	.
VCUG_01809	hypothetical protein	YGR145W ENP2, Essential nucleolar protein of unknown function, contains WD repeats, interacts with Mpp10p and Bfr2p, and has homology to Spb1p	.	28.83	27.73	28.43	26	1239.35	1215.81	5.5258	2.19426e-21	4.08598e-20	.	.	.
VCUG_01810	hypothetical protein	.	.	0	10.82	1.93	6.38	2.42	3.55	.	.	.	.	.	.
VCUG_01811	hypothetical protein	.	.	29.92	9.27	8.44	8.02	147.8	154.97	4.14387	6.82772e-09	2.72002e-08	.	.	.
VCUG_01812	hypothetical protein	.	.	0	0	0	0	0	0	.	.	.	.	.	.
VCUG_01813	hypothetical protein	.	.	24.01	47.29	13.51	44	30.13	27.35	.	.	.	.	.	.
VCUG_01814	hypothetical protein	.	.	36.49	39.68	76.56	48.43	46.7	46.55	.	.	.	.	.	.
VCUG_01815	hypothetical protein	.	.	61.09	190.37	48.14	105.56	253.88	340.95	1.6211	0.00706621	0.0113531	.	.	.
VCUG_01816	hypothetical protein	.	.	0	2.72	5.82	2.14	2.92	2.03	.	.	.	.	.	.
VCUG_01817	hypothetical protein	.	.	0	0	0.86	1.12	26.14	32.3	4.9317	1.75785e-13	1.27082e-12	.	.	.
VCUG_01818	hypothetical protein	.	Y	12.94	128.47	13.77	1000.49	0.57	0	-11.2724	1.17392e-07	4.00764e-07	-2.83537	0.0120465	0.263073
VCUG_01819	hypothetical protein	YNR008W LRO1, Acyltransferase that catalyzes diacylglycerol esterification, one of several acyltransferases that contribute to triglyceride synthesis, putative homolog of human lecithin cholesterol acyltransferase	.	71.67	57.25	65.71	39.41	438.61	371.41	3.10738	3.39906e-07	1.0833e-06	.	.	.
VCUG_01820	hypothetical protein	.	.	0	0	0	0	3.14	8.32	6.6338	0.00417779	0.00700479	.	.	.
VCUG_01821	hypothetical protein	.	.	288.69	394.77	556.49	655.49	69987	65418.5	6.78596	1.02853e-28	6.16616e-27	.	.	.
VCUG_01822	hypothetical protein	.	.	18.97	21.97	44.29	34.2	690.82	633.02	4.23009	8.9859e-15	7.46194e-14	.	.	.
VCUG_01823	hypothetical protein	.	.	108.65	116.44	124.99	79.51	1194.67	1007.64	3.56951	4.81185e-10	2.23161e-09	.	.	.
VCUG_01824	hypothetical protein	.	Y	4.21	7.31	8.21	30.26	320.79	92.29	2.96617	2.51005e-09	1.05465e-08	.	.	.
VCUG_01825	hypothetical protein	.	.	0	5.39	3.85	7.67	0	0	-7.10634	0.0173221	0.025836	.	.	.
VCUG_01826	hypothetical protein	.	.	0	3.89	1.39	9.54	8.35	13.08	.	.	.	.	.	.
VCUG_01827	hypothetical protein	.	.	13.19	9.82	14.03	113.14	50.57	2.72	.	.	.	-3.06091	0.00600665	0.206618
VCUG_01828	hypothetical protein	.	.	8.1	10.06	23.28	19.99	5.11	3.61	-2.21759	0.00483409	0.0079961	.	.	.
VCUG_01829	hypothetical protein	.	.	6.72	0	1.19	0.82	57.33	54.25	5.84641	3.14584e-09	1.30396e-08	.	.	.
VCUG_01830	hypothetical protein	.	.	393.3	333.51	225.46	136.44	19517.3	18429.1	6.77907	3.99607e-22	8.11763e-21	.	.	.
VCUG_01831	hypothetical protein	.	.	0	1.08	8.5	1.7	0.39	0.27	-3.14168	0.0215436	0.0314082	.	.	.
VCUG_01832	hypothetical protein	.	.	18.8	60.64	26.66	99.41	2.92	2.62	-4.85958	4.38953e-06	1.18867e-05	.	.	.
VCUG_01833	hypothetical protein	.	.	34.16	38.15	77.73	300.74	7.33	7.4	-4.97867	9.54686e-06	2.47795e-05	-2.69215	0.00203994	0.127584
VCUG_01834	hypothetical protein	.	.	35.46	41.07	112.62	348.98	37.54	30.71	-3.03425	0.0129649	0.0198059	-2.8338	0.000703622	0.10756
VCUG_01835	hypothetical protein	.	.	20.42	23.65	70.6	165.12	4.23	1.68	-5.59812	1.10094e-06	3.26038e-06	-2.58607	0.00185661	0.127584
VCUG_01836	hypothetical protein	.	.	55	161.07	84.83	125.6	33.96	18.71	-2.24615	0.00172345	0.00309893	.	.	.
VCUG_01837	hypothetical protein	.	Y	11.01	8.2	11.71	31.4	9.78	5.45	.	.	.	.	.	.
VCUG_01838	hypothetical protein	.	.	4.72	9.37	11.29	8.74	31.01	22.76	1.50613	0.0101353	0.0158679	.	.	.
VCUG_01839	hypothetical protein	.	.	555.39	1516.23	538.37	1471.94	10384.8	5742.76	2.58765	4.07325e-07	1.28031e-06	.	.	.
VCUG_01841	hypothetical protein	.	.	113.95	161.05	99.61	102.22	96.62	28.29	.	.	.	.	.	.
VCUG_01842	hypothetical protein	.	.	0	12.22	9.82	100.66	0	0.38	-8.2655	7.52313e-07	2.29143e-06	-2.98221	0.00230845	0.127584
VCUG_01843	tRNA-guanine transglycosylase, various specificities	.	.	77.41	46.88	62.58	49.74	436.56	342.9	2.86259	2.73458e-07	8.84421e-07	.	.	.
VCUG_01844	hypothetical protein	.	Y	0	0	0.44	0.48	0.44	0.46	.	.	.	.	.	.
VCUG_01845	hypothetical protein	.	.	0	28.01	47.67	30.91	732.61	519.09	4.18273	4.75466e-12	2.92906e-11	.	.	.
VCUG_01846	hypothetical protein	.	.	18.54	19.94	27.94	27.72	737.73	644.21	4.65912	5.5665e-18	6.94541e-17	.	.	.
VCUG_01847	hypothetical protein	YJL101C GSH1, Gamma glutamylcysteine synthetase catalyzes the first step in glutathione GSH biosynthesis, expression induced by oxidants, cadmium, and mercury	.	212.07	147.56	327.48	262.19	6.9	6.56	-5.30684	3.1844e-11	1.73939e-10	.	.	.
VCUG_01848	hypothetical protein	.	.	4.99	4.34	19.47	31.45	7.32	5.64	.	.	.	-2.62279	0.00370313	0.157246
VCUG_01849	hypothetical protein	.	Y	13.7	3.4	16.7	9.02	9.13	8.05	.	.	.	.	.	.
VCUG_01850	hypothetical protein	YDL097C RPN6, Essential, non-ATPase regulatory subunit of the 26S proteasome lid required for the assembly and activity of the 26S proteasome, the human homolog S9 protein partially rescues Rpn6p depletion	.	151.95	129.99	150.46	121.04	160.55	116.39	.	.	.	.	.	.
VCUG_01852	N2,N2-dimethylguanosine tRNA methyltransferase	YDR120C TRM1, tRNA methyltransferase, localizes to both the nucleus and mitochondrion to produce the modified base N2,N2-dimethylguanosine in tRNAs in both compartments	.	18.22	21.71	9.44	8.79	51.96	61.86	2.53599	0.000500801	0.000987145	.	.	.
VCUG_01853	hypothetical protein	.	.	25.38	10.24	28.83	16.23	3.03	2.94	-2.62449	6.38149e-05	0.000143906	.	.	.
VCUG_01854	hypothetical protein	YLR323C CWC24, Essential protein, component of a complex containing Cef1p, has similarity to S. pombe Cwf24p	.	20.12	84.91	18.73	50.77	21.01	30.81	.	.	.	.	.	.
VCUG_01855	hypothetical protein	YPL074W YTA6, Putative ATPase of the CDC48/PAS1/SEC18 AAA family, localized to the cortex of mother cells but not to daughter cells,YPR173C VPS4, AAA-type ATPase that is regulated by Vta1p, required for late endosome to vacuole transport, catalyzes the release of an endosomal membrane-associated class E VPS protein complex, regulates cellular sterol metabolism,YER047C SAP1, Putative ATPase of the…	.	10.76	7.12	13.36	11.37	37.45	22.97	1.33867	0.0114799	0.0176913	.	.	.
VCUG_01856	hypothetical protein	.	.	10.36	13.89	7.53	5.61	56.9	69.8	3.27957	6.10731e-07	1.87413e-06	.	.	.
VCUG_01857	hypothetical protein	.	.	24.2	64.06	29.32	71.56	2445.01	2289.68	5.25148	1.16176e-19	1.79598e-18	.	.	.
VCUG_01858	hypothetical protein	YPR133C SPN1, Protein that interacts with Spt6p and copurifies with Spt5p and RNA polymerase II, probable transcriptional elongation factor, metazoan homologs contain an acidic N terminus, mutations in the gene confer an Spt- phenotype	.	50.53	94.76	42.31	140.41	104	108.36	.	.	.	.	.	.
VCUG_01859	hypothetical protein	.	.	51.27	254.48	86.35	359.39	184.46	151.28	.	.	.	.	.	.
VCUG_01860	hypothetical protein	.	.	20.34	21.45	33.35	46.71	24.84	22.96	.	.	.	.	.	.
VCUG_01861	hypothetical protein	YHR090C YNG2, Subunit of the NuA4 histone acetyltransferase complex that acetylates histone H4 and H2A, has similarity to the human tumor suppressor ING1,YNL097C PHO23, Probable component of the Rpd3 histone deacetylase complex, involved in transcriptional regulation of PHO5, C-terminus has similarity to human candidate tumor suppressor p33ING1,YOR064C YNG1, Subunit of the NuA3 histone acetyltran…	.	60.84	108.45	49.53	82.78	231.69	235.01	1.59258	0.00235669	0.00412003	.	.	.
VCUG_01862	hypothetical protein	YGL127C SOH1, Subunit of the RNA polymerase II mediator complex, associates with core polymerase subunits to form the RNA polymerase II holoenzyme, involved in telomere maintenance, conserved with other metazoan MED31 subunits	.	0	108.84	22.22	53.83	1.39	0	-6.29953	9.95973e-06	2.57153e-05	.	.	.
VCUG_01863	hypothetical protein	YJR006W POL31, DNA polymerase III delta subunit, essential for cell viability, involved in DNA replication and DNA repair	.	41.69	25.86	51.37	57.92	3.33	2.84	-4.14126	1.29051e-07	4.36325e-07	.	.	.
VCUG_01864	hypothetical protein	.	.	69.44	40.21	71.18	41.05	43.7	40.21	.	.	.	.	.	.
VCUG_01865	hypothetical protein	.	.	8.65	17.89	10.48	10.82	15.62	16.14	.	.	.	.	.	.
VCUG_01866	hypothetical protein	.	.	107.55	109.09	109.02	115.23	3890.64	1744.46	4.53584	4.69108e-16	4.50106e-15	.	.	.
VCUG_01867	hypothetical protein	.	.	20.27	7.83	8.98	5.05	21.11	19.78	.	.	.	.	.	.
VCUG_01868	hypothetical protein	.	Y	0	0	2.79	13.06	6256.08	10146.8	9.75491	7.3973e-34	1.13641e-31	-7.62613	0.0128649	0.27314
VCUG_01869	hypothetical protein	.	.	8.72	1.08	6.18	3.19	10.85	14.09	1.77674	0.0310669	0.0441402	.	.	.
VCUG_01870	hypothetical protein	.	.	0	0	1.35	0	3.38	6.59	4.00535	0.0110236	0.0170737	.	.	.
VCUG_01871	hypothetical protein	.	.	16.69	4.14	5.92	0.68	10.63	9.46	.	.	.	.	.	.
VCUG_01872	hypothetical protein	.	.	39.35	92.77	18.6	40.6	666.2	795.51	4.21975	6.27033e-11	3.28624e-10	.	.	.
VCUG_01873	hypothetical protein	YKL160W ELF1, Transcription elongation factor that contains a conserved zinc finger domain, implicated in the maintenance of proper chromatin structure in actively transcribed regions, deletion inhibits Brome mosaic virus BMV gene expression	.	32.37	212.92	15.78	70.23	1355.31	1897.92	4.60616	6.66606e-10	3.05694e-09	.	.	.
VCUG_01874	hypothetical protein	YGR258C RAD2, Single-stranded DNA endonuclease, cleaves single-stranded DNA during nucleotide excision repair to excise damaged DNA, subunit of Nucleotide Excision Repair Factor 3 NEF3, homolog of human XPG protein	.	10.11	3.35	10.46	6.62	307.61	322.32	5.45853	3.49823e-18	4.67318e-17	.	.	.
VCUG_01875	hypothetical protein	.	.	118.55	133.27	47.6	71.73	10484.6	13623.1	7.42097	3.64285e-27	1.65817e-25	.	.	.
VCUG_01876	hypothetical protein	.	.	122.22	133.46	95.34	99.2	7850.27	8695.93	6.36878	1.21774e-25	3.78888e-24	.	.	.
VCUG_01877	hypothetical protein	YDR390C UBA2, Nuclear protein that acts as a heterodimer with Aos1p to activate Smt3p SUMO before its conjugation to proteins sumoylation, which may play a role in protein targeting, essential for viability	.	3.86	2.88	4.11	4.05	131.25	153.51	5.18038	1.31206e-17	1.52125e-16	.	.	.
VCUG_01878	hypothetical protein	.	.	0	0	0	0	6.26	12.11	7.13203	0.000528884	0.00103917	.	.	.
VCUG_01879	hypothetical protein	.	.	0	0	0	0	2.51	4.81	5.96442	0.00921732	0.0145512	.	.	.
VCUG_01880	hypothetical protein	.	.	18.41	18.28	25.65	25.52	1110.89	934.94	5.34032	2.12908e-21	3.99488e-20	.	.	.
VCUG_01881	hypothetical protein	YDL125C HNT1, Adenosine 5'-monophosphoramidase, interacts physically and genetically with Kin28p, a CDK and TFIIK subunit, and genetically with CAK1, member of the histidine triad HIT superfamily of nucleotide-binding proteins and similar to Hint	.	619.31	2638.58	131.15	456.2	21.4	19.51	-4.74992	1.08964e-07	3.72508e-07	2.59805	0.00235464	0.127584
VCUG_01882	T-complex protein 1, eta subunit	YJL111W CCT7, Subunit of the cytosolic chaperonin Cct ring complex, related to Tcp1p, required for the assembly of actin and tubulins in vivo	.	376.64	291.33	206.45	138.77	10.6	16.31	-3.57485	7.67808e-09	3.04891e-08	.	.	.
VCUG_01883	hypothetical protein	YHR107C CDC12, Component of the septin ring of the mother-bud neck that is required for cytokinesis, septins recruit proteins to the neck and can act as a barrier to diffusion at the membrane, and they comprise the 10nm filaments seen with EM	.	118.38	137.86	131.57	205.41	7.28	6.9	-4.70196	1.14907e-09	5.08903e-09	.	.	.
VCUG_01884	hypothetical protein	.	.	30.73	43.85	15.66	20.41	0.68	0.95	-4.60501	1.0246e-06	3.04531e-06	.	.	.
VCUG_01885	hypothetical protein	.	.	120.55	171.87	118	191.56	354.65	454.71	1.24902	0.00798834	0.0127007	.	.	.
VCUG_01886	hypothetical protein	.	.	268.88	1969.12	259.21	1347.31	159.21	177.76	-2.76343	0.00166251	0.00300033	.	.	.
VCUG_01887	hypothetical protein	YPR187W RPO26, RNA polymerase subunit ABC23, common to RNA polymerases I, II, and III, part of central core, similar to bacterial omega subunit	.	44.17	161.3	50.34	167.66	204.05	176.44	.	.	.	.	.	.
VCUG_01888	hypothetical protein	.	.	0	0	0	0	0	0	.	.	.	.	.	.
VCUG_01889	hypothetical protein	.	.	0	0	0	0	3.52	16.22	7.97074	4.24124e-05	9.92855e-05	.	.	.
VCUG_01890	hypothetical protein	.	.	54.54	69.41	55.09	46.45	1546.78	1282.39	4.80452	4.86157e-16	4.61379e-15	.	.	.
VCUG_01891	hypothetical protein	.	.	66.5	54.53	69.2	53.37	1340.21	1133	4.42636	3.8458e-15	3.30524e-14	.	.	.
VCUG_01892	hypothetical protein	.	.	26.09	17.81	23.32	20.19	986.24	1358.77	5.86427	1.61493e-22	3.45174e-21	.	.	.
VCUG_01893	hypothetical protein	.	.	21.32	55.56	19.85	118.22	12.79	23.41	-2.27765	0.043974	0.0604182	.	.	.
VCUG_01894	hypothetical protein	.	.	0	0	0	0	0.57	1.19	.	.	.	.	.	.
VCUG_01895	hypothetical protein	YJL191W RPS14B, Ribosomal protein 59 of the small subunit, required for ribosome assembly and 20S pre-rRNA processing, mutations confer cryptopleurine resistance, nearly identical to Rps14Ap and similar to E. coli S11 and rat S14 ribosomal proteins,YCR031C RPS14A, Ribosomal protein 59 of the small subunit, required for ribosome assembly and 20S pre-rRNA processing, mutations confer cryptopleurine…	.	1708.75	5400.39	1015.61	2939.97	10288	8847.44	1.80234	0.00288397	0.00494337	.	.	.
VCUG_01896	hypothetical protein	YBR058C UBP14, Ubiquitin-specific protease that specifically disassembles unanchored ubiquitin chains, involved in fructose-1,6-bisphosphatase Fbp1p degradation, similar to human isopeptidase T	.	101.26	75.4	104.27	52.34	7.04	3.05	-3.7875	3.04817e-08	1.12668e-07	.	.	.
VCUG_01897	hypothetical protein	.	.	0	5.05	4.21	1.98	8.43	9.22	.	.	.	.	.	.
VCUG_01898	serine/threonine protein kinase	.	.	34.93	52.02	52.64	61.68	88.27	133.73	0.973039	0.03431	0.0483566	.	.	.
VCUG_01899	hypothetical protein	.	.	0	5.25	4.68	8.76	8.45	9.81	.	.	.	.	.	.
VCUG_01900	hypothetical protein	.	.	0	0	0	2.22	3.64	5.64	1.57939	0.0226829	0.0329909	.	.	.
VCUG_01901	hypothetical protein	.	.	0	0	0	0.29	1.59	5.54	3.92837	0.021236	0.0310149	.	.	.
VCUG_01902	hypothetical protein	.	.	0	0	1.38	2.27	202.58	325.29	7.13372	1.26361e-18	1.77484e-17	.	.	.
VCUG_01903	hypothetical protein	.	.	0	2.42	8.63	18.28	51.04	41.87	1.61106	0.000623828	0.00121407	-2.94857	0.0348403	0.372668
VCUG_01904	hypothetical protein	.	.	0	1.24	0	2.44	679.44	1088.56	8.95686	7.48544e-32	7.35969e-30	.	.	.
VCUG_01905	ribonuclease HII	YNL072W RNH201, Ribonuclease H2 catalytic subunit, removes RNA primers during Okazaki fragment synthesis, cooperates with Rad27p nuclease	.	71.28	58.66	55.86	54.14	125.82	191.12	1.57974	0.00728525	0.0116583	.	.	.
VCUG_01906	hypothetical protein	YGR240C PFK1, Alpha subunit of heterooctameric phosphofructokinase involved in glycolysis, indispensable for anaerobic growth, activated by fructose-2,6-bisphosphate and AMP, mutation inhibits glucose induction of cell cycle-related genes,YMR205C PFK2, Beta subunit of heterooctameric phosphofructokinase involved in glycolysis, indispensable for anaerobic growth, activated by fructose-2,6-bisphosp…	.	17.69	8.38	4.28	4.31	170.54	124.82	4.89674	1.02155e-11	5.99278e-11	1.31033	0.0468186	0.416713
VCUG_01907	hypothetical protein	.	.	115.1	131.95	97.18	104.6	21.42	18.31	-2.42074	5.5365e-05	0.000126726	.	.	.
VCUG_01908	hypothetical protein	YGL150C INO80, ATPase that forms a large complex, containing actin and several actin-related proteins, that has chromatin remodeling activity and 3' to 5' DNA helicase activity in vitro, shows similarity to the Snf2p family of ATPases	.	38.1	23.64	59.46	38.97	114.83	71.23	1.09228	0.0243629	0.0353297	.	.	.
VCUG_01909	hypothetical protein	YKL196C YKT6, Vesicle membrane protein v-SNARE with acyltransferase activity	.	13.24	80.52	49.3	79.51	1543.75	1740.39	4.51944	5.349e-15	4.53374e-14	.	.	.
VCUG_01910	hypothetical protein	.	.	5.37	0	0.95	0.52	129.08	157.5	7.7489	6.03139e-18	7.42913e-17	.	.	.
VCUG_01911	hypothetical protein	.	.	0	0	0	0.26	476.49	140.94	10.25	2.84505e-21	5.21876e-20	.	.	.
VCUG_01912	hypothetical protein	.	.	0	0	0	0	0	0	.	.	.	.	.	.
VCUG_01913	hypothetical protein	.	.	8.63	7.86	18.37	18.94	1.6	0.93	-3.87737	3.52228e-06	9.63509e-06	.	.	.
VCUG_01914	hypothetical protein	.	.	0	9.19	11.07	18.38	7.6	4.15	.	.	.	.	.	.
VCUG_01915	hypothetical protein	YMR304W UBP15, Ubiquitin-specific protease that may play a role in ubiquitin precursor processing	.	122.72	76.14	234.02	129.89	4.39	2.31	-5.52566	5.09142e-11	2.71627e-10	.	.	.
VCUG_01916	hypothetical protein	.	.	6.17	0	2.74	1.35	0	0	.	.	.	.	.	.
VCUG_01917	pyrimidine 5'-nucleotidase	YER037W PHM8, Protein of unknown function, expression is induced by low phosphate levels and by inactivation of Pho85p,YGL224C SDT1, Pyrimidine nucleotidase, overexpression suppresses the 6-AU sensitivity of transcription elongation factor S-II, as well as resistance to other pyrimidine derivatives	.	506.42	438.48	215.28	243.78	36738.4	35169	7.12915	1.47779e-25	4.48447e-24	.	.	.
VCUG_01918	hypothetical protein	.	.	36.55	127.01	23.98	63.97	116.21	115.55	.	.	.	.	.	.
VCUG_01919	hypothetical protein	YDL229W SSB1, Cytoplasmic ATPase that is a ribosome-associated molecular chaperone, functions with J-protein partner Zuo1p,YER103W SSA4, Heat shock protein that is highly induced upon stress,YLL024C SSA2, ATP binding protein involved in protein folding and vacuolar import of proteins,YBL075C SSA3, ATPase involved in protein folding and the response to stress, plays a role in SRP-dependent cotrans…	.	2987.53	2774.2	1053.63	631.83	85475.3	89792.1	6.605	1.75713e-16	1.76286e-15	2.02608	0.013799	0.277553
VCUG_01920	hypothetical protein	.	.	0	0	2.06	0.73	1.62	3.9	.	.	.	.	.	.
VCUG_01921	hypothetical protein	.	Y	0	0	1.04	0.71	0.26	0.18	.	.	.	.	.	.
VCUG_01922	hypothetical protein	.	.	0	4.82	0.86	0.95	0	0.6	.	.	.	.	.	.
VCUG_01923	hypothetical protein	.	.	0	0	0	0	0	0	.	.	.	.	.	.
VCUG_01924	hypothetical protein	.	.	19.05	4.73	9.21	6.19	1.93	2.35	-1.6261	0.0262362	0.0377347	.	.	.
VCUG_01925	hypothetical protein	YER066W Hypothetical protein	.	5.17	3.2	6.18	3.78	6.65	12.78	.	.	.	.	.	.
VCUG_01926	hypothetical protein	.	.	20.44	15.22	14.19	14.69	10.44	22.23	.	.	.	.	.	.
VCUG_01927	hypothetical protein	.	.	38.45	22.66	7.24	10.82	28.18	45.49	.	.	.	1.42533	0.0333822	0.368572
VCUG_01928	hypothetical protein	YDR454C GUK1, Guanylate kinase, converts GMP to GDP, required for growth and mannose outer chain elongation of cell wall N-linked glycoproteins	.	14.91	75.88	29.09	47.62	1279.94	1436.84	4.92079	6.66912e-16	6.23297e-15	.	.	.
VCUG_01929	hypothetical protein	.	Y	6.88	25.63	32.35	209.58	28.75	40.46	.	.	.	-2.9008	0.00144099	0.127584
VCUG_01930	hypothetical protein	.	.	8.97	11.13	6.36	10.28	0.4	1.98	-2.84422	0.000807472	0.00154396	.	.	.
VCUG_01931	hypothetical protein	.	.	40.44	71.94	25.69	54.55	4.19	4.17	-3.56332	4.42196e-06	1.19573e-05	.	.	.
VCUG_01932	hypothetical protein	.	.	319.19	696.38	217.81	416.49	635.34	1087.79	.	.	.	.	.	.
VCUG_01933	hypothetical protein	.	.	52.16	52.71	21.8	23.7	1050.62	1174.02	5.44348	4.48145e-16	4.33678e-15	.	.	.
VCUG_01934	acyl-CoA thioesterase II	.	.	29.88	11.12	45.02	28.76	117.44	137.22	2.07141	0.000665164	0.00128637	.	.	.
VCUG_01935	hypothetical protein	YCL043C PDI1, Protein disulfide isomerase, multifunctional protein resident in the endoplasmic reticulum lumen, essential for the formation of disulfide bonds in secretory and cell-surface proteins, unscrambles non-native disulfide bonds,YDR518W EUG1, Protein disulfide isomerase of the endoplasmic reticulum lumen, function overlaps with that of Pdi1p, may interact with nascent polypeptides in the…	Y	704.94	599.3	789.76	712.86	20288.6	24385.5	4.98258	5.27931e-18	6.62068e-17	.	.	.
VCUG_01936	hypothetical protein	.	.	58.72	25.61	59.78	36.5	248.57	173.11	2.32898	4.4465e-05	0.000103695	.	.	.
VCUG_01937	hypothetical protein	.	.	41.27	21.42	87.14	91.35	73.16	30.63	.	.	.	-1.7692	0.0292413	0.364403
VCUG_01938	hypothetical protein	.	.	10.6	28.93	31.32	58.72	33.58	12.57	.	.	.	.	.	.
VCUG_01939	hypothetical protein	YNL263C YIF1, Integral membrane protein required for the fusion of ER-derived COPII transport vesicles with the Golgi, interacts with Yip1p and Yos1p, localizes to the Golgi, the ER, and COPII vesicles	.	253.92	265.44	288.51	338.89	98.77	60.69	-2.07438	0.00259016	0.00447723	.	.	.
VCUG_01940	hypothetical protein	.	.	0	0	0	0	0.88	0.82	.	.	.	.	.	.
VCUG_01941	hypothetical protein	.	.	0	1.46	1.05	3.45	2.1	5.29	.	.	.	.	.	.
VCUG_01942	hypothetical protein	YNL212W VID27, Cytoplasmic protein of unknown function, possibly involved in vacuolar protein degradation, not essential for proteasome-dependent degradation of fructose-1,6-bisphosphatase FBPase, null mutants exhibit normal growth	.	85.69	38.13	137.25	76.41	104.35	37.47	.	.	.	.	.	.
VCUG_01943	hypothetical protein	.	.	80.22	35.39	119.99	24.98	176.18	82.98	.	.	.	.	.	.
VCUG_01944	deoxyhypusine synthase	YHR068W DYS1, Deoxyhypusine synthase, catalyzes formation of deoxyhypusine, the first step in hypusine biosynthesis, triggers posttranslational hypusination of translation elongation factor eIF-5A and regulates its intracellular levels, tetrameric	.	47.79	23.71	48.97	35.16	3.67	1.61	-3.91006	5.80984e-07	1.79179e-06	.	.	.
VCUG_01945	hypothetical protein	YOR157C PUP1, Endopeptidase with trypsin-like activity that cleaves after basic residues	.	615.78	536.23	522.4	420.82	76.06	35.75	-3.10828	2.92405e-06	8.09382e-06	.	.	.
VCUG_01946	hypothetical protein	YGL085W Hypothetical protein	.	125.64	123.48	93.56	79.26	9.82	5.13	-3.59944	4.59467e-08	1.63915e-07	.	.	.
VCUG_01947	hypothetical protein	.	.	594.63	772.54	468.45	967.21	86.59	33.1	-3.94236	1.0742e-06	3.18886e-06	.	.	.
VCUG_01948	hypothetical protein	.	.	9.2	19.4	32.41	46.63	266.96	95.65	2.01131	4.50091e-06	1.21574e-05	-1.26145	0.045481	0.41174
VCUG_01949	hypothetical protein	.	Y	2344.93	1388.55	3208.97	2111.18	34.68	25.03	-6.29347	2.2807e-14	1.82605e-13	.	.	.
VCUG_01950	hypothetical protein	.	.	0	0	0	0	67.56	37.33	9.78407	5.19523e-10	2.39585e-09	.	.	.
VCUG_01951	hypothetical protein	.	Y	11.52	10.72	15.82	27.56	1440.43	886.15	5.55091	1.2956e-22	2.81821e-21	.	.	.
VCUG_01952	hypothetical protein	YKL213C DOA1, WD repeat protein required for ubiquitin-mediated protein degradation, forms complex with Cdc48p, plays a role in controlling cellular ubiquitin concentration, also promotes efficient NHEJ in postdiauxic/stationary phase	.	116.36	74.45	213.39	129.56	43.74	45.83	-1.65425	0.0119194	0.0182883	.	.	.
VCUG_01953	hypothetical protein	.	.	7.47	9.27	26.72	44.54	7.86	2.7	-2.97133	0.00598046	0.00973375	-2.12483	0.00627727	0.211673
VCUG_01954	hypothetical protein	.	.	0	0	1.2	2.11	1.58	1.71	.	.	.	.	.	.
VCUG_01955	hypothetical protein	.	.	0	0	0	0	0	0	.	.	.	.	.	.
VCUG_01956	hypothetical protein	.	.	0	1.92	4.79	0.75	5.49	3.58	.	.	.	.	.	.
VCUG_01957	hypothetical protein	.	.	0	0	3.6	0	0.9	3.45	.	.	.	.	.	.
VCUG_01958	hypothetical protein	.	.	0	0	0	0.26	0	1.32	.	.	.	.	.	.
VCUG_01959	hypothetical protein	.	.	23.84	62.13	35.93	119.71	2.12	1.84	-5.598	3.56277e-07	1.12852e-06	.	.	.
VCUG_01960	hypothetical protein	YOR175C ALE1, Lysophospholipid acyltransferase, partially redundant with Slc1p	.	3.67	4.56	0.98	2.06	3.59	6.82	.	.	.	.	.	.
VCUG_01961	hypothetical protein	.	.	0	0	1.13	10.53	0.56	0.39	.	.	.	.	.	.
VCUG_01962	hypothetical protein	.	.	25.74	35.14	12.55	20.71	0	0.4	-6.11312	1.76064e-05	4.34503e-05	.	.	.
VCUG_01963	hypothetical protein	.	.	129.82	89.22	86.16	64.26	0.44	1.34	-6.17638	2.64289e-14	2.10916e-13	.	.	.
VCUG_01964	hypothetical protein	.	.	0	0	0	0.52	0	0	.	.	.	.	.	.
VCUG_01965	hypothetical protein	.	.	0	0	1.25	0.34	1.89	3.94	2.5778	0.0252346	0.036422	.	.	.
VCUG_01966	hypothetical protein	.	.	0	0	0	0	0	0	.	.	.	.	.	.
VCUG_01967	hypothetical protein	.	Y	0	44.55	11.79	364.75	1.48	1.03	-7.74191	6.17353e-06	1.64049e-05	-2.94984	0.0057855	0.206618
VCUG_01968	hypothetical protein	.	.	7.27	0	14.17	3.54	5.81	8.32	.	.	.	.	.	.
VCUG_01969	hypothetical protein	.	.	10.38	2.25	12.31	4.84	25.6	19.79	1.83534	0.00687528	0.0110816	.	.	.
VCUG_01970	hypothetical protein	.	.	0	0	0	0	2	4.54	6.14227	0.00469319	0.00777349	.	.	.
VCUG_01971	hypothetical protein	.	.	155.41	88.16	306.87	238	1320.87	799.37	2.08426	2.23197e-05	5.43186e-05	.	.	.
VCUG_01972	hypothetical protein	YDR411C DFM1, ER localized derlin-like family member involved in ER stress and homeostasis, not involved in ERAD or substrate retrotranslocation, interacts with CDC48, contains four transmembrane domains and two SHP boxes,YBR201W DER1, Endoplasmic reticulum membrane protein, required for ER-associated protein degradation of misfolded or unassembled proteins, N- and C- termini protrude into the cy…	.	97.95	121.55	205.97	172.77	4192.18	3303.6	4.39798	1.03476e-15	9.526e-15	.	.	.
VCUG_01973	hypothetical protein	.	.	59.22	40.7	95.09	58.01	182.4	124.97	1.21567	0.016627	0.0248747	.	.	.
VCUG_01974	hypothetical protein	.	.	42.23	26.2	12.35	27.79	21939.5	29375.5	10.0487	8.47759e-42	2.08379e-38	.	.	.
VCUG_01975	hypothetical protein	.	.	0	0	0	0.36	90.55	100.24	8.23184	1.43814e-12	9.45175e-12	.	.	.
VCUG_01976	hypothetical protein	.	.	22.77	22.6	23.07	19.34	1885.3	1917.91	6.54975	7.74182e-27	3.17157e-25	.	.	.
VCUG_01977	hypothetical protein	.	.	43.21	35.75	57.46	37.39	524.97	377.79	3.40957	3.44652e-10	1.62462e-09	.	.	.
VCUG_01978	hypothetical protein	.	.	0	1.86	5.97	5.47	144.22	94.16	4.45294	3.26294e-13	2.29151e-12	.	.	.
VCUG_01979	hypothetical protein	.	.	99.45	65.82	64.65	56.56	3064.18	1866.73	5.3099	8.41664e-18	1.00428e-16	.	.	.
VCUG_01980	hypothetical protein	.	.	0	0	0	0	0.81	0.6	.	.	.	.	.	.
VCUG_01981	hypothetical protein	.	.	163.42	98.28	249.06	124.3	145.09	65.64	.	.	.	.	.	.
VCUG_01982	hypothetical protein	.	.	29.07	6.31	27.38	27.01	175.28	67.09	2.12203	5.48028e-05	0.000126011	.	.	.
VCUG_01983	hypothetical protein	.	.	9.56	7.12	4.24	17.02	120.23	65.38	2.68362	2.14162e-06	6.06463e-06	.	.	.
VCUG_01984	hypothetical protein	.	.	5.62	4.19	14.95	13.56	2.25	3.48	-2.12029	0.0310649	0.0441402	.	.	.
VCUG_01985	hypothetical protein	.	.	320.91	497.37	196.23	219.33	235.34	250.17	.	.	.	.	.	.
VCUG_01986	hypothetical protein	.	Y	0	0	0	0.2	0.74	2.19	3.303	0.00669877	0.0108326	.	.	.
VCUG_01987	hypothetical protein	.	.	0	0	0	0.21	0.38	0.53	.	.	.	.	.	.
VCUG_01988	hypothetical protein	.	.	5.19	3.86	21.61	13.02	1.84	0.8	-3.47421	0.000858672	0.0016336	.	.	.
VCUG_01989	isoleucine-tRNA ligase	YBL076C ILS1, Cytoplasmic isoleucine-tRNA synthetase, target of the G1-specific inhibitor reveromycin A	.	135.14	108.03	135.26	75.07	21.22	22.36	-2.04016	0.000147596	0.000313562	.	.	.
VCUG_01990	hypothetical protein	YIR008C PRI1, Subunit of DNA primase, which is required for DNA synthesis and double-strand break repair	.	31.78	48.45	18.51	17.71	5.04	5.06	-1.99725	0.000909365	0.00172604	.	.	.
VCUG_01991	hypothetical protein	.	Y	0	0	0.48	0.13	0.48	0.67	.	.	.	.	.	.
VCUG_01992	hypothetical protein	.	Y	0	0	0.6	0.83	1.2	0	.	.	.	.	.	.
VCUG_01993	hypothetical protein	YNL299W TRF5, Poly A polymerase involved in nuclear RNA quality control based on: homology with Trf4p, genetic interactions with TRF4 mutants, physical interaction with Mtr4p TRAMP subunit, and by direct as..,YOL115W PAP2, Catalytic subunit of TRAMP Trf4/Pap2p-Mtr4p-Air1p/2p, a nuclear poly A polymerase complex involved in RNA quality control	.	0	2.99	5.34	3.62	16.4	18.12	2.17593	0.000497365	0.000981159	.	.	.
VCUG_01994	hypothetical protein	.	Y	0	0	0	0.21	0.38	0.53	.	.	.	.	.	.
VCUG_01995	hypothetical protein	.	.	86.36	144.44	230.33	557.06	133.42	85.47	.	.	.	-1.80845	0.019703	0.328653
VCUG_01996	hypothetical protein	YIL068C SEC6, Essential 88kDa subunit of the exocyst complex, which mediates polarized targeting of secretory vesicles to active sites of exocytosis, dimeric form of Sec6p interacts with Sec9p in vitro and inhibits t-SNARE assembly	.	50.86	30.5	51.66	31.76	3.39	4.26	-3.19581	4.19047e-07	1.3138e-06	.	.	.
VCUG_01997	hypothetical protein	.	.	38.34	48.76	15.72	24.76	123.88	153.54	2.50749	0.00013726	0.000293633	.	.	.
VCUG_01998	tRNA pseudouridine synthase B	YLR175W CBF5, Pseudouridine synthase catalytic subunit of box H/ACA small nucleolar ribonucleoprotein particles snoRNPs, acts on both large and small rRNAs and on snRNA U2	.	63.49	87.05	55.27	55.14	112.47	91.31	.	.	.	.	.	.
VCUG_01999	hypothetical protein	.	.	0	0	0.63	0.35	9.45	13.38	4.93221	4.75948e-08	1.69302e-07	.	.	.
VCUG_02000	DNA polymerase (pol2)	YNL102W POL1, Catalytic subunit of the DNA polymerase I alpha-primase complex, required for the initiation of DNA replication during mitotic DNA synthesis and premeiotic DNA synthesis	.	38.24	19.88	25.02	15.58	7.04	9.63	-1.07771	0.0143644	0.0216745	.	.	.
VCUG_02001	hypothetical protein	.	.	0	8.09	2.17	10.13	5.43	19.66	.	.	.	.	.	.
VCUG_02002	hypothetical protein	.	.	10.09	37.58	9.39	33.95	6.73	6.87	-2.08117	0.0216538	0.0315502	.	.	.
VCUG_02003	hypothetical protein	.	.	14.4	5.96	13.19	19.23	18.55	21.83	.	.	.	.	.	.
VCUG_02004	hypothetical protein	YML069W POB3, Subunit of the heterodimeric FACT complex Spt16p-Pob3p, which facilitates RNA Pol II transcription elongation through nucleosomes by destabilizing and then reassembling nucleosome structure, interacts with DNA polymerase alpha Pol1p	.	249.47	281.27	177.24	126.74	524.31	706.58	2.08099	0.00444531	0.00740784	.	.	.
VCUG_02005	hypothetical protein	.	.	0	6.54	0.58	1.28	105.88	86.15	5.95613	1.10041e-12	7.33008e-12	.	.	.
VCUG_02006	hypothetical protein	.	.	0	0	0	0.1	0.36	0.62	.	.	.	.	.	.
VCUG_02007	hypothetical protein	YJL091C GWT1, Protein involved in the inositol acylation of glucosaminyl phosphatidylinositol GlcN-PI to form glucosaminylacylphosphatidylinositol GlcNacylPI, an intermediate in the biosynthesis of glycosylphosphatidylinositol GPI anchors	.	6.27	12.46	21.41	20.87	8.36	8.83	.	.	.	.	.	.
VCUG_02008	hypothetical protein	.	.	105.64	134.37	42.14	70.34	416.47	444.49	2.6342	4.31191e-05	0.000100844	.	.	.
VCUG_02009	small GTP-binding protein domain	YPL093W NOG1, Putative GTPase that associates with free 60S ribosomal subunits in the nucleolus and is required for 60S ribosomal subunit biogenesis, constituent of 66S pre-ribosomal particles, member of the ODN family of nucleolar G-proteins	.	168.57	128.54	121.28	70.86	3060.86	4270.38	5.44993	4.44553e-17	4.7926e-16	.	.	.
VCUG_02010	hypothetical protein	.	.	101.74	512.24	70.86	283.4	790.84	463.46	1.23548	0.0309465	0.0440199	.	.	.
VCUG_02011	hypothetical protein	.	.	0	2.05	1.83	1.71	5.98	6.53	1.86393	0.0111529	0.0172522	.	.	.
VCUG_02012	hypothetical protein	.	.	0	0	3.34	5.97	1.25	3.49	.	.	.	.	.	.
VCUG_02013	hypothetical protein	.	.	9.38	9.31	7.48	108.36	0	0.29	-8.54866	1.15314e-05	2.93114e-05	-3.14079	0.024523	0.344992
VCUG_02014	hypothetical protein	.	.	20.38	18.07	24.52	13.98	3.1	4.23	-2.12051	0.000166507	0.000349807	.	.	.
VCUG_02015	small GTP-binding protein domain	YDR385W EFT2, Elongation factor 2 EF-2, also encoded by EFT1,YOR133W EFT1, Elongation factor 2 EF-2, also encoded by EFT2	.	1052.43	682.64	628.2	279.05	58.74	20.61	-3.42151	3.16355e-07	1.01382e-06	.	.	.
VCUG_02016	hypothetical protein	.	.	0	8.01	3.81	3.41	0	0	-6.30682	0.0405178	0.0562671	.	.	.
VCUG_02017	hypothetical protein	.	.	23.99	11.48	37.21	61.81	10.42	0.4	-3.54254	0.00417092	0.00699803	-1.95185	0.0351052	0.372668
VCUG_02018	diphthine synthase	YLR172C DPH5, Methyltransferase required for synthesis of diphthamide, which is a modified histidine residue of translation elongation factor 2 Eft1p or Eft2p, not essential for viability, GFP-Dph5p fusion protein localizes to the cytoplasm	.	56.67	87.2	37.18	73.9	95.41	91.15	.	.	.	.	.	.
VCUG_02019	hypothetical protein	YLL026W HSP104, Heat shock protein that cooperates with Ydj1p Hsp40 and Ssa1p Hsp70 to refold and reactivate previously denatured, aggregated proteins,YDR258C HSP78, Oligomeric mitochondrial matrix chaperone that cooperates with Ssc1p in mitochondrial thermotolerance after heat shock, prevents the aggregation of misfolded matrix proteins, component of the mitochondrial proteolysis system	.	217.86	147.23	132.85	72.63	11119.2	8124.98	6.66747	5.02696e-22	9.96473e-21	.	.	.
VCUG_02020	aspartate-tRNA ligase	.	.	228.82	243.5	253.24	156.67	199.58	170.39	.	.	.	.	.	.
VCUG_02021	hypothetical protein	.	.	0	0	0	0	20.71	9.36	7.97074	5.91435e-06	1.57502e-05	.	.	.
[truncated: 776 more rows]
