# Supplementary material for: Contrasting host–pathogen interactions and genome evolution in two generalist and specialist microsporidian pathogens of mosquitoes
Source: Nat Commun. 2015 May 13;6:7121. doi: 10.1038/ncomms8121 (PMC4435813; doi:10.1038/ncomms8121)
Supplement: Supplementary Data 5 — Conservation of core meiotic genes across microsporidia genomes. [file ncomms8121-s6.xls]

## Sheet: Sheet1
Supplementary Data 5. Conservation of core meiotic genes across microsporidia genomes
Gene	SPO11	HOP1	HOP2	MND1	REC8	RAD21/MCD1	DMC1	RAD51	MSH4	MSH5	MSH2	MSH6
S. cerevisiae	YHL022C	YIL072W	YGL033W	YGL183C	YPR007C	YDL003W	YER179W	YER095W	YFL003C	YDL154W	YOL090W	YDR097C
A. algerae	H312_01085; H312_01089	H312_02178	H312_00743	H312_01474	-	-	H312_01180	H312_03150	H312_01012	H312_03128	H312_00255	H312_01018
A. locustae	ALOC1088	ALOC156	-	ALOC2209	-	-	ALOC1237	ALOC1016	ALOC713	ALOC906	ALOC2030	-
E. aedis	EDEG_02480	EDEG_03375	EDEG_02519	EDEG_01364; EDEG_03123	-	-	-	EDEG_00684	EDEG_02403	EDEG_02514	EDEG_04058	EDEG_02460
E. cuniculi	ECU04_1110	ECU02_0890	ECU01_0960	ECU10_1600	-	-	-	ECU11_0820	-	-	ECU03_0540	ECU10_0710
E. intestinalis	Eint_041090	Eint_020840	Eint_010870	Eint_101570	-	-	-	Eint_110690	-	-	Eint_030450	Eint_100660
E. bienusi	-	-	EBI_26418	EBI_24023; EBI_24413; EBI_24760; EBI_24774; EBI_25514; EBI_25662; EBI_25913; EBI_26185; EBI_26553; EBI_26896; EBI_26940; EBI_27265; EBI_27318; EBI_27611	-	-	-	EBI_22583	-	-	EBI_24871	EBI_26134
N. parisii ERTm1	NEPG_01692	-	-	NEPG_00016	-	NEPG_00917	-	NEPG_00390	-	-	NEPG_01289	NEPG_02026
N. parisii ERTm3	NERG_00716	-	-	NERG_02505	-	NERG_00274	-	NERG_01652	-	-	NERG_01382	NERG_01989
N. sp1 ERTm2	NEQG_00915	-	-	NEQG_02295	-	NEQG_00323	-	NEQG_01304	-	-	NEQG_01660	NEQG_01921
N. ceranae	NCER_101961	NCER_101330	NCER_101844	NCER_102058	-	-	NCER_100491	NCER_100414	NCER_101333	NCER_100478; NCER_100479	NCER_100600	NCER_101770
S. lophii	SLOPH_1485	SLOPH_1425; SLOPH_2625	-	SLOPH_1362	-	-	SLOPH_2223	SLOPH_303	SLOPH_1372	SLOPH_2612	SLOPH_284	SLOPH_2613
T. hominis	THOM_2627	THOM_2996; THOM_2997	THOM_1118	THOM_0475	-	-	THOM_1138	THOM_2061	THOM_1300	THOM_1865	THOM_2653; THOM_2655	THOM_0558
V. culicis	VCUG_01483	VCUG_02610	VCUG_02261	VCUG_01234	-	-	VCUG_02488	VCUG_01109	VCUG_02604	VCUG_00386	VCUG_02338	VCUG_00115
V. corneae	VICG_00787	VICG_01992	VICG_01202	VICG_00766	-	-	-	VICG_00242	-	VICG_00104	VICG_01257	VICG_00054
