# Supplementary material for: Contrasting host–pathogen interactions and genome evolution in two generalist and specialist microsporidian pathogens of mosquitoes
Source: Nat Commun. 2015 May 13;6:7121. doi: 10.1038/ncomms8121 (PMC4435813; doi:10.1038/ncomms8121)
Supplement: Supplementary Data 6 — Expression values of Ae. aegypti RNA-Seq samples. [file ncomms8121-s7.xls]

## Sheet: aedes_annots_fpkm_new_DE.3.txt
Supplementary Data 6. Expression values of Ae. aegypti RNA-Seq samples. Gene names and mappings to GO terms, KEGG pathways, and ImmunoDB are also included. Sample names are listed as sample number followed by (C)ontrol/(I)nfected and replicate number. Sample values are TMM-normalized FPKM. For each differential expression comparison, log fold change (logFC), p-value (P) and q-value (Q) are shown …
Gene	Gene name	GO terms	KEGG pathways	ImmunoDB mapping	sample1C_1	sample1C_2	sample1I_1	sample1I_2	sample2C_1	sample2C_2	sample2I_1	sample2I_2	sample3C_1	sample3C_2	sample3I_1	sample3I_2	sample4C_1	sample4C_2	sample4I_1	sample4I_2	sample5C_1	sample5C_2	sample5I_1	sample5I_2	1C_v_1I_logFC	1C_v_1I_P	1C_v_1I_Q	2C_v_2I_logFC	2C_v_2I_P	2C_v_2I_Q	3C_v_3I_logFC	3C_v_3I_P	3C_v_3I_Q	4C_v_4I_logFC	4C_v_4I_P	4C_v_4I_Q	5C_v_5I_logFC	5C_v_5I_P	5C_v_5I_Q
AAEL000001	bystin	GO:0022008,GO:0005634	.	.	5.46	3.81	4.92	2.94	26.12	22.74	20.53	16.52	16.71	16.53	15.42	15.35	5.41	22.98	13.19	23.17	20.41	18.78	6.81	30.42	.	.	.	.	.	.	.	.	.	.	.	.	.	.	.
AAEL000002	hypothetical protein	.	.	.	0	0	0	0	0.76	0	0.31	0.5	0.3	0.35	0.28	0.45	0	0	0	0	0	0	0	0	.	.	.	.	.	.	.	.	.	.	.	.	.	.	.
AAEL000003	conserved hypothetical protein	GO:0004672,GO:0006122,GO:0005739	.	.	5.96	5.56	9.55	8.24	12.46	9.47	11.01	10.29	12.21	9.83	12.26	10.76	8.79	14.1	12.63	14.05	18.16	10.02	8.11	11.95	.	.	.	.	.	.	.	.	.	.	.	.	.	.	.
AAEL000004	glycosyltransferase	GO:0006506,GO:0031227,GO:0000030	ko00563|Glycosylphosphatidylinositol(GPI)-anchor biosynthesis	.	12.8	7.9	13.27	12	13.08	16.36	14.04	15.34	16.4	16.95	15.51	18.48	26.29	57.07	30.71	43.91	15.67	33.83	25.98	20.05	.	.	.	.	.	.	.	.	.	.	.	.	.	.	.
AAEL000005	hypothetical protein	GO:0003676,GO:0005634,GO:0008270	.	.	4.15	3.88	3.03	2.92	10.21	12.52	10.39	8.72	16.86	16.22	13.75	11.78	1.56	3.23	1.28	2.82	3.24	6.11	1.97	6.34	.	.	.	.	.	.	.	.	.	.	.	.	.	.	.
AAEL000006	phosphoenolpyruvate carboxykinase	GO:0006094,GO:0005525,GO:0016301,GO:0016310,GO:0004613,GO:0005739	ko00010|Glycolysis / Gluconeogenesis;ko00020|Citrate cycle (TCA cycle);ko00620|Pyruvate metabolism;ko03320|PPAR signaling pathway;ko04068|FoxO signaling pathway;ko04151|PI3K-Akt signaling pathway;ko04152|AMPK signaling pathway;ko04910|Insulin signaling pathway;ko04920|Adipocytokine signaling pathway;ko04964|Proximal tubule bicarbonate reclamation	.	242.36	290.14	223.15	99.09	17.58	12.78	13.79	16.89	144.65	183.01	115.9	204.16	55.02	58.83	59.96	115.15	22.45	18.02	57.75	57.45	.	.	.	.	.	.	.	.	.	.	.	.	.	.	.
AAEL000007	conserved hypothetical protein	.	.	.	0.03	0	0	0	0.02	0	0.03	0	0.02	0	0.03	0	0	0	0	0	0	0	0.06	0	.	.	.	.	.	.	.	.	.	.	.	.	.	.	.
AAEL000008	WD and tetratricopeptide repeat protein	GO:0010891,GO:0005975,GO:0009269,GO:0006629	.	.	12.44	7.07	10.3	4.63	11.5	5.5	9.34	4.86	13.12	5.29	9.57	4.71	5.28	2.48	4.71	2.93	6.14	3.83	6.91	3.7	.	.	.	.	.	.	.	.	.	.	.	.	.	.	.
AAEL000009	hypothetical protein	.	.	.	0	0	0	0	1.48	1.65	2.61	0.91	2.39	1.09	2.02	1.33	0	0	0	0	0	0	0.07	0	.	.	.	.	.	.	.	.	.	.	.	.	.	.	.
AAEL000010	ribosomal protein L36, putative	GO:0003735,GO:0005811,GO:0022625,GO:0006412	ko03010|Ribosome	.	1565.95	5541.16	1460.68	6244.91	2416.04	5930.8	1971.43	6168.46	1217.17	3980.48	1177.56	4772.7	1510.36	6320.45	1448.55	6838.03	2245.55	7109.83	1432.96	8008.94	.	.	.	.	.	.	.	.	.	.	.	.	.	.	.
AAEL000011	conserved hypothetical protein	.	.	.	0.06	0	0.12	0	0.04	0.13	0.06	0.14	0.04	0	0.04	0	0.04	0.08	0.06	0	0.02	0	0.1	0.07	.	.	.	.	.	.	.	.	.	.	.	.	.	.	.
AAEL000012	gustatory receptor Gr6	.	.	.	0	0	0	0	0.06	0.14	0	0	0.04	0	0.02	0	0.06	0	0.04	0	0.04	0.08	0	0.11	.	.	.	.	.	.	.	.	.	.	.	.	.	.	.
AAEL000013	peptidyl-prolyl cis-trans isomerase (cyclophilin)	GO:0044763,GO:0006457,GO:0044424,GO:0050794,GO:0003755,GO:0000413	.	.	7.23	6.62	7.02	4.76	7.13	10.29	6.7	8.86	7.45	10.71	7.02	10.69	5.72	9.44	6.3	9.21	8.15	8.53	4.98	7.43	.	.	.	.	.	.	.	.	.	.	.	.	.	.	.
AAEL000014	cyclic-nucleotide-gated cation channel	GO:0016021,GO:0006811,GO:0055085,GO:0005221	.	.	0	0	0.03	0	0.24	0.27	0.25	0.15	1.2	0.55	0.97	0.29	0.01	0.04	0.01	0	0.11	0	0.01	0	.	.	.	.	.	.	.	.	.	.	.	.	.	.	.
AAEL000015	PHD finger transcription factor	GO:0000785,GO:0007560,GO:0003677	.	.	14.36	8.45	9.3	7.42	5.66	4.35	5.52	3.56	7.88	5.29	6.63	3.58	6	5.33	5.63	3.9	5.8	6.06	7	4.42	.	.	.	.	.	.	.	.	.	.	.	.	.	.	.
AAEL000016	UPF0483 protein AAEL000016	.	.	.	9.3	8.86	10.03	8.54	34.4	29.35	28.27	24.06	24.15	24.14	19.31	21.4	15.67	29.27	19.64	21.16	40.32	24.35	15.42	31.56	.	.	.	.	.	.	.	.	.	.	.	.	.	.	.
AAEL000017	hypothetical protein	.	.	.	0.48	0.19	0.11	0	0.25	0	0.17	0.11	0.26	0	0.1	0.16	0.21	0.2	0.06	0.16	0	0	0.19	0	.	.	.	.	.	.	.	.	.	.	.	.	.	.	.
AAEL000018	conserved hypothetical protein	.	.	.	0	0	0	0	0	0	0	0	0	0	0	0	0	0	0	0	0	0	0	0	.	.	.	.	.	.	.	.	.	.	.	.	.	.	.
AAEL000019	conserved hypothetical protein	.	.	.	0	0.74	0	2.22	19.83	196.57	265.45	4400.02	3.07	29.76	38.71	817.07	0	0.38	0	0.6	0.24	0.7	0.12	1.34	.	.	.	4.10134	4.99202e-05	0.00703065	4.57925	7.2605e-05	0.0083368	.	.	.	.	.	.
AAEL000020	conserved hypothetical protein	.	.	.	27.08	22.65	22.46	21.39	8.88	10.27	8.37	10.62	9.74	12.54	10.39	12.9	12.81	20.55	16.23	18.36	9.46	13.33	10.78	20.27	.	.	.	.	.	.	.	.	.	.	.	.	.	.	.
AAEL000021	conserved hypothetical protein	.	.	.	0.29	0.22	0.31	0	0.05	0	0.02	0	0.26	0.09	0.09	0.28	12.79	2.22	3.72	4.96	0.95	1.34	2.52	3.65	.	.	.	.	.	.	.	.	.	.	.	.	.	.	.
AAEL000022	conserved hypothetical protein	GO:0000502	.	.	23.44	32.02	20.74	23.48	9.98	10.81	9.06	19.48	7.86	14.03	8.06	18.32	12.73	40.28	20.47	40.01	18.91	57.99	37.01	33.49	.	.	.	.	.	.	.	.	.	.	.	.	.	.	.
AAEL000023	hypothetical protein	.	.	.	0.05	0	0	0	0.81	1.29	0.84	0.87	0.87	1.15	1.12	1.4	0.03	0	0	0	0	0	0	0	.	.	.	.	.	.	.	.	.	.	.	.	.	.	.
AAEL000024	dopachrome-conversion enzyme (DCE), putative	GO:0006583,GO:0004167,GO:0042435,GO:0005576,GO:0048066	.	.	0.56	1.95	3.01	2.94	9.91	21.75	14.99	34.61	3.7	21.36	27.07	96.71	6.39	4.33	2.43	5.57	7	13.9	9.3	10.33	.	.	.	.	.	.	2.39929	0.00925373	0.253769	.	.	.	.	.	.
AAEL000025	phosphoenolpyruvate carboxykinase	GO:0006094,GO:0005525,GO:0016301,GO:0016310,GO:0004613,GO:0005739	ko00010|Glycolysis / Gluconeogenesis;ko00020|Citrate cycle (TCA cycle);ko00620|Pyruvate metabolism;ko03320|PPAR signaling pathway;ko04068|FoxO signaling pathway;ko04151|PI3K-Akt signaling pathway;ko04152|AMPK signaling pathway;ko04910|Insulin signaling pathway;ko04920|Adipocytokine signaling pathway;ko04964|Proximal tubule bicarbonate reclamation	.	133.89	73.74	55.14	40.63	4.08	7.47	2.76	10.53	3.32	5.64	3.24	9.33	1204.41	1059.85	1470.97	1191.91	149.66	181.67	746.87	965.28	.	.	.	.	.	.	.	.	.	.	.	.	2.30902	0.0180918	0.529264
AAEL000026	dynein light chain, putative	.	.	.	1.24	1.04	1.71	0.94	4.68	9.92	3.96	7.53	7.46	18.36	6.66	10.48	3.59	10.09	3.35	9.58	2.03	8.27	2.91	1.89	.	.	.	.	.	.	.	.	.	.	.	.	.	.	.
AAEL000027	conserved hypothetical protein	.	.	.	0	0	0	0	0	0	0	0	0	0	0	0	0	0	0	0	0	0	0	0	.	.	.	.	.	.	.	.	.	.	.	.	.	.	.
AAEL000028	Clip-Domain Serine Protease family B.	GO:0008236	.	CLIPB34	3.71	3.46	12.01	9.28	104.47	62.2	180.2	146.01	38.34	31.72	122.17	111.79	126.52	53.14	130.68	96.24	219.31	110.54	248.15	138.04	1.63561	0.0136268	0.451592	.	.	.	1.72566	0.0144006	0.338475	.	.	.	.	.	.
AAEL000029	dopachrome-conversion enzyme (DCE), putative	GO:0006583,GO:0004167,GO:0042435,GO:0005576,GO:0048066	.	.	0.87	0.62	1.2	1.11	0.25	0.13	0.16	0	0	0	0.02	0.05	21.81	7.39	14.79	12.28	18.89	3.49	7.67	1.9	.	.	.	.	.	.	.	.	.	.	.	.	.	.	.
AAEL000030	Clip-domain serine protease, putative	GO:0016787	.	.	0.48	0	0.31	0	7.76	8.65	11.55	10.43	6.13	5.64	11.06	9.01	7.2	7.43	5.54	12.92	16.27	11.24	5.05	9.06	.	.	.	.	.	.	.	.	.	.	.	.	.	.	.
AAEL000031	conserved hypothetical protein	.	.	.	0	0	0	0	0	0	0.02	0	0	0	0	0	0	0	0	0	0	0	0	0	.	.	.	.	.	.	.	.	.	.	.	.	.	.	.
AAEL000032	40S ribosomal protein S6	GO:0005840,GO:0003735,GO:0006412	ko03010|Ribosome;ko04066|HIF-1 signaling pathway;ko04150|mTOR signaling pathway;ko04151|PI3K-Akt signaling pathway;ko04910|Insulin signaling pathway;ko05205|Proteoglycans in cancer	.	1855.26	2011.83	1710.76	1889.34	3540.05	3044.84	2858.52	2456.94	1373.68	1534.45	1447.15	1895.94	2329.36	2766.99	2209.3	2660.63	3503.61	2874.49	1918.05	3650.74	.	.	.	.	.	.	.	.	.	.	.	.	.	.	.
AAEL000033	conserved hypothetical protein	GO:0016180,GO:0032039	.	.	1.96	1.35	2.02	2.75	5.43	7.91	5.52	5.12	9.89	8.94	7.43	6.69	2.48	4.86	2.56	4.82	2.72	4.26	2.25	2.89	.	.	.	.	.	.	.	.	.	.	.	.	.	.	.
AAEL000034	meiotic recombination repair protein 11 (mre11)	GO:0090305,GO:0006289,GO:0003729,GO:0007126,GO:0016233,GO:0004519,GO:0031572,GO:0071011,GO:0030145,GO:0006302,GO:0000398,GO:0051124,GO:0007283,GO:0071013,GO:0004527	ko03440|Homologous recombination;ko03450|Non-homologous end-joining	.	1.84	0.9	1.83	1.05	5.18	4.66	5.97	4.05	7.65	4.9	7.43	4.53	1.9	1.89	2.28	2.08	2.02	0.84	1.72	0.82	.	.	.	.	.	.	.	.	.	.	.	.	.	.	.
AAEL000035	odorant binding protein OBP57	.	.	.	0	0	0	0	0.09	0	0	0	0	0	0	0	0.19	0	0.21	0.3	0.12	0	0.12	0.68	.	.	.	.	.	.	.	.	.	.	.	.	.	.	.
AAEL000036	hypothetical protein	.	.	.	0	0	0.07	0	0	0	0	0	0	0.08	0	0	0.23	0.09	0	0	0.41	3.29	0.63	0	.	.	.	.	.	.	.	.	.	.	.	.	.	.	.
AAEL000037	Clip-Domain Serine Protease family B.	GO:0008233	.	CLIPB35	0.28	0	0.47	0.68	27.36	17.5	53.65	66.65	13.31	32.33	101.07	101.78	20.6	9.27	21.12	20.51	19.55	7.1	20.07	17.45	.	.	.	1.21672	0.0181529	0.526516	2.42387	0.00488831	0.1675	.	.	.	.	.	.
AAEL000038	Clip-Domain Serine Protease family B.	GO:0008236	.	CLIPB6-B36	0.99	0.7	1.91	1.68	8.29	6.18	8.89	8.23	6.88	4.86	9.41	6.73	4.59	5.47	7.52	5.3	12.94	11.42	17.04	8.61	.	.	.	.	.	.	.	.	.	.	.	.	.	.	.
AAEL000039	conserved hypothetical protein	.	.	.	0	0	0	0	0	0	0	0	0	0	0	0	0	0	0	0	0.03	0	0	0	.	.	.	.	.	.	.	.	.	.	.	.	.	.	.
AAEL000040	elastase, putative	GO:0003824	.	.	0.19	0.34	0.07	0.26	7.12	6.94	8.31	10.84	6.72	6.98	18.68	16.67	5.56	1.66	4.21	3.74	7.31	1.51	2.39	1.4	.	.	.	.	.	.	1.42412	0.0144392	0.338619	.	.	.	.	.	.
AAEL000041	forkhead box protein (AaegFOXM2)	GO:0016199,GO:0009888,GO:0000122,GO:0045665,GO:0035058,GO:0005667,GO:0009792,GO:0051090,GO:0003705,GO:0043565,GO:0007380,GO:0002052,GO:0045944,GO:0003690,GO:0009953,GO:0007346,GO:0048665,GO:0008134,GO:0045787,GO:0008301	.	.	0	0	0	0	0.05	0.12	0.04	0	0	0	0.02	0.04	0.06	0.05	0.09	0.09	0.21	0.47	0.65	0	.	.	.	.	.	.	.	.	.	.	.	.	.	.	.
AAEL000042	conserved hypothetical protein	GO:0000398,GO:0071011,GO:0000166	.	.	1.86	0.96	1.16	1.6	1.97	1.93	2.96	2.64	3.92	3.08	3.43	2.5	1.45	3.36	2.55	2.4	3.72	3.27	2.53	2.89	.	.	.	.	.	.	.	.	.	.	.	.	.	.	.
AAEL000043	gustatory receptor 64e, putative	GO:0016021,GO:0050916,GO:0050912,GO:0008527	.	.	0	0	0	0	0.17	0	0.23	0	0.11	0.05	0.17	0	0.03	0.06	0.07	0	0.45	0.08	0.52	0.23	.	.	.	.	.	.	.	.	.	.	.	.	.	.	.
AAEL000044	ornithine decarboxylase	GO:0006596,GO:0003824	.	.	346.11	342.36	324.41	379.31	14.7	16.5	12.95	35.4	14.1	6.67	20.19	18.75	67.51	30.83	50.6	55.36	8.12	6.41	92.72	9.35	.	.	.	.	.	.	.	.	.	.	.	.	3.22083	0.00745787	0.288099
AAEL000045	NMDA receptor glutamate-binding chain	GO:0016021	.	.	10.81	8.28	15.18	11.61	5.55	0.34	5.13	1.38	1.59	1.42	2.92	7.59	2.93	4.52	8.15	1.74	3.84	0	4.98	2.28	.	.	.	.	.	.	1.48991	0.0103532	0.269571	.	.	.	.	.	.
AAEL000046	conserved hypothetical protein	GO:0005730,GO:0035214,GO:0007000,GO:0030307,GO:0008284,GO:0043066,GO:0045572	.	.	6.86	7.36	5.62	6.54	17.71	24.44	12.74	14.03	15.24	18.75	12.81	17.52	7.57	26.43	12.14	18.93	14.65	11.89	7.95	18.56	.	.	.	.	.	.	.	.	.	.	.	.	.	.	.
AAEL000047	conserved hypothetical protein	.	.	.	0	0	0	0	0	0	0	0	0	0	0	0	0	0	0	0	0	0	0	0	.	.	.	.	.	.	.	.	.	.	.	.	.	.	.
AAEL000048	gustatory receptor Gr4	GO:0016021,GO:0050912,GO:0008527	.	.	0	0	0	0	0.17	0.21	0.35	0.38	0.25	0.11	0.36	0.1	0.06	0	0.07	0	0.25	0	0.08	0.23	.	.	.	.	.	.	.	.	.	.	.	.	.	.	.
AAEL000049	three prime repair exonuclease 1, putative	GO:0003676,GO:0004527	.	.	38.15	55.03	40.38	54.91	7.48	8.19	9.37	15.5	9.71	18.57	11.57	21.49	15.9	26.02	15.15	20.45	12.96	21.38	21.51	13.49	.	.	.	.	.	.	.	.	.	.	.	.	.	.	.
AAEL000050	conserved hypothetical protein	GO:0035206	.	.	22.54	22.02	29.22	28.4	8.03	10.61	8.67	14.71	11.65	13.72	11.21	14.63	10.23	19.18	17.05	20.45	4.26	10.77	15.34	42.5	.	.	.	.	.	.	.	.	.	.	.	.	1.77029	0.0266078	0.670319
AAEL000051	odorant binding protein OBP3	GO:0005549	.	.	0	0	0	0	0.11	0	0	0.28	0.26	0	0.55	0	0	0	0	0	0	0	0	0	.	.	.	.	.	.	.	.	.	.	.	.	.	.	.
AAEL000052	conserved hypothetical protein	.	.	.	0	0	0	0	0	0	0	0	0	0	0	0	0	0	0	0	0	0	0	0	.	.	.	.	.	.	.	.	.	.	.	.	.	.	.
AAEL000053	myotubularin	GO:0008138,GO:0016311	.	.	0.41	0.22	0.45	0.33	5.15	5.21	4.86	3.19	13.8	9.76	9.07	5.99	0.24	0.19	0.1	0.23	0.69	0.78	0.14	0.26	.	.	.	.	.	.	.	.	.	.	.	.	.	.	.
AAEL000054	mixed-lineage leukemia protein, mll	GO:0007411,GO:0008340,GO:0005700,GO:0008270,GO:0008354,GO:0008023,GO:0044665,GO:0018024,GO:0032968,GO:0004362,GO:2001020,GO:0044212,GO:0045454,GO:0001666,GO:0043565,GO:0051568,GO:0008157,GO:0043966,GO:0005875,GO:0004791,GO:0003700,GO:0042803,GO:0003682,GO:0006979,GO:0005739	ko00310|Lysine degradation;ko05202|Transcriptional misregulation in cancer	.	1.68	1.67	1.79	1.29	2.65	3	2.92	2.58	3.57	3.12	3.36	2.07	2.13	1.18	1.48	1.3	2.4	1.63	2.1	1.96	.	.	.	.	.	.	.	.	.	.	.	.	.	.	.
AAEL000055	conserved hypothetical protein	.	.	.	42.08	29.69	27.6	28.43	7.42	10.13	8.47	19.09	15.79	16.68	13.66	19.28	8.93	11.14	8.92	13.94	7.27	12.83	9.16	17.6	.	.	.	.	.	.	.	.	.	.	.	.	.	.	.
AAEL000056	conserved hypothetical protein	.	.	.	0	0	0	0	0	0	0	0	0	0	0	0	0	0	0	0	0	0	0	0	.	.	.	.	.	.	.	.	.	.	.	.	.	.	.
AAEL000057	Toll-like receptor	GO:0050896	.	TOLL5B	0	0	0.02	0	0	0.1	0.02	0	0.13	0.11	0.14	0.18	0	0	0	0.05	0	0.04	0.04	0	.	.	.	.	.	.	.	.	.	.	.	.	.	.	.
AAEL000058	hypothetical protein	.	.	.	0	0	0.04	0	0.04	0	0	0.06	0	0	0	0.04	0	0	0	0	0.03	0	0	0.09	.	.	.	.	.	.	.	.	.	.	.	.	.	.	.
AAEL000059	Clip-Domain Serine Protease family B. Protease homologue.	GO:0016787	.	CLIPB19	0	0	0.06	0.23	9.73	10.41	27.53	37.25	2.18	4.56	18.76	17.12	0.85	1	1.96	2.07	3.93	2.09	3.4	4.8	.	.	.	1.58818	0.00157956	0.0983333	2.66689	7.9975e-05	0.00896632	.	.	.	.	.	.
AAEL000060	gustatory receptor Gr7	GO:0033041,GO:0050912,GO:0034289,GO:0009731,GO:0051594,GO:0050916,GO:0007637	.	.	0	0	0	0	0	0	0.02	0	0	0	0	0	0.03	0	0	0	0.04	0.08	0	0	.	.	.	.	.	.	.	.	.	.	.	.	.	.	.
AAEL000061	hypothetical protein	.	.	.	0.25	0	0	0.99	0.55	1.12	2.11	1.85	0.2	2.86	0.5	1	0.06	0.34	0.06	0	0.07	0.42	0	0	.	.	.	.	.	.	.	.	.	.	.	.	.	.	.
AAEL000062	adenylate cyclase	GO:0001582,GO:0035556,GO:0009744,GO:0016021,GO:0004016,GO:0010353,GO:0031000,GO:0000166,GO:0006171	ko00230|Purine metabolism;ko04015|Rap1 signaling pathway;ko04020|Calcium signaling pathway;ko04022|cGMP-PKG signaling pathway;ko04024|cAMP signaling pathway;ko04062|Chemokine signaling pathway;ko04114|Oocyte meiosis;ko04261|Adrenergic signaling in cardiomyocytes;ko04270|Vascular smooth muscle contraction;ko04540|Gap junction;ko04611|Platelet activation;ko04713|Circadian entrainment;ko04720|Long-t…	.	0.81	0.29	0.77	0.49	3.28	1.4	2.67	1.78	0.83	0.49	1.48	1.29	0.83	0.78	1.48	0.97	2.04	1.08	0.82	2.74	.	.	.	.	.	.	.	.	.	.	.	.	.	.	.
AAEL000063	conserved hypothetical protein	.	.	.	0	0	0	0	0.02	0	0	0	0	0	0	0	0	0	0	0	0.09	0.06	0	0	.	.	.	.	.	.	.	.	.	.	.	.	.	.	.
AAEL000064	dopachrome-conversion enzyme (DCE) isoenzyme, putative	GO:0004167,GO:0042435,GO:0042438,GO:0005576,GO:0048066	.	.	2.78	1.29	1.4	3.49	22.59	40.1	46.31	79.59	22.19	32.9	79.13	105.93	215.97	258.09	194.51	418.18	39.44	44.9	56.84	28.03	.	.	.	.	.	.	1.7856	0.0189804	0.386887	.	.	.	.	.	.
AAEL000065	conserved hypothetical protein	GO:0005488	.	.	1.77	0.79	1.63	0.7	3.37	2.82	3.08	2.43	5.5	3.91	4.34	2.94	1.92	1.55	1.38	1.71	1.4	1.46	1.64	1.26	.	.	.	.	.	.	.	.	.	.	.	.	.	.	.
AAEL000066	conserved hypothetical protein	GO:0005234,GO:0004970,GO:0035235,GO:0016020	.	.	0	0	0	0	0.02	0.19	0	0	0.05	0.07	0	0.04	0	0	0	0.07	0	0	0	0	.	.	.	.	.	.	.	.	.	.	.	.	.	.	.
AAEL000067	hypothetical protein	.	.	.	0.01	0	0	0	0.01	0.02	0.02	0.02	0.01	0.01	0.01	0.01	0.11	0.22	0.1	0	0.01	0.13	0.17	0	.	.	.	.	.	.	.	.	.	.	.	.	.	.	.
AAEL000068	ribosomal protein S25, putative	GO:0005840	.	.	2885.2	11213.6	2471.04	12343.5	4890.65	13953.3	3869.71	15205.8	2114.6	8509.46	2264.7	10461.9	3333.16	13021.8	3170.61	13407.8	4861.33	15771.4	3124.19	17105.3	.	.	.	.	.	.	.	.	.	.	.	.	.	.	.
AAEL000069	gustatory receptor 64a, putative	GO:0050909,GO:0034288,GO:0008527	.	.	0	0	0	0	0	0	0	0.09	0	0	0	0	0	0	0	0	0	0	0.05	0	.	.	.	.	.	.	.	.	.	.	.	.	.	.	.
AAEL000070	conserved hypothetical protein	.	.	.	6.37	3.72	5.38	3.38	5.21	4.31	5.85	2.5	9.01	4.36	7.41	3.04	4.24	1.41	3.13	1.82	4.71	3	5.8	2.91	.	.	.	.	.	.	.	.	.	.	.	.	.	.	.
AAEL000071	odorant binding protein OBP2	GO:0005549	.	.	0	0	0	0	0	0	0	0	0	0	0	0	0	0	0	0	0	0	0	0	.	.	.	.	.	.	.	.	.	.	.	.	.	.	.
AAEL000072	hypothetical protein	GO:0004181,GO:0006508,GO:0008270,GO:0022008	.	.	0	0	0.14	0.54	0.33	0.2	0.13	0	0	0	0	0	0	0	0	0	0.71	0	0	0	.	.	.	.	.	.	.	.	.	.	.	.	.	.	.
AAEL000073	odorant binding protein OBP4	GO:0005549	.	.	0	0	0	0	0	0	0.15	0	0.15	0	0.04	0	0	0	0	0	0	0	0.08	0	.	.	.	.	.	.	.	.	.	.	.	.	.	.	.
AAEL000074	Clip-Domain Serine Protease family B.	GO:0004252,GO:0006508	.	CLIPB1	1.37	0.88	2.23	2.64	52.95	32.87	85.66	88.35	17.7	21.59	63.22	60.96	64.72	43.99	63.73	56.48	100.27	56.05	70.99	79	.	.	.	.	.	.	1.74164	0.0129036	0.312351	.	.	.	.	.	.
AAEL000075	gustatory receptor Gr9	GO:0016021,GO:0050912,GO:0008527	.	.	0.05	0	0.05	0	0.06	0	0	0	0	0	0	0	0	0	0.07	0	0	0.08	0.12	0.11	.	.	.	.	.	.	.	.	.	.	.	.	.	.	.
AAEL000076	dimethyladenosine transferase	GO:0031167,GO:0000179	.	.	3.05	3.42	2.91	2.91	11.48	15.32	8.13	12.38	9.25	13.13	7.13	10.68	2.8	13.75	5.59	12.16	4.51	7.34	3.24	9.33	.	.	.	.	.	.	.	.	.	.	.	.	.	.	.
AAEL000077	cation efflux protein/ zinc transporter	GO:0016021,GO:0005385,GO:0006812,GO:0055085	.	.	41.63	41.95	53.18	42.02	25.15	27.19	24.4	24.19	22.99	28.49	24.53	35.68	29.06	46.13	39.8	58.21	67.54	60.37	25.3	91.95	.	.	.	.	.	.	.	.	.	.	.	.	.	.	.
AAEL000078	conserved hypothetical protein	.	.	.	0.1	0	0	0	0.03	0	0	0	0	0	0.05	0	0	0	0.04	0	0	0	0.04	0	.	.	.	.	.	.	.	.	.	.	.	.	.	.	.
AAEL000079	hypothetical protein	.	.	.	1.14	0.58	0.95	0.54	8.27	10.74	9.42	6.78	19.24	13.97	14.98	7.65	0.47	0.72	0.57	0.51	1.22	1.26	0.9	0.49	.	.	.	.	.	.	.	.	.	.	.	.	.	.	.
AAEL000080	phosphoenolpyruvate carboxykinase	GO:0006094,GO:0005525,GO:0016301,GO:0016310,GO:0004613,GO:0005739	ko00010|Glycolysis / Gluconeogenesis;ko00020|Citrate cycle (TCA cycle);ko00620|Pyruvate metabolism;ko03320|PPAR signaling pathway;ko04068|FoxO signaling pathway;ko04151|PI3K-Akt signaling pathway;ko04152|AMPK signaling pathway;ko04910|Insulin signaling pathway;ko04920|Adipocytokine signaling pathway;ko04964|Proximal tubule bicarbonate reclamation	.	567	351.55	465.27	190.44	7.31	4.73	10.44	18.56	208.04	236.39	192.13	333.51	121.45	141.5	206.74	159.76	30.67	31.93	183.95	55.95	.	.	.	0.91824	0.0170932	0.507986	.	.	.	.	.	.	.	.	.
AAEL000081	peroxisome assembly factor-2 (peroxisomal-type ATPase 1)	GO:0017111,GO:0022008	ko03008|Ribosome biogenesis in eukaryotes	.	13.91	9.11	17.37	10.91	36.35	28.2	34.95	22.12	41.79	27.38	36.05	21.98	22.2	26.9	22.85	20.87	50.94	27.75	22.54	17.85	.	.	.	.	.	.	.	.	.	.	.	.	.	.	.
AAEL000082	gustatory receptor Gr10	.	.	.	0	0	0	0	0.03	0	0	0	0	0.05	0	0	0	0	0	0	0	0	0	0	.	.	.	.	.	.	.	.	.	.	.	.	.	.	.
AAEL000083	conserved hypothetical protein	.	.	.	0	0.16	0	0	0.37	0.26	0.48	0	1.49	0.74	1.24	0.53	0	0	0	0	0.05	0	0.05	0	.	.	.	.	.	.	.	.	.	.	.	.	.	.	.
AAEL000084	elongin b	GO:0005875,GO:0003746,GO:0008023,GO:0006414	ko04066|HIF-1 signaling pathway;ko04120|Ubiquitin mediated proteolysis;ko05200|Pathways in cancer;ko05211|Renal cell carcinoma	.	72.5	79.71	74.98	57.5	34.57	32.51	37.58	37.76	33.91	36.8	41.34	44.75	62.44	76.43	97.77	80.31	39.57	44.45	68.28	84.28	.	.	.	.	.	.	.	.	.	.	.	.	.	.	.
AAEL000085	pupal cuticle protein, putative	.	.	.	0.25	0	0	0	0.08	0	0.06	0.21	0	0	0	0	224.63	10.62	23.35	4.42	0.89	0	4.12	0	.	.	.	.	.	.	.	.	.	-3.01736	0.00255648	0.646845	.	.	.
AAEL000086	Clip-Domain Serine Protease family B.	GO:0008236	.	CLIPB32	0	0	0	0	0.07	0	0.09	0.09	0.03	0	0.03	0.13	0.12	0.96	0.58	0.13	0.1	0	0	0	.	.	.	.	.	.	.	.	.	.	.	.	.	.	.
AAEL000087	macroglobulin/complement	.	.	TEP22	0.68	0.57	1.7	4.66	5.81	11.93	16.57	42.64	6.67	12.47	28.83	34.35	8.42	11.53	11.21	22.62	7.3	9.44	25.28	8.75	1.80119	0.00138346	0.106811	1.57765	0.0094821	0.34378	1.86617	0.0193683	0.386887	.	.	.	.	.	.
AAEL000088	brefeldin A-sensitive peripheral Golgi protein, putative	GO:0007030,GO:0033227,GO:0016192,GO:0051649,GO:0016020,GO:0015031	.	.	9.38	7.19	10.74	6.16	5.51	5.15	5.9	4.52	7.65	5.88	7.35	5.84	4.52	6.13	5.79	4.91	3.07	3.26	4.43	4.06	.	.	.	.	.	.	.	.	.	.	.	.	.	.	.
AAEL000089	conserved hypothetical protein	GO:0005230	.	.	0	0	0	0	0	0	0	0.06	0	0	0	0	0	0	0	0	0	0	0	0	.	.	.	.	.	.	.	.	.	.	.	.	.	.	.
AAEL000090	secretory carrier-associated membrane protein (scamp)	GO:0016079,GO:0007616,GO:0008021,GO:0016021,GO:0015031	.	.	109.37	103.37	124.47	94.17	24.09	23.97	28.56	39.81	26.4	28.67	30.22	36	20.18	30.78	37.78	35.67	15.14	19.15	25.02	25.79	.	.	.	.	.	.	.	.	.	.	.	.	.	.	.
AAEL000091	sumo-1-activating enzyme E1a	GO:0019950,GO:0019948,GO:0016925,GO:0022008,GO:0031510,GO:0005515,GO:0051092,GO:0007346	ko04120|Ubiquitin mediated proteolysis	.	14.01	12.21	19.46	20.17	14.5	20.63	14.64	18.83	22.42	19.37	17.79	19.25	17.3	42.81	23	33.72	11.14	24.52	19.55	4.87	.	.	.	.	.	.	.	.	.	.	.	.	.	.	.
AAEL000092	glutathione transferase	GO:0016740	ko00480|Glutathione metabolism;ko00980|Metabolism of xenobiotics by cytochrome P450;ko00982|Drug metabolism - cytochrome P450;ko05204|Chemical carcinogenesis	.	69.42	33.93	54.24	31.13	6.87	2.87	4.83	2.1	2.26	1.89	6.06	4.32	30	30.02	44.83	25.01	8.45	4.88	13.63	0.68	.	.	.	.	.	.	1.3829	0.044958	0.610635	.	.	.	.	.	.
AAEL000093	conserved hypothetical protein	GO:0032320,GO:0007426,GO:0031235,GO:0005543,GO:0046580,GO:0005737,GO:0016321,GO:0045678,GO:0007067,GO:0008293,GO:0008595,GO:0005099,GO:0007062,GO:0007476	ko04013|MAPK signaling pathway - fly;ko04014|Ras signaling pathway	.	4.47	4.44	6.49	3.33	8.59	6.38	9.15	6.25	10.04	6.61	9	5.72	4.84	3.54	5.83	3.51	4.55	5.26	6.13	3.06	.	.	.	.	.	.	.	.	.	.	.	.	.	.	.
AAEL000094	hypothetical protein	.	.	.	1.2	0.21	0.16	0.16	0.38	0.28	0.29	0.19	0.55	0.35	0.61	0.34	20.92	1.49	3.15	1.68	2.54	0.92	3.47	1.23	.	.	.	.	.	.	.	.	.	-2.34582	0.0129401	1	.	.	.
AAEL000095	conserved hypothetical protein	.	.	.	0	0	0	0	0	0	0.08	0	0.03	0	0.05	0	0	0	0	0	0	0	0	0	.	.	.	.	.	.	.	.	.	.	.	.	.	.	.
AAEL000096	conserved hypothetical protein	.	.	.	0.48	0	0	0	0.08	0	0.28	0.28	0	0.16	0.26	0.31	0.54	0.15	0.56	0.65	0	0.23	0.56	0	.	.	.	.	.	.	.	.	.	.	.	.	.	.	.
AAEL000097	n-acetylneuraminate synthetase	GO:0044459,GO:0047444,GO:0070085,GO:0002168	ko00520|Amino sugar and nucleotide sugar metabolism	.	0	0	0	0	0.13	0	0.08	0.08	0.05	0.06	0.07	0.06	0.11	0.42	0.16	0.45	0.18	0.35	0.13	0.25	.	.	.	.	.	.	.	.	.	.	.	.	.	.	.
AAEL000098	hypothetical protein	.	.	.	1.15	0.65	0.95	0.24	0.04	0	0.03	0	0.06	0.07	0.05	0	20.7	3.39	3.44	0.92	2.53	0.41	6.95	0.15	.	.	.	.	.	.	.	.	.	-2.3846	0.00442562	0.775327	.	.	.
AAEL000099	Clip-Domain Serine Protease family B.	GO:0008233	.	CLIPB33	0.62	0.3	0.59	1.59	16.85	15.82	28.83	26.69	12.29	12.07	43.7	37.21	12.27	4.86	13.38	12.36	5.57	2.77	13.75	4.67	.	.	.	.	.	.	1.7865	0.00328526	0.1288	.	.	.	.	.	.
AAEL000100	hypothetical protein	.	.	.	0	0	0	0	0.22	0.53	0.54	0	0.18	0	0	0.4	0	0	0	0	0	0	0	0	.	.	.	.	.	.	.	.	.	.	.	.	.	.	.
AAEL000101	AMP dependent coa ligase	GO:0008152,GO:0004497	.	.	57.38	58.08	12.07	14.52	9.58	8.25	3.42	2.46	12.14	15.12	19.11	24.1	25.46	14.27	18.94	16.24	61.87	29.46	18.87	29.05	-2.20861	0.000996202	0.0829465	-1.52178	0.0024545	0.135019	.	.	.	.	.	.	.	.	.
AAEL000102	conserved hypothetical protein	.	.	.	89.36	105.2	129.18	135.91	31.77	37.25	42.94	70.76	17.43	28.41	22.96	45.11	66.18	53.91	42.79	79.93	324.46	170.79	49.09	360.85	.	.	.	.	.	.	.	.	.	.	.	.	.	.	.
AAEL000103	conserved hypothetical protein	GO:0007606	.	.	2.23	1.86	0.8	0	0.24	0.34	0.53	0.5	0.34	0.17	0.21	0	0.37	0.42	0.41	0	0.34	0.26	0.27	0.75	-1.72496	0.030456	0.713371	.	.	.	.	.	.	.	.	.	.	.	.
AAEL000104	notum	.	.	.	0.38	0	0.36	0.14	0.06	0.05	0.22	0.22	0.08	0	0.11	0.08	0.38	0.23	0.44	0.15	0.57	0.46	0.85	0.33	.	.	.	.	.	.	.	.	.	.	.	.	.	.	.
AAEL000105	beta-alanine synthase, putative	GO:0006807,GO:0016810	.	.	14.45	15.6	2.48	7.22	25.3	69.62	20.11	122.63	108.94	285.29	99.28	236.75	9.18	15.56	6.15	27.03	25.07	249.35	62.95	11.36	-2.10436	0.0210953	0.577059	.	.	.	.	.	.	.	.	.	.	.	.
AAEL000106	conserved hypothetical protein	.	.	.	5.41	5.62	5.52	8.52	4.24	5.26	4.86	5.34	7.59	7.4	5.46	6.8	4.43	8.28	5.15	7.57	6.96	10.24	6.07	5.67	.	.	.	.	.	.	.	.	.	.	.	.	.	.	.
AAEL000107	hypothetical protein	GO:0003676,GO:0008270	.	.	1.35	1.23	1.71	1.61	4.14	4.14	3.72	2.73	4.27	3.9	4.36	3.19	1.59	1.85	1.91	1.73	3.72	3.79	2.17	2.84	.	.	.	.	.	.	.	.	.	.	.	.	.	.	.
AAEL000108	leucine aminopeptidase	GO:0005737,GO:0030145,GO:0008235,GO:0004177,GO:0016319,GO:0006508	ko00330|Arginine and proline metabolism;ko00480|Glutathione metabolism	.	0.93	0	0	0.72	0.04	0	0.05	0	0.14	0	0.08	0	0.02	0.05	0	0	16.92	9.94	0.03	0	.	.	.	.	.	.	.	.	.	.	.	.	-9.0422	1.03571e-11	2.70464e-08
AAEL000109	Enolase-phosphatase E1 (EC 3.1.3.77)(2,3-diketo-5-methylthio-1-phosphopentane phosphatase)	GO:0005737,GO:0008967,GO:0019509,GO:0000287,GO:0043874,GO:0005634	ko00270|Cysteine and methionine metabolism	.	27.93	20.65	26.73	18.48	81.92	78.24	78.99	60.51	139.75	126.66	97.52	82.04	69	125.21	61.75	70.06	127.29	127.04	82.94	42.15	.	.	.	.	.	.	.	.	.	.	.	.	.	.	.
AAEL000110	conserved hypothetical protein	.	.	.	1.95	0.61	1.87	0.83	3.21	2.37	3.38	1.44	6.17	3.59	5.37	2.46	1.12	0.9	0.7	1.34	0.75	1.46	0.86	0.67	.	.	.	.	.	.	.	.	.	.	.	.	.	.	.
AAEL000111	nitrilase, putative	GO:0006807,GO:0016810,GO:0005739	ko00250|Alanine, aspartate and glutamate metabolism	.	2.62	3.02	0.52	2.36	19.52	34.95	18.65	48.54	14.07	21.59	25.87	35.72	21.74	39.48	19.1	47.95	16.81	37.88	15.6	15.93	.	.	.	.	.	.	.	.	.	.	.	.	.	.	.
AAEL000112	conserved hypothetical protein	.	.	.	0	0	0	0	0	0	0.05	0	0	0	0	0	0	0.39	0.07	0.62	0.08	0.49	0	0	.	.	.	.	.	.	.	.	.	.	.	.	.	.	.
AAEL000113	conserved hypothetical protein	GO:0022008	.	.	0	0	0	0	0	0	0	0	0	0	0	0	0	0	0	0	0.12	0.22	0.17	0	.	.	.	.	.	.	.	.	.	.	.	.	.	.	.
AAEL000114	nucleoprotein, putative	.	.	.	0	0	0	0	0	0	0	0	0	0	0	0	0	0	0	0	0	0	0	0	.	.	.	.	.	.	.	.	.	.	.	.	.	.	.
AAEL000115	conserved hypothetical protein	.	ko03008|Ribosome biogenesis in eukaryotes	.	3.87	3.69	3.64	6.12	17.84	28.23	14.5	26.42	18.64	28.7	15.21	24.59	2.99	18.62	8.29	20.58	4.11	10.08	5.44	13.69	.	.	.	.	.	.	.	.	.	.	.	.	.	.	.
AAEL000116	conserved hypothetical protein	GO:0031145,GO:0030071,GO:0005680	ko04110|Cell cycle;ko04111|Cell cycle - yeast;ko04113|Meiosis - yeast;ko04114|Oocyte meiosis;ko04120|Ubiquitin mediated proteolysis;ko04914|Progesterone-mediated oocyte maturation;ko05166|HTLV-I infection	.	1.49	0.98	1.42	0.53	3.16	4.09	2.81	2.11	5.5	4.32	4.4	3.09	1.3	2.53	2.29	3.05	1.23	1.76	1.47	0.76	.	.	.	.	.	.	.	.	.	.	.	.	.	.	.
AAEL000117	conserved hypothetical protein	GO:0008152	.	.	0.1	0	0	0	0	0	0	0	0	0	0	0	0.35	0.14	0.23	0.44	0.18	0.17	0.09	0	.	.	.	.	.	.	.	.	.	.	.	.	.	.	.
AAEL000118	cleavage and polyadenylation specificity factor	GO:0003730,GO:0006379,GO:0022008,GO:0006378,GO:0006398,GO:0016787,GO:0005847	ko03015|mRNA surveillance pathway	.	5.39	3.09	5.27	2.22	6.56	6.76	6.49	5.04	11.63	8.7	9.06	5.23	4.3	7.63	6.09	6.36	4.83	3.5	3.79	2.04	.	.	.	.	.	.	.	.	.	.	.	.	.	.	.
AAEL000119	AMP dependent coa ligase	GO:0004321,GO:0046949,GO:0004467,GO:0001676,GO:0045289	.	.	116.14	121.78	47.39	46.88	3.5	4.98	3.36	4.82	4.53	5.24	4.04	4.59	51.86	23.85	46.98	33.04	56.87	25.18	22.43	37.88	-1.32964	0.0436193	0.840428	.	.	.	.	.	.	.	.	.	.	.	.
AAEL000120	hypothetical protein	.	.	.	0	0	0	0	0	0	0	0	0	0	0	0	0	0	0	0	0	0	0	0	.	.	.	.	.	.	.	.	.	.	.	.	.	.	.
AAEL000121	dihydropyridine-sensitive l-type calcium channel	GO:0005245,GO:0045886,GO:0048786,GO:0031629,GO:0019233,GO:0007274,GO:0005891,GO:0048488	ko04010|MAPK signaling pathway	.	0.21	0.14	0.27	0.14	0.2	0.35	0.38	0.33	0.09	0.14	0.19	0.13	0.46	0.33	0.7	0.78	0.51	0.17	0.41	0.67	.	.	.	.	.	.	.	.	.	.	.	.	.	.	.
AAEL000122	conserved hypothetical protein	.	.	.	1.88	2.43	1.64	0.98	2.4	2.86	2.36	1.74	3.16	2.35	2.64	2.16	1.25	2	1.29	1.74	1.43	2.35	1.13	1.7	.	.	.	.	.	.	.	.	.	.	.	.	.	.	.
AAEL000123	conserved hypothetical protein	GO:0007156,GO:0007615,GO:0007465,GO:0048149,GO:0007616,GO:0008355,GO:0019897	.	.	0	0	0	0	0.13	0.1	0	0.11	0.1	0	0.03	0	0.05	0.19	0.16	0	0.24	0.12	0.06	0	.	.	.	.	.	.	.	.	.	.	.	.	.	.	.
AAEL000124	conserved hypothetical protein	.	.	.	0	0	0	0.39	3.89	4.92	9.05	7.43	1.25	3.88	2.11	8.69	0	0.26	0	0	0	0.97	1.14	0	.	.	.	.	.	.	.	.	.	.	.	.	.	.	.
AAEL000125	hypothetical protein	.	.	.	0	1.26	0.29	1.02	0	5.99	1.17	5.06	0.61	6.39	0	7.22	0.13	1.25	0.23	3.45	0.25	2.61	0.92	4.52	.	.	.	.	.	.	.	.	.	.	.	.	.	.	.
AAEL000126	molybdopterin cofactor synthesis protein a	GO:0046872,GO:0006777,GO:0051539,GO:0019008,GO:0003824	ko00790|Folate biosynthesis;ko04122|Sulfur relay system	.	32.44	25.34	34.56	22.22	16.44	9.74	15.48	14.17	9.51	9.41	18.87	17.98	60.97	34.38	39.42	37.45	45.42	21.22	35.62	19.09	.	.	.	.	.	.	.	.	.	.	.	.	.	.	.
AAEL000127	AMP dependent coa ligase	GO:0008152,GO:0004497	.	.	16.56	12.56	20.81	8.61	1.43	1.15	0.89	0.36	1.13	0.76	1.45	1.41	12.67	8.71	14.81	9.82	4.09	1.9	6.19	1.28	.	.	.	.	.	.	.	.	.	.	.	.	.	.	.
AAEL000128	P130	GO:0042127,GO:0005515,GO:0006974,GO:0042981,GO:0003006,GO:0051329,GO:0010629,GO:0044427,GO:0007283,GO:0048468,GO:2000113,GO:0051726,GO:0043234,GO:0003677,GO:0034654,GO:0022412,GO:0005634,GO:0006260,GO:0045934	ko04110|Cell cycle;ko04350|TGF-beta signaling pathway;ko05203|Viral carcinogenesis	.	23.22	14.92	22.88	14.27	10.87	8.09	11.86	10.1	18.96	12.19	16.54	12.95	5.61	4.61	7.92	7.09	8.08	4.59	5.8	8.86	.	.	.	.	.	.	.	.	.	.	.	.	.	.	.
AAEL000129	hypothetical protein	GO:0050839,GO:0031362	.	.	0.03	0	0	0	0.06	0.05	0.05	0	0.15	0.24	0.13	0.03	0.13	0.13	0.09	0	0.08	0.05	0.13	0	.	.	.	.	.	.	.	.	.	.	.	.	.	.	.
AAEL000130	nucleoprotein, putative	.	.	.	0	0	0	0	0	0	0	0	0	0	0	0	0	0	0	0	0	0	0	0	.	.	.	.	.	.	.	.	.	.	.	.	.	.	.
AAEL000131	sterol desaturase	GO:0016491,GO:0044710,GO:0016020	.	.	0	0	0.37	0	0	0	0	0	0	0	0.04	0	0.37	0.24	0.94	0.57	0.85	1.49	0.68	3.22	.	.	.	.	.	.	.	.	.	.	.	.	.	.	.
AAEL000132	AMP dependent coa ligase	.	.	.	13.35	23.61	3.02	3.57	0.03	0	0.08	0	0.24	0.31	0.2	0.24	9.29	4.69	7.34	5.64	2.95	2.15	2.45	2.7	-2.37476	0.000283547	0.0326709	.	.	.	.	.	.	.	.	.	.	.	.
AAEL000133	conserved hypothetical protein	GO:0031965,GO:0003677	.	.	0	0	0	0	0	0	0	0	0	0	0	0	0	0	0	0	0	0	0	0	.	.	.	.	.	.	.	.	.	.	.	.	.	.	.
AAEL000134	conserved hypothetical protein	.	.	.	0.23	0.08	0.21	0	0.27	0.13	0.33	0.09	0.2	0	0.21	0.19	0.6	0.08	0.44	0.44	0.94	0.69	0.72	1.34	.	.	.	.	.	.	.	.	.	.	.	.	.	.	.
AAEL000135	sterol desaturase	GO:0006633,GO:0016491,GO:0005506,GO:0016021,GO:0055114	.	.	36.99	32.82	40.35	33.72	7.03	2.99	2.39	1.87	9.6	14.24	8.4	17.15	24.69	15.43	13.91	19.01	110.98	68.5	15.58	175.65	.	.	.	.	.	.	.	.	.	.	.	.	.	.	.
AAEL000136	conserved hypothetical protein	.	.	.	1.71	1.08	1.37	0.54	3.4	5.01	3.95	3.46	7.77	6.1	5.49	4.03	1.55	1.05	1.24	1.02	1.98	2.21	1.65	2.36	.	.	.	.	.	.	.	.	.	.	.	.	.	.	.
AAEL000137	conserved hypothetical protein	GO:0005794,GO:0005903,GO:0003096,GO:0022821,GO:0071805,GO:0015299,GO:0016021,GO:0009306	.	.	16.57	18.02	15.29	11.76	2.71	2.3	3.03	2.46	2.13	1.9	3.06	3.23	18.01	14.16	14.86	15.85	20.86	11.79	10.44	14.72	.	.	.	.	.	.	.	.	.	.	.	.	.	.	.
AAEL000138	NADH dehydrogenase, putative	GO:0006120,GO:0008137,GO:0005747	ko00190|Oxidative phosphorylation;ko04932|Non-alcoholic fatty liver disease (NAFLD);ko05010|Alzheimer's disease;ko05012|Parkinson's disease;ko05016|Huntington's disease	.	53.39	166.76	62.55	159.22	63.22	133.81	64.16	162.52	33.79	92.11	49.52	139.56	140.2	302.11	136.71	360.71	61.57	151.96	90.63	203.61	.	.	.	.	.	.	.	.	.	.	.	.	.	.	.
AAEL000139	odorant binding protein OBP5	.	.	.	0	0	0	0	0	0	0.04	0.12	0	0	0	0	0	0	0	0	0	0	0	0	.	.	.	.	.	.	.	.	.	.	.	.	.	.	.
AAEL000140	conserved hypothetical protein	GO:0003676	.	.	3.67	2.38	3.79	2.74	5.87	5.43	5.96	4.22	8.43	5.97	7.96	5.07	2.62	3.28	2.15	2.63	5.87	6.45	3.68	7.14	.	.	.	.	.	.	.	.	.	.	.	.	.	.	.
AAEL000141	immunophilin FKBP46, putative	.	.	.	0.32	0.43	0.42	0.65	2.48	2.95	2.59	0.65	7.42	4.07	4.59	1.69	1	1.1	1.59	1.92	0.7	0.82	0.75	0	.	.	.	.	.	.	.	.	.	.	.	.	.	.	.
AAEL000142	hypothetical protein	GO:0005488	.	.	1.32	1.39	2.06	0.54	5.06	3.91	4.88	2.18	8.21	4.97	7.45	2.95	1.87	0.69	1.61	0.44	1.8	1.07	1.68	2.3	.	.	.	.	.	.	.	.	.	.	.	.	.	.	.
AAEL000143	conserved hypothetical protein	GO:0000257,GO:0006807	ko00250|Alanine, aspartate and glutamate metabolism	.	14.65	37.5	18.24	28.5	13.9	34.78	16.32	44.61	11.6	23.7	18.23	44.38	54.52	60.6	43.03	74.85	25.38	27.4	14.34	24.02	.	.	.	.	.	.	.	.	.	.	.	.	.	.	.
AAEL000144	conserved hypothetical protein	.	.	.	0	0	0	0	0	0	0	0	0	0	0	0	0	0	0	0	0	0	0	0	.	.	.	.	.	.	.	.	.	.	.	.	.	.	.
AAEL000145	hypothetical protein	GO:0055114,GO:0050353,GO:0045329,GO:0031362,GO:0031418,GO:0050839,GO:0005506,GO:0016167	.	.	0	0	0	0	0	0.18	0.06	0	0.12	0	0.06	0	0	0	0	0	0	0	0	0	.	.	.	.	.	.	.	.	.	.	.	.	.	.	.
AAEL000146	nitrilase, putative	GO:0016787	.	.	1.26	3.51	1.46	2.25	0.51	0.32	0.52	0.75	0.66	1.32	1.67	2.43	1.29	0.86	1.1	0.61	0.66	0.4	0.3	0	.	.	.	.	.	.	.	.	.	.	.	.	.	.	.
AAEL000147	single-stranded DNA binding protein, putative	GO:0006260,GO:0000262,GO:0003697,GO:0000002	ko03030|DNA replication;ko03430|Mismatch repair;ko03440|Homologous recombination	.	11.1	23.64	15.15	39.81	22.05	34.48	23.19	66.72	17.98	39.88	21.85	66.52	13.18	56.69	23.3	60.86	8.27	25.25	15.01	19.21	.	.	.	.	.	.	.	.	.	.	.	.	.	.	.
AAEL000148	conserved hypothetical protein	.	.	.	1.51	1.26	2.05	1.7	2.39	3.16	2.94	2.19	3.36	2.98	2.97	3.16	1.4	2.47	1.14	1.7	1.22	2.87	1.68	2.28	.	.	.	.	.	.	.	.	.	.	.	.	.	.	.
AAEL000149	Histone deacetylase complex subunit SAP30 homolog	GO:0010389,GO:0046872,GO:0006355,GO:0000118,GO:0003677,GO:0003714	.	.	9.08	9.7	8.61	16.56	16.15	38.65	14.16	25.36	36.32	64.54	25.73	39.22	6.53	22.07	9.8	21.8	7.98	16.89	11.28	9.7	.	.	.	.	.	.	.	.	.	.	.	.	.	.	.
AAEL000150	nitrilase, putative	GO:0016787	.	.	1.59	1.41	1.76	0.58	0.27	0.62	0.32	0.39	0.65	0.67	1.49	3.34	0.56	0.49	0.68	0.16	0.07	0.2	0.43	0.53	.	.	.	.	.	.	1.67639	0.0139507	0.330804	.	.	.	.	.	.
AAEL000151	conserved hypothetical protein	GO:0044710,GO:0005975,GO:0044237,GO:0016616	.	.	0	0	0	0	0.25	0.29	0.49	0.48	0.05	0.11	0.22	0	2.69	2.99	3.41	2.81	4.01	2.19	1.62	8.27	.	.	.	.	.	.	.	.	.	.	.	.	.	.	.
AAEL000152	conserved hypothetical protein	GO:0005856,GO:0042384,GO:0035869	.	.	0.1	0	0	0.39	0.12	0	0.05	0	0	0	0.09	0	0	0.13	0	0	0.85	0.66	0.83	0	.	.	.	.	.	.	.	.	.	.	.	.	.	.	.
AAEL000153	conserved hypothetical protein	GO:0016363,GO:0051225,GO:0005652,GO:0005700,GO:0004500,GO:0006997,GO:0005819,GO:0005198,GO:0006584	.	.	0.74	0.35	0.55	0.25	1.28	1.26	1.05	1.28	0.7	0.74	1.34	1.33	13.92	6.26	5.57	3.58	2.5	3.34	6.73	1.43	.	.	.	.	.	.	.	.	.	.	.	.	.	.	.
AAEL000154	conserved hypothetical protein	.	.	.	1.46	0.55	1.07	0.99	5.88	6.29	5.51	3.48	17.52	12.62	11.39	6.19	2.86	6.78	4.44	5.24	0.89	1.07	2.99	0.6	.	.	.	.	.	.	.	.	.	.	.	.	.	.	.
AAEL000155	hypothetical protein	.	.	.	0.04	0	0.04	0	0.02	0	0	0	0.02	0	0.12	0.04	0.03	0	0	0	0	0	0	0	.	.	.	.	.	.	.	.	.	.	.	.	.	.	.
AAEL000156	conserved hypothetical protein	GO:0007156,GO:0007615,GO:0007465,GO:0048149,GO:0007616,GO:0008355,GO:0019897	.	.	0	0	0	0	0	0	0	0	0.16	0.37	0	0	0.11	0	0	0	0.14	0	0	0	.	.	.	.	.	.	.	.	.	.	.	.	.	.	.
AAEL000157	hypothetical protein	.	.	.	1.42	0.69	1.92	1.7	5.81	2.85	5.26	2.51	7.88	5.47	7.76	2.71	1.74	1.61	1.41	0.91	2.12	1.48	1.81	0.56	.	.	.	.	.	.	.	.	.	.	.	.	.	.	.
AAEL000158	T-box transcription factor tbx2	GO:0000122,GO:0015889,GO:0035265,GO:0001745,GO:0006546,GO:0005737,GO:0031419,GO:0003677,GO:0003700,GO:0048100,GO:0005634,GO:0004047,GO:0007476,GO:0048066	.	.	0	0	0	0	0.13	0.1	0.07	0.23	0.07	0.08	0.19	0	0.98	0.39	0.27	0.31	1.06	0.12	0.79	0	.	.	.	.	.	.	.	.	.	.	.	.	.	.	.
AAEL000159	nipsnap	.	.	.	26.61	36.64	36.05	44.51	32.84	39.84	35.78	44.08	23.55	25.52	28.25	41.79	81.18	83.21	60.98	83.66	44.25	70.98	50.36	54.97	.	.	.	.	.	.	.	.	.	.	.	.	.	.	.
AAEL000160	hypothetical protein	.	.	.	0	0	0	0	0	0	0	0.62	0	0	0	0	0	0	0	0	0	0	0	0	.	.	.	.	.	.	.	.	.	.	.	.	.	.	.
AAEL000161	conserved hypothetical protein	GO:0005097,GO:0005622,GO:0032851	.	.	0.27	0.11	0.13	0	0.14	0.06	0.24	0.2	0.14	0	0.19	0.12	0.48	0.26	0.52	0.5	0.36	0.71	0.53	0.36	.	.	.	.	.	.	.	.	.	.	.	.	.	.	.
AAEL000162	gustatory receptor Gr34	GO:0004930,GO:0007165,GO:0016020	.	.	0	0	0	0	0.43	0.34	0.21	0.07	0.27	0.37	0.17	0.1	0	0	0	0	0	0	0	0	.	.	.	.	.	.	.	.	.	.	.	.	.	.	.
AAEL000163	mitochondrial inner membrane protein translocase, 22kD-subunit, putative	GO:0015450,GO:0016021,GO:0005744,GO:0006626	.	.	8.17	10.45	9.49	18.39	8.96	14.14	9.6	20.94	7.89	14.49	6.61	17.49	8.58	47.87	21.33	46.24	5.61	20.52	9.84	12.9	.	.	.	.	.	.	.	.	.	.	.	.	.	.	.
AAEL000164	d-amino acid oxidase	GO:0016641	ko00260|Glycine, serine and threonine metabolism;ko00311|Penicillin and cephalosporin biosynthesis;ko00330|Arginine and proline metabolism;ko00472|D-Arginine and D-ornithine metabolism;ko04146|Peroxisome	.	13.85	11.09	10.01	4.47	5.88	1.94	3.46	2.27	3.64	1.78	4.65	3.06	4.38	3.03	6.68	3.14	17.68	3.46	3.88	2.39	.	.	.	.	.	.	.	.	.	.	.	.	-1.88849	0.0468708	0.932915
AAEL000165	conserved hypothetical protein	.	.	.	1.12	2.74	0.32	5.35	64.8	318.61	91.34	766.57	14.25	68.01	35.13	222.45	81.05	148.14	70.26	290.3	50.88	72.41	15.9	162.41	.	.	.	.	.	.	.	.	.	.	.	.	.	.	.
AAEL000166	conserved hypothetical protein	.	.	.	0.57	0.25	0.69	0.76	1.18	0.83	1.79	2.44	0.5	0.21	0.64	0.73	0.72	0.77	0.57	0.2	1.81	0.16	0.32	4.36	.	.	.	.	.	.	.	.	.	.	.	.	.	.	.
AAEL000167	hypothetical protein	.	.	.	0	0	0	0	0	0	0	0	0	0	0	0	0	0	0	0	0	0	0.07	0	.	.	.	.	.	.	.	.	.	.	.	.	.	.	.
AAEL000169	T-box transcription factor tbx2	GO:0000122,GO:0015889,GO:0035265,GO:0001745,GO:0006546,GO:0005737,GO:0031419,GO:0003677,GO:0003700,GO:0048100,GO:0005634,GO:0004047,GO:0007476,GO:0048066	.	.	0	0	0	0	0	0	0	0	0	0	0	0	0	0	0	0	0	0	0	0	.	.	.	.	.	.	.	.	.	.	.	.	.	.	.
AAEL000170	hypothetical protein	GO:0003677	.	.	1.78	1.71	1.7	2.15	3.11	4.06	3.15	2.58	8.72	7.55	6.05	3.95	1.65	1.35	1.11	1.15	2.63	2.79	1.54	2.85	.	.	.	.	.	.	.	.	.	.	.	.	.	.	.
AAEL000171	hypothetical protein	GO:0071704,GO:0044763,GO:0016787,GO:0016020,GO:0044238	.	.	3.46	2.7	3.79	2.72	4.78	6.71	5.81	4.86	9.55	7.79	7.8	4.46	2.98	2.65	2.87	2.8	2.84	2.31	2.43	2.47	.	.	.	.	.	.	.	.	.	.	.	.	.	.	.
AAEL000172	hypothetical protein	.	.	.	7.57	5.5	7.84	7.58	17.42	19.61	20.32	13.62	32.44	21.78	26.85	15.26	9.54	6.2	5.45	4.45	9.04	7.48	6.7	9.01	.	.	.	.	.	.	.	.	.	.	.	.	.	.	.
AAEL000173	chromatin assembly factor-I p150 subunit, putative	GO:0022008	.	.	3.96	9.41	4.28	14.92	18.85	66.67	17.39	71.55	16.28	64.08	14.41	56.67	4.8	56.45	12.57	56.02	11.92	24.92	7.01	38.84	.	.	.	.	.	.	.	.	.	.	.	.	.	.	.
AAEL000174	retinal protein	.	.	.	1.18	0.3	0.88	0	2.18	2.14	1.72	1.36	3.27	3.22	2.72	2.42	0.54	0.54	0.38	0	0.59	0.47	0.48	0	.	.	.	.	.	.	.	.	.	.	.	.	.	.	.
AAEL000175	Eukaryotic translation initiation factor 3 subunit C (eIF3c)(Eukaryotic translation initiation factor 3 subunit 8)	GO:0003743,GO:0001731,GO:0005829,GO:0016282,GO:0005852,GO:0033290,GO:0006446,GO:0031369	ko03013|RNA transport	.	108.96	91.63	130.14	91.12	137.66	128.85	129.8	116.81	68.02	70.69	75.24	77.83	108.85	154.91	105.31	119.54	216.71	156.2	86.95	207.96	.	.	.	.	.	.	.	.	.	.	.	.	.	.	.
AAEL000176	conserved hypothetical protein	GO:0004047,GO:0006355,GO:0015889,GO:0003677,GO:0006546,GO:0003700,GO:0005737,GO:0031419,GO:0005634	.	.	0.25	0	0.07	0.14	0.59	0.68	0.44	0.69	0.36	0.56	1.36	0.31	1.47	1.02	1.05	0.77	1.21	1.38	1.73	0.43	.	.	.	.	.	.	.	.	.	.	.	.	.	.	.
AAEL000178	ubiquinone/menaquinone biosynthesis methyltransferase	GO:0008425,GO:0032259	ko00130|Ubiquinone and other terpenoid-quinone biosynthesis	.	3.07	7.03	3.42	7.48	10.55	21.11	9.52	16.63	13.71	21.31	10.28	22.42	6.8	23.52	9.79	25.64	6.42	13.29	5.45	13.7	.	.	.	.	.	.	.	.	.	.	.	.	.	.	.
AAEL000179	ubiquitin-conjugating enzyme E2 l	GO:0004842,GO:0016567	ko04120|Ubiquitin mediated proteolysis;ko05012|Parkinson's disease	.	80.13	167.08	114.58	220.82	40.09	65.78	34.94	95.47	38.99	84.75	36.6	87.46	38.58	132.94	46.76	137.63	29.53	106.12	39.84	106.19	.	.	.	.	.	.	.	.	.	.	.	.	.	.	.
AAEL000180	mitochondrial ribosomal protein, L17, putative	GO:0005762,GO:0003735,GO:0032543	ko03010|Ribosome	.	14.33	51.85	18.19	59.91	18.95	64.63	18.96	70.3	14.94	54.9	15.19	74.69	27.52	139.78	36.27	139.61	15.54	67.24	19.78	52.86	.	.	.	.	.	.	.	.	.	.	.	.	.	.	.
AAEL000181	polybromo-1	GO:0005700,GO:0031936,GO:0003677,GO:0007480,GO:0007306,GO:0007305	.	.	5.6	4.43	5.39	4.02	11.52	9.68	11.62	7.64	13.94	9.26	12.25	7.32	7.45	6.37	6.62	5.29	23.29	10.85	7.61	7.76	.	.	.	.	.	.	.	.	.	.	.	.	.	.	.
AAEL000182	conserved hypothetical protein	GO:0008121,GO:0005750,GO:0007286,GO:0006122	ko00190|Oxidative phosphorylation;ko04260|Cardiac muscle contraction;ko04932|Non-alcoholic fatty liver disease (NAFLD);ko05010|Alzheimer's disease;ko05012|Parkinson's disease;ko05016|Huntington's disease	.	123.73	1757.51	160.68	1789.77	215.71	1438.06	182.63	1955.72	89.79	885.09	119.45	1614.49	427.88	3618.86	461.9	5010.42	179.66	1665.27	257.19	2728.44	.	.	.	.	.	.	.	.	.	.	.	.	.	.	.
AAEL000183	hypothetical protein	.	.	.	0.08	1.24	0.59	0.65	0.84	4.15	1.44	0.91	4.98	10.54	1.74	3.13	1.39	0.77	0.86	3.24	0.49	0.27	0.41	1.97	.	.	.	.	.	.	-1.62011	0.0100644	0.265729	.	.	.	.	.	.
AAEL000184	conserved hypothetical protein	.	.	.	33.54	47.51	28.13	60.1	2.09	3.69	2.9	5.36	2.9	5.5	3.13	6.29	5.54	8.42	3.76	10.43	1.97	10.91	6.77	3.73	.	.	.	.	.	.	.	.	.	.	.	.	.	.	.
AAEL000185	eukaryotic translation initiation factor	GO:0016199,GO:0006413,GO:0017148,GO:0048149,GO:0003743,GO:0043022,GO:0007616,GO:0005829,GO:0016070,GO:0048663,GO:0043025,GO:0030424,GO:0031369,GO:0048477	ko03013|RNA transport	.	136.1	122.65	145.96	92.53	100.5	95.28	90.14	83.73	84.17	79.69	86.45	82.15	84.34	139.41	112.67	117.16	71.5	77.17	74.32	79.6	.	.	.	.	.	.	.	.	.	.	.	.	.	.	.
AAEL000186	conserved hypothetical protein	GO:0042381,GO:0003839,GO:0005576,GO:0006750	.	.	37.45	84.44	21.49	73.93	28.39	47.19	26.49	76.6	23.69	35.86	13.48	43.92	8.4	15.66	8.21	19.71	70.08	87.44	17.11	255.5	.	.	.	.	.	.	.	.	.	.	.	.	.	.	.
AAEL000187	lim-kinase1	GO:0004672,GO:0006468,GO:0005524,GO:0008270	ko04360|Axon guidance;ko04666|Fc gamma R-mediated phagocytosis;ko04810|Regulation of actin cytoskeleton	.	0.19	0.09	0.2	0.14	0.93	0.81	0.92	0.39	1.81	0.66	1.24	0.49	0.14	0.07	0.09	0.04	0.12	0.17	0.09	0.21	.	.	.	.	.	.	.	.	.	.	.	.	.	.	.
AAEL000188	elongase, putative	GO:0016021	.	.	0.22	0	0.08	0	0.83	0.77	4.11	0.73	0.58	0.25	2.05	1.57	3.52	4.61	4.14	1.46	1.18	1.77	2.62	0.36	.	.	.	2.02382	0.0418141	0.848381	1.98689	0.00926477	0.253769	.	.	.	.	.	.
AAEL000189	T-box transcription factor tbx2	GO:0004047,GO:0006355,GO:0015889,GO:0003677,GO:0006546,GO:0003700,GO:0005737,GO:0031419,GO:0005634	.	.	0	0	0	0	0	0	0	0	0	0	0	0	0	0	0	0	0.22	0	0	0	.	.	.	.	.	.	.	.	.	.	.	.	.	.	.
AAEL000190	trypsin	GO:0008236,GO:0004175	.	.	0	0	0	0	0.05	0.11	0	0	0.04	0	0	0	0.05	0.1	0	0	0.13	0.13	0	0.18	.	.	.	.	.	.	.	.	.	.	.	.	.	.	.
AAEL000191	conserved hypothetical protein	GO:0016021	.	.	90.27	93.23	73.78	71.41	18.93	17.23	17.03	22.58	15.81	16.95	15.84	22.31	14.69	13.98	14.09	16.26	11.02	13.44	9.37	30.76	.	.	.	.	.	.	.	.	.	.	.	.	.	.	.
AAEL000192	hypothetical protein	.	.	.	0	0	0	0	0.08	0	0	0	0	0	0.11	0	0.17	0	0.19	0	0.77	0.43	0.43	0.31	.	.	.	.	.	.	.	.	.	.	.	.	.	.	.
AAEL000193	histone-lysine n-methyltransferase	GO:0005700,GO:0030261,GO:0042799,GO:0000077,GO:0035067,GO:0034771	ko00310|Lysine degradation	.	9	4.87	7.56	4.35	19.64	18.75	17.88	12.75	38.66	29.75	29.59	16.42	6.39	7.26	6.64	4.68	4.25	4.46	4.21	1.93	.	.	.	.	.	.	.	.	.	.	.	.	.	.	.
AAEL000194	phosphatidylinositol 4-kinase	GO:0048599,GO:0048015,GO:0004430,GO:0035329,GO:0046854,GO:0008582	ko00562|Inositol phosphate metabolism;ko04070|Phosphatidylinositol signaling system	.	28.01	21.51	32.36	19.9	7.32	5.08	8.73	7.26	6.14	4.74	6.77	6.23	8.07	7.06	7.89	6.46	5.93	5.56	7.6	6.17	.	.	.	.	.	.	.	.	.	.	.	.	.	.	.
AAEL000195	conserved hypothetical protein	.	.	.	2.81	4	0.62	0.27	0.03	0	0.04	0	0.01	0	0.02	0.05	0.17	0.39	0.2	0.05	0.63	0.15	0.39	0.48	-2.52091	6.69675e-05	0.0123443	.	.	.	.	.	.	.	.	.	.	.	.
AAEL000196	conserved hypothetical protein	.	.	.	0.25	0.11	0.04	1.53	4.86	5.52	5.45	5.32	4.69	5.8	5.29	8.74	2.45	1.56	1.66	2.11	1.33	0.86	0.29	2.57	.	.	.	.	.	.	.	.	.	.	.	.	.	.	.
AAEL000197	hypothetical protein	GO:0005488	.	.	5.99	3.64	6.6	3.97	7.4	6.92	8.51	5.59	12.74	9.32	10.43	6.06	5.48	4.76	5.54	4.01	6.21	4.99	5.51	4.83	.	.	.	.	.	.	.	.	.	.	.	.	.	.	.
AAEL000199	arginyl-tRNA synthetase	GO:0005737,GO:0004814,GO:0006420,GO:0005524	ko00970|Aminoacyl-tRNA biosynthesis	.	18	12.69	20.5	16.6	17.86	19.11	17.16	19.9	23.49	25.62	28.88	28.17	13.99	36.38	22.79	28.43	12.12	13.82	14.67	15.25	.	.	.	.	.	.	.	.	.	.	.	.	.	.	.
AAEL000200	conserved hypothetical protein	.	.	.	2.99	30.12	8.35	45.85	172.66	1330.88	451.31	6405.96	76.62	339.81	208.36	1441.02	47.99	170.39	48.68	261.26	102.65	296.62	84.6	312.22	.	.	.	1.84571	0.0207638	0.577316	1.86878	0.0350349	0.532839	.	.	.	.	.	.
AAEL000201	DNA replication helicase dna2	GO:0004520,GO:0004386,GO:0008094	ko03030|DNA replication	.	1.22	0.98	0.63	0.96	2.23	2.23	2.49	1.74	6.09	4.16	3.89	2.2	1.56	1.72	1.61	1.74	1.26	1.39	0.89	1.5	.	.	.	.	.	.	.	.	.	.	.	.	.	.	.
AAEL000202	T-box protein	GO:0048100,GO:0001745,GO:0007476,GO:0035265,GO:0003677,GO:0000122,GO:0003700,GO:0005634	.	.	0.06	0	0.19	0	0.08	0.09	0	0	0.15	0.07	0.14	0.13	1.6	0.83	1.11	0.66	1.65	0.93	1.19	0.3	.	.	.	.	.	.	.	.	.	.	.	.	.	.	.
AAEL000203	trypsin	GO:0008236	.	.	0	0	0	0	0	0	0	0	0	0	0	0	0	0	0	0	0	0	0	0	.	.	.	.	.	.	.	.	.	.	.	.	.	.	.
AAEL000204	conserved hypothetical protein	.	.	.	75.84	45.97	55.27	34.34	19.65	15.53	20	13.46	19.13	15.69	17.55	12.97	13.59	7.76	11.73	7.19	6.95	5.73	8.6	3.86	.	.	.	.	.	.	.	.	.	.	.	.	.	.	.
AAEL000206	ninjurin A, putative	GO:0016021,GO:0007155,GO:0042246	.	.	5.71	66.2	6.33	35.21	28.67	78.47	14.34	77.17	6.22	44.3	11.86	88.35	4.09	32.13	5.06	26.88	0.75	4.56	1.47	3.94	.	.	.	.	.	.	.	.	.	.	.	.	.	.	.
AAEL000207	hypothetical protein	GO:0006355	.	.	1.58	1.65	2.08	1.55	2.97	2.77	3.15	2.99	6.63	4.47	4.69	2.77	0.9	0.95	1.24	2.03	1.92	1.89	1.15	2.16	.	.	.	.	.	.	.	.	.	.	.	.	.	.	.
AAEL000208	copii-coated vesicle membrane protein P24	GO:0035220,GO:0090263,GO:0048042,GO:0016021,GO:0061357,GO:0030126,GO:0070863	.	.	59.84	117.92	70.06	136.01	29.24	63.78	29.69	85.14	45.99	171.65	50.99	172.6	74.95	193.27	70.83	178.76	23.74	85.42	48.38	67.4	.	.	.	.	.	.	.	.	.	.	.	.	.	.	.
AAEL000209	conserved hypothetical protein	GO:0005044,GO:0030247,GO:0006955	.	.	0	0	0	0	0	0	0.08	0	0	0	0	0	0.11	0.21	0.12	0	0.41	0	0.4	0	.	.	.	.	.	.	.	.	.	.	.	.	.	.	.
AAEL000210	mitochondrial ribosomal protein L2	GO:0005762,GO:0003735,GO:0006412	ko03010|Ribosome	.	19.51	25.83	20.33	31.02	26.25	36.98	22.14	36.79	22.25	36.01	23.05	42.95	35.68	105.27	51.27	88.51	20.79	41.99	27.24	38.06	.	.	.	.	.	.	.	.	.	.	.	.	.	.	.
AAEL000211	conserved hypothetical protein	.	.	.	38.85	274.3	49.28	326.42	50.75	297.76	45.14	511.93	39.21	244.47	43.13	315.35	176.21	911.21	195.84	1167.03	88.14	731.96	302.75	469.66	.	.	.	.	.	.	.	.	.	.	.	.	.	.	.
AAEL000212	conserved hypothetical protein	GO:0006355	.	.	5.61	3.31	5.21	4.69	11.07	9.26	9.21	6.98	17.08	12.07	12.16	7.59	3.63	4.24	4.46	3.61	10.04	6.57	5.32	6.21	.	.	.	.	.	.	.	.	.	.	.	.	.	.	.
AAEL000213	d-amino acid oxidase	GO:0016641,GO:0055114	ko00260|Glycine, serine and threonine metabolism;ko00311|Penicillin and cephalosporin biosynthesis;ko00330|Arginine and proline metabolism;ko00472|D-Arginine and D-ornithine metabolism;ko04146|Peroxisome	.	171.86	191.97	33.26	52.29	16.33	16.85	13.4	36.5	65.84	110.27	107.11	236.09	34.5	34.19	30.69	30.8	8.08	22.94	47.36	1.92	-2.26823	0.00275178	0.167858	.	.	.	.	.	.	.	.	.	.	.	.
AAEL000214	vacuolar protein sorting (vps33)	GO:0008340,GO:0016020,GO:0031396,GO:0007032,GO:0006727,GO:0007040,GO:0000149,GO:0006904,GO:0005764,GO:0005829,GO:0007220,GO:0006897,GO:0048072,GO:0008333,GO:0006622,GO:0000046,GO:0008057	.	.	12.06	7.7	11.26	9.17	4.1	3.61	5.43	4.34	4.6	4.12	5.12	5.8	3.97	4.75	3.68	5.27	3.12	3.79	3.8	3.92	.	.	.	.	.	.	.	.	.	.	.	.	.	.	.
AAEL000215	ribonuclease P, 29kD-subunit, putative	GO:0004526,GO:0006379,GO:0030677,GO:0003723,GO:0006364,GO:0008033,GO:0000172,GO:0003677	ko03008|Ribosome biogenesis in eukaryotes;ko03013|RNA transport	.	1.63	1.72	2.17	2.79	5.5	9.13	5.27	12.44	4	8.67	3.68	6.06	2.05	6.35	2.62	4.5	1.81	4.09	1.9	2.28	.	.	.	.	.	.	.	.	.	.	.	.	.	.	.
AAEL000216	elongase, putative	GO:0016021	.	.	0.23	0	0	0	0.14	0	0.83	0	0.04	0.09	0.24	0.17	3.25	2.7	1.79	0.82	0	0	0.45	0.37	.	.	.	.	.	.	.	.	.	.	.	.	.	.	.
AAEL000217	serine/threonine protein kinase	GO:0004672,GO:0006468,GO:0005524	ko04010|MAPK signaling pathway	.	6.84	4.02	6.77	3.85	12.03	14.33	13.26	9.21	31.68	24.45	22.23	13.06	2.79	3.87	3.76	2.64	4.72	4.37	3.27	2.1	.	.	.	.	.	.	.	.	.	.	.	.	.	.	.
AAEL000218	hypothetical protein	.	.	.	0	0	0	0	0	0	0.1	0	1.05	0	0.18	0.23	0.14	0.28	0.31	1.77	0	0	0	0	.	.	.	.	.	.	.	.	.	.	.	.	.	.	.
AAEL000219	lactoylglutathione lyase	GO:0022008	.	.	29.66	36.77	28.11	30.11	17.77	18.18	16.56	26.22	18.36	23.84	18.42	27.45	12.71	10.78	10.53	11.17	11.17	13.79	14.4	8.81	.	.	.	.	.	.	.	.	.	.	.	.	.	.	.
AAEL000220	conserved hypothetical protein	.	.	.	29.72	16.91	26.23	15.77	4.49	2.74	5.65	3.02	5.52	2.96	5.23	3.16	5.72	3.03	3.76	1.52	6.32	2.96	6.66	4.83	.	.	.	.	.	.	.	.	.	.	.	.	.	.	.
AAEL000221	mediator complex, subunit, putative	GO:0006357,GO:0001104,GO:0016592	.	.	75.16	138.72	51.73	167.08	46.5	76.59	37.87	134.17	25.9	45.4	18.79	81.8	36.37	103.08	35.08	123.66	68.2	187.8	48.26	286.4	.	.	.	.	.	.	.	.	.	.	.	.	.	.	.
AAEL000222	conserved hypothetical protein	GO:0008242	.	.	8.57	8.95	9.17	6.54	16.48	10.58	12.44	12.82	8.79	9.24	8.34	12.46	14.88	15.9	12.57	17.2	14.01	18.9	12.52	28.12	.	.	.	.	.	.	.	.	.	.	.	.	.	.	.
AAEL000223	alpha-glucosidase	GO:0004553	.	.	0.12	0	0	0	18.14	9.05	7.67	2.23	22.71	38.81	71.97	95.1	0.02	0	0.02	0	0.03	0	0.03	0	.	.	.	-1.26864	0.0135885	0.439029	.	.	.	.	.	.	.	.	.
AAEL000224	serine protease	GO:0004252,GO:0006508	.	.	0.27	0.29	0.12	0.44	0.1	0	0.11	0	0.14	0.12	0	0	4.93	7.36	5.43	1.07	3.12	2.54	2.39	0.53	.	.	.	.	.	.	.	.	.	.	.	.	.	.	.
AAEL000225	oviductin	GO:0004252,GO:0006508	.	.	0	0	0	0	0	0	0	0	0	0	0	0	1.38	0.57	1.14	1.53	1.61	0.67	0.39	0.73	.	.	.	.	.	.	.	.	.	.	.	.	.	.	.
AAEL000226	conserved hypothetical protein	.	.	.	12.77	12.62	9.38	13.52	18.58	23.91	13.99	26.05	17.38	28.28	14.66	22.19	12.43	28.4	15.33	31.12	28.26	22.87	12.23	30.08	.	.	.	.	.	.	.	.	.	.	.	.	.	.	.
AAEL000227	Class B Scavenger Receptor (CD36 domain).	GO:0035071,GO:0016021	.	SCRB8	10.17	6.48	5.22	3.73	14.73	13.26	14.05	25.74	9.88	7.45	10.74	17.89	16.94	11.28	14.63	16.42	56.54	19.2	5.6	38.57	.	.	.	.	.	.	.	.	.	.	.	.	.	.	.
AAEL000228	leucine rich repeat containing 16, putative	GO:0042384,GO:0017024,GO:0004713,GO:0006468,GO:0005524	.	.	26.35	20.65	25.9	18.27	4.84	4.1	5.28	4.36	7.8	6.77	6.55	4.08	4.13	2.7	2.92	3.66	3.55	3.65	3.96	2.69	.	.	.	.	.	.	.	.	.	.	.	.	.	.	.
AAEL000229	Prosialokinin Precursor [Contains Sialokinin(Sialokinin-1)(Sialokinin I)(Sia I)(Sialokinin-2)(Sialokinin II)(Sia II)]	GO:0005576,GO:0007218	.	.	0	0.41	0	0.62	2.93	198.11	12.53	546.67	6.85	43.4	4.48	113.98	0	0	0	0	0	0.26	0	0.75	.	.	.	.	.	.	.	.	.	.	.	.	.	.	.
AAEL000230	conserved hypothetical protein	.	.	.	5.4	6.27	3.8	13	9.33	18.82	6.7	12.48	7.62	15.16	6.19	14.32	5.73	25.75	9.1	21.55	4.23	13.5	5.7	8.7	.	.	.	.	.	.	.	.	.	.	.	.	.	.	.
AAEL000231	oligopeptidase	GO:0046872,GO:0004222,GO:0006508	.	.	19.06	14.85	21.96	14.1	21.5	20.02	19.69	14.49	13.91	12.96	15.15	13.17	20.47	27.7	25.3	26.93	57.21	29.24	14.86	34.32	.	.	.	.	.	.	.	.	.	.	.	.	.	.	.
AAEL000232	forkhead box protein (AaegFOXX)	.	.	.	0	0	0	0	0	0	0	0	0	0	0	0	0	0	0	0	0	0	0	0	.	.	.	.	.	.	.	.	.	.	.	.	.	.	.
AAEL000233	membrane-associated guanylate kinase, putative	GO:0005154,GO:0005920,GO:0005198,GO:0031594,GO:0051124,GO:0019991,GO:0051294,GO:0042734,GO:0016323,GO:0046956,GO:0045197,GO:0008049,GO:0016336,GO:0008285,GO:0045211,GO:0045475,GO:0007391,GO:0030710,GO:0004385,GO:0016328,GO:0051726,GO:0045179,GO:0045175,GO:0005856,GO:0016332,GO:0007268,GO:0016334,GO:0043195,GO:0016327,GO:0045196,GO:0048471,GO:0001738,GO:0045167	.	.	0.36	0.21	0.71	0.8	3.07	2.57	2.63	2.12	1.93	3.14	2.04	2.95	7.43	3.87	9.08	6.73	1.11	1.62	3.8	8.63	.	.	.	.	.	.	.	.	.	.	.	.	1.9566	0.0131364	0.426673
AAEL000234	Class B Scavenger Receptor (CD36 domain).	.	.	SCRB7	10.64	17.06	9.47	8.39	10.56	10.77	11.34	21.88	10.02	10.12	15.58	20.89	15.83	11.38	10.17	13.96	4.77	2.92	4.28	5.45	.	.	.	.	.	.	.	.	.	.	.	.	.	.	.
AAEL000235	hypothetical protein	.	.	.	27.15	19.83	26.17	13.68	14.66	11.71	15.9	11.66	19.15	15.01	18.09	11.74	13.48	9.59	13.95	10.66	9.42	13.42	18.52	16.09	.	.	.	.	.	.	.	.	.	.	.	.	.	.	.
AAEL000236	hypothetical protein	GO:0006355,GO:0003677,GO:0003700,GO:0005634	.	.	0.06	0.17	0.07	0	0.23	0	0.15	0	0.06	0	0.17	0.07	0.9	1.02	0.8	0.27	0.82	0.32	0.37	0.46	.	.	.	.	.	.	.	.	.	.	.	.	.	.	.
AAEL000237	hypothetical protein	.	.	.	0	0	0	0	0.92	1.79	1.53	0.63	3.14	2.37	2.56	1.71	0.08	0.15	0.13	0.12	0.15	0.19	0.38	1.35	.	.	.	.	.	.	.	.	.	.	.	.	.	.	.
AAEL000238	Clip-Domain Serine Protease family D.	GO:0004252,GO:0006508	.	CLIPD9	0.21	0.19	0.26	0	0.02	0.05	0.07	0.12	0	0	0.05	0	3.97	0.54	0.68	0.15	0.84	0.84	1.88	0	.	.	.	.	.	.	.	.	.	-2.33842	0.0126032	1	.	.	.
AAEL000239	clathrin coat assembly protein	GO:0006886,GO:0030131,GO:0006897	.	.	0.29	0.44	0.58	0.07	0.4	0.19	0.4	0.26	0.13	0.15	0.17	0.16	1.88	2.42	2.57	1.95	2.22	1.96	2.79	0.76	.	.	.	.	.	.	.	.	.	.	.	.	.	.	.
AAEL000240	conserved hypothetical protein	.	.	.	7.92	11.07	9.43	13.68	9.99	19.67	8.98	14.8	10.1	17.85	9.8	16.64	11.2	25.9	14.09	26.72	9.01	16.82	9.44	16.93	.	.	.	.	.	.	.	.	.	.	.	.	.	.	.
AAEL000241	conserved hypothetical protein	GO:0005829,GO:0047499,GO:0005844	.	.	5.81	7.67	5.22	8.03	14.53	16.34	11.16	13.23	12	15.56	9.55	12.79	9.51	19.37	13.33	18.41	19.22	18.89	9.78	21.62	.	.	.	.	.	.	.	.	.	.	.	.	.	.	.
AAEL000242	voltage-gated potassium channel	GO:0007629,GO:0045187,GO:0001508,GO:0007611,GO:0007637,GO:0050909,GO:0005251,GO:0008345,GO:0009584,GO:0060025,GO:0048675,GO:0071805,GO:0034765,GO:0007619,GO:0008076,GO:0051260,GO:0048150,GO:0048047	.	.	0.08	0.11	0.04	0	0.05	0.29	0.14	0.58	0.04	0.05	0.14	0	0.5	0.93	1.22	0.87	0.46	0.41	0.38	0.39	.	.	.	.	.	.	.	.	.	.	.	.	.	.	.
AAEL000243	leucine-rich transmembrane protein	GO:0016021	.	.	0	0	0.02	0.08	0.08	0.06	0.05	0.07	0.04	0	0.03	0	0.04	0.03	0.09	0.09	0.07	0	0.05	0.05	.	.	.	.	.	.	.	.	.	.	.	.	.	.	.
AAEL000244	alpha(1,3)fucosyltransferase	GO:0032580,GO:0008417,GO:0036065,GO:0006486,GO:0016021	ko00513|Various types of N-glycan biosynthesis	.	22.83	11.69	20.38	12.21	5.71	3.26	4.97	4.22	1.64	2	2.88	3.84	2.99	4.56	4.86	4.39	3.32	2.77	2.46	2.37	.	.	.	.	.	.	.	.	.	.	.	.	.	.	.
AAEL000245	conserved hypothetical protein	.	.	.	34.09	151.31	31.92	180.09	22.93	104.88	22.38	130.86	18.19	86.95	16.68	121.22	30.46	193.52	38.92	198.75	25.87	114.26	27.83	121.64	.	.	.	.	.	.	.	.	.	.	.	.	.	.	.
AAEL000246	GPCR Frizzled/Smoothened Family	GO:0007411,GO:0090175,GO:0050839,GO:0005911,GO:0016339,GO:0048057,GO:0005057,GO:0070593,GO:0016319,GO:0007218,GO:0035159,GO:0004930,GO:0048813,GO:0005509,GO:0007464,GO:0030178,GO:0007156,GO:0007367,GO:0051963,GO:0005887,GO:0050770,GO:0030177,GO:0016318	.	.	0.56	0.35	1.03	0.64	1.87	2.7	2.27	2.21	3.77	3	2.82	2.02	1.16	1.45	1.06	0.89	0.95	0.9	0.94	0.4	.	.	.	.	.	.	.	.	.	.	.	.	.	.	.
AAEL000247	hypothetical protein	.	.	.	0.05	0	0	0	0	0	0	0	0.03	0	0.02	0	0	0	0	0	0.93	0.27	0	0	.	.	.	.	.	.	.	.	.	.	.	.	-6.48206	0.00431242	0.197569
AAEL000248	GTP binding protein	GO:0006184,GO:0003924,GO:0005525	.	.	18.35	15.64	18.24	13.88	10.74	11.01	11.72	10.42	16.14	15.22	14.89	14.58	9.9	9.42	8.33	8.23	9.51	11.47	12.32	16.45	.	.	.	.	.	.	.	.	.	.	.	.	.	.	.
AAEL000249	mitochondrial carrier protein	GO:0016021,GO:0006810	.	.	0.13	0.34	0	0	0.63	0.19	0.95	0.52	0.12	0	0.32	0.71	0.36	0.09	0.73	0.28	0.45	0.65	2.03	0.94	.	.	.	.	.	.	2.25117	0.0168179	0.369966	.	.	.	.	.	.
AAEL000250	forkhead box protein (AaegFOXP)	GO:0005515,GO:0048518,GO:0006355,GO:0060537,GO:0044424,GO:0048513,GO:0003677,GO:0002376,GO:0044767	.	.	0	0	0	0	0.03	0	0.02	0	0.02	0	0	0	0.24	0	0.15	0.11	0.85	0.17	0.58	0.12	.	.	.	.	.	.	.	.	.	.	.	.	.	.	.
AAEL000251	conserved hypothetical protein	.	.	.	0.31	0.41	0.19	0.1	0.33	0.26	0.24	0.21	0.11	0.06	0.14	0.17	0.93	1.76	1.52	1.12	1.17	1.61	1.41	0.57	.	.	.	.	.	.	.	.	.	.	.	.	.	.	.
AAEL000252	hypothetical protein	GO:0044699,GO:0016787	.	.	0	0	0	2.05	3.13	12.32	3.52	22.59	7.65	15.28	8.07	13.77	0.23	0.12	0.06	1.16	0.55	1.58	1.43	5	.	.	.	.	.	.	.	.	.	.	.	.	.	.	.
AAEL000253	trypsin, putative	GO:0004252,GO:0006508	.	.	0.11	0	0	0	0	0	0.05	0	0.05	0	0.1	0.12	1.52	0.62	0.92	0	1.4	0.53	1.27	0	.	.	.	.	.	.	.	.	.	.	.	.	.	.	.
AAEL000254	nuclear factor i	GO:0006260,GO:0003700,GO:0005634,GO:0006355	.	.	0.31	0.55	0	0	0.25	0.15	0.66	0	0.1	0	0.23	0.45	1.13	0.84	0.7	0.22	1.7	1.38	2.44	1.25	.	.	.	.	.	.	.	.	.	.	.	.	.	.	.
AAEL000255	conserved hypothetical protein	GO:0035556,GO:0010498,GO:0005515,GO:0001772,GO:0005737	ko04630|Jak-STAT signaling pathway	.	1.17	0.97	1.2	0.97	1.44	1.19	1.26	0.92	1.75	1.32	1.4	1.69	0.64	0.74	0.59	0.39	0.34	1.12	0.56	0.29	.	.	.	.	.	.	.	.	.	.	.	.	.	.	.
AAEL000256	Class B Scavenger Receptor (CD36 domain).	GO:0005044,GO:0005887,GO:0006952,GO:0005764,GO:0007155,GO:0035071	.	SCRB9	2.93	1.47	1.97	0.63	2.98	4.07	3.85	5.81	3.05	1.72	3.37	2.55	23.35	8.4	10.6	12.04	6.25	13.62	7.73	8.47	.	.	.	.	.	.	.	.	.	.	.	.	.	.	.
AAEL000257	hypothetical protein	GO:0090305,GO:0003677,GO:0004518	.	.	6.66	6.9	6.54	3.96	15.57	14.47	14.27	12.03	18.34	16.34	15.25	12.93	10.42	17.68	12.83	13.74	19.34	19.26	10.82	16.58	.	.	.	.	.	.	.	.	.	.	.	.	.	.	.
AAEL000258	conserved hypothetical protein	GO:0005829,GO:0006629,GO:0016298,GO:1901069,GO:0008253,GO:0000287,GO:0009158	.	.	145.45	135.54	77.97	59.76	24.13	26.42	19.03	18.94	26.78	24.76	18.48	20.49	30.46	39.6	35.08	31.02	63.31	65.19	51.18	78.28	.	.	.	.	.	.	.	.	.	.	.	.	.	.	.
AAEL000259	copper-zinc (Cu-Zn) superoxide dismutase	GO:0048468,GO:0048609,GO:0016209,GO:0043085,GO:0060249,GO:0042391,GO:0016043,GO:0019226,GO:0006259,GO:0016491,GO:0048513,GO:0022008,GO:0043231,GO:0044281,GO:0010033,GO:0007568,GO:0045859,GO:0048518,GO:0006801,GO:0009058,GO:0005515,GO:0044702,GO:0097458,GO:0033554,GO:0046914,GO:0008015,GO:0051239,GO:0043066,GO:0044444,GO:0000303,GO:0008088	ko04146|Peroxisome;ko05014|Amyotrophic lateral sclerosis (ALS);ko05016|Huntington's disease;ko05020|Prion diseases	CuSOD4	1.03	1.37	0.54	0.52	0.39	0	0.25	0	0.19	0	0.12	0	0	0	0.58	0.56	0.11	0	0.65	0	.	.	.	.	.	.	.	.	.	.	.	.	.	.	.
AAEL000260	conserved hypothetical protein	.	.	.	0.8	0.77	0.77	0.65	4.48	4.47	4.7	3.27	9.99	6.69	7.15	3.34	1.31	2.06	1.07	1.53	2.47	2.5	1.01	3.67	.	.	.	.	.	.	.	.	.	.	.	.	.	.	.
AAEL000261	hypothetical protein	.	.	.	1.32	0.88	1.73	1.83	5.09	5.07	4.36	3.92	8.37	8.06	6.6	5.87	1.51	2.19	1.43	3.03	1.08	2.23	2.17	1	.	.	.	.	.	.	.	.	.	.	.	.	.	.	.
AAEL000262	conserved hypothetical protein	GO:0005515,GO:0004672,GO:0006468,GO:0005524	ko03018|RNA degradation	.	15.82	10.27	12.07	6.66	19.9	22.86	22.57	18.06	41.55	29.5	30.47	17.54	10.27	5.62	6.39	4.01	13.05	8.79	7.05	21.72	.	.	.	.	.	.	.	.	.	.	.	.	.	.	.
AAEL000263	Zinc finger protein jing homolog	GO:0007411,GO:0000122,GO:0008270,GO:0042246,GO:0007424,GO:0035098,GO:0007418,GO:0003676,GO:0007479,GO:0008347,GO:0007382,GO:0007474,GO:0007298,GO:0016568	.	.	4.76	2.72	3.75	1.99	3.61	4	4.88	3.1	9.52	5.19	6.95	2.78	2.86	2.06	1.73	0.74	2.91	2.6	2.19	0.8	.	.	.	.	.	.	.	.	.	.	.	.	.	.	.
AAEL000264	phopholipase d	GO:0007349,GO:0010004,GO:0007602,GO:0035091,GO:0031410,GO:0048215,GO:0004630,GO:0007030,GO:0008152	ko00564|Glycerophospholipid metabolism;ko00565|Ether lipid metabolism;ko04014|Ras signaling pathway;ko04024|cAMP signaling pathway;ko04144|Endocytosis;ko04666|Fc gamma R-mediated phagocytosis;ko04724|Glutamatergic synapse;ko04912|GnRH signaling pathway;ko05231|Choline metabolism in cancer	.	24.32	12.97	26.9	15.4	17.07	8.68	15.27	7.77	13.31	8.64	14.19	7.99	8.78	3.44	5.95	4.5	6.18	4.76	7.61	5.22	.	.	.	.	.	.	.	.	.	.	.	.	.	.	.
AAEL000265	Protein crossbronx homolog	GO:0035052,GO:0000980,GO:0000122,GO:0010092,GO:0045570,GO:0007424,GO:0060969,GO:0042659,GO:0042742,GO:0007494,GO:0042694,GO:0007482,GO:0007291,GO:0007384,GO:0019904,GO:0016881,GO:0001709,GO:0007501,GO:0007480,GO:0048636,GO:0003700,GO:0007525,GO:0001706,GO:0061327,GO:0005634	.	.	8.59	5.66	8.39	4.11	3.58	2.46	4.57	3.29	3.04	1.23	2.91	3.38	5.63	4.38	7.66	5.99	4.77	4.92	8.43	8.68	.	.	.	.	.	.	.	.	.	.	.	.	.	.	.
AAEL000266	GPCR Orphan/Putative Class A Family	GO:0008227,GO:0071329,GO:0035075,GO:0007186,GO:0016021,GO:0009267	.	.	0	0	0	0	0.16	0	0.13	0.31	0.37	0	0.06	0.07	0	0.26	0.29	0	0.06	0.11	0.32	0.15	.	.	.	.	.	.	.	.	.	.	.	.	.	.	.
AAEL000267	conserved hypothetical protein	.	.	.	0.81	0.58	0.91	1.31	5.67	7.45	4.96	6.74	8.02	12.42	5.91	11.26	2.43	14	3.24	11.28	0.47	2.2	2.35	1.06	.	.	.	.	.	.	.	.	.	.	.	.	.	.	.
AAEL000268	lipase	GO:0005576,GO:0016298,GO:0006629	.	.	0	0	0.06	0.23	0.14	0.08	0.14	0.37	0.06	0	0.13	0.19	4.78	0.87	2.27	2.25	0.25	0.29	0.34	1.97	.	.	.	.	.	.	.	.	.	.	.	.	.	.	.
AAEL000269	conserved hypothetical protein	.	.	.	184.08	424.71	176.33	486.44	692.66	1219.94	472.9	1174.23	151.47	378.03	174.13	541.05	139.98	330.23	129.68	402.56	507.36	899.81	207.21	1087.87	.	.	.	.	.	.	.	.	.	.	.	.	.	.	.
AAEL000270	26S proteasome regulatory subunit 7, psd7	GO:0000022,GO:0006511,GO:0004175,GO:0030425,GO:0022008,GO:0008541,GO:0008283	ko03050|Proteasome;ko05169|Epstein-Barr virus infection	.	70.22	75.35	54.14	83.6	21.77	33.72	20.84	43.35	27.48	45.92	26.62	49.8	39.44	93.65	57.36	98.04	35.53	102.42	73.62	62.72	.	.	.	.	.	.	.	.	.	.	.	.	.	.	.
AAEL000271	gamma-glutamyl hydrolase, putative	GO:0008242	.	.	478.27	845.01	140.22	121.87	53.19	63.77	64.11	149.32	24.27	43.02	52.57	119.79	131.67	87.87	80.86	115.3	230.8	104.16	97.32	198.39	-2.09695	0.00120569	0.0982377	.	.	.	.	.	.	.	.	.	.	.	.
AAEL000272	conserved hypothetical protein	GO:0003676,GO:0000166	.	.	2.55	1.81	2.2	2.42	3.7	2.75	2.75	1.93	3.35	3.96	2.5	2.66	2.38	5.13	3.13	2.93	1.44	4.06	3.77	3.66	.	.	.	.	.	.	.	.	.	.	.	.	.	.	.
AAEL000273	inositol triphosphate 3-kinase c	GO:0008440,GO:0000828	.	.	68.29	42.3	31.27	21.94	12.35	8.54	16.51	8.86	14.69	7.1	17.21	9.75	11.88	4.9	8.71	5.67	18.94	9.71	12.05	20.49	.	.	.	.	.	.	.	.	.	.	.	.	.	.	.
AAEL000274	Copper-Zinc(Cu-Zn) Superoxide Dismutase.	GO:0046872,GO:0005737,GO:0006801,GO:0004784,GO:0055114	ko04146|Peroxisome;ko05014|Amyotrophic lateral sclerosis (ALS);ko05016|Huntington's disease;ko05020|Prion diseases	.	43.58	19.6	36.82	9.44	33.49	4.43	34.75	6.1	26.66	6.31	25.85	11.4	47.37	12.22	44.15	9.93	17.71	8.57	31.64	3.43	.	.	.	.	.	.	.	.	.	.	.	.	.	.	.
AAEL000275	hypothetical protein	.	.	.	0	0	0	0	0	0	0	0	0	0	0	0	0	0	0	0	0	0	0	0	.	.	.	.	.	.	.	.	.	.	.	.	.	.	.
AAEL000276	conserved hypothetical protein	GO:0035212	.	.	9.57	7.55	10.54	5.6	19.84	16.39	19.69	11.55	27.15	17.01	22.37	12.6	7.19	10.01	11.69	7.52	7.27	4.86	6.14	6.22	.	.	.	.	.	.	.	.	.	.	.	.	.	.	.
AAEL000277	conserved hypothetical protein	GO:0005615,GO:0032504,GO:0003796	.	.	0.75	0	1.42	1.22	4.18	1.55	5.3	4.15	1.39	0.85	5.76	5.52	16.78	6.81	14.18	4.52	8.96	15.56	19.92	7.35	.	.	.	.	.	.	2.2129	0.00192032	0.0873437	.	.	.	.	.	.
AAEL000278	poly(p)/ATP NAD kinase	GO:0016310,GO:0006741,GO:0003951,GO:0019674	ko00760|Nicotinate and nicotinamide metabolism	.	76.93	25	29.73	36.91	24.01	24.9	26.52	22.46	23.41	20.83	28.09	20.53	29.74	18.69	27.64	24.51	22.66	41.96	33.77	45.05	.	.	.	.	.	.	.	.	.	.	.	.	.	.	.
AAEL000279	N-formylmethionylaminoacyl-tRNA deformylase, putative	GO:0042586,GO:0005506	.	.	11.68	26.69	13.23	25.28	13.31	23.12	10.7	16.84	6.43	12.44	7.99	19.76	12.12	39.97	15.67	38.05	18	24.51	10.41	37.21	.	.	.	.	.	.	.	.	.	.	.	.	.	.	.
AAEL000280	hypothetical protein	.	.	.	0.16	0	0.17	0	0	0	0	0	0	0	0	0	0.11	0	0	0	0.42	0.55	3.17	0	.	.	.	.	.	.	.	.	.	.	.	.	.	.	.
AAEL000281	conserved hypothetical protein	.	.	.	3.92	2.92	5.02	2.19	4.28	2.87	5.38	4.74	4.43	2.63	3.81	3.01	12.31	8.63	8.57	7.07	7.41	4.6	7.23	6.36	.	.	.	.	.	.	.	.	.	.	.	.	.	.	.
AAEL000282	syntaxin, putative	GO:0007269,GO:0016192,GO:0016020	ko04130|SNARE interactions in vesicular transport	.	17.01	11.43	10.5	7.42	2.84	3.95	3.19	3.91	8.32	6.37	4.85	4.05	3.38	2.03	1.9	2.53	3.87	3.95	2.4	2.08	.	.	.	.	.	.	.	.	.	.	.	.	.	.	.
AAEL000283	C-Type Lectin (CTL) - mannose binding.	.	.	CTLMA16	1.2	1.21	0.79	0	0.55	0.22	0.59	0.73	0.29	0	0.13	0.66	37.75	3.69	16.46	12.99	161.97	33.43	82.04	49.98	.	.	.	.	.	.	.	.	.	.	.	.	.	.	.
AAEL000284	conserved hypothetical protein	GO:0016740	.	.	4.61	9.98	4.46	7.5	10.31	12.74	8.1	10.88	6.45	9.58	6.25	9.6	8.87	27.74	10.67	22.85	8.43	14.68	9.66	9.49	.	.	.	.	.	.	.	.	.	.	.	.	.	.	.
AAEL000285	conserved hypothetical protein	.	.	.	0.22	0.15	0.11	0.44	0.73	0	0.48	0.09	0.6	0.67	0.24	0.12	11.51	3.33	3.4	0.94	3.88	5.67	7.88	1.98	.	.	.	.	.	.	-1.55565	0.0380851	0.555668	-1.62988	0.0299302	1	.	.	.
AAEL000286	conserved hypothetical protein	GO:0052689	.	.	0	0	0	0	0	0.15	0	0	0.05	0.23	0	0	0	0	0	0	0	0	0	0	.	.	.	.	.	.	.	.	.	.	.	.	.	.	.
AAEL000287	hypothetical protein	GO:0003676,GO:0005634,GO:0008270	.	.	2.79	3.55	2.56	3.65	4.03	3.68	3.03	2.93	4.09	4.87	3.66	3.31	1.35	1.05	1.43	1.06	2.68	3.06	1.48	5.09	.	.	.	.	.	.	.	.	.	.	.	.	.	.	.
AAEL000288	conserved hypothetical protein	GO:0005576,GO:0008083,GO:0008201	.	.	1.03	1.07	1.38	1.38	3.13	1.93	4.91	3.7	1.41	0.84	1.93	1.58	14.34	18.95	12.44	12.03	20.71	22.37	19.79	13.99	.	.	.	.	.	.	.	.	.	.	.	.	.	.	.
AAEL000289	conserved hypothetical protein	.	.	.	8.6	5.19	7.51	4.48	6.51	7.01	6.07	5.45	10.78	8.06	8.1	6.01	4.63	5.91	6.42	7.5	4.46	4.94	4.98	3.51	.	.	.	.	.	.	.	.	.	.	.	.	.	.	.
AAEL000290	conserved hypothetical protein	GO:0003676,GO:0000398,GO:0071011,GO:0008270	.	.	4.85	3.57	5.6	4.25	2.56	2.73	2.91	3.57	4.78	4.61	3.13	3.43	3.19	7.19	3.83	5.77	1.73	5.27	3.53	5.5	.	.	.	.	.	.	.	.	.	.	.	.	.	.	.
AAEL000291	V-type proton ATPase 16 kDa proteolipid subunit (V-ATPase 16 kDa proteolipid subunit)(Vacuolar proton pump 16 kDa proteolipid subunit)(V-ATPase subunit C)	GO:0015078,GO:0033181,GO:0045169,GO:0016021,GO:0007476,GO:0000220,GO:0015991,GO:0033227	ko00190|Oxidative phosphorylation;ko04142|Lysosome;ko04145|Phagosome;ko04721|Synaptic vesicle cycle;ko04966|Collecting duct acid secretion;ko05110|Vibrio cholerae infection;ko05120|Epithelial cell signaling in Helicobacter pylori infection;ko05152|Tuberculosis;ko05323|Rheumatoid arthritis	.	722.39	431.59	1074.83	291.16	184.7	71.15	206.56	61.47	78.7	36.3	129.39	53.34	643.25	197.13	565.48	209.66	266.68	74.77	242.06	93.89	.	.	.	.	.	.	.	.	.	.	.	.	.	.	.
AAEL000292	conserved hypothetical protein	GO:0003676,GO:0005622	.	.	0.77	0.49	0.92	0.15	2.17	1.56	1.96	1.6	3.38	2.64	2.49	1.34	1.62	1.55	1.14	0.87	2.4	1.67	1.28	1.61	.	.	.	.	.	.	.	.	.	.	.	.	.	.	.
AAEL000293	ebna2 binding protein P100	GO:0003713,GO:0005875,GO:0016788,GO:0003676,GO:0005811,GO:0016442,GO:0031047	ko05169|Epstein-Barr virus infection;ko05203|Viral carcinogenesis	TSN	113.75	66.6	79.13	54.34	105.39	94.04	85.79	58.82	139.26	120.01	138	109.98	136.47	181.18	183.93	132.82	53.62	48.96	65.86	24.35	.	.	.	.	.	.	.	.	.	.	.	.	.	.	.
AAEL000294	conserved hypothetical protein	.	.	.	380.39	265.29	291.94	328.75	252.27	183.13	173.66	177.23	2.49	3.59	42.34	51.39	35.72	57.88	34.36	59.99	15.82	34.18	36.54	26.5	.	.	.	.	.	.	4.00332	4.77442e-09	4.69399e-06	.	.	.	.	.	.
AAEL000295	hypothetical protein	.	.	.	6.88	6.91	8.12	4.65	8.58	7.87	9.27	5.16	11.28	8.53	10.5	6.6	4.77	4.87	4.37	3.74	6.13	4.68	4.46	5.97	.	.	.	.	.	.	.	.	.	.	.	.	.	.	.
AAEL000296	conserved hypothetical protein	.	.	.	4.97	4.12	5.65	3.33	5.84	5.75	6.56	4.11	9.29	5.68	8.47	4.11	2.83	2.77	2.54	1.89	3.58	1.98	1.99	2.79	.	.	.	.	.	.	.	.	.	.	.	.	.	.	.
AAEL000297	mitochondrial ribosomal protein S25	GO:0005763,GO:0003735,GO:0006412	.	.	4.8	11.6	6.11	11.47	9.09	18.23	8.72	19.63	6.59	14.75	7.07	18.78	14.93	59.85	25.43	56.04	6.57	23.07	12.19	8.06	.	.	.	.	.	.	.	.	.	.	.	.	.	.	.
AAEL000298	sodium/chloride dependent amino acid transporter	GO:0016021,GO:0005328,GO:0006836,GO:0055085	.	.	0.23	0.09	0.27	0.13	2.85	1.09	2.29	1.72	0.61	0.43	0.81	0.53	0.02	0.13	0.02	0.07	0.08	0	0.11	0.24	.	.	.	.	.	.	.	.	.	.	.	.	.	.	.
AAEL000299	hypothetical protein	GO:0005488	.	.	0.92	0.98	0.58	0.74	2.07	3.23	1.93	1.97	3.94	4.19	3.62	2.77	1.18	2.67	1.11	3.31	2.56	3.1	1.92	2.23	.	.	.	.	.	.	.	.	.	.	.	.	.	.	.
AAEL000300	WD-repeat protein	GO:0022008	ko03008|Ribosome biogenesis in eukaryotes	.	1.78	1.81	2.38	1.73	11.7	11.34	9.55	8.22	10.32	9.46	8.29	7.19	3.3	13.41	8.87	10.9	4.71	5.49	4.02	8.96	.	.	.	.	.	.	.	.	.	.	.	.	.	.	.
AAEL000301	heat shock protein	GO:0006457,GO:0016887,GO:0005811,GO:0006950,GO:0005524,GO:0051082,GO:0005739	.	.	17.07	17.9	22.92	22.19	36.94	35.79	26.3	25.66	19.1	18.92	24.52	32.45	41.42	83.4	56.29	78.96	65.57	45.81	23.27	60.28	.	.	.	.	.	.	.	.	.	.	.	.	.	.	.
AAEL000302	cysteine-rich venom protein, putative	.	.	.	0	0	0	0	0	0	0	0	0	0	0	0	0	0	0	0	0	0	0	0	.	.	.	.	.	.	.	.	.	.	.	.	.	.	.
AAEL000303	histone H2A, putative	GO:0000786,GO:0051298,GO:0003677,GO:0006334,GO:0046982,GO:0005811,GO:0005634	ko05034|Alcoholism;ko05322|Systemic lupus erythematosus	.	0	0	0	0	0	0	0	0	0	0	0	0	0	0	0	0	0	0	0	0	.	.	.	.	.	.	.	.	.	.	.	.	.	.	.
AAEL000304	conserved hypothetical protein	.	.	.	5.95	17.96	23.36	41.63	27.54	39.27	44.49	146.75	10.96	21.71	30.69	85.83	127.03	365.82	152.76	299.15	139.97	308.25	182.6	382.63	1.5433	0.0426611	0.834709	1.14452	0.0226494	0.605978	1.72778	0.00809129	0.236097	.	.	.	.	.	.
AAEL000305	conserved hypothetical protein	GO:0005488	.	.	0.75	0.25	1.09	0.76	1.24	0.69	1.27	0.61	1.9	1.45	1.57	0.83	0.52	0.6	0.43	0.48	0.52	0.64	0.61	0.23	.	.	.	.	.	.	.	.	.	.	.	.	.	.	.
AAEL000306	conserved hypothetical protein	GO:0044699	.	.	0	0	0	0	0.25	0	0.2	0.22	0.13	0	0.06	0	0	0	0.2	0	0	0	0	0	.	.	.	.	.	.	.	.	.	.	.	.	.	.	.
AAEL000307	dynein heavy chain	GO:0003777,GO:0030286,GO:0055114,GO:0009331,GO:0006072,GO:0005524,GO:0007018,GO:0052591	ko05016|Huntington's disease	.	0.05	0	0	0	0.01	0	0.01	0.01	0.01	0.01	0.01	0.01	0	0.01	0.02	0	1.07	0.7	0.08	0.04	.	.	.	.	.	.	.	.	.	.	.	.	-3.78295	3.93421e-05	0.00703686
AAEL000308	conserved hypothetical protein	GO:0046331,GO:0016937,GO:0007155,GO:0016021,GO:0042246	.	.	0	0	0.38	0	0.66	0.35	0.83	0.39	0.23	0.4	0.22	0.13	0.74	0.49	0.64	0	0.31	0	0.41	1.17	.	.	.	.	.	.	.	.	.	.	.	.	.	.	.
AAEL000309	hypothetical protein	.	.	.	0.17	0	0.41	0.5	5.61	5.54	14.6	21.3	3.72	4.98	11.41	13.43	2.39	3.95	2.62	4.19	1.36	1.71	1.91	4.33	1.72493	0.0321516	0.729915	1.5329	0.00202366	0.116333	1.56035	0.00969448	0.260853	.	.	.	.	.	.
AAEL000310	hypothetical protein	.	.	.	249.32	185.08	226.81	159.43	17.23	7.2	12.87	5.7	4.08	3.16	6.21	3.74	40.51	21.7	33.69	28.71	26.96	9.71	37.2	14.59	.	.	.	.	.	.	.	.	.	.	.	.	.	.	.
AAEL000311	conserved hypothetical protein	GO:0005576,GO:0042381,GO:0007552,GO:0005811	.	.	10.69	3.59	7.05	18.38	53.94	54.83	75.43	133.31	0.62	0.42	6.52	11.98	139.54	66.97	50.86	119.98	139.56	123.95	100.89	323.98	.	.	.	.	.	.	3.85908	1.24706e-10	2.27695e-07	.	.	.	.	.	.
AAEL000312	hypothetical protein	.	.	.	0	0	0.33	0.51	0.12	0.18	0.03	0.31	0.09	0.07	0.03	0.21	1.22	3.71	3.01	6.69	2.15	4.35	1.66	4.14	.	.	.	.	.	.	.	.	.	.	.	.	.	.	.
AAEL000313	conserved hypothetical protein	.	.	.	67.47	87.94	130.35	72.17	0.19	0.09	0.35	0.43	0	0.12	0.38	1.08	6.94	8.92	6.12	11.65	9.77	5.93	6.73	7.91	.	.	.	.	.	.	4.09196	0.00144446	0.071299	.	.	.	.	.	.
AAEL000314	malate dehydrogenase	GO:0055114,GO:0016491	.	.	260.71	244.37	89.71	103.42	10.86	4.47	7.95	7.45	5.06	3.23	6.64	5.19	99.41	30.08	59.09	41.09	37.6	12.88	37.47	24.98	-1.48369	0.0372972	0.77382	.	.	.	.	.	.	.	.	.	.	.	.
AAEL000315	pigeon protein (linotte protein)	GO:0008355	.	.	5.05	4.55	7.15	3.17	4.57	3.71	4.36	3.29	4.02	2.49	3.81	2.47	3.06	2.21	2.44	1.75	7.18	5.28	3.7	5.74	.	.	.	.	.	.	.	.	.	.	.	.	.	.	.
AAEL000316	hypothetical protein	.	.	.	0.67	0.51	0.3	1.93	10.36	49.7	11.78	126.45	7.38	26.71	13.96	116.49	15.12	15.43	5.87	37.33	1.09	10.35	8.96	2.56	.	.	.	.	.	.	1.73493	0.0180025	0.377816	.	.	.	.	.	.
AAEL000317	cysteine-rich venom protein, putative	.	.	.	0	0	0	0	0	0	0	0.27	0	0	0	0	0	0	0	0	0	0	0	0	.	.	.	.	.	.	.	.	.	.	.	.	.	.	.
AAEL000318	conserved hypothetical protein	.	.	.	0	0	0	0	0	0	0	0	0	0	0	0	0	0	0	0	0	0	0	0	.	.	.	.	.	.	.	.	.	.	.	.	.	.	.
AAEL000319	hypothetical protein	.	.	.	0	0	0	0	0.04	0	0	0	0	0	0.06	0	0	0	0.05	0	0	0	0	0	.	.	.	.	.	.	.	.	.	.	.	.	.	.	.
AAEL000320	cytochrome P450	.	.	.	0	0	0	0	0	0.12	0	0.07	0.02	0	0	0.05	0	0	0	0	0.21	0	0	0	.	.	.	.	.	.	.	.	.	.	.	.	.	.	.
AAEL000321	acetyl-coa synthetase	GO:0019427,GO:0048149,GO:0016208,GO:0005737,GO:0003987	ko00010|Glycolysis / Gluconeogenesis;ko00620|Pyruvate metabolism;ko00640|Propanoate metabolism;ko00680|Methane metabolism;ko00720|Carbon fixation pathways in prokaryotes;ko01200|Carbon metabolism	.	28.18	22.66	58.27	36.18	11.15	25.68	11.3	8.9	8.06	4.65	26.18	8.6	6.56	18.63	17.01	26.17	5.7	6.16	12.24	10.44	.	.	.	.	.	.	1.5991	0.0269678	0.45713	.	.	.	.	.	.
AAEL000322	hypothetical protein	.	.	.	2.88	2.13	3.05	1.9	3.58	2.76	3.75	1.9	5.33	5.69	3.75	3.87	2.11	2.65	2.47	2.1	2.39	2.68	2.25	2.36	.	.	.	.	.	.	.	.	.	.	.	.	.	.	.
AAEL000323	cysteine-rich venom protein, putative	.	.	.	1.72	0	0.81	0	0	0	0	0	0	0	0	0	0.18	0.31	0.67	0	1.64	0.49	0.22	0.8	.	.	.	.	.	.	.	.	.	.	.	.	.	.	.
AAEL000324	tyrosine-protein kinase drl	GO:0016199,GO:0016204,GO:0046331,GO:0007613,GO:0008355,GO:0001745,GO:0007283,GO:0035271,GO:0016021,GO:0001744,GO:0007482,GO:0009649,GO:0008347,GO:0006468,GO:0003705,GO:0043565,GO:0007165,GO:0001746,GO:0007455,GO:0004714,GO:0045944,GO:0005886,GO:0017147,GO:0008134,GO:0005634,GO:0005524,GO:0007435	.	.	0.76	1.12	0.88	0.77	1.54	0.78	2.09	0.98	3.15	0.98	2.48	1.14	1.89	1.04	1.58	0.82	1.99	1.09	1.85	0.65	.	.	.	.	.	.	.	.	.	.	.	.	.	.	.
AAEL000325	cytochrome P450	GO:0016491,GO:0005488	.	.	0	0	0	0	0.43	0.42	0.72	0.46	1.2	1.6	1.24	0.58	0.79	0.39	0.49	0.26	0.39	0.14	0.62	0.4	.	.	.	.	.	.	.	.	.	.	.	.	.	.	.
AAEL000326	cytochrome P450	GO:0016491,GO:0005488	.	.	0	0	0	0	0	0	0	0	0	0	0	0	0.14	0.5	0.73	0.35	0.28	0.41	0.31	0.49	.	.	.	.	.	.	.	.	.	.	.	.	.	.	.
AAEL000327	Ecdysone-induced protein 78C Nuclear receptor	GO:0043401,GO:0008270,GO:0006355,GO:0004887,GO:0043565,GO:0003707,GO:0005634	.	.	0.07	0	0.08	0	2.85	2.11	2.91	0.65	6.09	2.4	4.05	1.87	0.05	1.31	1.17	0.4	1.03	0.68	0.72	0	.	.	.	.	.	.	.	.	.	.	.	.	.	.	.
AAEL000328	conserved hypothetical protein	GO:0071361,GO:0016491,GO:0001666,GO:0008270,GO:0055114	.	.	155.92	79.45	69.56	46.08	40.63	27.91	42.41	22.31	29.65	14.36	45.05	21.64	65.37	30.26	66.24	36.97	56.77	73.73	74.72	44.53	.	.	.	.	.	.	.	.	.	.	.	.	.	.	.
AAEL000329	conserved hypothetical protein	GO:0044763,GO:0032502	.	.	0	0	0.07	0	0.08	0	0.23	0.11	0.07	0	0.09	0	0	0	0	0	0	0.11	0.06	0	.	.	.	.	.	.	.	.	.	.	.	.	.	.	.
AAEL000330	conserved hypothetical protein	.	.	.	4.65	4.42	4.77	5.86	12.68	15.64	12.38	16.12	7.38	7.31	6.48	12.43	12.05	39.87	17.9	38.03	10.85	25.03	8.09	25.71	.	.	.	.	.	.	.	.	.	.	.	.	.	.	.
AAEL000331	elongation factor ts	GO:0003746,GO:0005739,GO:0006414	.	.	16.54	12.95	24.07	9.07	40.6	18.74	30.82	12.51	11.33	6.71	13.4	11.41	29	23.43	34.68	22.94	57.37	23.32	24.96	40.75	.	.	.	.	.	.	.	.	.	.	.	.	.	.	.
AAEL000332	conserved hypothetical protein	GO:0004222	.	.	4.38	6.7	6.82	7.56	9.08	11.56	7.83	8.08	9.98	9.15	9.6	13.89	6.73	22.82	12.64	21.95	3.66	8.87	7.61	8.67	.	.	.	.	.	.	.	.	.	.	.	.	.	.	.
AAEL000333	cysteine-rich venom protein, putative	.	.	.	0.26	0.17	0.54	0.26	0.36	0.28	0.35	0.31	0.25	0.44	0.14	0.15	0.58	0.26	0.24	0.14	0.72	0.22	0.63	0	.	.	.	.	.	.	.	.	.	.	.	.	.	.	.
AAEL000334	villin	GO:0007015,GO:0035317,GO:0003779,GO:0005884,GO:0005737,GO:0007300	.	.	0.21	0	0.12	0.09	0.53	0.6	0.5	0.26	0.55	0.41	0.42	0.53	2.53	4.39	2.62	1.19	2.67	4.74	4.29	0.61	.	.	.	.	.	.	.	.	.	.	.	.	.	.	.
AAEL000335	lamin	GO:0016321,GO:0036062,GO:0001745,GO:0007498,GO:0001964,GO:0007411,GO:0007507,GO:0005198,GO:0048546,GO:0045886,GO:0040003,GO:0007569,GO:0002121,GO:0006342,GO:0035262,GO:0072686,GO:0031987,GO:0031081,GO:0005811,GO:0008344,GO:0035001,GO:0005515,GO:0035011,GO:0005875,GO:0005635,GO:0007430,GO:0090435,GO:0051297,GO:0071763,GO:0046331,GO:0005605,GO:0007097,GO:0005638,GO:0007476,GO:0048854,GO:0005813,GO:…	.	.	0.06	0.08	0.06	0	36.03	29.57	29.37	16.91	90.13	63.7	60.09	30.84	0	0.04	0.02	0	0.05	0.65	0.03	0	.	.	.	.	.	.	.	.	.	.	.	.	-3.50373	0.0293626	0.707495
AAEL000336	conserved hypothetical protein	.	.	.	0.6	0.28	0.73	0.71	1.93	0.72	1.99	1.58	1.09	0.47	1.13	0.66	12.33	6.61	5.3	2.66	7.43	5.74	6.86	3.92	.	.	.	.	.	.	.	.	.	.	.	.	.	.	.
AAEL000337	hypothetical protein	.	.	.	2.24	2.79	2.62	2.52	5.42	4.97	4.48	5.05	5.13	5.22	5.31	5.01	3.09	4.19	2.88	2.82	5.68	7.13	2.31	4.43	.	.	.	.	.	.	.	.	.	.	.	.	.	.	.
AAEL000338	cytochrome P450	GO:0020037,GO:0016705,GO:0004497,GO:0005506,GO:0009055,GO:0055114	.	.	0.16	0	0	0	0.51	0.23	0.1	0	2.68	3.18	0.72	0.52	0.08	0	0.03	0	0.21	1.13	0.1	1.14	.	.	.	-2.45294	0.0137022	0.439983	-2.07482	0.000729654	0.0455964	.	.	.	.	.	.
AAEL000339	lim domain	GO:0005925,GO:0035220,GO:0008270,GO:0007016,GO:0035218,GO:0010506,GO:0032319	ko04062|Chemokine signaling pathway;ko04370|VEGF signaling pathway;ko04510|Focal adhesion;ko04670|Leukocyte transendothelial migration;ko04810|Regulation of actin cytoskeleton;ko05100|Bacterial invasion of epithelial cells;ko05203|Viral carcinogenesis;ko05205|Proteoglycans in cancer	.	79.01	46.96	67.68	40.92	19.02	11.56	21.78	19.52	11.89	8.24	14.25	13.19	30.96	18.76	22.32	16.97	22.79	21.28	28.29	28.02	.	.	.	.	.	.	.	.	.	.	.	.	.	.	.
AAEL000340	cytochrome P450	GO:0046872,GO:0016491	.	.	0	0	0	0	0.3	0.24	0.16	0.26	0.04	0.05	0.17	0.18	0	0	0.03	0	0.11	0	0.1	0	.	.	.	.	.	.	.	.	.	.	.	.	.	.	.
AAEL000341	basic helix-loop-helix protein	GO:0046983	.	.	0	0	0.09	0	0.13	0	0.19	0.14	0.02	0.05	0.1	0.05	1.13	1.07	0.79	0.85	1.14	1.91	1.26	0.84	.	.	.	.	.	.	.	.	.	.	.	.	.	.	.
AAEL000342	peroxidasin	GO:0006909,GO:0006979,GO:0020037,GO:0004601,GO:0005578,GO:0030198,GO:0055114	.	.	1	0.47	2.03	0.86	0.96	0.67	2.44	2.4	0.59	0.39	2.1	1.96	2.33	2.17	1.42	1.37	2.51	1.55	3.74	0.42	.	.	.	1.47484	0.00616197	0.26213	1.96978	0.00153704	0.0746957	.	.	.	.	.	.
AAEL000343	serine/threonine-protein kinase vrk	GO:0006468,GO:0004674,GO:0005524	.	.	14.95	12.79	15.42	10.99	10.16	11.05	11.11	9.81	19.8	14.21	15.74	9.52	10.81	10.3	10.93	7.57	15.18	11.67	10.13	24.11	.	.	.	.	.	.	.	.	.	.	.	.	.	.	.
AAEL000344	conserved hypothetical protein	.	.	.	0	0	0	0	0.04	0	0	0	0	0	0	0	0	0	0	0	0	0.11	0.05	0.15	.	.	.	.	.	.	.	.	.	.	.	.	.	.	.
AAEL000345	membrane associated guanylate kinase inverted 1, magi1	GO:0016301,GO:0016310	.	.	0.37	0.3	0.63	0.29	0.66	0.45	0.68	0.48	0.81	0.83	0.79	0.32	0.43	0.65	0.42	0.38	0.47	0.79	0.58	0.69	.	.	.	.	.	.	.	.	.	.	.	.	.	.	.
AAEL000346	spastin	GO:0007626,GO:0008568,GO:0036078,GO:0048167,GO:0000091,GO:0016021,GO:0005737,GO:0051013,GO:0005874,GO:0035099,GO:0008017,GO:0031117,GO:0005694,GO:0005813,GO:0000070,GO:0043195,GO:0006200,GO:0005634,GO:0005524,GO:0034214	.	.	12.84	5.4	7.36	3.02	7.62	6.25	6.92	4.18	11.62	6.74	9.9	4.14	3.81	1.57	3.1	2.25	2.87	3.7	3.38	2.1	.	.	.	.	.	.	.	.	.	.	.	.	.	.	.
AAEL000347	hypothetical protein	.	.	.	0	0	0	0	0	0	0	0	0.02	0	0	0	0	0	0	0	0	0	0	0	.	.	.	.	.	.	.	.	.	.	.	.	.	.	.
AAEL000348	conserved hypothetical protein	.	.	.	4.81	6.14	6.13	5.2	6.4	6.39	6.77	8.91	14.09	13.71	9.21	13.22	5.2	11.1	4.65	7.62	3.66	13.13	8.91	15.01	.	.	.	.	.	.	.	.	.	.	.	.	.	.	.
AAEL000349	conserved hypothetical protein	.	.	.	0.66	0.22	1.64	0	0.66	0.61	0.86	0.53	0.44	0	0.89	0.27	1.42	0.45	0.37	0.54	0.86	0.56	1.12	0.4	.	.	.	.	.	.	.	.	.	.	.	.	.	.	.
AAEL000350	conserved hypothetical protein	.	.	.	0	0	0.03	0	0	0	0	0	0	0	0	0	0	0	0	0.07	0	0	0	0	.	.	.	.	.	.	.	.	.	.	.	.	.	.	.
AAEL000351	conserved hypothetical protein	.	.	.	0	0	0	0	0	0	0	0	0	0	0	0	0	0	0	0	0	0	0	0	.	.	.	.	.	.	.	.	.	.	.	.	.	.	.
AAEL000352	hypothetical protein	.	.	.	0.13	0.34	0.16	0	0.13	0.96	0.07	0.49	0.17	0.2	0.07	0.16	0.18	0.2	0.07	0.34	0	0.76	0.11	0.72	.	.	.	.	.	.	.	.	.	.	.	.	.	.	.
AAEL000353	hypothetical protein	.	.	.	0.18	0	0.09	0	0	0	0.04	0	0.62	0.1	0.16	0	0.06	0	0	0	0.08	0.15	0.08	0	.	.	.	.	.	.	.	.	.	.	.	.	.	.	.
AAEL000354	dimeric dihydrodiol dehydrogenase	GO:0016491,GO:0055114	.	.	0.88	0.37	0.97	1.3	3.52	3.99	3.85	3.65	8.11	7.88	6.04	4.69	0.13	0.13	0.07	0	1.33	6.85	2.24	1.23	.	.	.	.	.	.	.	.	.	.	.	.	.	.	.
AAEL000356	cysteine-rich venom protein, putative	.	.	.	0	0	0	0	0	0	0	0	0	0.17	0.07	0.34	0	0	0	0	0	0	0	0	.	.	.	.	.	.	.	.	.	.	.	.	.	.	.
AAEL000357	cytochrome P450	GO:0016491,GO:0005488	.	.	0	0	0	0	0	0	0	0	0	0	0	0	1.88	0.11	0.43	0.18	0	0.07	0.03	0	.	.	.	.	.	.	.	.	.	.	.	.	.	.	.
AAEL000358	hypothetical protein	.	.	.	0	0	0	0	0	0	0	0	0	0	0	0	0	0	0	0	0	0	0	0	.	.	.	.	.	.	.	.	.	.	.	.	.	.	.
AAEL000359	ferritin-precursor, putative	GO:0006879,GO:0016491,GO:0008199,GO:0006826,GO:0055114	ko04978|Mineral absorption	.	0.1	0	0	0	0	0	0	0	0	0	0	0	0	0	0	0	2.2	0.33	0	0	.	.	.	.	.	.	.	.	.	.	.	.	-6.76297	0.00385721	0.187924
AAEL000360	DNAJ homolog subfamily B member, putative	GO:0006457,GO:0051082	.	.	0.22	0	0.24	0	0.1	0	0.28	0.36	0.14	0.06	0.2	0.31	0.54	0.84	0.55	1.22	3.03	1.52	0.57	1.23	.	.	.	.	.	.	.	.	.	.	.	.	.	.	.
AAEL000361	cysteine-rich venom protein, putative	.	.	.	2.58	16.79	2.7	9.65	0.57	0.81	0.91	1.19	0.18	0.41	0.17	1.22	1.4	3.02	0.56	5.19	1.29	5.29	1.25	7.17	.	.	.	.	.	.	.	.	.	.	.	.	.	.	.
AAEL000362	conserved hypothetical protein	.	.	.	7.24	7.4	7.92	6.38	1.48	1.28	2.73	3.07	0.88	0.79	1.31	1.25	2.15	1.6	1.7	1.32	2.96	3.29	2.43	1.76	.	.	.	0.983931	0.0455126	0.888122	.	.	.	.	.	.	.	.	.
AAEL000363	cysteine-rich venom protein, putative	.	.	.	0	0	0	0	0	0	0	0	0	0	0	0	0	0	0	0	0	0	0	0	.	.	.	.	.	.	.	.	.	.	.	.	.	.	.
AAEL000364	glycine cleavage system h protein	GO:0005960,GO:0019464	ko00260|Glycine, serine and threonine metabolism;ko00630|Glyoxylate and dicarboxylate metabolism	.	3.11	3.94	4.62	5.47	83.86	54.85	57.51	43.76	30.99	46.68	119.49	158.69	34.12	103.29	42.04	84.91	37.91	31.01	46.91	38.78	.	.	.	.	.	.	1.88532	0.0108769	0.279153	.	.	.	.	.	.
AAEL000365	hypothetical protein	GO:0008285,GO:0005634	.	.	4.25	4.65	5.38	3.87	13.23	10.68	13.1	9.23	17.73	10.18	15.53	10.26	5.13	6.95	5.5	6.7	5.07	7.4	5.26	9.01	.	.	.	.	.	.	.	.	.	.	.	.	.	.	.
AAEL000366	hypothetical protein	.	.	.	0	0	0	0	0	0	0	0	0	0	0	0	0	0	0	0	0	0	0	0	.	.	.	.	.	.	.	.	.	.	.	.	.	.	.
AAEL000367	conserved hypothetical protein	.	.	.	0	0	0	0	0	0	0	0	0	0	0	0	0	0	0	0	0	0	0	0	.	.	.	.	.	.	.	.	.	.	.	.	.	.	.
AAEL000368	conserved hypothetical protein	.	.	.	4.59	2.42	5.69	2.8	13.7	10.41	14.48	8.39	25.4	11.2	20.8	9.54	5.71	4.37	3.11	3.01	4.49	4.11	3.56	3.39	.	.	.	.	.	.	.	.	.	.	.	.	.	.	.
AAEL000369	cysteine-rich venom protein, putative	.	.	.	0	0	0	0	0	0	0.04	0	0	0	0	0	0	0	0	0	0	0	0	0	.	.	.	.	.	.	.	.	.	.	.	.	.	.	.
AAEL000370	acyl-CoA oxidase	GO:0050660,GO:0016402,GO:0005777,GO:0006635,GO:0003995	ko00071|Fatty acid degradation;ko00592|alpha-Linolenic acid metabolism;ko01040|Biosynthesis of unsaturated fatty acids;ko01212|Fatty acid metabolism;ko03320|PPAR signaling pathway;ko04024|cAMP signaling pathway;ko04146|Peroxisome	.	9.73	6.52	10.76	6.38	22.21	14.8	24.91	14.16	21.58	13.34	21.29	12.06	11.56	7.62	11.11	8.13	22.71	7.09	7.24	7.42	.	.	.	.	.	.	.	.	.	.	.	.	.	.	.
AAEL000371	hypothetical protein	GO:0016013,GO:0071632,GO:0048149,GO:0007613,GO:0008355,GO:0005543,GO:0008049,GO:0008092,GO:0008307,GO:0008021,GO:0009408,GO:0043195,GO:0008582,GO:0003824,GO:0016079,GO:0005524	.	.	0.24	0	0.09	0.33	0.3	0.6	0.44	0.79	0.2	0	0.33	0.54	0.68	0.45	0.49	0.53	0.43	0	0.56	0.6	.	.	.	.	.	.	.	.	.	.	.	.	.	.	.
AAEL000372	myo inositol monophosphatase	GO:0046854	ko00521|Streptomycin biosynthesis;ko00562|Inositol phosphate metabolism;ko04070|Phosphatidylinositol signaling system	.	3.87	4.04	6.19	7.5	6.9	7.12	5.95	9.91	3.45	5.48	4.05	8.24	17.42	49.58	24.7	50.91	3.39	5.52	6.57	5.42	.	.	.	.	.	.	.	.	.	.	.	.	.	.	.
AAEL000373	conserved hypothetical protein	GO:0046331	.	.	0	0	0	0	0	0	0	0	0	0	0	0	0	0	0	0	0	0	0	0.25	.	.	.	.	.	.	.	.	.	.	.	.	.	.	.
AAEL000374	cysteine-rich venom protein, putative	.	.	.	0.15	0.78	0.53	5.16	2.18	2.13	11.19	127.12	0.51	2.22	4.66	20.25	1.41	3.43	1.94	5.86	2.52	9.77	10.74	21.33	2.18755	0.0286852	0.696196	4.1414	5.90725e-09	3.27775e-06	3.1872	8.10925e-05	0.00901255	.	.	.	.	.	.
AAEL000375	cysteine-rich venom protein, putative	.	.	.	0.31	0	0	0.63	0	0	0.08	0	0	0	0	0	0	0	0	0	0	0	0	0	.	.	.	.	.	.	.	.	.	.	.	.	.	.	.
AAEL000376	heme peroxidase	GO:0006909,GO:0006979,GO:0020037,GO:0004601,GO:0005578,GO:0030198,GO:0055114	.	HPX4	0.34	0.28	1.51	1.08	0.9	0.84	1.03	1.56	0.49	0.22	1.05	0.76	1.3	1.02	1.12	1.08	0.97	0.7	1.21	0.74	2.16416	0.00634928	0.284024	.	.	.	1.23599	0.0492845	0.63985	.	.	.	.	.	.
AAEL000377	conserved hypothetical protein	.	.	.	0	0	0	0	0	0	0	0	0	0	0	0	0	0	0	0	0	0.1	0	0	.	.	.	.	.	.	.	.	.	.	.	.	.	.	.
AAEL000378	integrin-linked protein kinase 2 (ilk-2)	GO:0006468,GO:0007016,GO:0004674,GO:0007229,GO:0007160,GO:0005524,GO:0005925,GO:0005515,GO:0009966,GO:0007475,GO:0016203,GO:0004715	ko03320|PPAR signaling pathway;ko04510|Focal adhesion;ko05100|Bacterial invasion of epithelial cells;ko05213|Endometrial cancer	.	29.87	21.87	28.03	19.94	16.82	13.95	18.04	15.9	15.78	12.02	14.78	13.05	18.4	13.28	13.7	11.76	11.89	16.67	17.64	18.18	.	.	.	.	.	.	.	.	.	.	.	.	.	.	.
AAEL000379	cysteine-rich venom protein, putative	.	.	.	0	0	0	0	0.78	0.23	0.86	0.26	0.31	0.71	0.35	0.7	0.11	0	0	0	0.14	0	0	0.38	.	.	.	.	.	.	.	.	.	.	.	.	.	.	.
AAEL000380	conserved hypothetical protein	.	.	.	5.27	2.74	7.18	3.49	4.75	1.85	5.02	4.58	6.56	3.9	5.72	4.35	5	5.7	9.42	5.46	4.95	2.13	6.57	5.75	.	.	.	.	.	.	.	.	.	.	.	.	.	.	.
AAEL000381	syntrophin	GO:0016013,GO:0071632,GO:0048149,GO:0007613,GO:0008355,GO:0008049,GO:0008092,GO:0008307,GO:0008021,GO:0009408,GO:0043195,GO:0008582,GO:0016079	.	.	0.17	0	0.18	0	0.37	0.13	0.3	0	0.21	0	0.35	0.1	0.54	0.24	0.66	0.56	0.61	0.15	0.3	0.42	.	.	.	.	.	.	.	.	.	.	.	.	.	.	.
AAEL000382	myosin motor, putative	.	.	.	0	0	0	0	0	0	0	0	0	0	0.01	0	0	0.04	0	0	0.64	0.18	0	0	.	.	.	.	.	.	.	.	.	.	.	.	-6.95395	0.00155218	0.0970362
AAEL000383	beta-1,3-galactosyltransferase brn	GO:0005794,GO:0008378,GO:0006486,GO:0016021	ko04320|Dorso-ventral axis formation	.	2.92	2.94	3.89	1.47	1.8	1.43	2.35	1.77	2.86	2.4	3.55	2.02	1.39	1.03	3.34	1.85	0.85	1.44	1.45	1.33	.	.	.	.	.	.	.	.	.	.	.	.	.	.	.
AAEL000384	vesicular acetylcholine transporter	GO:0055085,GO:0012501,GO:0007498,GO:0005276,GO:0016021,GO:0009952,GO:0008021,GO:0048644,GO:0060179,GO:0008355,GO:0030292,GO:0042694,GO:0005886,GO:0017124	.	.	0.18	0.64	0.69	0	0.07	0	0	0	0.03	0	0.05	0	0.12	0	0.14	0.13	0.1	0.09	0.26	0	.	.	.	.	.	.	.	.	.	.	.	.	.	.	.
AAEL000385	developmentally regulated RNA-binding protein	GO:0003676,GO:0000166	.	.	6.4	6.92	8.21	5.53	8.1	8.07	7.19	7.44	7.95	7.31	5.22	6.43	14.62	21.56	14.59	15.27	15.36	21.36	13.77	5.8	.	.	.	.	.	.	.	.	.	.	.	.	.	.	.
AAEL000386	phopsphatidylinositol 3-kinase, drosophila	GO:0017137,GO:0046934,GO:0035091,GO:0048015,GO:0016303,GO:0006911,GO:0005524,GO:0030866,GO:0046854,GO:0010008,GO:0035005,GO:0006974	ko00562|Inositol phosphate metabolism;ko04070|Phosphatidylinositol signaling system	.	21.78	16.82	27.69	15.57	8.87	8.23	9.65	7.71	12.54	9.9	11.18	7.97	7.07	7.83	8.15	6.18	7.99	7.37	6.61	8.15	.	.	.	.	.	.	.	.	.	.	.	.	.	.	.
AAEL000387	hypothetical protein	.	.	.	0.58	1.18	1.17	2.55	1.06	7.72	2.45	52.55	0.12	2.4	2.17	32.7	103.61	107.54	91.22	228.04	13.42	27.5	21.19	31.39	.	.	.	2.23443	0.00362646	0.177179	3.76884	0.00032889	0.0257886	.	.	.	.	.	.
AAEL000388	isoleucyl tRNA synthetase	GO:0004822,GO:0002161,GO:0006428,GO:0006450,GO:0005524,GO:0005737	ko00970|Aminoacyl-tRNA biosynthesis	.	19.25	12.59	41.28	24.08	51.62	42.07	51.55	34.42	44.49	34.18	50.6	33.8	29.85	40.88	34.62	31.28	79.25	40.25	27.63	42.4	.	.	.	.	.	.	.	.	.	.	.	.	.	.	.
AAEL000389	brain chitinase and chia	GO:0004568,GO:0005975,GO:0006032,GO:0008061,GO:0005576	ko00520|Amino sugar and nucleotide sugar metabolism	.	41.89	3.16	3.9	45.48	0.11	0.11	0.15	0.12	0.21	0.09	0.18	0.26	58.11	24.42	47.4	29.07	52.1	24.26	24.21	32.76	.	.	.	.	.	.	.	.	.	.	.	.	.	.	.
AAEL000390	hypothetical protein	.	.	.	1.67	1.04	1.67	0.16	2.8	1.88	2.81	1.95	4.51	2.89	4.24	1.94	0.83	1.28	0.77	0.59	0.85	0.85	1.25	0.47	.	.	.	.	.	.	.	.	.	.	.	.	.	.	.
AAEL000391	odorant receptor	GO:0044699,GO:0050896,GO:0004871,GO:0016020	.	.	0	0	0	0	0	0	0	0	0	0	0	0	0	0	0	0	0	0	0	0	.	.	.	.	.	.	.	.	.	.	.	.	.	.	.
AAEL000392	Probable maltase Precursor (EC 3.2.1.20)	GO:0032450,GO:0005975,GO:0043169	.	.	0	0.41	0.16	0	0.02	3.72	24.33	50.11	3.83	1.25	4.53	14.31	0.08	0.04	0	0	0.05	0.1	0.05	0.22	.	.	.	4.76386	5.04059e-05	0.00703065	1.28386	0.00268641	0.110402	.	.	.	.	.	.
AAEL000393	suppressors of cytokine signalling	GO:0007482,GO:0045873,GO:0048072,GO:0008586,GO:0048802,GO:0042059,GO:0007616,GO:0046426,GO:0045677,GO:0030718	ko04630|Jak-STAT signaling pathway	.	12.6	3.29	18.68	13.21	6.87	3.76	16	9.43	9.04	5.53	10.81	7.13	3.61	2.1	3.88	2.22	4.11	1.38	5.58	5.48	.	.	.	1.2829	0.0251309	0.640455	.	.	.	.	.	.	.	.	.
AAEL000394	U2 small nuclear ribonucleoprotein, putative	GO:0008270,GO:0003676,GO:0071011,GO:0005686,GO:0022008,GO:0000398,GO:0007052,GO:0071013	ko03040|Spliceosome	.	15.65	19.04	14.82	23.32	17.11	26.72	18.49	34.73	17.95	29.53	16.41	31.19	15.34	47.9	19.87	39.53	15.38	37.11	15	23.21	.	.	.	.	.	.	.	.	.	.	.	.	.	.	.
AAEL000395	Ultra spiracleisoform A nuclear receptor	GO:0043401,GO:0008270,GO:0006355,GO:0043565,GO:0003700,GO:0003707,GO:0005634	.	.	121.24	36.29	27.19	35.28	16.44	13.74	16.42	11.64	23.16	16.14	18.83	13.57	8.58	3.58	4.54	4.62	12.04	12.23	15.65	19.19	.	.	.	.	.	.	.	.	.	.	.	.	.	.	.
AAEL000396	hypothetical protein	.	.	.	1.58	1.44	1.93	0.93	2.82	2.63	3.06	2.27	4.67	3.97	3.82	2.85	1.04	1.61	1.34	1.06	1.25	0.91	1.09	1.31	.	.	.	.	.	.	.	.	.	.	.	.	.	.	.
AAEL000397	conserved hypothetical protein	.	.	.	1.43	0.68	1.34	0.34	5.67	6.64	6.92	4.37	14.69	10.23	9.94	6.07	1.43	1.1	1.56	1.28	1.77	1.57	0.9	1.52	.	.	.	.	.	.	.	.	.	.	.	.	.	.	.
AAEL000398	sidestep protein	GO:0046331,GO:0005886	.	.	0.04	0	0.04	0	0.39	0.18	0.4	0.29	0.2	0.16	0.3	0.31	0.25	0.28	0.43	0.18	0.69	0.3	0.43	0.34	.	.	.	.	.	.	.	.	.	.	.	.	.	.	.
AAEL000399	conserved hypothetical protein	GO:0016021	.	.	65.19	29.25	46.8	24.69	6.83	4.32	6.87	3.46	9.08	6.29	8.89	4.74	7.48	4.4	6.18	3.82	7.39	6.41	9.09	4.29	.	.	.	.	.	.	.	.	.	.	.	.	.	.	.
AAEL000400	hypothetical protein	.	.	.	2.52	0.61	4.8	3.69	1.13	1.01	4.76	2.22	1.78	0.52	1.75	0.51	1.58	1.57	0.35	0.5	1	0.39	1.95	1.11	.	.	.	1.91068	0.0428861	0.864992	.	.	.	.	.	.	.	.	.
AAEL000401	conserved hypothetical protein	.	.	.	2.37	4.07	3.48	6.61	4.32	7.94	3.38	6.75	8.06	13.15	5.2	11.68	2.69	10.64	3.02	6.4	2.4	5.94	2.67	3	.	.	.	.	.	.	.	.	.	.	.	.	.	.	.
AAEL000402	conserved hypothetical protein	GO:0045944,GO:0001158,GO:0009953,GO:0035293,GO:0003700,GO:0007431,GO:0005634	.	.	0.38	0.38	0.74	0.57	0.81	0.41	0.6	0.08	1.16	0.69	1.28	0.9	0.88	0.45	0.74	0.41	0.53	0.4	0.32	0.57	.	.	.	.	.	.	.	.	.	.	.	.	.	.	.
AAEL000403	conserved hypothetical protein	.	.	.	0.71	0.26	0.72	0.3	1.87	1.73	1.97	0.75	3.02	2.43	2.74	1.49	0.39	0.8	0.82	0.42	1.95	1.28	0.56	0.3	.	.	.	.	.	.	.	.	.	.	.	.	-1.80517	0.0437416	0.906357
AAEL000404	DNA repair helicase rad3/xp-d	GO:0000439,GO:0051983,GO:0043141,GO:0009411,GO:0005737,GO:0001111,GO:0005703,GO:0007088,GO:0006289,GO:0005675,GO:0005705,GO:0003677,GO:0010972,GO:0001113,GO:0006200,GO:0005524	ko03022|Basal transcription factors;ko03420|Nucleotide excision repair	.	3.67	2.46	3.99	1.69	8.14	7.09	7.84	5.51	9.65	6.15	7.71	5.69	4.1	5.35	4.31	5.75	11.21	6.61	3.82	7.03	.	.	.	.	.	.	.	.	.	.	.	.	.	.	.
AAEL000405	odd Oz protein	.	.	.	2.08	1.45	3	2.44	0.41	1.1	1.04	3.29	0.42	0.6	1.5	1.6	2.9	2.69	2.62	1.79	2.93	2.6	3.16	1.1	.	.	.	1.36104	0.012842	0.426167	1.6889	0.00632205	0.200725	.	.	.	.	.	.
AAEL000406	conserved hypothetical protein	.	.	.	33.29	34.47	36.77	29.91	8.65	5.47	6.86	3.58	0.89	0.79	1.2	1.33	5.82	6.53	2.44	3.7	8.34	6.63	4	21.09	.	.	.	.	.	.	.	.	.	.	.	.	.	.	.
AAEL000407	conserved hypothetical protein	GO:0000139,GO:0016021	.	.	20.98	98.07	11.69	111.3	13.57	76.81	11.08	83.12	16.35	141.68	16.75	133.83	19.43	139.95	23.09	154.66	10.18	67.88	14.81	53.25	.	.	.	.	.	.	.	.	.	.	.	.	.	.	.
AAEL000408	conserved hypothetical protein	.	.	.	1.78	5.82	2.61	6.84	6.24	15.11	4.88	18.55	3.85	12.62	4.09	13.53	2.13	18.88	4.69	15.65	2.55	9.14	3.46	8.74	.	.	.	.	.	.	.	.	.	.	.	.	.	.	.
AAEL000409	conserved hypothetical protein	.	.	.	0	0.17	0.07	0	0.98	0.28	0.94	0	1.85	0.43	1.34	0.28	1.58	0.87	0.82	0.83	1.72	0.75	1.08	0.47	.	.	.	.	.	.	.	.	.	.	.	.	.	.	.
AAEL000410	glycoprotein 25l	GO:0035220,GO:0016021,GO:0048042,GO:0009953,GO:0090263,GO:0034389,GO:0007030,GO:0061357,GO:0002121,GO:0005789,GO:0005794,GO:0070863	.	.	114.58	167.72	116.13	166.21	52.62	81.55	52.53	88.64	76.58	161.51	79.95	157.2	110.48	249.87	114.16	214.56	42.77	99	66.2	93.82	.	.	.	.	.	.	.	.	.	.	.	.	.	.	.
AAEL000411	conserved hypothetical protein	.	.	.	0.68	1.07	1.13	1.45	4.31	7.17	5.23	4.81	6.27	8.97	6.01	5.41	1.16	1.31	0.91	0.96	8.67	10.09	0.92	56.67	.	.	.	.	.	.	.	.	.	.	.	.	.	.	.
AAEL000412	conserved hypothetical protein	GO:0005811	.	.	57.97	96.26	37.07	55.3	9.6	17.92	8.77	20.09	9.29	19.24	11.21	26.9	12.02	36.26	16.76	34.38	5.47	16.21	12.55	8.61	.	.	.	.	.	.	.	.	.	.	.	.	.	.	.
AAEL000413	conserved hypothetical protein	.	.	.	0	0	0	0	0	0	0	0	0	0	0	0	0	0.06	0	0	0	0	0	0	.	.	.	.	.	.	.	.	.	.	.	.	.	.	.
AAEL000414	six/sine homebox transcription factors	GO:0003700,GO:0043565,GO:0005634,GO:0006355	.	.	0	0	0	0	0.23	0.54	0.14	0.6	0.09	0.1	0.21	0	0.26	0	0.42	0.2	0.16	0.31	0.16	0	.	.	.	.	.	.	.	.	.	.	.	.	.	.	.
AAEL000415	AMP dependent coa ligase	GO:0071616,GO:0009062,GO:0046627,GO:0016874,GO:0019433	.	.	144.35	119.03	34	34.48	15.1	13.13	12.92	12.5	32.08	24.18	19.19	12.28	25.94	11.53	13.91	13.19	17.88	69.06	24.57	28.88	-2.02586	0.00447973	0.236876	.	.	.	.	.	.	.	.	.	.	.	.
AAEL000416	hypothetical protein	.	.	.	1.98	0.91	1.83	1.27	4.43	5.75	5.16	3.76	10.72	7.74	7.99	5.05	6.1	5.51	5.49	3.28	4.85	3.21	5.65	0.62	.	.	.	.	.	.	.	.	.	.	.	.	.	.	.
AAEL000417	monocarboxylate transporter	GO:0016021,GO:0015355,GO:0055085	.	.	167.89	108.58	135.81	70.8	35.18	20.25	24.97	13.64	18.77	17.88	35.38	29.51	51.88	51.86	68.28	44.87	30.31	16.78	39.29	18.12	.	.	.	.	.	.	.	.	.	.	.	.	.	.	.
AAEL000418	conserved hypothetical protein	GO:0005198,GO:0016226,GO:0051536	.	.	8.65	27.28	8.46	27.55	17.49	43.09	11.97	48.15	12.38	37.72	9.83	40.44	14	53.57	19.82	71.69	10.03	42.27	17.71	104.93	.	.	.	.	.	.	.	.	.	.	.	.	.	.	.
AAEL000419	conserved hypothetical protein	GO:0042302	.	.	0.32	0	0.44	0.42	1.8	1.08	2.18	3.39	0.46	0.35	0.86	0.93	29.65	6.73	13.37	8.2	7.89	9.94	10.2	37.33	.	.	.	.	.	.	.	.	.	.	.	.	.	.	.
AAEL000420	cathepsin o	.	ko04142|Lysosome	.	0.61	0.27	0.32	1.43	2.43	4.75	2.5	6.05	1.84	2.51	2.48	4.2	5.94	6.16	3.76	11.19	7.07	14.46	7.84	11.09	.	.	.	.	.	.	.	.	.	.	.	.	.	.	.
AAEL000421	protein farnesyltransferase alpha subunit/rab geranylgeranyl transferase alpha subunit	GO:0018342,GO:0008318	.	.	4.04	2.88	2.57	1.64	7.2	5.06	6.54	3.95	11.06	7.85	7.81	5.82	5.45	5.52	3.2	3.7	12.66	14.8	7.83	24.36	.	.	.	.	.	.	.	.	.	.	.	.	.	.	.
AAEL000422	U3 small nucleolar RNA-associated protein homolog, putative	GO:0005730,GO:0006364	ko03008|Ribosome biogenesis in eukaryotes	.	2.07	1.92	2.29	1.82	17.03	17.54	14.33	13.73	12.84	13.33	12.31	12.35	3.09	14.91	7.4	11.9	5.29	6.23	3.36	11.62	.	.	.	.	.	.	.	.	.	.	.	.	.	.	.
AAEL000423	conserved hypothetical protein	.	.	.	3.48	3.55	4.41	2.18	6.42	6.12	7.13	5.3	8.18	5.83	9.11	4.82	5.08	5.55	3.58	3.23	7.06	9.7	4.95	5.31	.	.	.	.	.	.	.	.	.	.	.	.	.	.	.
AAEL000424	leucine aminopeptidase	GO:0005737,GO:0006508,GO:0030145,GO:0008235,GO:0004177	ko00330|Arginine and proline metabolism;ko00480|Glutathione metabolism	.	93.42	99.01	85.54	81.23	104.54	90.45	77.35	66.54	63.24	63.37	60.81	72.17	116.01	100.94	86.47	105.17	172.12	106.29	65.26	110.42	.	.	.	.	.	.	.	.	.	.	.	.	.	.	.
AAEL000425	conserved hypothetical protein	GO:0035312,GO:0008310,GO:0006302,GO:0000737,GO:0004520,GO:0003677,GO:0000738,GO:0005634,GO:0008311	.	.	1.43	0.72	1.55	1.52	2.04	2.25	2.29	1.35	3.58	3.07	2.99	1.82	1.3	1.91	1.65	1.81	1.11	1.32	1.44	0.33	.	.	.	.	.	.	.	.	.	.	.	.	.	.	.
AAEL000426	hypothetical protein	.	.	.	0.31	0	0.09	0.18	0.36	0.13	0.29	0.07	0.32	0.25	0.2	0.05	0.03	0.06	0.2	0.1	0.35	0.15	0.15	0.43	.	.	.	.	.	.	.	.	.	.	.	.	.	.	.
AAEL000427	conserved hypothetical protein	GO:0008152,GO:0016746	ko00561|Glycerolipid metabolism;ko00564|Glycerophospholipid metabolism	.	138.4	213.3	151.64	114.93	33.7	54.5	25.17	23.2	38.26	53.57	42.97	43.91	48.27	35.03	41.69	52.86	41.92	28.08	23.56	43.84	.	.	.	.	.	.	.	.	.	.	.	.	.	.	.
AAEL000428	Tryptophan 2,3-dioxygenase (TDO)(EC 1.13.11.11)(Tryptophan pyrrolase)(Tryptophanase)(Tryptophan oxygenase)(TRPO)(TO)(Tryptamin 2,3-dioxygenase)	GO:0006006,GO:0008595,GO:0035289,GO:0005506,GO:0035071,GO:0035224,GO:0008406,GO:0000980,GO:0050770,GO:0019441,GO:0008348,GO:0006911,GO:0007418,GO:0020037,GO:0008134,GO:0007377,GO:0003705,GO:0046843,GO:0007388,GO:0042742,GO:0007464,GO:0007486,GO:0007367,GO:0007254,GO:0045944,GO:0042060,GO:0004558,GO:0007485,GO:0005737,GO:0004833,GO:0048099,GO:0009997,GO:0035277,GO:0035288,GO:0001078,GO:0007487,GO:…	ko00380|Tryptophan metabolism	.	9.84	4.49	14.01	14.03	69.96	72.11	110.4	190.65	27.95	59.39	113.89	273.47	24.23	36.59	18.65	53.45	34.25	25.92	10.98	55.64	.	.	.	.	.	.	2.10872	0.00774413	0.230857	.	.	.	.	.	.
AAEL000429	hypothetical protein	.	.	.	1.53	0.99	1.38	1.36	4.81	3.96	5.26	3.52	9.21	8.11	6.76	4.68	1.76	1.14	1.3	0.8	1.82	1.92	1.91	4.11	.	.	.	.	.	.	.	.	.	.	.	.	.	.	.
AAEL000430	hypothetical protein	GO:0005730,GO:0016321,GO:0007552,GO:0005654,GO:0000228,GO:0005700,GO:0000089,GO:0010629,GO:0000705	.	.	5.51	4.56	5.97	3.55	7.76	8.21	8.54	7.76	9.42	8.02	9.83	6.77	7.41	8.81	6.78	6.15	11.06	12.39	8.74	8.26	.	.	.	.	.	.	.	.	.	.	.	.	.	.	.
AAEL000431	conserved hypothetical protein	.	.	.	18.32	29.05	25.97	37.97	30.17	44.3	35.86	58.06	16.02	21.37	22.72	43.44	36.45	74.18	47.67	78.71	39.6	58.43	33.52	112.26	.	.	.	.	.	.	.	.	.	.	.	.	.	.	.
AAEL000432	nucleosome assembly protein	GO:0006334,GO:0005634	.	.	2.2	0	0	4.06	0.04	0	0	0.1	0.03	0	0	0	0	0	0	0	33.94	32.21	0	0	.	.	.	.	.	.	.	.	.	.	.	.	-11.7897	1.46404e-13	9.55796e-10
AAEL000433	glypican	GO:0030177,GO:0030010,GO:0048749,GO:0007411,GO:0048190,GO:0007474,GO:0005198,GO:0045570,GO:0031594,GO:0050699,GO:0043395,GO:0046928,GO:0008340,GO:0007274,GO:0007367,GO:0042981,GO:0005737,GO:0017147,GO:0030178,GO:0005578,GO:0008092,GO:0008587,GO:0007528,GO:0046716,GO:0045880,GO:0045893,GO:0016010,GO:0050908,GO:0008586,GO:0048172,GO:0031225	.	.	9.64	9.36	13.47	6.48	3.92	3.29	4.15	2.42	7.66	5.24	5.87	3.58	3.38	4.32	4.05	2.7	3	2.43	3.09	1.01	.	.	.	.	.	.	.	.	.	.	.	.	.	.	.
AAEL000434	lipid a export ATP-binding/permease protein msba	GO:0006783,GO:0005743,GO:0016021,GO:0008559,GO:0015421,GO:0055085,GO:0006200,GO:0005886,GO:0005524,GO:0006839	ko02010|ABC transporters	.	6.31	2.68	4.8	2.49	6.98	3.23	5.36	3.7	6.05	3.37	5.21	2.86	7.44	5.7	9.52	5.47	6.31	3.77	5.63	4.07	.	.	.	.	.	.	.	.	.	.	.	.	.	.	.
AAEL000435	THO complex, putative	GO:0006397,GO:0000445	ko03013|RNA transport	.	4.11	5.29	5.04	11.92	8.08	14.92	7.96	11.95	12.08	16.58	10.32	15.13	5.62	20.73	9.57	16.83	3.71	9.48	6.51	12.22	.	.	.	.	.	.	.	.	.	.	.	.	.	.	.
AAEL000436	conserved hypothetical protein	.	.	.	7.92	7.74	8.49	7.88	79.22	69.96	56.27	42.18	27.92	26.52	26.62	27.65	14.3	30.62	22.08	24.03	59.6	42.34	14.59	37.75	.	.	.	.	.	.	.	.	.	.	.	.	.	.	.
AAEL000437	conserved hypothetical protein	.	.	.	0.3	0	0.32	0.4	0.12	0	0.2	0	0.15	0	0	0	0.14	0.27	0.3	0.65	0.09	0.17	0.34	0	.	.	.	.	.	.	.	.	.	.	.	.	.	.	.
AAEL000438	epoxide hydrolase	GO:0008152,GO:0016787	.	.	1.18	0.31	0.8	1.23	15.69	34.13	11.73	11.13	6.09	5.49	19.3	12.55	9.22	6.14	4.09	6.11	14.36	6.11	4.21	5.38	.	.	.	-0.864352	0.0498262	0.940271	1.56571	0.0102991	0.269571	.	.	.	.	.	.
AAEL000439	hypothetical protein	GO:0003676,GO:0008270	.	.	1.15	1.78	1.15	1.34	1.86	2.48	2.12	1.73	3.72	3.28	3.08	1.7	0.99	0.94	0.6	0.89	1.76	1.77	1.02	3.36	.	.	.	.	.	.	.	.	.	.	.	.	.	.	.
AAEL000440	DNA repair/transcription protein met18/mms19	.	.	.	687.18	169.64	105.3	129.72	7.14	6.85	7.61	5.77	10.57	7.7	9.79	6.71	6.62	6.36	6.26	6.09	7.18	28.98	12.97	4.13	-2.3228	0.0193904	0.548849	.	.	.	.	.	.	.	.	.	.	.	.
AAEL000441	hypothetical protein	.	.	.	12.21	10.01	18.43	10.03	0.96	0.57	0.27	0.13	0.11	0.09	0.07	0.09	1.99	1.6	2	2.7	4.07	3.68	1.46	6.82	.	.	.	.	.	.	.	.	.	.	.	.	.	.	.
AAEL000442	conserved hypothetical protein	GO:0030719,GO:0008103,GO:0008542,GO:0007359,GO:0043488,GO:0007616,GO:0019094,GO:0007277,GO:0006417,GO:0043186	.	.	0.51	0	0.36	0.34	240.33	296.21	232.18	146.47	653.96	546.73	445.58	276.75	0.24	0.06	0.19	0.28	0.45	0.07	0.11	0.31	.	.	.	.	.	.	.	.	.	.	.	.	.	.	.
AAEL000443	conserved hypothetical protein	GO:0006811	.	.	0	0	0	0	0.23	0.14	0.19	0.14	0.07	0.11	0.24	0.16	0	0	0	0	0.04	0	0	0	.	.	.	.	.	.	.	.	.	.	.	.	.	.	.
AAEL000444	udp-glucose glycoprotein:glucosyltransferase	GO:0005463,GO:0097359,GO:0005797,GO:0005464,GO:0003980,GO:0005459,GO:0015789,GO:0015757,GO:0015785,GO:0005791,GO:0006486,GO:0005635,GO:0005456,GO:0015782,GO:0016020,GO:0005461	ko04141|Protein processing in endoplasmic reticulum	.	26.27	18.75	27.72	17.84	23.12	25.85	22.22	22.49	26.79	32.92	32.09	35.84	30.07	37.44	33.96	32.17	31.87	22.43	17.19	17.96	.	.	.	.	.	.	.	.	.	.	.	.	.	.	.
AAEL000445	conserved hypothetical protein	GO:0005615	.	.	22.23	18.96	11.43	24.15	25.07	41.81	24.78	65.77	8.09	17.86	18.07	45.88	419.2	161.46	172.28	288.62	107.2	378.35	536.89	332.61	.	.	.	.	.	.	.	.	.	.	.	.	.	.	.
AAEL000446	tight junction protein	GO:0050839,GO:0046331,GO:0035220,GO:0007163,GO:0048812,GO:0001745,GO:0005913,GO:0005917,GO:0016337,GO:0016323,GO:0030155,GO:0035147,GO:0060439,GO:0007391,GO:0004385,GO:0035156,GO:0030424,GO:0045177,GO:0036059,GO:0022416,GO:0046328	ko04520|Adherens junction;ko04530|Tight junction;ko04540|Gap junction;ko05110|Vibrio cholerae infection;ko05120|Epithelial cell signaling in Helicobacter pylori infection;ko05132|Salmonella infection	.	2.88	0.86	1.74	0.78	2.4	2.56	2.94	2.41	6.31	4	4.83	2.16	7.43	3.59	3.71	2.52	8.61	5.29	6.77	3.8	.	.	.	.	.	.	.	.	.	.	.	.	.	.	.
AAEL000447	V-1 protein, putative	.	.	.	2.39	3.36	2.09	4.06	0.26	0.49	0.8	0.81	0.15	0.47	0.58	0.7	0.25	0.29	0.16	0.09	0.04	0.14	0.72	0.2	.	.	.	.	.	.	.	.	.	.	.	.	.	.	.
AAEL000448	conserved hypothetical protein	GO:0006911	ko04622|RIG-I-like receptor signaling pathway	.	33.25	18.39	24.66	20.32	12.81	11.82	14.56	11.27	18.56	14.7	16.11	11.5	11.06	9.38	8.43	8.61	15.62	17	10.63	11.74	.	.	.	.	.	.	.	.	.	.	.	.	.	.	.
AAEL000449	acidic ribosomal protein P1, putative	GO:0005840,GO:0003735,GO:0006414	.	.	0	0	0	0	0	0	0	0	0.18	0.21	0	0	0	0	0	0	0.49	0.63	0	0	.	.	.	.	.	.	.	.	.	.	.	.	.	.	.
AAEL000450	ras GTPase activating protein	GO:0016082,GO:0005198,GO:0048149,GO:0016319,GO:0032320,GO:0010741,GO:0031235,GO:0005615,GO:0005543,GO:0046580,GO:0051402,GO:0007528,GO:0040008,GO:0008021,GO:0005099,GO:0005783,GO:0005811	ko04010|MAPK signaling pathway;ko04014|Ras signaling pathway;ko04360|Axon guidance	.	38.6	24.89	40.38	22	7.05	5.64	10.18	12.8	11.47	7.16	11.1	9.32	9.18	6.52	7.86	7.07	6.72	7.07	10.01	6.11	.	.	.	.	.	.	.	.	.	.	.	.	.	.	.
AAEL000451	beta1,4 mannosyltransferase	GO:0019187,GO:0006486	ko00510|N-Glycan biosynthesis;ko00513|Various types of N-glycan biosynthesis	.	19.12	14.9	19.97	16.14	24.85	22.13	22.25	22.48	24.24	39.68	34.57	52.39	19.67	27.42	23.55	28.73	16.36	16.55	14.93	28.76	.	.	.	.	.	.	.	.	.	.	.	.	.	.	.
AAEL000452	histone acetyltransferase gcn5	GO:0043967,GO:0010484,GO:0005700,GO:0007412,GO:0010485,GO:0000124,GO:0048813,GO:0006355,GO:0007517,GO:0006338,GO:0043966,GO:0003682	ko04330|Notch signaling pathway;ko04919|Thyroid hormone signaling pathway;ko05166|HTLV-I infection;ko05203|Viral carcinogenesis	.	5.58	4.49	5.61	3.51	8.31	6.61	8.1	6.2	9.7	6.46	7.59	5.65	6.96	6.41	5.15	5.8	11.44	8.45	7.66	10.21	.	.	.	.	.	.	.	.	.	.	.	.	.	.	.
AAEL000453	conserved hypothetical protein	.	.	.	0	0	0	0	0	0	0	0	0	0	0	0	0	0	0	0	0	0	0	0	.	.	.	.	.	.	.	.	.	.	.	.	.	.	.
AAEL000454	isocitrate dehydrogenase	GO:0005875,GO:0051287,GO:0005811,GO:0005759,GO:0000287,GO:0006099,GO:0004449	ko00020|Citrate cycle (TCA cycle);ko01200|Carbon metabolism;ko01210|2-Oxocarboxylic acid metabolism;ko01230|Biosynthesis of amino acids	.	54.17	55.44	73.37	61.47	82.8	79.46	72.63	66.8	35.41	36.9	39.87	53.35	131.48	171.18	150.77	151.03	88.69	114.29	94.46	97.89	.	.	.	.	.	.	.	.	.	.	.	.	.	.	.
AAEL000455	conserved hypothetical protein	.	.	.	0	0	0.11	0.43	0.63	0	0.32	0.52	0.13	0	0.07	0.12	1.51	2.41	1.74	0.93	1.59	3.07	2.37	1.17	.	.	.	.	.	.	.	.	.	.	.	.	.	.	.
AAEL000456	conserved hypothetical protein	.	.	.	19.51	75.37	21.84	72.99	8.04	24.1	6.23	28.5	8.51	29.52	6.62	22.71	10.44	15.82	5.3	24.06	10.84	32.02	7	51.35	.	.	.	.	.	.	.	.	.	.	.	.	.	.	.
AAEL000457	conserved hypothetical protein	.	.	.	0.26	0.17	0	0.26	0	0.19	0.06	0.21	0	0.07	0.03	0.14	4.54	9.71	2.62	8.48	3.13	10.47	4.22	4.76	.	.	.	.	.	.	.	.	.	.	.	.	.	.	.
AAEL000458	conserved hypothetical protein	.	.	.	96.63	951.71	127.44	1332.59	143.22	830.47	131.56	1189.64	77.08	625.59	98.6	1097.61	327.44	2250.05	332.92	2919.69	126.8	923.31	163.35	1753.71	.	.	.	.	.	.	.	.	.	.	.	.	.	.	.
AAEL000459	conserved hypothetical protein	GO:0000139,GO:0005351,GO:0008643,GO:0016021	.	.	117.13	64.34	57.01	50.86	32.79	35.72	33	33.63	72.55	60.51	53.39	48.2	26.69	26.14	16.83	26.42	14.91	45.38	29.01	49.65	.	.	.	.	.	.	.	.	.	.	.	.	.	.	.
AAEL000460	conserved hypothetical protein	GO:0019867	.	.	12.41	10.45	15.05	14.81	15.78	11.66	14.85	14.59	11.07	13.04	13.62	14.18	17.03	28.79	22.52	28.6	14.96	20.72	15.23	22.08	.	.	.	.	.	.	.	.	.	.	.	.	.	.	.
AAEL000461	conserved hypothetical protein	.	.	.	23.26	27.38	29.01	20.08	16.26	14.86	15.41	12.18	15.79	13.67	14.33	12.66	6.7	9.96	8.82	6.81	5.9	7.69	7.89	5.29	.	.	.	.	.	.	.	.	.	.	.	.	.	.	.
AAEL000462	conserved hypothetical protein	.	.	.	0	0	0	0	0	0	0	0	0	0	0	0	0	0	0	0	0	0	0	0	.	.	.	.	.	.	.	.	.	.	.	.	.	.	.
AAEL000463	hypothetical protein	.	.	.	0.36	0	0	1.1	0.28	0.66	0.85	2.05	0.35	0.82	0.24	1.1	0.25	1.49	0.14	1.18	2.61	13.32	0.31	1.32	.	.	.	.	.	.	.	.	.	.	.	.	-3.43603	0.00282032	0.148678
AAEL000464	conserved hypothetical protein	.	.	.	1.06	0.57	0.86	0.98	3.52	3.08	2.87	2.61	1.24	1.3	1.13	1.55	20.88	9.53	8.32	7.52	12.54	14.66	15.55	14.37	.	.	.	.	.	.	.	.	.	.	.	.	.	.	.
AAEL000465	conserved hypothetical protein	GO:0055114,GO:0016706	.	.	3.3	7.34	4.34	11.88	2.98	8.55	3.19	8.05	5	7.82	5.11	9	5.72	13.63	5.74	17.04	3.92	5.34	3.89	8.71	.	.	.	.	.	.	.	.	.	.	.	.	.	.	.
AAEL000466	voltage and ligand gated potassium channel	GO:0007629,GO:0008270,GO:0003707,GO:0007417,GO:0008016,GO:0023014,GO:0007612,GO:0006355,GO:0004879,GO:0000155,GO:0051259,GO:0043565,GO:0007619,GO:0000160,GO:0008076,GO:0055085,GO:0006813,GO:0048150,GO:0005249,GO:0042066,GO:0005634,GO:0007608	.	.	0.08	0	0	0	0.05	0.15	0.03	0.07	0.05	0.02	0.05	0	0.11	0.08	0.03	0	0.04	0.03	0.05	0	.	.	.	.	.	.	.	.	.	.	.	.	.	.	.
AAEL000467	mitochondrial ribosomal protein, L49, putative	GO:0005762,GO:0003735,GO:0006412	.	.	11.74	24.08	9.33	40.97	19.44	45.54	17.06	52.69	13.37	41.06	13.23	55.93	19.8	142.82	33.84	114.41	14.31	63.92	20.8	39.13	.	.	.	.	.	.	.	.	.	.	.	.	.	.	.
AAEL000468	hypothetical protein	.	.	.	17.09	15.67	16.78	18.52	19.14	17.04	16.82	17.77	14.18	15.17	15.26	16.05	16.06	23.51	17.68	20.14	23.77	30.54	20.58	25.75	.	.	.	.	.	.	.	.	.	.	.	.	.	.	.
AAEL000469	conserved hypothetical protein	GO:0008270,GO:0005622,GO:0015459	.	.	24.65	17.24	25.12	14.79	24.35	23.58	24.41	16.56	48.23	30.31	36.62	20.99	11.53	9.12	11.85	9.99	12.84	11.79	13.3	12.62	.	.	.	.	.	.	.	.	.	.	.	.	.	.	.
AAEL000470	hypothetical protein	.	.	.	0.66	0.71	0.28	0.27	1.55	3.12	0.89	3.65	1.26	3.36	0.89	4.33	0.73	2.99	0.8	2.73	0.06	1.23	0.57	0.97	.	.	.	.	.	.	.	.	.	.	.	.	.	.	.
AAEL000471	monocarboxylate transporter	GO:0016021,GO:0015355,GO:0055085	.	.	80.25	65.79	22.23	17.48	8.74	7.4	8.06	10.98	6.76	8.94	16.34	21.6	10.09	18.33	21.13	16.62	14.34	12.8	20.49	14.02	-1.85823	0.00522073	0.253869	.	.	.	.	.	.	.	.	.	.	.	.
AAEL000472	zinc finger protein, putative	.	.	.	20.99	67.28	20.28	72.28	12.8	57.6	13.28	94.78	17.04	68.96	15.08	78.01	15.94	70.6	19.35	75.15	12.13	56.91	18.03	49.32	.	.	.	.	.	.	.	.	.	.	.	.	.	.	.
AAEL000473	hypothetical protein	.	.	.	0.19	0.14	0.05	0	0.03	0.04	0.05	0.04	0	0	0.05	0	0.05	0.11	0.08	0	0.11	0.04	0.26	0	.	.	.	.	.	.	.	.	.	.	.	.	.	.	.
AAEL000474	conserved hypothetical protein	GO:0055085,GO:0016021	.	.	0.08	0	0	0	0.07	0.16	0.24	0.14	0.07	0	0.14	0.19	0.77	1.11	1.17	1.03	0.73	0.71	0.67	0.14	.	.	.	.	.	.	1.64514	0.0460056	0.616996	.	.	.	.	.	.
AAEL000475	conserved hypothetical protein	.	.	.	6.93	5.52	6.58	4.84	5.74	5.13	5.24	5.93	7.24	6.76	6.01	5.2	5.02	12	6.91	10.48	5.39	7.77	5.96	4.43	.	.	.	.	.	.	.	.	.	.	.	.	.	.	.
AAEL000476	conserved hypothetical protein	GO:0008017,GO:0031122,GO:0007052,GO:0070652,GO:0005819	.	.	0.52	1.26	0.84	1.7	3.56	4.13	2.37	4.25	5.15	7.29	3.63	5.19	2.43	10.53	2.67	8.96	1.76	2.94	3.32	2.7	.	.	.	.	.	.	.	.	.	.	.	.	.	.	.
AAEL000477	NADPH FAD oxidoreductase	GO:0055114,GO:0016491,GO:0044424	.	.	4.54	2.8	3.96	4.54	4.93	6.58	4.73	4.81	9.46	8.97	6.15	7.43	3.5	7.04	3.94	7.32	2.81	6.87	4.18	2.94	.	.	.	.	.	.	.	.	.	.	.	.	.	.	.
AAEL000478	Sm protein G, putative	GO:0033962,GO:0005681,GO:0000398,GO:0030532	ko03018|RNA degradation	.	27.06	53.48	19.75	63.83	17.02	33.97	14.17	57.48	19.11	59.91	14.94	54.09	11.69	61.93	15.94	63.41	15.4	49.46	19.2	60.27	.	.	.	.	.	.	.	.	.	.	.	.	.	.	.
AAEL000479	conserved hypothetical protein	.	ko04911|Insulin secretion	.	0.09	0	0.03	0.04	0.15	0.08	0.17	0.07	0.2	0.12	0.11	0.1	0.16	0.12	0.24	0.09	0.23	0.24	0.2	0.16	.	.	.	.	.	.	.	.	.	.	.	.	.	.	.
AAEL000480	hypothetical protein	GO:0050896,GO:0048523,GO:0034968,GO:0044427,GO:0016577,GO:0005634	.	.	0	0	0	0	0	0	0	0	0	0	0.1	0	0	0	0	0	0	0	0.38	0	.	.	.	.	.	.	.	.	.	.	.	.	.	.	.
AAEL000481	rab3 interacting molecule	GO:0005083,GO:0007274,GO:0016079,GO:0046872,GO:0070073,GO:0008021,GO:0017157,GO:0048786	.	.	0.23	0	0.06	0.68	0.35	0.08	0.22	0.09	0.14	0	0.05	0	0.23	0.08	0.21	0.49	0.44	0.19	0.29	0.41	.	.	.	.	.	.	.	.	.	.	.	.	.	.	.
AAEL000482	histone H3	GO:0000786,GO:0003677,GO:0060968,GO:0006334,GO:0046982,GO:0005634	ko05034|Alcoholism;ko05202|Transcriptional misregulation in cancer;ko05322|Systemic lupus erythematosus	.	0	0	0	0	0	0	0	0	0	0	0	0	0	0	0	0	0.23	0	0	0	.	.	.	.	.	.	.	.	.	.	.	.	.	.	.
AAEL000483	exostosin-2	GO:0006024,GO:0007224,GO:0007367,GO:0016055,GO:0001888,GO:0016021,GO:0031227,GO:0015014,GO:0008101,GO:0006044,GO:0042328,GO:0005794	ko00534|Glycosaminoglycan biosynthesis - heparan sulfate / heparin	.	6.32	3.2	6.12	3.64	4.47	4.16	4.37	3.85	6.31	4.57	5.82	4.35	3.3	4.15	4.27	3.29	2.21	2.41	3.05	2.11	.	.	.	.	.	.	.	.	.	.	.	.	.	.	.
AAEL000484	conserved hypothetical protein	.	.	.	0.3	0	0.27	0	0.05	0	0	0.07	0	0.05	0.02	0	22.24	17.23	7.03	0.82	0.22	0	0.36	0.1	.	.	.	.	.	.	.	.	.	-1.89023	0.00418411	0.775327	.	.	.
AAEL000485	paramyosin, putative	GO:0005509	.	.	46.42	27.37	31.31	25.08	22.63	22.44	22.8	20.92	20	18.44	24.11	22.36	16.63	16.37	21.39	20.21	11.42	11.49	20.76	28.01	.	.	.	.	.	.	.	.	.	.	.	.	.	.	.
AAEL000486	chaperonin	GO:0005875,GO:0006457,GO:0022008,GO:0042623,GO:0005832,GO:0031122,GO:0007052,GO:0005524,GO:0051082	.	.	132.15	160.07	172.24	162.4	127.05	124.74	121.57	114.75	59.75	65.11	65.58	89.04	133.94	201.32	157.39	174.43	234.75	197.03	130	220.54	.	.	.	.	.	.	.	.	.	.	.	.	.	.	.
AAEL000487	hypothetical protein	.	.	.	8.3	6.38	9.02	5.92	4.98	4.46	4.03	2.78	7.51	5.7	5.02	4.25	3.28	3.74	3.99	3.18	2.52	3.68	4.74	3.08	.	.	.	.	.	.	.	.	.	.	.	.	.	.	.
AAEL000488	conserved hypothetical protein	.	.	.	2.28	0.31	5.53	5.43	4.11	3.52	7.27	5.96	5.03	3.56	5.89	4.6	4.24	2.64	2.57	1.02	6.19	4.75	5.19	1.43	1.63393	0.00580028	0.268958	.	.	.	.	.	.	.	.	.	.	.	.
AAEL000489	P21-activated kinase, pak	GO:0007015,GO:0004702,GO:0006468,GO:0005524	ko04010|MAPK signaling pathway;ko04011|MAPK signaling pathway - yeast;ko04012|ErbB signaling pathway;ko04014|Ras signaling pathway;ko04024|cAMP signaling pathway;ko04062|Chemokine signaling pathway;ko04360|Axon guidance;ko04510|Focal adhesion;ko04650|Natural killer cell mediated cytotoxicity;ko04660|T cell receptor signaling pathway;ko04666|Fc gamma R-mediated phagocytosis;ko04810|Regulation of a…	.	14.34	11.75	17.99	9.87	2.43	2.84	2.99	2.82	1.04	1.42	1.74	2.71	3.45	5.2	3.37	4.57	3.06	4.77	2.6	4.55	.	.	.	.	.	.	.	.	.	.	.	.	.	.	.
AAEL000490	histone H4	.	ko05034|Alcoholism;ko05203|Viral carcinogenesis;ko05322|Systemic lupus erythematosus	.	0.14	1.15	0.17	1.73	0.06	0.56	0.04	1.21	0.2	1.25	0.1	0.5	0.89	6.89	0.91	7.5	0.28	1.49	0.52	2.2	.	.	.	.	.	.	.	.	.	.	.	.	.	.	.
AAEL000491	hypothetical protein	GO:0022416,GO:0016021,GO:0090097,GO:0015012,GO:0008543,GO:0060828,GO:0045570,GO:0017095,GO:0008587,GO:0007428	.	.	2.01	0.95	1.48	0.48	1.82	0.62	1.64	0.19	2.54	1.47	3.51	1.57	1.96	0.65	1.08	0.51	1.24	1.2	1.72	0.58	.	.	.	.	.	.	.	.	.	.	.	.	.	.	.
AAEL000492	histone H3	GO:0000786,GO:0003677,GO:0060968,GO:0006334,GO:0046982,GO:0005634	ko05034|Alcoholism;ko05202|Transcriptional misregulation in cancer;ko05322|Systemic lupus erythematosus	.	0.82	2.91	1.61	3.67	0.17	0.66	0.13	1.61	0.44	1.22	0	1.3	2.44	16.1	2.61	12.96	0.33	1.68	2.01	5.51	.	.	.	.	.	.	.	.	.	.	.	.	.	.	.
AAEL000493	heparan sulphate 6-o-sulfotransferase	GO:0022416,GO:0016021,GO:0090097,GO:0015012,GO:0008543,GO:0060828,GO:0045570,GO:0017095,GO:0008587,GO:0007428	.	.	5.46	2.14	4.3	2.29	4.97	3.34	5.91	2.57	6.41	2.95	6.7	5.16	4.79	2.33	3.36	2.47	3.88	4.04	6.5	1.94	.	.	.	.	.	.	.	.	.	.	.	.	.	.	.
AAEL000494	histone H2A	GO:0000786,GO:0051298,GO:0003677,GO:0006334,GO:0046982,GO:0005811,GO:0005634	ko05034|Alcoholism;ko05322|Systemic lupus erythematosus	.	0.61	0.87	0.73	0.33	0	0.06	0.06	0.07	0.1	0.05	0.07	0	1.58	1.45	1.17	0.97	0.11	0.21	0.59	0.1	.	.	.	.	.	.	.	.	.	.	.	.	.	.	.
AAEL000495	glutathione peroxidase	GO:0004602,GO:0006979,GO:0055114	.	GPXH3	0.36	0	0	0	0.07	0.18	0.3	0	0.29	0	0.22	0.13	7.79	8.79	14.7	12.62	0.64	0.62	2.58	0.3	.	.	.	.	.	.	.	.	.	.	.	.	.	.	.
AAEL000496	conserved hypothetical protein	.	.	.	0	0	0.1	0.25	0.17	0.18	0.39	0.69	0.04	0.03	0.42	0.61	0	0	0	0	0.03	0	0	0.07	.	.	.	1.41284	0.0490496	0.935444	3.46359	0.000384671	0.0287514	.	.	.	.	.	.
AAEL000497	histone H2A	GO:0000786,GO:0051298,GO:0003677,GO:0006334,GO:0046982,GO:0005811,GO:0005634	ko05034|Alcoholism;ko05322|Systemic lupus erythematosus	.	0.61	0.87	0.73	0.33	0	0.06	0.06	0.07	0.1	0.05	0.07	0	1.58	1.45	1.17	0.97	0.11	0.21	0.59	0.1	.	.	.	.	.	.	.	.	.	.	.	.	.	.	.
AAEL000498	defective proboscis extension response, putative	.	.	.	0	0	0	0	0.17	0	0.19	0.09	0.26	0.18	0.29	0.12	0.07	0.29	0.12	0.23	0.14	0	0.23	0	.	.	.	.	.	.	.	.	.	.	.	.	.	.	.
AAEL000499	spaetzle-like cytokine	GO:0005102,GO:0008063,GO:0019732,GO:0048583,GO:0007310,GO:0048522,GO:0016043	.	SPZ1A	0	0	0	0	7.71	6.48	6.64	4.63	20.64	12.71	12.97	5.7	0.06	0	0	0	0.14	0.28	0.35	0.2	.	.	.	.	.	.	.	.	.	.	.	.	.	.	.
AAEL000500	conserved hypothetical protein	.	.	.	0.25	0.17	0.4	1.02	172.23	280.63	38.68	55.65	311.54	1263.19	261.36	894.24	0	0.17	0	0.27	0.06	0.32	0.16	0	.	.	.	-2.25638	0.000981551	0.0707715	.	.	.	.	.	.	.	.	.
AAEL000501	histone H4	.	ko05034|Alcoholism;ko05203|Viral carcinogenesis;ko05322|Systemic lupus erythematosus	.	0.14	1.15	0.17	1.73	0.06	0.56	0.04	1.21	0.2	1.25	0.1	0.5	0.89	6.89	0.91	7.5	0.28	1.49	0.52	2.2	.	.	.	.	.	.	.	.	.	.	.	.	.	.	.
AAEL000502	NADPH FAD oxidoreductase	GO:0016723,GO:0043168,GO:0043232,GO:0000096,GO:0000166,GO:0050662,GO:0005737,GO:0005634	.	.	1.09	1.61	1.48	1.54	2.55	2.24	1.64	1.32	3.06	3.19	2.35	1.69	1.28	2.38	1.37	0.94	1.28	0.92	1.72	1.33	.	.	.	.	.	.	.	.	.	.	.	.	.	.	.
AAEL000503	hypothetical protein	.	.	.	2.22	0.5	1.75	1.49	3.08	0.82	2.56	0.9	4.49	0.42	4.58	1.23	2.05	0.76	4.07	0.8	3.4	1.88	4.42	1.8	.	.	.	.	.	.	.	.	.	.	.	.	.	.	.
AAEL000504	conserved hypothetical protein	GO:0005158	.	.	0.11	0.1	0.26	0.07	0.09	0.03	0.06	0.14	0.05	0	0.12	0.02	0.85	0.71	0.58	0.27	1.03	0.87	0.85	0.48	.	.	.	.	.	.	.	.	.	.	.	.	.	.	.
AAEL000505	conserved hypothetical protein	GO:0016772	.	.	6.61	2.16	9.39	4.07	1.81	1.35	1.75	2.13	0.78	1.27	2.5	5.03	2.09	3.86	3.64	3.16	0.49	1.46	2.4	0.88	.	.	.	.	.	.	1.80705	0.00652433	0.204883	.	.	.	.	.	.
AAEL000506	histone H3	GO:0000786,GO:0003677,GO:0060968,GO:0006334,GO:0046982,GO:0005634	ko05034|Alcoholism;ko05202|Transcriptional misregulation in cancer;ko05322|Systemic lupus erythematosus	.	0	0	0	0	0	0	0	0	0	0	0	0	0	0	0	0	0	0	0	0	.	.	.	.	.	.	.	.	.	.	.	.	.	.	.
AAEL000507	conserved hypothetical protein	.	.	-	0	0	0.03	0	0.02	0	0.07	0.14	0.01	0	0.03	0.07	0.02	0	0	0	0	0.05	0	0	.	.	.	.	.	.	.	.	.	.	.	.	.	.	.
AAEL000508	fibrinogen and fibronectin	GO:0044699	.	FREP15	3.35	4.8	4.88	4.69	0.7	0.46	3.25	3.11	0.28	0.29	2.31	2.39	5.15	5.12	4.3	5.92	6.89	7.08	9.02	11.13	.	.	.	2.35852	5.08242e-05	0.00703065	3.06367	1.24058e-05	0.00226512	.	.	.	.	.	.
AAEL000509	rho GTPase activating protein	GO:0005100,GO:0007480,GO:0007264	.	.	2.6	1.9	2.64	2.43	6.07	6.91	6.89	5.18	12.44	10.84	9.64	6.49	3.25	5.06	3.91	3.73	4.6	4.22	4.16	1.41	.	.	.	.	.	.	.	.	.	.	.	.	.	.	.
AAEL000510	conserved hypothetical protein	GO:0003676	.	.	12.65	11.79	11	7.89	10.14	9.03	10.31	9.03	9.44	8.81	9.24	8.56	7.54	12.57	9.5	12.67	9.5	11.89	11.07	10.77	.	.	.	.	.	.	.	.	.	.	.	.	.	.	.
AAEL000511	hypothetical protein	GO:0007271,GO:0004091,GO:0030054,GO:0005886,GO:0019695,GO:0003990,GO:0005576,GO:0042135,GO:0045202	ko00564|Glycerophospholipid metabolism;ko04725|Cholinergic synapse	.	5.59	2.36	5.7	2.63	2.73	1.18	2.58	2.23	3.9	2.29	3.68	1.52	0.63	0.84	1.6	1.74	0.54	0.58	0.75	1.21	.	.	.	.	.	.	.	.	.	.	.	.	.	.	.
AAEL000512	dynein heavy chain	GO:0003777,GO:0005858,GO:0042623,GO:0006200,GO:0005524,GO:0007018	ko05016|Huntington's disease	.	0.02	0.01	0.04	0.04	0.01	0.02	0.03	0.02	0	0.02	0.01	0.02	0	0.01	0	0.01	0.64	0.27	0.04	0	.	.	.	.	.	.	.	.	.	.	.	.	-4.11937	9.79284e-05	0.0121607
AAEL000513	histone H4	.	ko05034|Alcoholism;ko05203|Viral carcinogenesis;ko05322|Systemic lupus erythematosus	.	0.14	1.15	0.17	1.73	0.06	0.56	0.04	1.21	0.2	1.25	0.1	0.5	0.89	6.89	0.91	7.5	0.28	1.49	0.52	2.2	.	.	.	.	.	.	.	.	.	.	.	.	.	.	.
AAEL000514	hypothetical protein	.	.	.	0	0	0.05	0.2	0.34	0	0.12	0.24	1.14	0	0.25	0.06	0.07	0	0.11	0	0.04	0	0.13	0.12	.	.	.	.	.	.	.	.	.	.	.	.	.	.	.
AAEL000515	juvenile hormone-inducible protein, putative	GO:0016740	.	.	8.75	11.32	7.69	3.78	9.77	7.89	6.64	8.75	4.51	6.63	8.08	11.75	3.03	5.66	3.72	3.79	2.64	2.16	1.45	3.95	.	.	.	.	.	.	.	.	.	.	.	.	.	.	.
AAEL000516	juvenile hormone-inducible protein, putative	GO:0016772	.	.	27.24	39.92	18.43	13.89	35.99	26.03	26.2	22.39	11.7	10.25	16.98	23.34	17.52	20.24	22.67	16.9	37.1	27.17	13.05	32.87	.	.	.	.	.	.	.	.	.	.	.	.	.	.	.
AAEL000517	histone H4	.	ko05034|Alcoholism;ko05203|Viral carcinogenesis;ko05322|Systemic lupus erythematosus	.	0.14	1.15	0.17	1.73	0.06	0.56	0.04	1.21	0.2	1.25	0.1	0.5	0.89	6.89	0.91	7.5	0.28	1.49	0.52	2.2	.	.	.	.	.	.	.	.	.	.	.	.	.	.	.
AAEL000518	histone H2A	GO:0000786,GO:0051298,GO:0003677,GO:0006334,GO:0046982,GO:0005811,GO:0005634	ko05034|Alcoholism;ko05322|Systemic lupus erythematosus	.	0.61	0.87	0.73	0.33	0	0.06	0.06	0.07	0.1	0.05	0.07	0	1.58	1.45	1.17	0.97	0.11	0.21	0.59	0.1	.	.	.	.	.	.	.	.	.	.	.	.	.	.	.
AAEL000519	hypothetical protein	.	.	.	0.5	0.45	0	0	0.52	0.25	0.17	0	0.08	0	0	0.19	21.74	0.69	5.71	4.36	6.58	61.7	13.98	19.98	.	.	.	.	.	.	.	.	.	.	.	.	.	.	.
AAEL000520	conserved hypothetical protein	.	.	.	8.21	9.01	10.51	5.16	3.15	2.27	2.45	2.41	1.45	1.38	4.07	3.6	4.71	7.51	10.47	7.75	3.35	1.53	7.1	0.91	.	.	.	.	.	.	1.47178	0.0274035	0.461455	.	.	.	.	.	.
AAEL000521	hypothetical protein	.	.	.	0	0	0	0	0.42	0.9	0.26	0.87	1.04	1.03	0.69	0.59	0	0	0	0	0.13	0	0	0	.	.	.	.	.	.	.	.	.	.	.	.	.	.	.
AAEL000522	hypothetical protein	.	.	.	0.3	0.47	0.59	0.53	0.91	1.34	1.16	1.83	0.17	0.34	0.45	0.91	2.07	1.66	1.51	2.17	3.87	2.06	1.59	3.91	.	.	.	.	.	.	.	.	.	.	.	.	.	.	.
AAEL000523	ring finger protein	GO:2001020,GO:0007616,GO:0008355,GO:0048149,GO:0008270	.	.	13.05	6.34	8.93	5.13	1.99	2.3	2.34	2.82	1.32	1.02	1.63	1.33	6.73	1.54	2.73	2.45	8.78	4.8	3.68	4.87	.	.	.	.	.	.	.	.	.	.	.	.	.	.	.
AAEL000524	regulating synaptic membrane exocytosis protein	GO:0005083,GO:0007274,GO:0016079,GO:0017137,GO:0046872,GO:0070073,GO:0008021,GO:0017157,GO:0006886,GO:0048786	.	.	0.11	0.3	0	0	0.07	0.17	0.17	0.18	0.38	0	0.1	0.37	0.54	0.31	0.51	0	0.2	0.19	0.1	0	.	.	.	.	.	.	.	.	.	.	.	.	.	.	.
AAEL000525	histone H2A	GO:0000786,GO:0051298,GO:0003677,GO:0006334,GO:0046982,GO:0005811,GO:0005634	ko05034|Alcoholism;ko05322|Systemic lupus erythematosus	.	0.61	0.87	0.73	0.33	0	0.06	0.06	0.07	0.1	0.05	0.07	0	1.58	1.45	1.17	0.97	0.11	0.21	0.59	0.1	.	.	.	.	.	.	.	.	.	.	.	.	.	.	.
AAEL000526	conserved hypothetical protein	.	.	.	0	0	0.28	0	0	0	0	0.43	0	0	0	0.29	0	0.36	0	0	0	0.45	0	0	.	.	.	.	.	.	.	.	.	.	.	.	.	.	.
AAEL000527	polynucleotide kinase- 3'-phosphatase	GO:0016301,GO:0016310	.	.	2.7	2.69	3.23	2.02	2.47	3.17	2.48	1.87	4.99	4.12	4.53	3.32	1.2	3.79	2.6	2.42	1.28	1.82	2.07	1.59	.	.	.	.	.	.	.	.	.	.	.	.	.	.	.
AAEL000528	GPCR Orphan/Putative Class A Family	GO:0016021,GO:0007186,GO:0004930	.	.	0.13	0	0	0	0	0	0.07	0	0	0	0	0	0	0	0.1	0	0	0	0.34	0	.	.	.	.	.	.	.	.	.	.	.	.	.	.	.
AAEL000529	conserved hypothetical protein	GO:0000461,GO:0006417,GO:0003735,GO:0006414,GO:0022627,GO:0043022,GO:0048542,GO:0042127,GO:0000447	ko03010|Ribosome	.	0	5.19	0	0	0.15	1.43	0.12	1.29	0.12	1.08	0	1.62	0	6.6	0	4.86	0	4.52	0	7.11	.	.	.	.	.	.	.	.	.	.	.	.	.	.	.
AAEL000530	hypothetical protein	GO:0016787	.	.	0	0	0.04	0	7.44	6.24	11.19	20.22	0.26	0.61	3.76	7.62	1.69	1.82	2.29	3.05	0.66	1.4	0.06	6.67	.	.	.	0.911498	0.0217829	0.592735	3.73348	3.32243e-07	0.000141547	.	.	.	.	.	.
AAEL000531	conserved hypothetical protein	.	.	.	11.28	5.74	8.36	7.05	11.17	9.7	11.61	8.61	19.38	14.42	16.21	9.63	8.67	6.22	9.1	4.3	12.09	9.14	8.74	6.44	.	.	.	.	.	.	.	.	.	.	.	.	.	.	.
AAEL000532	conserved hypothetical protein	.	.	.	0	0	0	0	0.01	0.09	0.05	0.17	0.37	0.07	0.07	0.07	0.04	0	0.03	0.04	0.16	0.14	0.05	0	.	.	.	.	.	.	.	.	.	.	.	.	.	.	.
AAEL000533	C-Type Lectin (CTL).	.	.	CTL16	0.39	0	0	0	0.81	40.9	8.65	70.73	6.12	13.02	5.37	31.84	0	0	0.1	0	0	0	0	0.32	.	.	.	.	.	.	.	.	.	.	.	.	.	.	.
AAEL000534	pickpocket	GO:0006811	.	.	0	0	0	0	0	0	0.02	0	0	0	0	0	0	0	0	0	0	0	0	0	.	.	.	.	.	.	.	.	.	.	.	.	.	.	.
AAEL000535	conserved hypothetical protein	.	.	.	1.53	0	0.89	1.37	0	0	0	0	0	0	0.15	0	0.35	0.23	0.9	0.74	0	0	0.14	0.41	.	.	.	.	.	.	.	.	.	.	.	.	.	.	.
AAEL000536	conserved hypothetical protein	GO:0007156,GO:0007615,GO:0007465,GO:0048149,GO:0007616,GO:0008355,GO:0005576,GO:0019897	.	.	0.06	0.08	0.13	0.12	0.25	0.27	0.12	0	0.21	0.03	0.22	0.1	0.88	0.51	0.59	0.54	1.08	0.73	0.79	0.6	.	.	.	.	.	.	.	.	.	.	.	.	.	.	.
AAEL000537	hypothetical protein	.	.	.	0	2.19	0	0	0.24	0	0	0	0	0.46	0	0	0	0	0	0	0	0	0	0	.	.	.	.	.	.	.	.	.	.	.	.	.	.	.
AAEL000538	conserved hypothetical protein	.	.	.	0.11	0	0	0	0	0	0	0	0	0	0	0	0.08	0	0	0	0	0	0.29	0	.	.	.	.	.	.	.	.	.	.	.	.	.	.	.
AAEL000539	hypothetical protein	.	.	.	4.28	2.02	3.43	1.01	1.39	1.11	2.74	2.03	2.2	0.57	2.37	1.95	4.52	0.34	1.52	1.09	3.08	0.43	2.14	0	.	.	.	.	.	.	.	.	.	.	.	.	.	.	.
AAEL000540	fasciclin, putative	GO:0007411,GO:0016337,GO:0044459,GO:0007476,GO:0031594,GO:0008039,GO:0008355,GO:0005920	.	.	17.86	9.1	15.21	10.32	9.75	7.01	11.69	11.59	8.03	6.12	9.5	8.58	28.52	29.51	18.95	12.79	17.56	29	36.23	8.71	.	.	.	.	.	.	.	.	.	.	.	.	.	.	.
AAEL000541	fasciclin, putative	.	.	.	46.88	59.59	79.93	62.85	28.44	22.51	23.62	21.28	21.03	18.65	17.15	17.46	17.89	14.92	11.72	18.61	11.23	17.71	21.72	26.86	.	.	.	.	.	.	.	.	.	.	.	.	.	.	.
AAEL000542	conserved hypothetical protein	.	ko00260|Glycine, serine and threonine metabolism;ko00330|Arginine and proline metabolism;ko00340|Histidine metabolism;ko00350|Tyrosine metabolism;ko00360|Phenylalanine metabolism;ko00380|Tryptophan metabolism;ko00950|Isoquinoline alkaloid biosynthesis;ko00982|Drug metabolism - cytochrome P450;ko04726|Serotonergic synapse;ko04728|Dopaminergic synapse;ko05030|Cocaine addiction;ko05031|Amphetamine a…	.	0	0	0	0	0	0	0	0	0	0	0	0	0	0	0	0	2.29	0.7	0	0	.	.	.	.	.	.	.	.	.	.	.	.	-8.13723	4.19987e-05	0.00719024
AAEL000543	C-Type Lectin (CTL) - mannose binding.	.	.	CTLMA11	0.21	0.28	0.89	3.85	8.43	20.75	13.12	55.55	7.88	21.98	15.59	38.15	15.09	23.8	17.21	29.22	2.13	3.23	4.07	7.75	2.57761	0.0225154	0.607172	0.938305	0.0461501	0.895087	.	.	.	.	.	.	.	.	.
AAEL000544	hypothetical protein	.	.	.	0	0.19	0	0	0	0.32	0.04	0	0	0.33	0.06	0.48	0.1	0	0	0.16	0	0.49	0.12	1.23	.	.	.	.	.	.	.	.	.	.	.	.	.	.	.
AAEL000545	hypothetical protein	.	.	.	0	0	0	0	6.48	5.52	5.31	7.57	0.63	1	1.17	2.19	0	0	0	0	0	0	0	0	.	.	.	.	.	.	.	.	.	.	.	.	.	.	.
AAEL000546	hypothetical protein	.	.	.	2.48	1.12	1.65	2.11	5.53	7.13	7.36	15.02	0.81	0.35	1.44	2.24	0.31	0	0	0	1.25	1.89	2.14	0.17	.	.	.	.	.	.	1.31889	0.017183	0.371349	-5.57827	0.0303332	1	.	.	.
AAEL000547	pickpocket	GO:0016020,GO:0006814	.	.	0	0	0	0	0	0	0.05	0	0	0	0	0	0.02	0	0	0	0	0	0	0	.	.	.	.	.	.	.	.	.	.	.	.	.	.	.
AAEL000549	fibulin 1 and	GO:0005509	.	.	44.29	35.86	38.74	24.96	17.13	6.87	14.31	8.76	5.67	4.5	9.02	7.63	7.3	8.74	7.7	8.04	7.86	5.9	8.92	8.07	.	.	.	.	.	.	.	.	.	.	.	.	.	.	.
AAEL000550	werner helicase interacting protein	GO:0005524,GO:0006310,GO:0009378,GO:0006281	.	.	2.83	1.98	2.72	1.15	4.82	4.4	5.12	4.5	6.56	5.57	5.82	3.92	2.02	2.08	2.06	2.73	2.33	1.97	1.76	3.19	.	.	.	.	.	.	.	.	.	.	.	.	.	.	.
AAEL000551	hypothetical protein	.	.	.	85.32	84.12	86.34	105.92	124.19	165.87	316.8	975.89	100.15	408.95	1031.95	3029.81	187.39	302.37	208.31	471.22	88.33	147.61	91.52	525.57	.	.	.	1.79063	0.00272515	0.146744	3.07101	0.00109809	0.0604946	.	.	.	.	.	.
AAEL000552	pickpocket	GO:0006811	.	.	0	0	0	0	0	0	0	0	0	0	0	0	0	0	0	0	0	0	0	0	.	.	.	.	.	.	.	.	.	.	.	.	.	.	.
AAEL000553	tropomyosin, putative	.	.	.	7.85	5.48	6.76	6.04	9.36	7.59	9.18	6.16	17.48	9.66	13.25	6.12	5.76	5.08	6.67	3.15	9.79	6.44	4.95	3.2	.	.	.	.	.	.	.	.	.	.	.	.	.	.	.
AAEL000554	fasciclin, putative	GO:0005918,GO:0007611,GO:0006935,GO:0044425,GO:0007409,GO:0008039,GO:0005886	.	.	0.4	0.83	1.05	0	0.04	0	0	0	0	0	0.03	0	7.24	5.65	5.28	6.69	0.65	0.52	0.63	14.42	.	.	.	.	.	.	.	.	.	.	.	.	2.76658	0.00157107	0.0970362
AAEL000555	hypothetical protein	.	.	.	0	0	0	0	0	0	0	0	0	0	0	0	0	0	0	0	0	0	0	0	.	.	.	.	.	.	.	.	.	.	.	.	.	.	.
AAEL000556	C-Type Lectin (CTL).	.	.	CTL25	0	0	0	0	0.83	24.98	7.29	34.22	7.54	7.74	1.88	13.49	0	0	0	0	0	0	0	0	.	.	.	.	.	.	.	.	.	.	.	.	.	.	.
AAEL000557	conserved hypothetical protein	.	.	.	3.03	0.83	2.26	1.87	1.22	0.75	1.17	1	0.62	1.22	0.95	1.65	2.91	5.56	2.88	2.67	2.7	6.78	7.62	4.5	.	.	.	.	.	.	.	.	.	.	.	.	.	.	.
AAEL000558	neural stem cell-derived dendrite regulator	GO:0006629,GO:0004806	.	.	1.56	1.44	2.44	1.03	3.3	1.92	2.72	1.45	7.68	3.35	5.1	2.07	4.09	2.03	2.45	2	2.21	4.76	4.32	2	.	.	.	.	.	.	.	.	.	.	.	.	.	.	.
AAEL000559	glycosyl transferase	GO:0000026,GO:0022008,GO:0009058	ko00510|N-Glycan biosynthesis;ko00513|Various types of N-glycan biosynthesis	.	18.52	14.13	16.15	14.16	12.68	16.68	11.81	11.72	20.17	27.94	23.47	36.16	11.87	12.95	10.59	12.5	14.32	12.71	8.63	19.28	.	.	.	.	.	.	.	.	.	.	.	.	.	.	.
AAEL000560	hypothetical protein	.	.	.	0	0	0	0	15.75	24.54	14.52	33.78	3.53	3.47	4.29	15.86	0	0	0	0	0	0.17	0.17	0	.	.	.	.	.	.	1.13127	0.028325	0.46894	.	.	.	.	.	.
AAEL000561	hypothetical protein	.	.	.	12.18	25	7.66	25.63	6.26	12.28	5.13	14.04	5.65	13.96	5.42	14.76	5.78	23.61	7.46	24.8	3.52	13.61	8.12	9.29	.	.	.	.	.	.	.	.	.	.	.	.	.	.	.
AAEL000562	conserved hypothetical protein	GO:0005764,GO:0043410,GO:0031902,GO:0001919,GO:0032008,GO:0045121,GO:0071230,GO:0042632,GO:0007032,GO:0007040	.	.	50.34	60.72	35.9	61.14	10.84	17.51	12.27	18.05	16.56	22.32	12.77	19.45	11.03	20.84	12.24	21.52	9.58	22.88	17.33	19.98	.	.	.	.	.	.	.	.	.	.	.	.	.	.	.
AAEL000563	C-Type Lectin (CTL) - mannose binding.	.	.	CTLMA15	0.13	0	0.13	0	2.41	3.16	4.94	8.18	0.25	0	1.99	2.24	3.76	4.5	5.08	4.66	0.99	1.07	1.4	0.31	.	.	.	.	.	.	3.52101	0.000172286	0.0159564	.	.	.	.	.	.
AAEL000564	myotubularin	GO:0004725,GO:0035335	.	.	114.06	85.59	91.72	43.77	14.35	11.32	20.46	14.36	18.56	11.67	18.3	8.91	17.21	4.6	9.02	4.78	18.72	13.13	16.75	14.59	.	.	.	.	.	.	.	.	.	.	.	.	.	.	.
AAEL000565	hypothetical protein	GO:0030431,GO:0001077,GO:0033613,GO:0008586,GO:0045165,GO:0007430,GO:0002168,GO:0035209,GO:0007475,GO:0003677,GO:0016363,GO:0002121,GO:0045944	.	.	6.64	3.89	6.81	4.32	13.09	12	14.76	8.96	21.32	14.13	16.16	9.26	4.68	3.38	3.37	2.43	4.41	2.74	3.3	4.92	.	.	.	.	.	.	.	.	.	.	.	.	.	.	.
AAEL000566	conserved hypothetical protein	.	.	.	4.32	0.66	4.87	6.9	1.15	0.48	1.17	1.05	4.78	2.29	2.38	3.88	3.04	1.89	0.8	1.41	0.21	1.52	32.41	4.37	.	.	.	.	.	.	.	.	.	.	.	.	5.21835	8.71928e-05	0.0116171
AAEL000567	Facilitated trehalose transporter Tret1	GO:0005355,GO:0044459,GO:0055085,GO:0015767,GO:0015771,GO:0015574,GO:0016021,GO:0015768,GO:0015770	.	.	0.94	0.74	10.45	5.36	74.06	60.66	96.54	98.95	21.42	18.42	41.88	36.32	25.63	17.69	30.43	25.29	8.85	10.67	19.85	33.16	3.38538	3.1974e-06	0.00139238	.	.	.	.	.	.	.	.	.	.	.	.
AAEL000568	26S proteasome non-ATPase regulatory subunit	GO:0007059,GO:0004175,GO:0008540,GO:0006511,GO:0006974	ko03050|Proteasome;ko05169|Epstein-Barr virus infection	.	62.47	70.7	43.83	69.97	24.91	33.72	20.78	34.48	32.3	43.28	22.14	42.53	29.9	60.22	39.78	73.69	27.71	77.04	57.86	48.64	.	.	.	.	.	.	.	.	.	.	.	.	.	.	.
AAEL000569	omega-crystallin, putative	GO:0008340,GO:0000042,GO:0035177,GO:0000785,GO:0007098,GO:0048471,GO:0005819	.	.	10.87	6.61	11.47	6	3.46	2.75	3.8	2.55	5.53	4.46	4.84	3.42	4.17	2.97	5.48	3.72	2.84	2.63	4.52	3.23	.	.	.	.	.	.	.	.	.	.	.	.	.	.	.
AAEL000570	conserved hypothetical protein	GO:0030317,GO:0008270,GO:0019005,GO:0004842,GO:0016567,GO:0019915,GO:0006919	.	.	0.39	0	0.82	0	0	0	0.78	0.63	0.19	0	0.35	0	0.54	0	0	0	0.34	0.66	1	2.86	.	.	.	.	.	.	.	.	.	.	.	.	.	.	.
AAEL000571	hypothetical protein	.	.	.	0.16	0	0.17	0	0.1	0.16	0.39	0.51	0.23	0.36	0.43	0.12	0.18	0.36	0.8	0.81	0.37	0.72	1.85	1.55	.	.	.	.	.	.	.	.	.	.	.	.	.	.	.
AAEL000572	AMP dependent ligase	GO:0031957,GO:0016021,GO:0008152,GO:0015908,GO:0015245	ko03320|PPAR signaling pathway	.	33.62	28.21	37.84	24.85	14.2	16.09	12.2	14.33	23.07	26.78	17.45	17.91	67.09	37.71	37.61	47.35	24.32	50.19	32.53	42.8	.	.	.	.	.	.	.	.	.	.	.	.	.	.	.
AAEL000573	conserved hypothetical protein	GO:0009653,GO:0007424,GO:0065008,GO:0048513,GO:0016043,GO:0030154,GO:0050794,GO:0044767,GO:0007399,GO:0005488,GO:0060429	.	.	0.1	0	0	0	0.07	0.31	0.09	0	0	0	0.09	0	0.32	0.11	0.07	0	0.41	0	0.57	0.18	.	.	.	.	.	.	.	.	.	.	.	.	.	.	.
AAEL000574	conserved hypothetical protein	GO:0045454,GO:0016021,GO:0003756	.	.	43.38	39.68	55.52	42.1	25.23	28.87	29.05	36.88	33.2	35.6	34.43	42.3	51.53	79.08	67.55	69.09	20.95	32.31	43.6	32.33	.	.	.	.	.	.	.	.	.	.	.	.	.	.	.
AAEL000575	apyrase, putative	GO:0009166,GO:0005488,GO:0016787	ko00230|Purine metabolism;ko00240|Pyrimidine metabolism;ko00760|Nicotinate and nicotinamide metabolism	.	213.43	175.14	179.52	99.95	37.39	35.26	28.33	27.43	18.57	22.53	34.21	41.19	26.46	23.12	24.78	27.96	71.77	23.56	32.57	23.15	.	.	.	.	.	.	.	.	.	.	.	.	.	.	.
AAEL000576	lachesin, putative	.	.	.	0	0	0	0	0.09	0	0.07	0.11	0.13	0	0.12	0.15	0.38	0.09	0.37	0.45	0.12	0.35	0.41	0	.	.	.	.	.	.	.	.	.	.	.	.	.	.	.
AAEL000577	DNA binding protein elf-1	GO:0042127,GO:0008360,GO:0008362,GO:0007426,GO:0035159,GO:0042052,GO:0003382,GO:0007009,GO:0007464,GO:0007402,GO:0007419,GO:0043565,GO:0007428,GO:0003700,GO:0045944,GO:0042803,GO:0061041,GO:0005634	.	.	0.26	0.16	0.38	0.08	2.08	1.43	1.76	1.61	3.29	2.34	2.67	1.64	6.25	2.98	3.53	2.35	6.73	7.98	8.81	3.07	.	.	.	.	.	.	.	.	.	.	.	.	.	.	.
AAEL000578	conserved hypothetical protein	GO:0004835,GO:0018094,GO:0007291	.	.	0.41	0.31	0.27	0.23	1.16	1.53	1.35	4.04	0.58	0.65	0.73	1.19	0.44	0.95	0.75	0.19	1.34	1.42	0.4	0.57	.	.	.	.	.	.	.	.	.	.	.	.	.	.	.
AAEL000579	conserved hypothetical protein	.	.	.	4.62	4.06	3.4	6.53	5.08	5.32	4.61	6.6	6.46	8.71	5.68	6.45	3.12	6.15	3.56	6.19	2.08	4.71	3.77	4.98	.	.	.	.	.	.	.	.	.	.	.	.	.	.	.
AAEL000580	conserved hypothetical protein	GO:0018094,GO:0004835	.	.	0.02	0	0	0	0.04	0.06	0.19	0.04	0.04	0	0.03	0.1	0.06	0.09	0	0.05	0.15	0.04	0.02	0	.	.	.	.	.	.	.	.	.	.	.	.	.	.	.
AAEL000581	conserved hypothetical protein	GO:0017168,GO:0008152	ko00480|Glutathione metabolism	.	7.46	7.73	10.82	5.93	6.95	6.18	7.25	9.34	6.12	3.09	6.15	4.55	14.94	5.72	7.62	6.65	11.04	5.3	5.64	8.36	.	.	.	.	.	.	.	.	.	.	.	.	.	.	.
AAEL000582	pickpocket	GO:0005272,GO:0042756,GO:0071462,GO:0016021,GO:0035725	.	.	0.07	0.09	0.07	0	0.02	0.05	0.02	0	0.02	0.04	0.14	0.04	0	0	0	0	0.03	0	0	0	.	.	.	.	.	.	.	.	.	.	.	.	.	.	.
AAEL000583	peroxisome assembly factor-2 (peroxisomal-type ATPase 1)	GO:0005524,GO:0017111,GO:0007031	ko04146|Peroxisome	.	7.4	4.79	6.36	3.22	3.99	3.24	3.66	2.85	4.5	2.86	4.07	3.17	5.22	5.75	5.93	5.4	6.15	3.18	3.56	8.98	.	.	.	.	.	.	.	.	.	.	.	.	.	.	.
AAEL000584	sex-determining region y protein, sry	GO:0007411,GO:0007417,GO:0045944,GO:0003705,GO:0030111,GO:0005515,GO:0031490,GO:0005634	.	.	0	0	0.05	0.18	9.3	6.94	9.73	3.96	21.39	10.06	13.6	4.89	0.36	0.66	0.33	0.38	0.5	0.15	0.15	0	.	.	.	.	.	.	.	.	.	.	.	.	.	.	.
AAEL000585	hypothetical protein	.	.	.	95.64	27.98	2.63	219.02	0.06	0.1	0.07	0	0.3	0.12	0.25	0.23	148.76	89.9	160.59	71.58	126.26	51.91	115.3	21.07	.	.	.	.	.	.	.	.	.	.	.	.	.	.	.
AAEL000586	hypothetical protein	.	.	.	0	0	0	0	0	0	0	0	0	0	0	0	0	0	0	0	0	0	0	0	.	.	.	.	.	.	.	.	.	.	.	.	.	.	.
AAEL000587	hypothetical protein	.	.	.	1.31	2.51	0.39	0.75	2.19	1.92	2.87	1.51	6.35	2.74	5.54	0.83	0.9	0.26	0.57	0.81	1.47	0.32	1.11	0.91	.	.	.	.	.	.	.	.	.	.	.	.	.	.	.
AAEL000588	conserved hypothetical protein	GO:0030317,GO:0008270,GO:0019005,GO:0004842,GO:0016567,GO:0019915,GO:0006919	ko04120|Ubiquitin mediated proteolysis	.	0	0	0.31	0	0.72	0	0.43	0	0	0.33	0.13	0.97	0.6	0.4	0.22	0	0.76	0.98	0.74	1.42	.	.	.	.	.	.	.	.	.	.	.	.	.	.	.
AAEL000589	serine/threonine protein kinase	GO:0007015,GO:0004702,GO:0006468,GO:0005524	.	.	22.4	19.84	28.09	15.09	14.4	14.38	16.07	9.18	22.74	16.63	20.28	12.45	15.82	11.05	12.79	8.3	13.47	10.86	9.71	9.11	.	.	.	.	.	.	.	.	.	.	.	.	.	.	.
AAEL000590	Defense repressor 1	GO:0030431,GO:0008328,GO:0008270,GO:0002814,GO:0008355,GO:0072375,GO:0007616,GO:0004972,GO:0005856,GO:0050975,GO:0035235,GO:0042331,GO:0007476	.	.	55.77	21.48	22.52	12.86	13.07	8.84	11.79	5.59	18.81	12.17	15.56	6.41	11.41	3.56	8.66	6.32	11.41	7.95	10.9	3.98	.	.	.	.	.	.	.	.	.	.	.	.	.	.	.
AAEL000591	hypothetical protein	GO:0030431,GO:0001077,GO:0033613,GO:0008586,GO:0045165,GO:0007430,GO:0002168,GO:0035209,GO:0007475,GO:0003677,GO:0016363,GO:0002121,GO:0045944	.	.	4.98	4	3.94	1.95	9.55	11.1	11.54	7.67	21.41	12.49	16.23	6.67	2.87	1.9	2.04	1.68	2.11	1.28	1.45	2.3	.	.	.	.	.	.	.	.	.	.	.	.	.	.	.
AAEL000592	hypothetical protein	.	.	.	0	0	0	0	0	0	0	0	0	0	0	0	0	0	0	0	0	0	0	0	.	.	.	.	.	.	.	.	.	.	.	.	.	.	.
AAEL000593	mitochondrial 18 kda protein (mtp18)	GO:0016020	.	.	2.65	5.02	5.55	11.71	5.56	7.1	5.47	7.93	8.96	10.92	5.14	8.77	10.33	33.26	20.73	30.65	5.18	12.66	6.16	37.87	.	.	.	.	.	.	.	.	.	.	.	.	.	.	.
AAEL000594	conserved hypothetical protein	GO:0005730,GO:0007099,GO:0007095	ko05168|Herpes simplex infection	.	12.29	10.04	12.15	10.72	7.41	8.11	7.77	7.96	10.33	9.94	8.28	7.03	8.96	9.53	7.04	9.88	16.92	22.47	8.51	44.75	.	.	.	.	.	.	.	.	.	.	.	.	.	.	.
AAEL000595	beat protein	GO:0005576,GO:0007157	.	.	0.1	0.18	0.21	0.4	0.12	0.19	0.2	0.16	0.1	0.04	0.04	0.07	0.57	0.36	0.42	0.29	0.83	1.11	0.95	0.64	.	.	.	.	.	.	.	.	.	.	.	.	.	.	.
AAEL000596	myosin	GO:0007010,GO:0016062,GO:0016059,GO:0004702,GO:0035091,GO:0033227,GO:0004713,GO:0016027,GO:0005737,GO:0006886,GO:0006468,GO:0003774,GO:0005875,GO:0042623,GO:0005516,GO:0042385,GO:0005524,GO:0007604	ko04745|Phototransduction - fly	.	0.01	0	0	0	0.14	0.08	0.05	0.15	0.14	0.01	0.08	0.01	1.12	0.96	0.65	1.04	1.73	1.64	1.28	0.47	.	.	.	.	.	.	.	.	.	.	.	.	.	.	.
AAEL000597	cadherin	GO:0005911,GO:0016339,GO:0007412,GO:0045296,GO:0005509,GO:0050774,GO:0007156,GO:0044331,GO:0007413,GO:0031290,GO:0004872,GO:0042803,GO:0045467,GO:0008013,GO:0005887,GO:0016318,GO:0045463,GO:0048841	.	.	0.2	0.03	0.2	0.19	0.59	0.29	0.68	0.85	0.35	0.16	0.37	0.37	1.84	1.92	1.64	1.09	2.43	2.01	2.6	0.8	.	.	.	.	.	.	.	.	.	.	.	.	.	.	.
AAEL000598	cecropin anti-microbial peptide	GO:0050832,GO:0005576,GO:0031640,GO:0045087,GO:0042742	.	CECD	0	0	0.71	0	0	0	0.84	0	0	0	0.15	0	0	0.93	0	0	0	0.57	1.45	14.06	.	.	.	.	.	.	.	.	.	.	.	.	4.25928	0.00392248	0.189688
AAEL000599	wingless protein, putative	GO:0009986,GO:0005112,GO:0007223,GO:0030139,GO:0005110,GO:0007398,GO:0008595,GO:0014019,GO:0007479,GO:0035289,GO:0005771,GO:0007346,GO:0002168,GO:0061320,GO:0008284,GO:0061328,GO:0035224,GO:0048190,GO:0061332,GO:0042691,GO:0035019,GO:0005783,GO:0048728,GO:0048076,GO:0061331,GO:0007446,GO:0007418,GO:0005615,GO:0045121,GO:0016015,GO:0005539,GO:0050840,GO:0007419,GO:0030707,GO:0008544,GO:0007367,GO:…	ko04310|Wnt signaling pathway;ko04340|Hedgehog signaling pathway;ko04390|Hippo signaling pathway;ko04391|Hippo signaling pathway - fly;ko04550|Signaling pathways regulating pluripotency of stem cells;ko04916|Melanogenesis;ko05166|HTLV-I infection;ko05200|Pathways in cancer;ko05205|Proteoglycans in cancer;ko05217|Basal cell carcinoma	.	0.81	0	0.8	0.28	0.06	0.03	0.03	0.15	0.16	0	0.08	0.03	1.21	0.54	0.61	0.72	2.28	1.16	1.14	0.15	.	.	.	.	.	.	.	.	.	.	.	.	.	.	.
AAEL000600	Wnt10a protein, putative	GO:0007275,GO:0005578,GO:0005102,GO:0016055	ko04310|Wnt signaling pathway;ko04340|Hedgehog signaling pathway;ko04390|Hippo signaling pathway;ko04550|Signaling pathways regulating pluripotency of stem cells;ko04916|Melanogenesis;ko05166|HTLV-I infection;ko05200|Pathways in cancer;ko05205|Proteoglycans in cancer;ko05217|Basal cell carcinoma	.	0.26	0	0.17	0.21	0.71	0.08	0.49	0.34	1.56	0.47	0.83	0.17	0.84	0.14	0.6	0.34	0.78	0.62	0.72	0.38	.	.	.	.	.	.	.	.	.	.	.	.	.	.	.
AAEL000601	hypothetical protein	.	.	.	0.44	2.34	0.34	3.08	1.27	4	1.02	3.87	1.78	4.42	0.88	2.89	1.28	1.95	0.74	1.44	1.3	2.03	0.74	3.71	.	.	.	.	.	.	.	.	.	.	.	.	.	.	.
AAEL000602	GPCR Orphan/Putative Class B Family	GO:0008152,GO:0007186,GO:0003824,GO:0004930	.	.	5.35	3.32	3.95	2.8	4.09	2.4	3.43	3.04	6.21	2.73	5.03	2.08	3.29	2.51	4.09	2.36	3.81	3.52	5.07	2.41	.	.	.	.	.	.	.	.	.	.	.	.	.	.	.
AAEL000603	conserved hypothetical protein	.	.	.	0	0	0.03	0	0	0	0.02	0	0.03	0.11	0	0	0	0	0	0	0.03	0	0	0	.	.	.	.	.	.	.	.	.	.	.	.	.	.	.
AAEL000604	hypothetical protein	.	.	.	8.58	8.76	10.19	3.75	29.25	27.45	27.66	14.05	64.85	43.38	42.31	22.67	4.82	4.4	3.29	2.84	7.35	4.63	2.42	3.89	.	.	.	.	.	.	.	.	.	.	.	.	.	.	.
AAEL000605	rab geranylgeranyl transferase alpha subunit	GO:0008360,GO:0008318,GO:0007155,GO:0022008	.	.	13.16	8.26	14.64	12.84	3.13	4.42	4.99	5.99	6.23	5.65	6.82	6.42	3.82	7.42	4.95	5.92	2.08	5.32	4.89	4.26	.	.	.	.	.	.	.	.	.	.	.	.	.	.	.
AAEL000606	hypothetical protein	.	.	.	0.2	0	0	0	0	0	0	0	0	0	0.09	0	0	0	0	0	0	0	0	0	.	.	.	.	.	.	.	.	.	.	.	.	.	.	.
AAEL000607	hypothetical protein	.	.	.	1.49	0.67	0	0	0.15	0	0.37	0	0	0	0	0	0.34	0	0.34	1.08	0.22	0.42	0.21	1.82	.	.	.	.	.	.	.	.	.	.	.	.	.	.	.
AAEL000608	conserved hypothetical protein	.	.	.	25.97	17.9	22.77	13.68	11.8	9.92	11.15	9.91	16.94	10.38	13.27	8.01	6.46	4.01	5.72	4.67	6.22	5.43	6.72	10.03	.	.	.	.	.	.	.	.	.	.	.	.	.	.	.
AAEL000609	conserved hypothetical protein	.	.	.	0.6	0.27	0.21	0.81	0.74	0.29	0.99	0.16	0.29	0.11	0.13	0.11	17.93	0.27	4.01	3.03	1.31	3.32	11.57	2.43	.	.	.	.	.	.	.	.	.	.	.	.	.	.	.
AAEL000610	hypothetical protein	.	.	.	15.63	6.61	13.08	8.17	3.1	1.01	3.06	0.95	2.81	1.14	1.85	0.65	2.7	0.77	1.46	0.73	3.13	1.57	4.28	2.31	.	.	.	.	.	.	.	.	.	.	.	.	.	.	.
AAEL000611	cecropin anti-microbial peptide	GO:0050832,GO:0005576,GO:0031640,GO:0045087,GO:0042742	.	CECE	0	0	0	0	0.21	0	2.31	3.24	0	2.26	0.15	1.11	0	0.46	0	0	0.29	0	4.55	9.84	.	.	.	3.8459	0.00355708	0.175951	.	.	.	.	.	.	4.60387	0.00212003	0.119315
AAEL000612	hypothetical protein	.	.	.	1.74	2	2.87	0	0.61	0	0.61	1.2	0.24	0	0.22	0	0.34	0	0.19	1.08	0.43	0	0.85	1.21	.	.	.	.	.	.	.	.	.	.	.	.	.	.	.
AAEL000613	odorant receptor	GO:0044699,GO:0050896	.	.	0	0	0	0	0	0	0	0	0	0	0	0	0	0	0	0	0	0	0	0	.	.	.	.	.	.	.	.	.	.	.	.	.	.	.
AAEL000614	odorant receptor 83c, putative	GO:0004888,GO:0007165,GO:0007608,GO:0016020	.	.	0	0	0	0	0	0	0	0	0	0	0	0	0	0	0	0	0	0	0	0	.	.	.	.	.	.	.	.	.	.	.	.	.	.	.
AAEL000615	hypothetical protein	.	.	.	0.66	0.7	1.47	1.87	8.18	2.73	10.73	9.28	4.38	2.88	9.47	7.42	7.7	5.1	11.31	4.19	10.71	6.67	13.88	3.99	.	.	.	.	.	.	1.19365	0.0452036	0.612669	.	.	.	.	.	.
AAEL000616	odorant receptor	GO:0004888,GO:0007165,GO:0007608,GO:0016020	.	.	0	0	0	0	0	0	0	0	0	0	0	0	0	0	0	0	0	0	0	0	.	.	.	.	.	.	.	.	.	.	.	.	.	.	.
AAEL000617	carbonic anhydrase	GO:0005576,GO:0008270,GO:0004089	.	.	0	0	0	0	0	0	0.04	0	0	0.05	0	0	0.06	0	0	0	0.07	0.14	0	0	.	.	.	.	.	.	.	.	.	.	.	.	.	.	.
AAEL000618	wingless protein, putative	GO:0016055,GO:0006355,GO:0005102,GO:0005578,GO:0007389	ko04310|Wnt signaling pathway;ko04340|Hedgehog signaling pathway;ko04390|Hippo signaling pathway;ko04550|Signaling pathways regulating pluripotency of stem cells;ko04916|Melanogenesis;ko05166|HTLV-I infection;ko05200|Pathways in cancer;ko05205|Proteoglycans in cancer;ko05217|Basal cell carcinoma	.	0	0.33	0.84	0	1.13	1.17	1.34	0.59	0.21	0.14	0.39	0.27	1.74	0.92	1.44	1.46	0.96	0.73	1.45	0.3	.	.	.	.	.	.	.	.	.	.	.	.	.	.	.
AAEL000619	conserved hypothetical protein	.	.	.	0.4	0	0.47	1.63	0.62	0.67	0.7	0	0.29	0	0.27	0	0.85	1.35	1.22	0.45	0.53	0.36	0.86	0.18	.	.	.	.	.	.	.	.	.	.	.	.	.	.	.
AAEL000620	hypothetical protein	.	.	.	46.01	34.04	38.22	31.72	9.81	8.86	9.29	9.91	11.26	11.37	10.24	9.8	9.64	10.52	10.1	11.14	5.85	9.99	9.34	11.3	.	.	.	.	.	.	.	.	.	.	.	.	.	.	.
AAEL000621	cecropin anti-microbial peptide	GO:0005576,GO:0045087,GO:0042742	.	CECN	0.32	0	0	0	0.2	0.95	4	1.05	0.31	0	0.29	1.43	0.22	0.88	0.49	0	0.56	0	19.56	10.24	.	.	.	.	.	.	.	.	.	.	.	.	5.33785	4.19719e-05	0.00719024
AAEL000622	conserved hypothetical protein	.	.	.	18.99	7.67	14.33	8.18	16.64	10.95	16.12	9.33	19.86	10.45	16.36	8.73	16.46	10.51	13.69	10	21.6	13.69	19.01	16.98	.	.	.	.	.	.	.	.	.	.	.	.	.	.	.
AAEL000623	conserved hypothetical protein	.	.	.	0.19	0.08	0	0.13	0.04	0	0.05	0	0.03	0	0.03	0.04	0.33	0.09	0.19	0.07	0.3	0.48	0.75	0	.	.	.	.	.	.	.	.	.	.	.	.	.	.	.
AAEL000624	rho-gap 92b	GO:0043089,GO:0031594,GO:0045887,GO:0005100,GO:0005622,GO:0007480,GO:0007274	.	.	56.74	32.45	49.72	30.33	12.29	10.76	14.17	8.35	20.03	12.41	18.59	10.36	9.41	6.29	7.55	7.33	5.58	4.48	6.15	4.68	.	.	.	.	.	.	.	.	.	.	.	.	.	.	.
AAEL000625	cecropin anti-microbial peptide	GO:0050832,GO:0005576,GO:0031640,GO:0045087,GO:0042742	.	CECF	0	0	0	0	0	0.5	0.67	0	0	0.76	0	0.38	0	0.46	0	0	0	0	2.89	9.1	.	.	.	.	.	.	.	.	.	.	.	.	6.46884	0.0013273	0.0870566
AAEL000626	hypothetical protein	.	.	.	0	0.3	0.12	0.9	0.75	0.65	0.33	0.9	0.22	0.13	0.45	1.6	11.38	8.98	11.89	12.79	4.96	1.13	1.71	2.17	.	.	.	.	.	.	2.01223	0.0206305	0.392964	.	.	.	.	.	.
AAEL000627	cecropin anti-microbial peptide	GO:0050832,GO:0005576,GO:0031640,GO:0045087,GO:0042742	.	CECA	0	0	0	0	0	0	1.51	1.62	0	0.38	0	0	0	0.56	0	0	0	0.59	0	12.78	.	.	.	5.5236	0.0110474	0.383115	.	.	.	.	.	.	3.71398	0.0160717	0.484638
AAEL000628	odorant receptor	GO:0044699,GO:0050896,GO:0004871,GO:0016020	.	.	0	0	0	0	0	0	0	0	0	0	0	0	0.07	0	0	0	0	0	0	0	.	.	.	.	.	.	.	.	.	.	.	.	.	.	.
AAEL000629	adenylate kinase 3,	GO:0004017,GO:0005524,GO:0046939	ko00230|Purine metabolism	.	5.33	15.13	9.75	12.75	6.87	11.19	6.71	28.55	10.71	18.85	10.64	19.61	18.58	44.3	21.79	48.92	5.09	11.95	6.6	7.85	.	.	.	.	.	.	.	.	.	.	.	.	.	.	.
AAEL000630	cardioacceleratory peptide 2a, putative	.	.	.	0	0	0.07	0	0	0	0	0.21	0	0	0.03	0	3.6	4.96	3.15	3.86	2.19	5.24	5.22	2.41	.	.	.	.	.	.	.	.	.	.	.	.	.	.	.
AAEL000631	conserved hypothetical protein	.	.	.	0	0	0	0	0.11	0.05	0.04	0	0.07	0.08	0	0.04	0.21	0.25	0.11	0	0.19	0.82	0.16	0.18	.	.	.	.	.	.	.	.	.	.	.	.	.	.	.
AAEL000632	WNT4 precursor, putative	GO:0042067,GO:0060070,GO:0000122,GO:0008585,GO:0005615,GO:0048041,GO:0035206,GO:0001737,GO:0060071,GO:0009986,GO:0005578,GO:0009798,GO:0001664,GO:0009952,GO:0031290,GO:0005886,GO:0016477,GO:0003407,GO:0007435	ko04310|Wnt signaling pathway;ko04340|Hedgehog signaling pathway;ko04390|Hippo signaling pathway;ko04550|Signaling pathways regulating pluripotency of stem cells;ko04916|Melanogenesis;ko05166|HTLV-I infection;ko05200|Pathways in cancer;ko05205|Proteoglycans in cancer;ko05217|Basal cell carcinoma	.	0.46	0.23	0.67	1.51	0.15	0.12	0.13	0.55	0.18	0.19	0.11	0.38	0.72	1.3	0.81	0.92	0.58	1.81	0.61	2.46	.	.	.	.	.	.	.	.	.	.	.	.	.	.	.
AAEL000633	Toll-like receptor	GO:0009620,GO:0006963,GO:0008063,GO:0002227,GO:0007352,GO:0016787,GO:0016021,GO:0048935,GO:0060049,GO:0005886,GO:0050830,GO:0004888	.	TOLL8	0	0	0	0	0.01	0.02	0.01	0	0.01	0	0.01	0	0.01	0	0.01	0	0.03	0.05	0.12	0.07	.	.	.	.	.	.	.	.	.	.	.	.	.	.	.
AAEL000634	ceramide glucosyltransferase	GO:0000139,GO:0005789,GO:0008120,GO:0043066	ko00600|Sphingolipid metabolism	.	38.67	24.8	45.77	24.79	11.45	8.05	12.87	7.39	16.96	9.44	15.79	7.59	6.24	4.17	7.04	5.95	8.79	6.79	7.57	6.06	.	.	.	.	.	.	.	.	.	.	.	.	.	.	.
AAEL000635	cop9 complex subunit 7a	GO:0005737,GO:0008180	.	.	21.73	21.42	17.89	21.72	14.68	17.2	14.48	16.54	12.31	14.4	11.8	15.03	17.91	25.13	17.03	20.44	20.7	27.84	19.74	30.31	.	.	.	.	.	.	.	.	.	.	.	.	.	.	.
AAEL000636	conserved hypothetical protein	.	.	.	3.27	1.26	10.41	11.57	1.89	3.49	6.72	19.56	3.22	3.38	13.91	13.29	0.48	0.46	0.34	0.63	1	11	4.47	1.04	1.94956	0.000413636	0.0421281	2.04396	0.000183441	0.0198396	2.08247	0.000445026	0.0312521	.	.	.	.	.	.
AAEL000637	hypothetical protein	.	.	.	0.22	0	0	0.4	0.01	0.02	0.02	0	0.04	0	0.02	0	0.02	0	0	0	10.79	2.93	0	0	.	.	.	.	.	.	.	.	.	.	.	.	-11.6655	5.9471e-12	1.94128e-08
AAEL000638	hypothetical protein	.	.	.	1.22	1.63	0.96	1.23	1.68	0	1.05	0	0.44	0.34	1.23	1.35	0.42	0.83	1.38	0.66	0.53	0.51	0.78	4.44	.	.	.	.	.	.	.	.	.	.	.	.	.	.	.
AAEL000639	n-acetylgalactosaminyltransferase	GO:0016757,GO:0005794,GO:0006486,GO:0016021	.	.	19.71	12.8	15.19	13.2	17.38	9.88	16.11	11.07	4.77	4.34	9.59	12.65	3.89	5.27	3.99	4.51	2.94	2.69	4.7	3.35	.	.	.	.	.	.	1.18817	0.020917	0.396648	.	.	.	.	.	.
AAEL000640	alanine-glyoxylate aminotransferase	GO:0008152,GO:0030170,GO:0008453	ko00250|Alanine, aspartate and glutamate metabolism;ko00260|Glycine, serine and threonine metabolism	.	2.32	1.01	2.18	2.07	24.45	28.29	23.42	25.55	10.11	13.79	26.91	43.07	70.94	52.99	39.46	49.73	88.07	52.64	22	38.64	.	.	.	.	.	.	1.50554	0.0305971	0.49588	.	.	.	.	.	.
AAEL000641	protein disulfide isomerase	GO:0006662,GO:0003756,GO:0045169,GO:0006457,GO:0045454,GO:0070732,GO:0005615,GO:0009055,GO:0060187,GO:0005788,GO:0005791,GO:0043025,GO:0048471,GO:0005635,GO:0005811,GO:0015035	ko04141|Protein processing in endoplasmic reticulum	.	756.72	592.06	782.91	665.39	442.45	451.18	363.18	320.86	432.37	706.79	771.34	1045.38	840.58	932.02	764.57	783.06	467.09	335.39	300.66	300.87	.	.	.	.	.	.	.	.	.	.	.	.	.	.	.
AAEL000642	alpha-amylase	GO:0016740,GO:0005975,GO:0043169	ko00052|Galactose metabolism;ko00500|Starch and sucrose metabolism	.	1.1	1.3	0.1	0.52	2.87	3.78	1.39	2.55	5.19	0.69	0.61	0.43	9.36	6.83	4.34	7.63	32.99	22.59	8.34	5.33	-2.58996	0.0471224	0.865581	.	.	.	-2.76795	0.00157552	0.0759874	.	.	.	-1.97527	0.017212	0.509607
AAEL000643	zinc finger protein	GO:0008270,GO:0003676	.	.	7.18	4.68	7.78	6.29	4.23	4.24	4.5	3.24	5.34	3.43	4.53	3.05	2.03	3.27	1.56	1.52	2.75	3.87	3.06	1.71	.	.	.	.	.	.	.	.	.	.	.	.	.	.	.
AAEL000644	conserved hypothetical protein	GO:0016021	ko04146|Peroxisome	.	0.1	0	0	0	0.36	0.43	0.54	0.16	0.14	0.11	0.18	0.22	3.26	2.42	2.61	1.07	4.81	1.33	2.26	3.83	.	.	.	.	.	.	.	.	.	.	.	.	.	.	.
AAEL000645	hypothetical protein	GO:0019896,GO:0007010,GO:0008090,GO:0007283,GO:0005524,GO:0003779,GO:0007067,GO:0008089,GO:0005200,GO:0005884,GO:0048477,GO:0005869	.	.	2.09	3.17	2.44	4.29	4.39	7.8	4.71	8.53	5.5	9.71	4.94	6.8	1.82	5.44	2.66	3.5	7.7	12.05	3.92	6.81	.	.	.	.	.	.	.	.	.	.	.	.	.	.	.
AAEL000646	n-acetylgalactosaminyltransferase	GO:0016757,GO:0005794,GO:0006486,GO:0016021	.	.	0.56	0	0.26	0.42	0.3	0.26	0.35	0.17	0.17	0.04	0.28	0.12	0.14	0.05	0.11	0.08	0	0	0.09	0.09	.	.	.	.	.	.	.	.	.	.	.	.	.	.	.
AAEL000647	predicted protein	GO:0003824	ko00052|Galactose metabolism;ko00500|Starch and sucrose metabolism	.	0.23	0.15	0.24	0	62.3	53.66	61.81	98.95	23.27	22.32	47.18	61.51	0.04	0.08	0.04	0.13	0.08	0.29	0.02	0.42	.	.	.	.	.	.	.	.	.	.	.	.	.	.	.
AAEL000648	hypothetical protein	GO:0004842,GO:0016567,GO:0008270	.	.	0	0	0	0	0.27	0.16	0.31	0	0.46	0	0.29	0	0	0	0	0	0	0	0	0	.	.	.	.	.	.	.	.	.	.	.	.	.	.	.
AAEL000649	conserved hypothetical protein	GO:0006508,GO:0008235	.	.	11.76	3.45	5.54	4.99	7.82	4.4	8.85	5.62	8.48	4.13	7.21	4.69	8.84	3.71	6.89	3.2	5.9	2.66	5.76	3.48	.	.	.	.	.	.	.	.	.	.	.	.	.	.	.
AAEL000650	conserved hypothetical protein	.	.	.	0.19	0.86	0.67	2.59	25.11	54.74	48.61	202.3	7.74	16.99	39.48	123.43	1.53	0.09	0	0.14	5.1	7.92	5.63	1.41	.	.	.	1.32412	0.0233574	0.617157	2.61029	0.000915783	0.0541881	-4.68	0.00624138	0.838381	.	.	.
AAEL000651	alpha-amylase	GO:0005975,GO:0043169,GO:0003824	.	.	0	0	0	0	8.02	6.36	5	5.5	7.17	7.15	9.59	11.79	0	0	0	0	0	0.05	0	0	.	.	.	.	.	.	.	.	.	.	.	.	.	.	.
AAEL000652	Gram-Negative Binding Protein (GNBP) or Beta-1 3-Glucan Binding Protein (BGBP).	GO:0005576,GO:0051635,GO:0045088	.	GNBPA2	0	0	0	0	0.2	0	0.26	0.2	0.02	0.05	0.11	0.09	0.03	0	0	0.09	0.04	0	0	0	.	.	.	.	.	.	.	.	.	.	.	.	.	.	.
AAEL000653	zinc carboxypeptidase	GO:0006508,GO:0004181,GO:0008270	.	.	1.53	1.96	2.01	1.71	0.11	0	0.17	0	0.07	0.08	0.03	0	8.75	9.12	5.99	0.3	6.38	3.39	6.17	1.18	.	.	.	.	.	.	.	.	.	.	.	.	.	.	.
AAEL000654	n-acetylgalactosaminyltransferase	GO:0016757,GO:0005794,GO:0006486,GO:0016021	ko00512|Mucin type O-Glycan biosynthesis	.	28.02	21.57	36.19	17.83	23.14	12.15	18.26	10.54	11.9	9.21	19.33	13.83	21.12	12.51	19.3	14.02	14.14	7.36	10.67	9.47	.	.	.	.	.	.	.	.	.	.	.	.	.	.	.
AAEL000655	conserved hypothetical protein	.	.	.	14.61	10.92	2.68	15.28	12.26	25.99	16.41	44.51	8.17	22.75	9.7	38.26	12.82	28.95	10.99	37.02	11.24	59.07	17.38	40.58	.	.	.	.	.	.	.	.	.	.	.	.	.	.	.
AAEL000656	pangolin	GO:0007500,GO:0009880,GO:0001077,GO:0007507,GO:0045892,GO:0045610,GO:0005667,GO:0030111,GO:0072091,GO:0070491,GO:0003705,GO:0043565,GO:0005875,GO:0045944,GO:0035277,GO:0007476,GO:0019900,GO:0007435	ko04310|Wnt signaling pathway;ko04390|Hippo signaling pathway;ko04520|Adherens junction;ko04916|Melanogenesis;ko05200|Pathways in cancer;ko05210|Colorectal cancer;ko05213|Endometrial cancer;ko05215|Prostate cancer;ko05216|Thyroid cancer;ko05217|Basal cell carcinoma;ko05221|Acute myeloid leukemia;ko05412|Arrhythmogenic right ventricular cardiomyopathy (ARVC)	.	2.19	1.96	2.53	0.98	1.57	0.8	2.09	0.83	0.46	0.49	1.01	1.17	1.81	2.11	2.07	1.7	1.59	2.84	1.62	2.57	.	.	.	.	.	.	.	.	.	.	.	.	.	.	.
AAEL000657	hypothetical protein	.	.	.	12.46	28.78	11.09	48.43	24.93	99.68	31.59	230.13	33.37	123.68	25.9	152.18	95.29	464.88	105.45	468.44	36.19	242.63	83.41	352.72	.	.	.	.	.	.	.	.	.	.	.	.	.	.	.
AAEL000658	conserved hypothetical protein	.	.	.	9.54	4.28	3.53	2.09	1.83	1.58	1.26	0.28	2.7	2.28	1.69	2.29	0.57	0.35	0.39	0.09	0.23	0.22	0.92	0.11	.	.	.	.	.	.	.	.	.	.	.	.	.	.	.
AAEL000659	exosome complex exonuclease rrp43 (ribosomal RNA processing protein 43)	GO:0004527	ko03018|RNA degradation	.	3	4.19	3.28	4.73	18.43	21.42	14.85	21.16	14.95	18.42	10.6	17.44	3.69	20.14	6.91	16.53	2.96	6.06	4.05	5.71	.	.	.	.	.	.	.	.	.	.	.	.	.	.	.
AAEL000660	peptide methionine sulfoxide reductase, putative	GO:0055114,GO:0008113	.	.	1.44	2.57	0.94	5.32	2.44	5.81	2.28	4.07	2.25	4.93	1.99	3.98	4.06	9.84	4.03	9.89	4.24	8.72	4.65	5.7	.	.	.	.	.	.	.	.	.	.	.	.	.	.	.
AAEL000661	t-cell specific transcription factor, tcf	GO:0007500,GO:0009880,GO:0001077,GO:0007507,GO:0045892,GO:0045610,GO:0005667,GO:0030111,GO:0072091,GO:0070491,GO:0003705,GO:0043565,GO:0005875,GO:0045944,GO:0035277,GO:0007476,GO:0019900,GO:0007435	.	.	0.08	0	0	0.31	3.79	3.54	3.86	2.41	7.88	5.68	6.51	3.55	0.05	0.16	0.12	0.08	0.4	0.71	0.16	0.09	.	.	.	.	.	.	.	.	.	.	.	.	.	.	.
AAEL000662	conserved hypothetical protein	.	.	.	0	0	0	0.17	0.16	1.95	1.74	5.53	2.18	1.78	4.25	7.57	0.38	1.93	1.52	3.25	0.07	0	0.07	0.73	.	.	.	1.93113	0.0282681	0.683832	1.34905	0.00918706	0.253769	.	.	.	.	.	.
AAEL000663	conserved hypothetical protein	.	.	.	15.52	7.62	13.79	4.78	8.46	3.82	5.16	2.3	1.55	1.6	7.61	5.76	2.86	4.37	13.1	6.93	5.38	3.2	9.99	6.92	.	.	.	.	.	.	2.18114	0.00281855	0.114362	1.7993	0.0418168	1	.	.	.
AAEL000664	hypothetical protein	.	.	.	0.44	0.59	0.29	1.56	0.27	0.16	0.16	0.27	0.27	0.25	0.35	0.12	0.19	0.3	0.17	0.36	0.1	0.28	0.28	0.67	.	.	.	.	.	.	.	.	.	.	.	.	.	.	.
AAEL000665	adult cuticle protein, putative	GO:0042302	.	.	0.29	0.26	0.3	0	0.36	0.71	0.19	0.47	0.09	0	0.22	0.53	456.61	49.65	133.22	312.11	18.54	116.55	38.98	30.57	.	.	.	.	.	.	2.11926	0.0496784	0.642001	.	.	.	.	.	.
AAEL000666	pmp22 peroxisomal membrane protein, putative	GO:0016021	ko04146|Peroxisome	.	1.4	2.65	1.44	2.2	3.08	4.92	2.99	4.7	2.03	2.98	1.88	2.67	2.46	4.55	2.77	4.84	2.22	4.17	1.99	8.41	.	.	.	.	.	.	.	.	.	.	.	.	.	.	.
AAEL000667	alpha-amylase	GO:0004558,GO:0006006,GO:0043169	.	.	0.03	0.09	0.03	0	45.66	51.42	34.75	46.4	19.36	22.82	32.14	54.65	0.11	0.04	0.1	0.07	0.06	0.11	0	0	.	.	.	.	.	.	.	.	.	.	.	.	.	.	.
AAEL000668	conserved hypothetical protein	.	.	.	4.66	3.61	2.82	10.65	52.01	59.4	120.63	316.23	2.1	12.81	94.53	229.09	37.92	15.04	18.55	43.04	42.02	125.73	101.46	130.47	.	.	.	1.62189	0.00406827	0.192294	4.65878	3.60536e-06	0.000896571	.	.	.	.	.	.
AAEL000669	conserved hypothetical protein	GO:0004144	.	.	0.06	0.08	0.06	0	0.02	0.04	0.01	0.05	0.03	0.06	0.04	0.03	1.44	1.58	1.04	1.77	6.76	9.14	4.41	11.34	.	.	.	.	.	.	.	.	.	.	.	.	.	.	.
AAEL000670	methionine sulfoxide reductase	GO:0008340,GO:0055114,GO:0035071,GO:0034599,GO:0000096,GO:0048812,GO:0008113	.	.	93.93	268.54	99.4	161.77	49.9	131.19	34.21	65.68	22.82	26.48	14.7	35.23	170.31	40.45	50.78	67.4	463.37	376.82	104.52	1086.26	.	.	.	.	.	.	.	.	.	.	.	.	.	.	.
AAEL000671	Toll-like receptor	GO:0006952,GO:0016021,GO:0007165,GO:0005886,GO:0004888	.	TOLL6	0.04	0	0.18	0.17	0.12	0.31	0.14	0.23	0.08	0.06	0.1	0.09	1.39	1.46	0.97	0.83	1.15	0.65	0.91	0.38	2.39966	0.0236848	0.620142	.	.	.	.	.	.	.	.	.	.	.	.
AAEL000672	cyclin a	GO:0046331,GO:0016538,GO:0035186,GO:0019901,GO:0045841,GO:0010389,GO:0045170,GO:0007096,GO:0000079,GO:0045169,GO:0007422,GO:0035561,GO:0000070,GO:0009794,GO:0005634,GO:0055059	ko04110|Cell cycle;ko04152|AMPK signaling pathway;ko04914|Progesterone-mediated oocyte maturation;ko05161|Hepatitis B;ko05169|Epstein-Barr virus infection;ko05203|Viral carcinogenesis	.	7.06	4.06	6.83	3.43	28.58	30.19	27.33	16.89	82.56	54.74	55.5	29.75	12.4	15.79	14.41	11.68	9.17	7.54	11.95	5.16	.	.	.	.	.	.	.	.	.	.	.	.	.	.	.
AAEL000673	conserved hypothetical protein	GO:0005524,GO:0046496,GO:0047453	.	.	28.78	26.48	16.71	25.3	7.83	14.12	7.97	12.84	12.42	13.38	9.75	12.4	7.16	16.19	9.54	16.78	6.32	12.8	12.36	7.03	.	.	.	.	.	.	.	.	.	.	.	.	.	.	.
AAEL000674	RNA m5u methyltransferase	GO:0001510,GO:0008173,GO:0000166,GO:0006396	.	.	2.48	2.36	3.02	2.93	12.16	8.93	9.83	7	13.53	8.77	11.56	6.68	3.83	12.72	8.03	6.33	4.18	5.32	4	2.58	.	.	.	.	.	.	.	.	.	.	.	.	.	.	.
AAEL000675	hypothetical protein	.	.	.	0.17	0	0.06	0	0.03	0	0.08	0.09	0.06	0	0.03	0	0.39	0	0.17	0	0	0.1	0.1	0	.	.	.	.	.	.	.	.	.	.	.	.	.	.	.
AAEL000676	hypothetical protein	.	.	.	3.48	2	3.13	0	1.84	0	1.47	0	3.5	0.28	2.12	0.27	0.69	0.34	0.19	0	1.08	0	0.42	0.61	.	.	.	.	.	.	.	.	.	.	.	.	.	.	.
AAEL000677	DNA-directed RNA polymerase subunit rpb8	GO:0003899,GO:0005665,GO:0007095,GO:0006366	ko00230|Purine metabolism;ko00240|Pyrimidine metabolism;ko03020|RNA polymerase;ko04623|Cytosolic DNA-sensing pathway;ko05016|Huntington's disease;ko05169|Epstein-Barr virus infection	.	9.19	18.35	9.64	23.11	20	44.1	17.51	51.25	19.4	55.63	17.38	56.69	12.28	89.9	27.24	74.5	7.8	30.07	14.1	18.07	.	.	.	.	.	.	.	.	.	.	.	.	.	.	.
AAEL000678	alpha-amylase	.	ko00052|Galactose metabolism;ko00500|Starch and sucrose metabolism	.	0	0	0	0	0.62	0.82	0.42	0.37	0.75	1.07	0.29	0.76	0	0	0	0	0.03	0	0	0	.	.	.	.	.	.	.	.	.	.	.	.	.	.	.
AAEL000679	NEDD8, putative	GO:0051438,GO:0008589,GO:0045116,GO:0031647,GO:0048812,GO:0030162,GO:0008283,GO:0030431	.	.	52.46	211.82	49.95	224.25	58.38	177.71	52.04	286.07	46.84	170.34	38.34	245.33	78.98	376.37	82.08	405.54	48.89	298.2	97.86	270.76	.	.	.	.	.	.	.	.	.	.	.	.	.	.	.
AAEL000680	hypothetical protein	.	.	.	0	0	0	0	0	0	0	0	0	0.15	0	0.3	0.19	0	0	0	0	0	0.12	0	.	.	.	.	.	.	.	.	.	.	.	.	.	.	.
AAEL000681	hypothetical protein	.	.	.	1.93	2.85	1.42	1.17	0.18	0.14	0.81	0	0.14	0.22	0.26	0.43	0.87	0.4	1.24	0	1.43	0.65	0.66	0.24	.	.	.	.	.	.	.	.	.	.	.	.	.	.	.
AAEL000682	hypothetical protein	GO:0003700,GO:0043565,GO:0005634,GO:0006355	.	.	9.08	8.12	8.76	7.01	12.88	12.96	13.49	10.16	24.76	18.29	18.38	11.3	5.38	6.31	5.48	5.09	6.23	6.29	6.09	7.65	.	.	.	.	.	.	.	.	.	.	.	.	.	.	.
AAEL000683	conserved hypothetical protein	.	.	.	0.36	0	0.09	0.18	0.27	0.2	0.29	0	0.04	0.05	0.16	0.2	2.08	5.71	3.7	0.87	1.01	2.78	1.63	0.11	.	.	.	.	.	.	.	.	.	.	.	.	.	.	.
AAEL000684	conserved hypothetical protein	.	.	.	0	0	0	0	0	0	0	0	0	0	0	0	0	0	0	0	0	0	0	0	.	.	.	.	.	.	.	.	.	.	.	.	.	.	.
AAEL000685	conserved hypothetical protein	GO:0044763,GO:0044444	.	.	3.28	2.03	3.44	1.48	3.7	3.58	3.81	2.06	5.15	4.47	4.31	2.87	2.12	2.57	2.03	2.18	5.81	4.57	2.45	5.21	.	.	.	.	.	.	.	.	.	.	.	.	.	.	.
AAEL000686	lipase	GO:0003824	.	.	0.12	0	0.06	0	0	0	0	0	0	0	0	0	0	0	0	0	0	0	0	0	.	.	.	.	.	.	.	.	.	.	.	.	.	.	.
AAEL000687	glucosyl/glucuronosyl transferases	GO:0016758,GO:0008152,GO:0002121	.	.	19.48	18.89	27.28	21.57	8.01	5.93	6.17	9.14	2.61	4.85	7.69	13.93	8.96	14.89	9.94	19.69	10.82	6.96	5.18	9.75	.	.	.	.	.	.	1.54092	0.0119979	0.297758	.	.	.	.	.	.
AAEL000688	hyperpolarization activated cyclic nucleotide-gated potassium channel	.	.	.	0.04	0	0	0	0	0	0	0	0	0	0	0	0	0	0	0	0.67	0.08	0	0	.	.	.	.	.	.	.	.	.	.	.	.	-6.1329	0.0151306	0.468153
AAEL000689	steroid dehydrogenase	GO:0008152	.	.	0.91	1.23	0.68	1.84	1.37	2.3	1.49	2.85	0.7	1.62	1.32	2.82	3.83	0.98	0.25	0.57	2.79	3.31	3.34	0.32	.	.	.	.	.	.	.	.	.	-3.06057	0.00983865	1	.	.	.
AAEL000690	steroid dehydrogenase	GO:0044710,GO:0016491	.	.	0	0	0	0	0.39	0.31	0.49	0.57	0.1	0.08	0.13	0.23	0	0	0	0	0	0	0	0	.	.	.	.	.	.	.	.	.	.	.	.	.	.	.
AAEL000691	conserved hypothetical protein	GO:0031536,GO:0005515,GO:0000166,GO:0003730,GO:0000381,GO:0042078,GO:0007286,GO:0043186,GO:0007319,GO:0002121,GO:0030727,GO:0005634,GO:0007476,GO:0006378	.	.	6.66	3.79	5.08	2.03	27.13	16.13	31.77	12.39	42.92	22.94	39.91	16.06	1.32	0.83	1.07	0.44	0.97	0.34	0.86	0.74	.	.	.	.	.	.	.	.	.	.	.	.	.	.	.
AAEL000692	partner of sld5	GO:0022008,GO:0006260,GO:0043138,GO:0000811,GO:0045750,GO:0046331	.	.	15.93	12.72	7.08	13.6	7.13	7.78	5.08	7.06	10.12	16.15	7.84	11.7	8.19	20.05	11.1	20.72	5.43	8.55	8.75	3.27	.	.	.	.	.	.	.	.	.	.	.	.	.	.	.
AAEL000693	autophagy related gene TOR	GO:0090070,GO:0009594,GO:0048813,GO:0007369,GO:0007443,GO:0001709,GO:0007411,GO:0007552,GO:0008406,GO:0004714,GO:0030381,GO:0032456,GO:0007362,GO:0008293,GO:0008144,GO:0008340,GO:0001934,GO:0045793,GO:0005886,GO:0006974,GO:0046622,GO:0040018,GO:0030307,GO:0043621,GO:0005524,GO:0042331,GO:0046777,GO:0007280,GO:0051124,GO:0016242,GO:2000377	ko04012|ErbB signaling pathway;ko04066|HIF-1 signaling pathway;ko04150|mTOR signaling pathway;ko04151|PI3K-Akt signaling pathway;ko04152|AMPK signaling pathway;ko04910|Insulin signaling pathway;ko04919|Thyroid hormone signaling pathway;ko04920|Adipocytokine signaling pathway;ko04930|Type II diabetes mellitus;ko05200|Pathways in cancer;ko05205|Proteoglycans in cancer;ko05206|MicroRNAs in cancer;ko…	TOR	8.09	6.53	8.29	4	6.45	6.48	7.46	5.96	8.32	5.99	7.1	4.88	5.92	5.36	7.23	5.16	5.81	5.01	5.1	5.31	.	.	.	.	.	.	.	.	.	.	.	.	.	.	.
AAEL000694	conserved hypothetical protein	.	.	.	0	0	0	0	0	0	0	0	0	0	0	0	0	0	0	0	2.69	1.3	0	0	.	.	.	.	.	.	.	.	.	.	.	.	-7.8554	5.88254e-05	0.00882854
AAEL000695	conserved hypothetical protein	GO:0031536,GO:0005515,GO:0000166,GO:0003730,GO:0000381,GO:0042078,GO:0007286,GO:0043186,GO:0007319,GO:0002121,GO:0030727,GO:0005634,GO:0007476,GO:0006378	ko04320|Dorso-ventral axis formation	.	9.61	5.48	8.92	4.23	57.64	39.55	68.25	28.36	87.67	37.48	82.38	28.42	3.89	1.89	3.26	1.42	4.63	4.48	3.72	0.54	.	.	.	.	.	.	.	.	.	.	.	.	.	.	.
AAEL000696	hypothetical protein	GO:1901363,GO:0097159	.	.	1.92	1.68	2.17	2.23	4.59	3.46	4.85	4.29	1.63	1.25	2.52	1.63	1.99	1.16	1.79	1.52	2.21	1	1.23	2.87	.	.	.	.	.	.	.	.	.	.	.	.	.	.	.
AAEL000697	hypothetical protein	.	.	.	0.45	0.92	0.47	0.55	2.23	3.07	2.05	2.88	3.59	5.14	3.08	4.05	0.66	1.69	0.65	1.41	0.72	1.8	1.23	0.5	.	.	.	.	.	.	.	.	.	.	.	.	.	.	.
AAEL000698	conserved hypothetical protein	.	.	.	0	0	0	0	2.09	1.22	2.5	0.73	7.71	5.35	5.18	1.91	0.1	0	0	0	0.72	0.38	0	0	.	.	.	.	.	.	.	.	.	.	.	.	-5.77619	0.0189294	0.53951
AAEL000699	conserved hypothetical protein	.	.	.	1.36	0.44	1.82	1.83	8.98	6.31	6.03	3.67	7.6	5.82	6.55	4.21	2.23	2.83	3.16	2.42	7.4	3	1.8	6.04	.	.	.	.	.	.	.	.	.	.	.	.	.	.	.
AAEL000700	cadherin	GO:0016021,GO:0007156,GO:0005509,GO:0005886	ko04391|Hippo signaling pathway - fly	.	0.21	0.1	0.27	0.31	0.04	0.07	0.08	0.15	0.08	0.07	0.05	0.04	2.52	2.38	2.16	1.11	3.32	2.52	3.42	0.68	.	.	.	.	.	.	.	.	.	.	.	.	.	.	.
AAEL000701	60S ribosomal protein L4	GO:0005840,GO:0003735,GO:0006412	ko03010|Ribosome	.	11.86	10.54	11.14	6.16	17.47	16.12	14.97	11.17	14.23	12.13	12.48	12.48	14.92	25.37	25.14	23.98	16.14	16.73	15.18	13.64	.	.	.	.	.	.	.	.	.	.	.	.	.	.	.
AAEL000702	hypothetical protein	.	.	.	0.42	0.33	2.35	0.49	2.46	0.71	5.31	2.65	1.68	0.61	2.53	1.54	3.01	2.49	2.99	2.23	5.14	4.51	5.47	7.97	.	.	.	1.26775	0.0471539	0.911785	.	.	.	.	.	.	.	.	.
AAEL000703	glycogen phosphorylase	GO:0060361,GO:0008184,GO:0005980,GO:0043234,GO:0030170,GO:0042803	ko00500|Starch and sucrose metabolism;ko04910|Insulin signaling pathway	.	29.55	25.61	24.94	19.26	48.69	52.99	51.33	64.46	107.84	83.53	101.51	83.64	556.94	309.7	354.75	247.94	259.43	157.53	365.28	100.4	.	.	.	.	.	.	.	.	.	.	.	.	.	.	.
AAEL000704	synaptotagmin,	GO:0060024,GO:0005515,GO:0031594,GO:0050803,GO:0008345,GO:0005509,GO:0007317,GO:0005544,GO:0005215,GO:0048791,GO:0030285,GO:0016079,GO:0048488	ko04721|Synaptic vesicle cycle	.	1.3	0.36	1.04	0	0.61	0.53	1.04	0.8	0.41	0.05	0.5	0.74	3.07	3.62	5.07	4.18	2.74	1.9	3.55	2.08	.	.	.	.	.	.	.	.	.	.	.	.	.	.	.
AAEL000705	steroid dehydrogenase	GO:0007030,GO:0008285,GO:0006911,GO:0005783	.	.	0.12	0	0	0.24	0.55	1.39	1.11	2.5	0.37	0.73	0.82	2.03	0.04	0.08	0.18	0.51	0.05	0.6	0.35	0.14	.	.	.	.	.	.	.	.	.	.	.	.	.	.	.
AAEL000706	serine palmitoyltransferase	GO:0007444,GO:0030170,GO:0030148,GO:0005886,GO:0004758	ko00600|Sphingolipid metabolism	.	56.08	37.59	149.32	70.64	34.54	19.99	40.55	24.01	27.61	18.42	26.88	20.15	30.83	29.86	36.74	32.6	67.35	42.86	35.89	75.89	.	.	.	.	.	.	.	.	.	.	.	.	.	.	.
AAEL000707	cell cycle control protein cwf22	GO:0003677,GO:0003723,GO:0016070,GO:0006911	.	.	6.93	5.12	6.96	4.08	9.68	9.3	9.51	6.05	11.58	7.48	9.51	6.44	6.24	7.47	6.3	6.59	25.71	14.06	6.96	21.97	.	.	.	.	.	.	.	.	.	.	.	.	.	.	.
AAEL000708	hiv-1 rev binding protein	GO:0005730,GO:0005654,GO:0003723,GO:0007275,GO:0006364,GO:0030529	.	.	4.34	6.3	4.05	6.11	13.54	18.64	9.77	15.19	10.6	15.11	10.32	12.37	5.73	24.43	10.22	19.48	6.16	9.8	5.82	9.41	.	.	.	.	.	.	.	.	.	.	.	.	.	.	.
AAEL000709	TOLL pathway signalling.	GO:0030097,GO:0031594,GO:0006974,GO:0008063,GO:0046843,GO:0006967,GO:0006911,GO:0042308,GO:0005737,GO:0007399,GO:0009950,GO:0008134	.	CACT	62.78	34.52	42.56	30.46	49.05	30.84	85.58	48.82	67.95	34.26	75.03	38.83	28.61	15.49	28.13	18.11	22.21	14.57	47.94	19.56	.	.	.	.	.	.	.	.	.	.	.	.	.	.	.
AAEL000710	conserved hypothetical protein	.	.	.	0	0	0	0	0	0	0	0	0	0	0	0	0	0	0	0	0	0	0	0	.	.	.	.	.	.	.	.	.	.	.	.	.	.	.
AAEL000711	hypothetical protein	.	.	.	38.19	48.18	26.62	44.95	8.5	11.14	8.68	10.73	1.96	2.87	4.07	8.2	122.22	89.03	75.17	106.25	68.01	119.59	96.01	167.82	.	.	.	.	.	.	1.24935	0.0413926	0.583284	.	.	.	.	.	.
AAEL000712	hypothetical protein	GO:0035220,GO:0022416,GO:0005488	.	.	1.49	0.8	1.36	0.75	2.52	2.95	2.63	3.9	0.96	0.92	1.67	1.4	1.1	0.86	0.9	0.97	1.4	0.5	0.7	1.27	.	.	.	.	.	.	.	.	.	.	.	.	.	.	.
AAEL000713	reticulon/nogo	GO:0045169,GO:0042048,GO:0005790,GO:0002121,GO:0044432,GO:0005811	.	.	16.36	11.27	9.71	10.65	48.03	27.98	35.68	21.07	35.87	44.17	37.98	44.42	56.68	67.2	64.42	40.73	22.76	33.29	55.98	18.95	.	.	.	.	.	.	.	.	.	.	.	.	.	.	.
AAEL000714	sodium-dependent excitatory amino acid transporter	GO:0005369,GO:0006835,GO:0017153,GO:0005886,GO:0015501,GO:0015734,GO:0015183	.	.	0.08	0	0.08	0	0.96	0.57	1.33	0.63	0.53	0.09	1.05	0.65	0.27	0.32	0.3	0.51	0.61	0.73	1.27	0.48	.	.	.	.	.	.	.	.	.	.	.	.	.	.	.
AAEL000715	zinc finger protein	GO:0008270,GO:0003676	.	.	0.18	0	0.07	0.28	0.33	0.16	0.31	0.23	0.1	0.04	0.11	0.12	3.95	2.31	3.24	0.46	10.85	11.94	8.21	1.38	.	.	.	.	.	.	.	.	.	.	.	.	.	.	.
AAEL000716	chondroitin 4-sulfotransferase	GO:0016051,GO:0016021,GO:0008146	ko00532|Glycosaminoglycan biosynthesis - chondroitin sulfate / dermatan sulfate	.	9.64	11.25	12.65	15.77	23.63	32.5	17.81	26.63	18.22	27.91	17.69	32.08	10.51	15.97	10.72	15	6.06	12.51	9.15	8.36	.	.	.	.	.	.	.	.	.	.	.	.	.	.	.
AAEL000717	protocadherin	GO:0016021,GO:0007156,GO:0005509,GO:0005886	ko04391|Hippo signaling pathway - fly	.	0.1	0	0.18	0	0.02	0	0	0.05	0.07	0.04	0.05	0	1.21	1.2	0.99	0.22	1.29	0.85	0.92	0.41	.	.	.	.	.	.	.	.	.	.	.	.	.	.	.
AAEL000718	virus-induced RNA, putative	.	.	.	20.15	7.17	71.02	24.13	27.41	11.89	42.81	30.6	17.54	8.36	26.68	18.26	53.29	14.29	33.23	15.46	38.5	23.82	37.54	29.14	1.86937	0.00692099	0.302482	.	.	.	.	.	.	.	.	.	.	.	.
AAEL000719	pak-interacting exchange factor, beta-pix/cool-1	GO:0050807,GO:0005089,GO:0005543,GO:0005622,GO:0035023	.	.	28.45	13.08	17.69	10.19	10.28	6.73	11.11	6.33	14.64	7.09	11.59	6.49	6.36	4.76	7.61	5.04	13.24	7.22	7.27	6.58	.	.	.	.	.	.	.	.	.	.	.	.	.	.	.
AAEL000720	Mediator of RNA polymerase II transcription subunit 11 (Mediator complex subunit 11)	GO:0006357,GO:0007517,GO:0001104,GO:0016592,GO:0003713,GO:0048813	.	.	2.31	4.48	1.9	6.45	3.33	5.06	2.55	5.74	2.72	6.08	2.25	7.1	2.7	10.64	3.63	12.4	1.92	9.55	3.06	3.46	.	.	.	.	.	.	.	.	.	.	.	.	.	.	.
AAEL000721	hypothetical protein	.	.	.	1	0.38	1.16	0.43	0.44	0.31	0.72	0.58	1.31	0.72	0.94	0.83	0.32	0.15	0.24	0.08	1.4	0.9	0.21	1.82	.	.	.	.	.	.	.	.	.	.	.	.	.	.	.
AAEL000722	conserved hypothetical protein	GO:0004129,GO:0005739	.	.	6.08	29.17	6.8	41.57	7.04	29.83	6.47	41.72	4.64	30.81	6.22	55.58	14.97	101.97	18.79	136.07	4.7	25.62	7.21	11.5	.	.	.	.	.	.	.	.	.	.	.	.	.	.	.
AAEL000723	hypothetical protein	.	.	.	0.15	0	0.07	0.17	0.1	0.12	0.1	0.14	0.14	0.07	0.09	0.14	0.22	0.17	0.21	0.09	0.72	1.28	0.61	0.05	.	.	.	.	.	.	.	.	.	.	.	.	.	.	.
AAEL000724	conserved hypothetical protein	.	ko03013|RNA transport	.	6.17	5.55	6.67	5.46	7.41	7.01	5.92	6.2	5.24	4.53	4.36	4.2	5.59	6.84	5.56	5.63	24.42	20.68	7.02	24.1	.	.	.	.	.	.	.	.	.	.	.	.	.	.	.
AAEL000725	conserved hypothetical protein	GO:0043231,GO:0044444,GO:0016020	.	.	0	0	0	0	0	0	0.04	0	0	0	0	0	0	0	0	0	3.1	1.02	0	0	.	.	.	.	.	.	.	.	.	.	.	.	-7.73044	0.000145503	0.0162379
AAEL000726	fibrinogen and fibronectin	.	.	FREP20	0	0	0	0.24	0.62	14.69	3.95	24.88	3.22	3.07	2.71	8.32	0	0	0	0	0	0	0	0	.	.	.	.	.	.	.	.	.	.	.	.	.	.	.
AAEL000727	hypothetical protein	.	.	.	5.93	2.31	4.15	2.77	2.91	1.89	3.87	2.5	6.34	3.68	6.02	3.33	2.55	0.71	1.37	0.93	1.73	1.16	1.76	1.67	.	.	.	.	.	.	.	.	.	.	.	.	.	.	.
AAEL000728	ribosomal protein S6 kinase	GO:0007411,GO:0030307,GO:0008340,GO:0000226,GO:0006974,GO:0005840,GO:0030536,GO:0051124,GO:0004711,GO:0040018,GO:0016239,GO:0048813,GO:0048786,GO:0006911,GO:0005874,GO:0046622,GO:0006468,GO:0007015,GO:0045793,GO:0007165,GO:0048477,GO:0005524,GO:0007584	ko04012|ErbB signaling pathway;ko04066|HIF-1 signaling pathway;ko04150|mTOR signaling pathway;ko04151|PI3K-Akt signaling pathway;ko04152|AMPK signaling pathway;ko04350|TGF-beta signaling pathway;ko04666|Fc gamma R-mediated phagocytosis;ko04910|Insulin signaling pathway;ko05205|Proteoglycans in cancer;ko05221|Acute myeloid leukemia;ko05231|Choline metabolism in cancer	.	12.04	11.81	17.44	6.78	18.63	18.2	20.97	14.1	19.67	12.02	15.72	8.36	6.66	7.97	10.39	8.39	2.55	4	3.01	8.26	.	.	.	.	.	.	.	.	.	.	.	.	.	.	.
AAEL000729	hypothetical protein	GO:0003729,GO:0000166	ko03015|mRNA surveillance pathway	.	0	0	0.14	0	0.08	0	0.1	0	0.03	0.15	0.21	0	0.55	0.09	0.5	0.43	0.41	0	0.51	0	.	.	.	.	.	.	.	.	.	.	.	.	.	.	.
AAEL000730	conserved hypothetical protein	GO:0016570,GO:0007422,GO:0008270,GO:0006911	.	.	11.63	6.46	10.93	7.89	13.9	11.97	14.63	9.71	29.76	17.9	21.66	10.92	9.47	11.3	9.95	9.15	22.2	12.48	11.39	11.04	.	.	.	.	.	.	.	.	.	.	.	.	.	.	.
AAEL000731	hypothetical protein	.	.	.	2.26	0	1.36	0	1.59	0	0.32	1.05	0.31	0.73	0.15	0.72	0	0.44	0.49	2.1	0.56	0.55	0.55	0	.	.	.	.	.	.	.	.	.	.	.	.	.	.	.
AAEL000732	conserved hypothetical protein	.	.	.	0	0	0	0	3.28	10.02	4.21	12.41	2.77	2.62	2.4	4.23	0.02	0.04	0	0	0.1	0.05	0.05	0	.	.	.	.	.	.	.	.	.	.	.	.	.	.	.
AAEL000733	hydroxysteroid dehydrogenase	GO:0006694,GO:0003854,GO:0055114	.	.	1.57	0.82	0.32	1.39	0.47	0.95	0.85	1.17	0.15	0.13	0.19	0.38	16.63	5.06	6.65	7.2	3.3	15.62	6.02	4.28	.	.	.	.	.	.	.	.	.	.	.	.	.	.	.
AAEL000734	hypothetical protein	GO:0035011,GO:0005622,GO:0007480,GO:0042734,GO:0031594,GO:0046928	.	.	0	0	0	0	0	0.1	0.14	0	0.17	0.08	0.14	0	0	0	0	0	0.06	0	0	0	.	.	.	.	.	.	.	.	.	.	.	.	.	.	.
AAEL000735	acyl-CoA oxidase	GO:0016401,GO:0050660,GO:0005777,GO:0006635,GO:0003995	.	.	35.75	45.69	40.24	26.34	3.65	2.81	2.92	2.59	4.39	3.62	5.03	5.45	46.93	22.14	32.74	25.62	56.21	22.87	18.73	26.51	.	.	.	.	.	.	.	.	.	.	.	.	.	.	.
AAEL000736	conserved hypothetical protein	GO:0007561,GO:0019898	.	.	0	0	0	0	0	0	0	0	0	0	0	0	0.12	0	0.14	0	0	0	0.15	0	.	.	.	.	.	.	.	.	.	.	.	.	.	.	.
AAEL000737	rab6 GTPase activating protein, gapcena (rabgap1 protein)	GO:0005097,GO:0005622,GO:0032851	.	.	12.95	5.95	6.24	4.87	10.64	10.67	11.36	7.17	20.36	13.14	16.14	9.03	4.22	3.26	4.02	2.8	4.31	4.67	4.3	2.98	.	.	.	.	.	.	.	.	.	.	.	.	.	.	.
AAEL000738	conserved hypothetical protein	GO:0008355,GO:0048149	.	.	45.74	33.31	32.87	15.38	16.66	11.61	15.85	9.62	12.29	8.48	15.23	10.17	15.65	7.25	10.57	7.66	14.1	8.98	14.46	7.25	.	.	.	.	.	.	.	.	.	.	.	.	.	.	.
AAEL000739	hypothetical protein	.	.	.	0.41	0	0	0.11	21.8	22.68	22.2	13.53	49.55	38.05	37.46	22.97	0.13	0.04	0.02	0	3.97	2.79	0.09	0	.	.	.	.	.	.	.	.	.	.	.	.	-5.61358	5.41133e-07	0.000227922
AAEL000740	conserved hypothetical protein	.	.	.	0	0	0	0	0	0	0	0	0	0	0	0	0	0	0	0	0	0	0	0	.	.	.	.	.	.	.	.	.	.	.	.	.	.	.
AAEL000741	ecdysone-induced protein 74EF (ETS transcription factor E74A)	GO:0001077,GO:0045944,GO:0035071,GO:0043565,GO:0048477,GO:0006914,GO:0040034,GO:0005634	.	.	13.45	6.22	7.58	4.57	3.73	1.99	4.28	2.47	6.64	3.53	5.14	3.35	8.83	2.18	7.08	4.81	3.4	3.71	6.44	2.64	.	.	.	.	.	.	.	.	.	.	.	.	.	.	.
AAEL000742	conserved hypothetical protein	GO:0007561,GO:0019898	.	.	0	0	0.03	0	0.02	0.04	0.03	0.05	0.01	0	0.04	0	0.12	1.11	0.42	0	0.18	0.1	0.05	0	.	.	.	.	.	.	.	.	.	.	.	.	.	.	.
AAEL000743	ribosomal protein S6 kinase	GO:0007411,GO:0030307,GO:0008340,GO:0000226,GO:0006974,GO:0005840,GO:0030536,GO:0051124,GO:0004711,GO:0040018,GO:0016239,GO:0048813,GO:0048786,GO:0006911,GO:0005874,GO:0046622,GO:0006468,GO:0007015,GO:0045793,GO:0007165,GO:0048477,GO:0005524,GO:0007584	ko04012|ErbB signaling pathway;ko04066|HIF-1 signaling pathway;ko04150|mTOR signaling pathway;ko04151|PI3K-Akt signaling pathway;ko04152|AMPK signaling pathway;ko04350|TGF-beta signaling pathway;ko04666|Fc gamma R-mediated phagocytosis;ko04910|Insulin signaling pathway;ko05205|Proteoglycans in cancer;ko05221|Acute myeloid leukemia;ko05231|Choline metabolism in cancer	.	0.19	0	0.1	0	0.67	0.69	0.41	0.38	1	0.7	0.47	0.36	0	0	0	0.44	2.31	1.31	0.29	0	.	.	.	.	.	.	.	.	.	.	.	.	-3.17362	0.00229042	0.127259
AAEL000744	troponin C	GO:0005509	.	.	79.85	99.07	54.54	101.69	39.62	30.12	77.4	95.86	17.35	18.01	34.41	64.07	601.17	425.45	255.81	345.83	927.53	1053.58	651.15	946.36	.	.	.	1.15378	0.0347222	0.765327	1.30429	0.0358277	0.538543	.	.	.	.	.	.
AAEL000745	hypothetical protein	.	.	.	0.59	0.79	0.62	0	0.36	0	0.44	0	1	0	0.93	0.33	1.02	0.4	1.34	0	1.03	0.5	0.75	0	.	.	.	.	.	.	.	.	.	.	.	.	.	.	.
AAEL000746	NADP-specific isocitrate dehydrogenase	GO:0005875,GO:0051287,GO:0005811,GO:0004450,GO:0000287,GO:0006099,GO:0004449,GO:0006102,GO:0005739,GO:0006097	ko00020|Citrate cycle (TCA cycle);ko00480|Glutathione metabolism;ko00720|Carbon fixation pathways in prokaryotes;ko01200|Carbon metabolism;ko01210|2-Oxocarboxylic acid metabolism;ko01230|Biosynthesis of amino acids;ko04146|Peroxisome	.	151.83	231.94	148.44	146.14	49.06	69.14	42.72	47.29	84.63	154.36	96.26	173.18	408.69	789.52	563.13	957.77	244.23	230.35	135.6	188.93	.	.	.	.	.	.	.	.	.	.	.	.	.	.	.
AAEL000747	conserved hypothetical protein	GO:0008017,GO:0043234,GO:0045921,GO:0045177,GO:0005938	.	.	21.88	9.62	10.18	6.36	5.22	5.49	5.26	2.85	11.75	7.53	7.94	4.13	2.42	1.97	1.99	1.59	2.71	2.11	2.67	0.94	.	.	.	.	.	.	.	.	.	.	.	.	.	.	.
AAEL000748	conserved hypothetical protein	.	.	.	0	0	0	0	1.47	5.96	2.49	9.06	1.67	1.06	1.26	3.1	0.02	0	0	0	0	0.05	0	0	.	.	.	.	.	.	.	.	.	.	.	.	.	.	.
AAEL000749	conserved hypothetical protein	.	.	FREP22	0	0	0	0	0.34	8.3	3.25	13.64	1.91	1.52	1.72	4.98	0	0	0	0	0	0	0	0	.	.	.	.	.	.	.	.	.	.	.	.	.	.	.
AAEL000750	hypothetical protein	.	.	.	11.39	6.35	10.22	6.83	12.14	12.4	12.03	9.79	21.66	17.68	16.08	11.44	10.02	18.64	11.77	13.08	33.33	16.94	10.7	17.78	.	.	.	.	.	.	.	.	.	.	.	.	.	.	.
AAEL000751	Na/Ca exchanger	GO:0055085,GO:0016021	.	.	0	0	0.04	0	0.04	0	0.05	0	0.15	0.08	0.09	0.08	0.02	0	0	0	1.77	0.65	0	0	.	.	.	.	.	.	.	.	.	.	.	.	-8.05622	4.24024e-05	0.00719024
AAEL000752	conserved hypothetical protein	.	.	.	125.97	86.45	96.67	77.72	14.31	9.64	14.86	13.6	17.8	12.37	16.87	12.67	18.33	11.59	12.8	13.41	38.13	31.33	21.75	38.12	.	.	.	.	.	.	.	.	.	.	.	.	.	.	.
AAEL000753	conserved hypothetical protein	GO:0007126,GO:0006357,GO:0003676,GO:0007349,GO:0019953,GO:0044702	.	.	1.37	1.12	1.06	0.84	2.41	2.41	2.3	1.83	3.51	2.62	3.35	2.41	1.17	1.06	1.15	0.91	3.62	1.77	1.88	1.96	.	.	.	.	.	.	.	.	.	.	.	.	.	.	.
AAEL000754	conserved hypothetical protein	.	.	.	0	0	0	0	0	0	0.03	0	0	0	0	0	0	0	0	0	0.05	0	0	0	.	.	.	.	.	.	.	.	.	.	.	.	.	.	.
AAEL000755	conserved hypothetical protein	.	.	.	1.16	2.88	1.42	2	6.1	14.18	3.72	14.7	5.97	13.51	4.16	14.43	1.71	9.59	2.75	8.42	1.3	6.7	1.9	5.23	.	.	.	.	.	.	.	.	.	.	.	.	.	.	.
AAEL000756	hypothetical protein	.	.	.	0	0	0	0	0.29	0.83	0.3	0.41	0.59	0.07	0.88	0.14	0	0	0	0	0.06	0	0	0.15	.	.	.	.	.	.	.	.	.	.	.	.	.	.	.
AAEL000757	anterior fat body protein	.	.	.	115.16	358.6	27.2	40.78	14.27	25.02	13.13	55.83	8.67	27.38	27.93	98.31	24.99	21.93	16.35	15.68	4.03	6.64	19.05	0.64	-2.60911	0.000222412	0.0280113	.	.	.	1.76686	0.0252958	0.440485	.	.	.	.	.	.
AAEL000758	ubiquitin-activating enzyme E1	GO:0016874,GO:0008641,GO:0006464,GO:0005524	ko04120|Ubiquitin mediated proteolysis;ko05012|Parkinson's disease	.	134.3	101.05	141.96	96.83	81.78	72.51	84.56	68.45	93.79	71.13	80.67	61.17	90.04	97.23	86.87	77.92	208.89	143.1	96.14	157.72	.	.	.	.	.	.	.	.	.	.	.	.	.	.	.
AAEL000759	gamma-glutamylcysteine synthetase, putative	GO:0005829,GO:0006750,GO:0030234,GO:0048149,GO:0007616,GO:0035226,GO:0008355,GO:0071722,GO:0017109,GO:0035229,GO:0006974	ko00480|Glutathione metabolism	.	43.08	35.39	56.81	54.15	17.63	17.99	20.16	22.59	19.47	21.83	25.24	28.07	20.85	23.16	18.96	23.9	4.98	8.92	13.74	12.35	.	.	.	.	.	.	.	.	.	.	.	.	.	.	.
AAEL000760	Clip-Domain Serine Protease family B.	GO:0016787	.	CLIPB30	0.23	0	0.12	0.23	4.37	4.87	4.78	10.72	4.35	3.67	5.07	10.95	2.49	3.58	2.51	4.16	3	3.15	1.49	1.98	.	.	.	.	.	.	.	.	.	.	.	.	.	.	.
AAEL000761	hypothetical protein	GO:0003676,GO:0008270	.	.	3.32	2.61	3.73	3.18	6.64	6.42	6.08	4.74	9.78	8.34	7.89	6.03	3.93	5.8	4.89	3.29	8.92	7.05	5.56	6.25	.	.	.	.	.	.	.	.	.	.	.	.	.	.	.
AAEL000762	leucine-rich immune protein (Coil-less)	.	.	.	0	0	0	0	0.58	0.6	0.9	1.81	0.37	0.27	0.4	1.04	0.04	0	0	0	0	0.2	0	0.72	.	.	.	.	.	.	.	.	.	.	.	.	.	.	.
AAEL000763	Plenty of SH3s, putative	GO:0007309,GO:0006996,GO:0046872,GO:0033036	.	.	2.48	2.02	1.94	1.44	2.86	3.73	3.19	2.48	4.74	3.38	3.58	2.68	2.48	1.98	2.22	1.69	3.15	2.05	2.56	1.74	.	.	.	.	.	.	.	.	.	.	.	.	.	.	.
AAEL000764	hypothetical protein	.	.	.	0	0	0	0	0	0	0	0	0	0	0	0	0	0	0	0	0	0	0	0	.	.	.	.	.	.	.	.	.	.	.	.	.	.	.
AAEL000765	hexamerin 2 beta	GO:0005576	.	.	191.65	132.98	59.13	137.77	5.14	4.86	3.44	4.46	2.14	2.21	2.69	4.07	2149.53	74.81	200.7	87.45	2961.81	682.55	2735.12	40.42	.	.	.	.	.	.	.	.	.	-3.05205	0.00596518	0.818512	.	.	.
AAEL000766	ubiquinol cytochrome C oxidoreductase-subunit 6.4kD-subunit, putative	GO:0008121,GO:0009055	ko00190|Oxidative phosphorylation;ko04260|Cardiac muscle contraction;ko04932|Non-alcoholic fatty liver disease (NAFLD);ko05010|Alzheimer's disease;ko05012|Parkinson's disease;ko05016|Huntington's disease	.	4.82	5.96	6.22	4.48	4.33	5.44	7.88	3.59	2.34	1.67	3.33	5.33	8.7	21.78	9.54	19.27	6.47	6.89	7.89	10.82	.	.	.	.	.	.	.	.	.	.	.	.	.	.	.
AAEL000767	phospholipid-transporting ATPase 1 (aminophospholipid flippase 1)	GO:0005524,GO:0004012,GO:0000287,GO:0006812,GO:0016021,GO:0015914,GO:0015662,GO:0019829	.	.	9.77	8.84	13.36	10.61	8.67	6.91	9.35	7.71	10.27	7.55	10.18	6.94	4.75	3.36	4.14	3.54	3.56	3.91	5.13	3.75	.	.	.	.	.	.	.	.	.	.	.	.	.	.	.
AAEL000768	conserved hypothetical protein	.	.	.	0.44	0.21	0.67	0	1.68	1.29	1.5	0.97	2.95	2.07	2.61	1.37	0.64	0.66	0.58	0.26	0.94	0.95	0.48	0.1	.	.	.	.	.	.	.	.	.	.	.	.	.	.	.
AAEL000769	arginine/serine-rich splicing factor	GO:0003729,GO:0071011,GO:0001745,GO:0006376,GO:0005700,GO:0000381,GO:0005515,GO:0007067,GO:0071013,GO:0035062,GO:0035327	ko03040|Spliceosome;ko05168|Herpes simplex infection	.	0	0	0	0	5.21	3.38	3.34	1.59	12.28	4.44	7.75	3	0	0	0	0	0.07	0	0	0	.	.	.	.	.	.	.	.	.	.	.	.	.	.	.
AAEL000770	platelet-activating factor acetylhydrolase isoform 1b alpha subunit	GO:0048814,GO:0030234,GO:0042052,GO:0005869,GO:0007312,GO:0000132,GO:0008298,GO:0051301,GO:0030381,GO:0007405,GO:0000776,GO:0007283,GO:0051383,GO:0030510,GO:0048135,GO:0030424,GO:0045478,GO:0034501,GO:0016319,GO:0051642,GO:0007303,GO:0030286,GO:0031616,GO:0042623,GO:0050790,GO:0006886,GO:0051299,GO:0005828,GO:2001019,GO:0046716,GO:0030425,GO:0051225,GO:0072499,GO:0043025,GO:0019827,GO:0045502,GO:…	ko00565|Ether lipid metabolism	.	31.84	17.07	29.48	15.74	21.76	17.63	23.24	14.45	29.97	15.83	25.5	13.33	20.25	12.38	15.56	11.83	17.47	12.49	18.49	11.35	.	.	.	.	.	.	.	.	.	.	.	.	.	.	.
AAEL000771	hypothetical protein	GO:0022416,GO:0035220,GO:0008285,GO:0000122,GO:0003700,GO:0043066,GO:0005634	.	.	2.7	2.21	4.31	1.66	0.07	0	0.08	0.31	0.07	0.06	0.15	0.06	1.01	0.64	0.52	0.18	0.74	0.37	0.3	0.07	.	.	.	.	.	.	.	.	.	.	.	.	.	.	.
AAEL000772	conserved hypothetical protein	.	.	.	0.4	0.27	0.42	0	0.55	0.29	0.99	0.64	1.55	1.68	1.39	0.44	0.34	0.55	0.38	0	0.52	0.34	0.34	0.49	.	.	.	.	.	.	.	.	.	.	.	.	.	.	.
AAEL000773	kinesin heavy chain	GO:0003777,GO:0005875,GO:0003676,GO:0005874,GO:0005524,GO:0007018,GO:0007165	.	.	0.03	0	0.05	0	0.22	0.11	0.15	0.21	0.32	0.26	0.22	0.17	0.11	0.21	0.16	0.23	0.14	0.22	0.18	0.45	.	.	.	.	.	.	.	.	.	.	.	.	.	.	.
AAEL000774	conserved hypothetical protein	GO:0044763	.	.	0.05	0.13	0.1	0	12.54	4.91	13.14	6.07	4.7	3.77	10.3	10.66	5.28	1.02	5.5	3.14	3.53	0.84	8.32	0.12	.	.	.	.	.	.	1.2467	0.0182419	0.382212	.	.	.	.	.	.
AAEL000775	cecropin anti-microbial peptide	GO:0051707,GO:0006952	.	CECI	331.65	21.7	48.33	37.49	0.18	0	0	0	0	0	0	0	0	0	0	0	3.93	26.85	14.55	0	-2.43671	0.017078	0.50997	.	.	.	.	.	.	.	.	.	.	.	.
AAEL000776	conserved hypothetical protein	GO:0044260,GO:0005622,GO:0090304,GO:0043167	.	.	0.04	0	0.04	0.15	50.55	74.31	42.75	34	170.29	163.7	93	70.81	0.08	0	0	0	0.03	0	0.03	0.09	.	.	.	.	.	.	.	.	.	.	.	.	.	.	.
AAEL000777	cecropin anti-microbial peptide	GO:0051707,GO:0006952	.	CECJ	501.67	57.85	75.25	62.82	0.18	0	0	0	0	0	0.13	0	0.21	0	0	0	5.23	43.56	10.97	0	-2.40145	0.00967774	0.374217	.	.	.	.	.	.	.	.	.	.	.	.
AAEL000778	conserved hypothetical protein	GO:0008233,GO:0006508	.	.	35.06	39.4	25.97	18.22	2.46	2.8	1.99	1.5	0.91	0.77	1.37	1.11	25.1	15.55	18.71	14.48	14.32	4.8	10.41	1.94	.	.	.	.	.	.	.	.	.	.	.	.	.	.	.
AAEL000779	hypothetical protein	.	.	.	0	0	0	0	0.13	0.62	0	0.46	0.55	0.64	0.13	0.39	0	0	0	0	0	0	0	0	.	.	.	.	.	.	.	.	.	.	.	.	.	.	.
AAEL000780	amino acid transporter	GO:0015495,GO:0003333,GO:0007632,GO:0016021	ko04721|Synaptic vesicle cycle;ko04723|Retrograde endocannabinoid signaling;ko04727|GABAergic synapse;ko05032|Morphine addiction;ko05033|Nicotine addiction	.	0.29	0.29	0.23	0.15	1.6	0.32	0.7	0	0.72	0.28	0.81	0.08	1.02	0.79	1.23	0.55	1.04	0.91	1.84	1.67	.	.	.	.	.	.	.	.	.	.	.	.	.	.	.
AAEL000781	hypothetical protein	GO:0005488	.	.	5.85	8.95	17.29	7.99	0.77	0.43	1.32	1.25	0.77	0.76	0.61	1.02	2.2	1.85	2.45	1.99	16.3	3.6	0.91	4.47	.	.	.	.	.	.	.	.	.	.	.	.	-2.71855	0.047812	0.943023
AAEL000782	conserved hypothetical protein	GO:0017056,GO:0005643,GO:0006911	ko03013|RNA transport	.	8.44	9.31	8.28	9.26	12.55	16.53	12.49	13.11	18.41	22.66	15.06	15.23	6.71	18.03	11.61	14.47	12.54	12.72	7.87	18.85	.	.	.	.	.	.	.	.	.	.	.	.	.	.	.
AAEL000783	conserved hypothetical protein	GO:0004175,GO:0000184,GO:0050072,GO:0005515,GO:0050829,GO:0051171,GO:0006955,GO:0061057,GO:1901576,GO:0006915,GO:0048935,GO:0007291,GO:0044271,GO:0010603,GO:0016505,GO:0016485,GO:0035195,GO:0000932,GO:0000290,GO:0031326	ko03018|RNA degradation	.	2.37	1.37	2.6	3.93	0.9	0.97	1.03	1.61	1.29	1.27	0.86	1.44	1.35	1.47	0.91	1.64	1.36	3.67	1.35	6.52	.	.	.	.	.	.	.	.	.	.	.	.	.	.	.
AAEL000784	hypothetical protein	.	.	.	4.23	2.85	4.85	2.04	6.89	7.61	7.31	3.27	14.32	8.54	11.22	5.68	3.78	3.56	3.55	3.11	7.55	3.46	3.13	4.21	.	.	.	.	.	.	.	.	.	.	.	.	.	.	.
AAEL000785	conserved hypothetical protein	.	.	.	7.32	5.75	7.36	6.85	6.1	8.13	6.9	10.03	10	13.9	10.92	14.63	6.58	15.56	6.38	12.34	7.29	14.37	9.06	14.94	.	.	.	.	.	.	.	.	.	.	.	.	.	.	.
AAEL000786	hypothetical protein	.	.	.	0.39	0.13	0.41	0.98	47.93	76.88	58.04	135.4	51.27	99.21	123.12	274.76	20.87	20.59	15.61	34.61	15.41	5.61	8.81	5.07	.	.	.	.	.	.	.	.	.	.	.	.	.	.	.
AAEL000787	Ubiquitin carboxyl-terminal hydrolase calypso (EC 3.4.19.12)(BAP1 homolog)	GO:0006342,GO:0035522,GO:0006511,GO:0035517,GO:0004843,GO:0004221,GO:0007385,GO:0000790,GO:0003682	.	.	2.39	1.24	2.32	1.73	3.45	3.25	2.52	1.9	4.92	4.02	3.43	3.12	2.19	3.17	2.19	2.17	2.15	3.56	2.22	1.65	.	.	.	.	.	.	.	.	.	.	.	.	.	.	.
AAEL000788	matrix metalloproteinase	GO:0046331,GO:0008270,GO:0007426,GO:0034769,GO:0030425,GO:0042060,GO:0004222,GO:0046529,GO:0040037,GO:0048477,GO:0006508,GO:0007561,GO:0005886,GO:0035202,GO:0002218,GO:0031012	.	.	1.61	0.51	1.25	0.51	1.63	1.11	2.2	1.37	2.51	1.6	1.9	1.01	0.87	0.65	0.91	0.34	1.93	2.29	1.88	1.15	.	.	.	.	.	.	.	.	.	.	.	.	.	.	.
AAEL000789	hypothetical protein	.	.	.	4.72	2	2.34	0	1.07	0.73	0.86	1.2	0.48	0.28	1.45	0.55	1.03	0	1.13	0.54	0.43	0.42	0.85	0.61	.	.	.	.	.	.	.	.	.	.	.	.	.	.	.
AAEL000790	conserved hypothetical protein	GO:0046331,GO:0008270,GO:0007426,GO:0034769,GO:0030425,GO:0042060,GO:0004222,GO:0046529,GO:0040037,GO:0048477,GO:0006508,GO:0007561,GO:0005886,GO:0035202,GO:0002218,GO:0031012	.	.	0.2	0	0.41	0	0.24	0	0.39	0	0.1	0	0.44	0.44	0.27	0	0	0	0.17	0	0	0	.	.	.	.	.	.	.	.	.	.	.	.	.	.	.
AAEL000791	hypothetical protein	GO:2001019	.	.	23.34	43.4	23.58	54.51	33.81	68.71	31.67	76.59	21.21	62.46	32.26	116.96	70.36	195.35	83.12	195.3	26.67	87.79	48.06	69.66	.	.	.	.	.	.	.	.	.	.	.	.	.	.	.
AAEL000792	conserved hypothetical protein	GO:0022416,GO:0035220,GO:0008285,GO:0000122,GO:0003700,GO:0043066,GO:0005634	.	.	1.56	1.6	2.5	2.1	0	0	0.04	0.24	0	0	0.37	0.49	0.46	0.51	0.45	0.64	0.45	0.38	0.25	0	.	.	.	.	.	.	6.07285	0.00131931	0.0678285	.	.	.	.	.	.
AAEL000793	venom allergen	.	.	.	0.14	0.18	0	0	29.05	105.41	37.08	147.09	21.1	31.9	17.72	52.66	0	0	0	0	0	0	0	0	.	.	.	.	.	.	.	.	.	.	.	.	.	.	.
AAEL000794	Protein KIAA0664 homolog	GO:0005737,GO:0048312,GO:0006413,GO:0003743	.	.	44.29	32.18	22.08	13.76	28.84	24.23	25.97	17.79	18.69	14.16	22.92	20.35	20.11	38.39	37.36	32.25	17.92	19.85	17.1	16.92	.	.	.	.	.	.	.	.	.	.	.	.	.	.	.
AAEL000795	ubiquitin	GO:0002020,GO:0005840,GO:0010992,GO:0006511,GO:0005634	ko03320|PPAR signaling pathway	.	926.94	500.65	901.62	402.69	674.33	356.33	726.32	319.18	651.29	323.42	566.18	287.38	319.08	118.27	208.39	122.33	1586.63	496.96	521.58	711.1	.	.	.	.	.	.	.	.	.	.	.	.	.	.	.
AAEL000796	conserved hypothetical protein	.	.	.	0	0	0	0	0	0	0	0	0	0.07	0	0	0	0	0	0	0	0	0	0	.	.	.	.	.	.	.	.	.	.	.	.	.	.	.
AAEL000797	dimethylaniline monooxygenase	GO:0050660,GO:0050661,GO:0004499,GO:0005829,GO:0005739,GO:0055114	.	.	1.99	0.22	2.57	3.18	0.59	1.4	0.8	0.87	3	3.69	2.22	2.99	0.23	0.34	0.13	0.18	2.28	9.61	4.46	0.2	.	.	.	.	.	.	.	.	.	.	.	.	.	.	.
AAEL000798	sterol regulatory element binding protein cleavage-activating protein (srebp cleavage-activating protein) (scap)	GO:0035103,GO:0000042,GO:0016021	.	.	3.64	2.75	4.94	2.4	6.42	6.24	5.95	4.3	11.28	6.96	8.91	4.59	2.87	2.98	4.4	3.12	3.93	2.54	2.7	4.27	.	.	.	.	.	.	.	.	.	.	.	.	.	.	.
AAEL000799	hypothetical protein	.	.	.	0.09	0	0	0	0.23	0	0.5	0	0.36	0.21	0.12	0	0.06	0	0	0	0	0	0	0	.	.	.	.	.	.	.	.	.	.	.	.	.	.	.
AAEL000800	microsomal dipeptidase	GO:0008238	.	.	191.85	169.18	109.32	92.3	22.26	19.87	19.42	12.33	31.71	21	27.16	20.64	68.41	26.73	36.25	32.34	61.62	19.53	31.14	18.71	.	.	.	.	.	.	.	.	.	.	.	.	.	.	.
AAEL000801	metalloproteinase, putative	GO:0046872,GO:0008237	.	.	3.69	0	3.79	5.36	0	0	0.07	0	0	0	0	0	90.31	61.47	105.48	73.62	56.22	13.98	60.42	25.35	.	.	.	.	.	.	.	.	.	.	.	.	.	.	.
AAEL000802	conserved hypothetical protein	GO:0005794	.	.	21.86	11.48	18.83	8.87	7.81	6.98	7.49	5.97	11.68	8.8	12.13	8.71	7.21	7.26	8.84	7.51	4.09	4.37	6.84	2.91	.	.	.	.	.	.	.	.	.	.	.	.	.	.	.
AAEL000803	conserved hypothetical protein	.	.	.	0	0	0.09	0	0.1	0.12	0.17	0	0.21	0.1	0.19	0.28	0.58	0.81	0.51	1.1	0.59	1	1.44	0.62	.	.	.	.	.	.	.	.	.	.	.	.	.	.	.
AAEL000804	conserved hypothetical protein	.	.	.	1.91	1.63	1.83	2.12	1.69	2.44	1.66	1.67	2.09	2.26	1.95	1.67	1.17	2.38	1.48	2.32	3.19	3.31	1.76	5.16	.	.	.	.	.	.	.	.	.	.	.	.	.	.	.
AAEL000805	conserved hypothetical protein	GO:0016787	.	.	4.3	1.32	6.43	2.56	6.68	4.76	8.3	6.95	15.22	6.59	13.9	4.29	2.14	1.45	3.58	0.61	2.28	1.67	1.8	0.69	.	.	.	.	.	.	.	.	.	.	.	.	.	.	.
AAEL000806	hypothetical protein	.	.	.	0.24	0	0.19	0.25	0.6	0.27	0.45	0.2	0.71	0.48	0.55	0.14	0.72	0.33	1.11	0.4	0.8	1.14	1.15	0.45	.	.	.	.	.	.	.	.	.	.	.	.	.	.	.
AAEL000807	tetratricopeptide repeat protein, putative	GO:0004860	ko04141|Protein processing in endoplasmic reticulum;ko05164|Influenza A	.	58.43	56.99	69.03	61.64	16.77	21.03	20.33	29.11	29.32	35.76	30.85	43.79	39.12	55.15	48.65	56.23	12.36	19.22	23.41	38.97	.	.	.	.	.	.	.	.	.	.	.	.	.	.	.
AAEL000808	nucleoprotein, putative	.	.	.	0	0	0	0	0	0	0	0	0	0	0	0	0	0	0	0	0	0	0	0	.	.	.	.	.	.	.	.	.	.	.	.	.	.	.
AAEL000809	conserved hypothetical protein	.	.	.	0.14	0	0.05	0.19	0.2	0.07	0.16	0.15	0.05	0.21	0.11	0.1	0.46	0.19	0.61	0.72	1.24	1.12	1.45	0.46	.	.	.	.	.	.	.	.	.	.	.	.	.	.	.
AAEL000810	protein kinase c	GO:0006468,GO:0045471,GO:0008285,GO:0048812,GO:0043167,GO:0034389,GO:0007030,GO:0000166,GO:0019992,GO:0004698	ko04022|cGMP-PKG signaling pathway;ko04270|Vascular smooth muscle contraction;ko04530|Tight junction;ko04666|Fc gamma R-mediated phagocytosis;ko04750|Inflammatory mediator regulation of TRP channels;ko04930|Type II diabetes mellitus;ko05206|MicroRNAs in cancer	.	2.09	1.31	0.97	0.66	3.09	2.59	3.21	2.41	4.5	2.69	3.86	2.01	1.5	1.26	1.64	1.12	1.26	1.02	1.27	0.46	.	.	.	.	.	.	.	.	.	.	.	.	.	.	.
AAEL000811	GPCR Methuselah Family	.	.	.	57.35	18.1	49.35	38.65	7.78	2.27	7.65	3.19	1.42	0.73	3.65	3.04	3.38	2.47	4.66	3.63	2.03	1.82	6.15	3.56	.	.	.	.	.	.	1.53184	0.011116	0.282453	.	.	.	.	.	.
AAEL000812	conserved hypothetical protein	.	.	.	28.4	17.66	25.37	24.18	6.04	4.68	5.25	3.48	4	2.69	3.46	2.68	10.87	10.06	11.26	12.68	7.35	7.44	8.08	13.88	.	.	.	.	.	.	.	.	.	.	.	.	.	.	.
AAEL000813	dimethylaniline monooxygenase	GO:0050660,GO:0004499,GO:0055114,GO:0050661	.	.	12.03	18.33	71.55	34.72	0.03	0	0.02	0.08	0.02	0.05	0.02	0	0.42	10.94	3.9	9.64	0.33	1.35	1.99	0	2.20348	0.00652077	0.289044	.	.	.	.	.	.	.	.	.	.	.	.
AAEL000814	steroid dehydrogenase	GO:0044710,GO:0016491	.	.	3.37	1.58	0.9	0.58	0.4	0.11	0.46	0.12	0.07	0	0.06	0	0.1	0.2	0.05	0	0.38	0	0.24	0	.	.	.	.	.	.	.	.	.	.	.	.	.	.	.
AAEL000815	conserved hypothetical protein	.	ko03050|Proteasome	.	16.76	10.07	12.18	7.79	6.13	6.72	5.99	6	11.99	8.91	8.82	6.01	5.38	6.5	6.79	4.8	3.83	4.37	5.81	6.47	.	.	.	.	.	.	.	.	.	.	.	.	.	.	.
AAEL000816	carbonic anhydrase	GO:0005739,GO:0008270,GO:0004089,GO:0015976	.	.	2.58	0.69	2.3	1.82	6.11	4.46	4.62	3.44	3.72	1.92	4.58	2.69	5.13	3.12	4.49	3.21	1.46	2.4	1.7	2.51	.	.	.	.	.	.	.	.	.	.	.	.	.	.	.
AAEL000817	rhomboid	GO:0030431,GO:0004252,GO:0005488,GO:0042058,GO:0016021,GO:0006508,GO:0005783	.	.	0.12	0.04	0.04	0	0.14	0.22	0.38	0.18	0.19	0.09	0.57	0.11	0.47	0.34	0.39	0.27	0.65	0.63	0.88	0.44	.	.	.	.	.	.	.	.	.	.	.	.	.	.	.
AAEL000818	conserved hypothetical protein	GO:0016021,GO:0007216,GO:0008066,GO:0004930	.	.	0.33	0.28	0.51	0.21	0.13	0.04	0.19	0.37	0.07	0.03	0.1	0.11	4.58	4.19	2.48	2.17	4.27	9.05	4.6	1.25	.	.	.	.	.	.	.	.	.	.	.	.	.	.	.
AAEL000819	hypothetical protein	.	.	.	2.62	1.88	3.26	1.82	1.76	1.4	2.08	2.76	2.48	1.24	2.41	1.05	1.14	1.25	1.9	1.09	0.96	0.93	0.47	0.37	.	.	.	.	.	.	.	.	.	.	.	.	.	.	.
AAEL000820	dimethylaniline monooxygenase	GO:0004497,GO:0050662,GO:0000166	.	.	1.6	3.27	2.76	4.92	4.16	5.99	3.06	5.31	7.88	9.99	5.63	8.1	4.15	14.19	8.79	14.85	28.04	11.59	2.92	12.92	.	.	.	.	.	.	.	.	.	.	.	.	.	.	.
AAEL000821	odorant binding protein OBP6	.	.	.	0	0	0	0	0	0	0	0	0	0	0	0	0	0	0	0	0	0	0	0	.	.	.	.	.	.	.	.	.	.	.	.	.	.	.
AAEL000822	kinesin-like protein KLP68D	GO:0003777,GO:0005874,GO:0005873,GO:0007608,GO:0005524,GO:0008089,GO:0030951	.	.	4.13	2.42	9.59	5.52	3.18	2.88	3.84	3	7.49	5.03	5.3	3	6.58	2.93	4.07	2.69	4.04	2.88	4.11	5.47	.	.	.	.	.	.	.	.	.	.	.	.	.	.	.
AAEL000823	ribosomal protein L35A, putative	GO:0003735,GO:0022625,GO:0006412	ko03010|Ribosome	.	2444.96	5838.16	2201.45	6381.04	4353.06	7767.62	3469.66	8249.14	1864.21	5006.14	1994.43	6014.76	2678.23	7353.05	2547.23	7739.46	4191.9	9282.7	2692.4	11063.7	.	.	.	.	.	.	.	.	.	.	.	.	.	.	.
AAEL000824	hypothetical protein	GO:0046872	.	.	59.33	19.18	14.86	15.14	10.16	8.98	10.75	7.11	17.43	12.31	15.38	10.95	13.03	7.44	6.71	5.4	7.96	19.21	13.22	4.88	.	.	.	.	.	.	.	.	.	.	.	.	.	.	.
AAEL000825	eukaryotic peptide chain release factor GTP-binding subunit (erf2) (translation release factor 3) (erf3) (erf-3)	GO:0005829,GO:0003747,GO:0006184,GO:0003924,GO:0006415,GO:0005525	ko03015|mRNA surveillance pathway;ko05134|Legionellosis	.	11.76	7.94	14.19	9.93	8.52	8.81	9.02	7.6	12.22	10.41	10.9	8.14	6.76	10.93	9.77	9.36	5.75	8.89	7.92	13.54	.	.	.	.	.	.	.	.	.	.	.	.	.	.	.
AAEL000826	hypothetical protein	GO:0008270,GO:0003676	.	.	0.04	0.11	0.08	0.16	0.02	0	0.02	0	0	0	0.04	0.04	0.51	1.98	0.68	0.17	0.79	0.6	0.5	0	.	.	.	.	.	.	.	.	.	.	.	.	.	.	.
AAEL000827	conserved hypothetical protein	.	.	.	0.07	0	0	0.27	0	0	0	0.22	0.07	0	0	0	0.05	0.09	0	0	0	0.12	0.06	0.5	.	.	.	.	.	.	.	.	.	.	.	.	.	.	.
AAEL000828	vitellogenin,, putative	GO:0005615,GO:0016787,GO:0032504,GO:0006629	.	.	0	0.52	0	0	0.06	0	0.02	0.31	0.09	0.16	0.11	0.32	0.37	0.13	0.29	0.42	1.7	0.41	7.38	1.42	.	.	.	.	.	.	.	.	.	.	.	.	2.18937	0.0419987	0.88448
AAEL000829	dimethylaniline monooxygenase	GO:0050660,GO:0004499,GO:0055114,GO:0050661	.	.	3.75	2.51	5.22	3.02	6.75	4.12	6.42	3.56	2.82	1.48	3.74	2.49	7.41	3.65	4.76	3.05	5.36	1.74	2.99	1.37	.	.	.	.	.	.	.	.	.	.	.	.	.	.	.
AAEL000830	steroid dehydrogenase	GO:0047044,GO:0044710,GO:0005783	.	.	0.08	0	0	0	0.2	0.24	0.32	0.26	0.55	0.36	0.14	0	0	0.11	0	0	0.07	0.14	0	0	.	.	.	.	.	.	-2.17305	0.0205149	0.392964	.	.	.	.	.	.
AAEL000831	conserved hypothetical protein	.	.	.	0	0	0	0	0	0	0	0	0	0	0	0	0	0	0	0	0	0	0	0	.	.	.	.	.	.	.	.	.	.	.	.	.	.	.
AAEL000832	cleavage and polyadenylation specificity factor cpsf	GO:0006378,GO:0005847,GO:0003730,GO:0005515,GO:0022008,GO:0006379	ko03015|mRNA surveillance pathway	.	5.82	3.71	5.25	3.1	8.46	7.68	8.48	5.37	11.39	8.23	9.16	6.24	5.06	6.11	5.2	5.13	8.92	7.32	4.68	6.86	.	.	.	.	.	.	.	.	.	.	.	.	.	.	.
AAEL000833	odorant binding protein OBP7	.	.	.	0.11	0	0.06	0	0	0.08	0	0.27	0.05	0	0.05	0	0.04	0.23	0.21	0.48	0.19	0	0	0.4	.	.	.	.	.	.	.	.	.	.	.	.	.	.	.
AAEL000834	dimethylaniline monooxygenase	GO:0050660,GO:0050661,GO:0004499,GO:0005829,GO:0005739,GO:0055114	.	.	0.49	1.11	0.75	0.76	20.38	38.24	22.74	53.84	62.2	105.05	95.82	189.74	0.62	28.31	6.43	26.45	1.02	5.2	11.58	0.64	.	.	.	.	.	.	.	.	.	.	.	.	.	.	.
AAEL000835	conserved hypothetical protein	.	.	.	0	0	0.16	0	0	0	0.04	0	0	0	0	0	0	0	0	0	0	0	0	0	.	.	.	.	.	.	.	.	.	.	.	.	.	.	.
AAEL000836	spermatogenesis associated factor	.	.	.	2.49	1.04	3.07	1.89	4.25	3.53	4.1	2.68	2.08	2.02	3.6	2.51	1.83	3.13	2.47	2.75	5.98	3.83	2.45	4.57	.	.	.	.	.	.	.	.	.	.	.	.	.	.	.
AAEL000837	conserved hypothetical protein	.	.	.	0	0	0	0	0.04	0	0	0.1	0	0.07	0	0	0	0	0	0	0	0	0	0.3	.	.	.	.	.	.	.	.	.	.	.	.	.	.	.
AAEL000838	hypothetical protein	.	.	.	1.59	0.44	1	0.53	10.55	6.2	8.87	5.76	2.4	1.67	4.51	2.3	4.29	1.76	2.1	1.29	3.03	2.4	2.67	2.41	.	.	.	.	.	.	.	.	.	.	.	.	.	.	.
AAEL000839	O-fucosyltransferase, putative	GO:0016337,GO:0030173,GO:0008417,GO:0031410,GO:0046331,GO:0007399,GO:0005112,GO:0006897,GO:0045746,GO:0030163,GO:0006493,GO:0005783	ko00514|Other types of O-glycan biosynthesis	.	1.59	1.87	3.1	1.47	5.62	7.01	6.25	6.7	11.88	10.46	9.24	8.9	5.56	8.45	5.49	5.83	3.07	5.49	7.26	2.34	.	.	.	.	.	.	.	.	.	.	.	.	.	.	.
AAEL000840	skeletal muscle/kidney enriched inositol 5-phosphatase	GO:0046856	ko00562|Inositol phosphate metabolism;ko04070|Phosphatidylinositol signaling system	.	30.2	33.09	41.97	30.47	14.33	9.31	14	12.56	10.65	8.39	12.49	12.28	14.6	15.53	15.29	15.31	14.21	11.48	9.06	22.47	.	.	.	.	.	.	.	.	.	.	.	.	.	.	.
AAEL000841	hypothetical protein	.	.	.	1.75	1.98	4.74	4.47	3.24	7.31	3.62	4.78	7.6	7.93	6.51	5.21	1.34	2.4	2.73	4.8	2.02	2.5	0.79	4.05	.	.	.	.	.	.	.	.	.	.	.	.	.	.	.
AAEL000842	microsomal dipeptidase	GO:0008238	.	.	102.07	69.39	71.52	119.44	3.1	3.09	2.74	2.22	1.09	1.6	1.56	3.14	55.11	32.88	26.29	38.55	86	39.34	26.75	33.51	.	.	.	.	.	.	.	.	.	.	.	.	.	.	.
AAEL000843	carbonic anhydrase II, putative	.	.	.	0	0	0	0	0	0	0	0	0	0	0	0	0	0	0	0	0	0	0	0	.	.	.	.	.	.	.	.	.	.	.	.	.	.	.
AAEL000844	ad-003	.	.	.	3.84	3.78	4.11	2.84	12.78	9.78	11.43	7.72	10.11	6.26	7.95	6.07	5.73	8.79	7.42	6.46	25.53	17.22	8.01	22.13	.	.	.	.	.	.	.	.	.	.	.	.	.	.	.
AAEL000845	protein-tyrosine phosphatase	GO:0007411,GO:0016787	.	.	71.06	76.77	52.82	38.78	8.6	6.32	8.17	6.49	5.96	5.01	8.76	11.69	12.52	7.97	8.89	7	11.09	6.18	8.96	5.78	.	.	.	.	.	.	.	.	.	.	.	.	.	.	.
AAEL000846	conserved hypothetical protein	.	.	.	0	0	0.08	0	0.09	0	0.11	0.12	0	0	0.03	0	0	0	0	0	0.13	0	0	0	.	.	.	.	.	.	.	.	.	.	.	.	.	.	.
AAEL000847	conserved hypothetical protein	.	.	.	25.04	56.43	26.52	75.37	54.85	117.77	52.59	167.6	29.19	96.33	38.12	125.4	25.51	88.48	33.6	94.24	19.36	68.2	32.29	48.27	.	.	.	.	.	.	.	.	.	.	.	.	.	.	.
AAEL000848	poly(a) polymerase	GO:0003723,GO:0004652,GO:0009022,GO:0042780,GO:0022008,GO:0005739	ko03013|RNA transport	.	3.33	4.18	4.56	5.03	7.48	10.97	7.52	7.05	9.66	9.5	7.59	10.46	5.02	8.57	6.9	10.65	4.65	8.42	4.2	5.82	.	.	.	.	.	.	.	.	.	.	.	.	.	.	.
AAEL000849	nervous fingers, putative	GO:0007411,GO:0008270,GO:0003676,GO:0048663,GO:0048813	.	.	0	0	0.12	0	0	0.34	0.06	0.19	0.06	0	0.08	0	1.16	0.47	1.05	0.5	1.26	1.46	1.52	0.56	.	.	.	.	.	.	.	.	.	.	.	.	.	.	.
AAEL000850	tyrosine kinase receptor	GO:0016337,GO:0005488,GO:0045792,GO:0016021,GO:0004713,GO:0007030,GO:0016310	.	.	0.61	0.23	0.66	0.7	2.32	1.02	2.81	1.86	1.48	1.07	1.79	1.59	16.28	4.89	5.18	3.94	4.41	4.48	7.26	4.07	.	.	.	.	.	.	.	.	.	.	.	.	.	.	.
AAEL000851	conserved hypothetical protein	.	.	.	48.02	30.93	39.53	31.96	10.51	6.56	9.48	7.52	3.76	3.62	5.27	5.7	18.84	12.81	13.15	15.9	33.58	18.92	12.77	43.83	.	.	.	.	.	.	.	.	.	.	.	.	.	.	.
AAEL000852	peptidyl-prolyl cis/trans isomerase, putative	GO:0003755	.	.	11.14	15.55	9.12	20.58	15.49	16.51	13.19	22.68	12.38	15.41	8.6	22.58	16.34	57.57	23.46	49.03	8.1	21.57	14.13	16.38	.	.	.	.	.	.	.	.	.	.	.	.	.	.	.
AAEL000853	skinny hedgehog/sightless/rasp	GO:0018345,GO:0010467,GO:0001745,GO:0007389,GO:0016021,GO:0005681,GO:0007165,GO:0005488,GO:0044444,GO:0016746	.	.	1.12	0.56	1.43	1.67	2.32	2.61	2.93	2.34	3.29	3.26	4	2.52	2.72	2.43	2.73	1.98	1.45	1.33	2.01	0.71	.	.	.	.	.	.	.	.	.	.	.	.	.	.	.
AAEL000854	fumarylacetoacetate hydrolase	GO:0008152,GO:0016787	.	.	64.76	92.88	70.07	107.65	23.65	27.69	25.15	39.62	15.17	30.51	23.31	45.13	103.72	124.9	91.64	160.04	76.75	59.35	51.18	80.67	.	.	.	.	.	.	.	.	.	.	.	.	.	.	.
AAEL000855	mannosyltransferase 1,	GO:0007385,GO:0007517,GO:0004169,GO:0044425,GO:0006493,GO:0005783,GO:0030259	ko00514|Other types of O-glycan biosynthesis	.	0.38	0.07	0.36	0.41	0.53	0.3	0.57	1.03	0.31	0.26	0.38	0.37	22.33	5.1	7.88	6.65	3.86	5.62	5.44	5.66	.	.	.	.	.	.	.	.	.	.	.	.	.	.	.
AAEL000856	germ cell-less protein	GO:0007279,GO:0005515,GO:0006974,GO:0034399,GO:0007315,GO:0005643,GO:0016480,GO:0045495,GO:0007278,GO:0017109,GO:0048471,GO:0006750,GO:0005938,GO:0004357	.	.	13.58	5.77	7.49	6.46	13.21	11.04	13.12	9.57	16.08	12.05	14.38	9.42	6.61	5.7	7.63	6.49	6.52	7.41	8.72	9.59	.	.	.	.	.	.	.	.	.	.	.	.	.	.	.
AAEL000857	conserved hypothetical protein	GO:0005488,GO:0005622	.	.	4.44	3.61	4.64	6.22	13.52	13.34	13.46	8.51	28.2	20.37	21.73	12.88	3.99	3.59	2.96	2.24	4.25	5.02	4.47	4.32	.	.	.	.	.	.	.	.	.	.	.	.	.	.	.
AAEL000858	ral guanine nucleotide exchange factor,	GO:0005622,GO:0017016,GO:0008321,GO:0032859	ko04014|Ras signaling pathway	.	0.82	0.55	0.74	0.74	4.03	2.74	4.13	2.62	4.79	3.47	4.82	3.03	4.6	1.96	2.75	2.17	4.7	6.51	4.82	7.83	.	.	.	.	.	.	.	.	.	.	.	.	.	.	.
AAEL000859	hypothetical protein	.	.	.	6142.81	2359.61	3914.9	4756.13	77.31	77.43	72.45	109.97	136.24	352.77	526.16	758.92	94.79	146.83	230.67	196.25	91.47	465.36	480.49	79.37	.	.	.	.	.	.	.	.	.	.	.	.	.	.	.
AAEL000860	conserved hypothetical protein	GO:0007409,GO:0016020	.	.	3.58	2.34	3.72	2.67	5.74	5.39	7.72	7.87	8.9	6.03	8.09	4.33	3.53	5.68	4.49	3.06	3.07	3.31	4.05	1.25	.	.	.	.	.	.	.	.	.	.	.	.	.	.	.
AAEL000861	hypothetical protein	.	.	.	1.11	0.14	0.95	0.41	7.29	4.07	5.96	4.89	2.64	2.33	8.33	7.36	0.07	0	0.15	0.55	0.53	0.43	0.3	0	.	.	.	.	.	.	1.67165	0.00454294	0.161287	2.34085	0.048983	1	.	.	.
AAEL000862	hypothetical protein	.	.	.	0	0	0	0	0.02	0	0.06	0	0.04	0	0.02	0	21.35	4.24	10.37	9.35	7.11	1.07	0.57	0.48	.	.	.	.	.	.	.	.	.	.	.	.	-3.20316	0.00378134	0.184917
AAEL000863	SPASIC protein, putative	.	.	.	0.13	0.23	0	0	0.11	0.06	0.28	0.35	0.06	0	0.12	0.29	0.57	0.24	0.1	0.37	1.96	0.88	0.07	4.1	.	.	.	.	.	.	.	.	.	.	.	.	.	.	.
AAEL000864	sex-determining region y protein, sry	GO:0006355,GO:0006911,GO:0003700,GO:0005634	.	.	6.51	2.86	7.38	2.15	0.33	0.16	0.21	0.34	0.05	0	0.19	0	1.55	1.17	0.89	0.23	1.12	0.18	1.18	0.52	.	.	.	.	.	.	.	.	.	.	.	.	.	.	.
AAEL000865	hypothetical protein	.	.	.	2.54	2.1	2.36	3.55	2.53	4.88	3.72	3.32	6.78	5.62	4.09	4	1.76	2.41	1.19	0.85	3.33	1.98	1.25	2.86	.	.	.	.	.	.	.	.	.	.	.	.	.	.	.
AAEL000866	hypothetical protein	.	.	.	0	0	0	0	0	0	0	0	0	0	0	0	0	0	0	0	0	0	0	0	.	.	.	.	.	.	.	.	.	.	.	.	.	.	.
AAEL000867	F-box protein	.	.	.	8.01	4.8	7.41	5.04	3.6	3.42	4.06	2.46	7.34	3.31	5.31	2.92	2.96	2.45	3.15	1.98	3.31	2.28	3.65	3.37	.	.	.	.	.	.	.	.	.	.	.	.	.	.	.
AAEL000868	conserved hypothetical protein	GO:0042052,GO:0045475,GO:0032414,GO:0046716,GO:0072499	.	.	0	0.35	0.14	0	2.24	1.9	1.73	1.26	5.6	3.95	2.62	1.44	0	0	0.1	0	0.11	0	0	0	.	.	.	.	.	.	.	.	.	.	.	.	.	.	.
AAEL000869	zinc finger protein	GO:0007411,GO:0008407,GO:0042059,GO:0061321,GO:0000122,GO:0007523,GO:0045464,GO:0097206,GO:0016360,GO:0001077,GO:0008270,GO:0043066,GO:0007157,GO:0048813,GO:0005917,GO:0008594,GO:0007520,GO:0030036,GO:0007156,GO:0003705,GO:0007422,GO:0043565,GO:0007286,GO:0036059,GO:0042051,GO:0005886,GO:0005634,GO:0043425	.	.	0.33	0	0.14	0	0	0	0	0	0.02	0	0	0	0.25	0.09	0.25	0.29	1.84	0.85	3.41	0.16	.	.	.	.	.	.	.	.	.	.	.	.	.	.	.
AAEL000870	conserved hypothetical protein	.	.	.	0.13	0	0.17	0	0	0	0.08	0	0.04	0.09	0.04	0	58.07	5.35	15.68	46.49	0.51	9.98	12.27	40.88	.	.	.	.	.	.	.	.	.	.	.	.	2.38087	0.0238717	0.637409
AAEL000871	conserved hypothetical protein	GO:0080019	.	.	0.99	0.12	0.45	0.52	0	0	0	0	0	0	0	0	2.37	0.53	1.53	2.24	9.38	28.27	3	12.14	.	.	.	.	.	.	.	.	.	.	.	.	.	.	.
AAEL000873	pickpocket	GO:0006811	.	.	0	0	0	0	0.02	0	0.04	0.07	0	0.05	0.02	0	0	0	0	0	0	0	0	0	.	.	.	.	.	.	.	.	.	.	.	.	.	.	.
AAEL000874	Apaf-1 Related Killer	.	ko04115|p53 signaling pathway;ko04210|Apoptosis;ko05010|Alzheimer's disease;ko05012|Parkinson's disease;ko05014|Amyotrophic lateral sclerosis (ALS);ko05016|Huntington's disease;ko05134|Legionellosis;ko05152|Tuberculosis;ko05161|Hepatitis B;ko05222|Small cell lung cancer	.	35.82	13.1	27.49	25.82	1.96	2.24	3.67	4.7	8.13	6.13	5.79	4.91	3.56	2.73	3.13	2.4	4.32	9.65	6.64	3.79	.	.	.	0.938764	0.0494463	0.937643	.	.	.	.	.	.	.	.	.
AAEL000875	conserved hypothetical protein	GO:0071011,GO:0008355,GO:0071013	ko03040|Spliceosome	.	6.1	2.46	5.35	2.81	9.05	7.36	9.38	6.55	9.89	8.89	10.05	6.68	6.8	13.12	9.31	8.41	8.83	9.97	9.43	10.8	.	.	.	.	.	.	.	.	.	.	.	.	.	.	.
AAEL000876	conserved hypothetical protein	.	.	.	0	0	0	0	0.06	0	0	0.15	0.02	0.09	0	0	0	0	0	0	0	0	0	0	.	.	.	.	.	.	.	.	.	.	.	.	.	.	.
AAEL000877	conserved hypothetical protein	.	.	.	0.2	0.53	0.83	0	0.78	0.65	0.62	0.32	0.34	0	0.53	0.66	0.91	0.29	0.67	0	0.4	0	0.37	0	.	.	.	.	.	.	.	.	.	.	.	.	.	.	.
AAEL000878	cuticle protein, putative	.	.	.	12.5	0	0	0.29	0.22	0.21	0.29	0.12	0.11	0	0.1	0	565.31	39.16	170.69	181.69	14.76	14.64	251.64	82.84	-6.94679	0.000304093	0.0334116	.	.	.	.	.	.	.	.	.	3.8043	0.000604436	0.049636
AAEL000879	cuticle protein, putative	.	.	.	2.35	0	0.08	0	0.36	0.53	0.22	0.47	0.14	0.25	0.23	0.08	482.56	49.27	151.55	224.59	6.78	28.37	112.39	102.88	-4.53022	0.019242	0.548849	.	.	.	.	.	.	.	.	.	2.94484	0.00817519	0.308221
AAEL000880	hypothetical protein	GO:0005488	.	.	13.77	8.28	8.17	5.63	5.88	5.45	6.29	3.74	10.77	5.71	7.67	5.45	5.02	4.12	5.09	4.14	9.83	9.3	5.98	8.77	.	.	.	.	.	.	.	.	.	.	.	.	.	.	.
AAEL000881	conserved hypothetical protein	.	.	.	0	0	0	0	0	0	0	0	0	0	0	0	30.18	1.69	15.34	6.42	0.11	0.83	0.42	5.41	.	.	.	.	.	.	.	.	.	.	.	.	.	.	.
AAEL000882	conserved hypothetical protein	.	.	.	0	0	0	0	0	0	0	0	0	0	0	0	0.03	0	0.03	0	0	0.07	0	0	.	.	.	.	.	.	.	.	.	.	.	.	.	.	.
AAEL000883	hypothetical protein	GO:0030544	.	.	15	13.6	22.71	29.31	14.17	15.21	15.41	12.43	18.61	17.01	18.03	14.64	10.64	17.57	14.06	13.36	11.29	11.84	11.1	14.21	.	.	.	.	.	.	.	.	.	.	.	.	.	.	.
AAEL000884	eukaryotic translation initiation factor 2 alpha kinase 1 (heme-regulated eukaryotic initiation factor eif-2-alpha kinase)	GO:0006412,GO:0006468,GO:0044763,GO:0004674,GO:0000166	ko04141|Protein processing in endoplasmic reticulum;ko05160|Hepatitis C;ko05162|Measles;ko05164|Influenza A;ko05168|Herpes simplex infection;ko05169|Epstein-Barr virus infection	.	4.73	5.73	5.96	5.59	5.98	5.25	6.14	5.6	8.46	6.49	7.1	5.2	4	5.6	6.1	4.75	2.14	2.93	3.86	4.78	.	.	.	.	.	.	.	.	.	.	.	.	.	.	.
AAEL000885	cytoplasmic dynein heavy chain	GO:0003777,GO:0030286,GO:0006200,GO:0001539,GO:0005524,GO:0007018,GO:0016887,GO:0016020,GO:0030031	ko04145|Phagosome;ko04962|Vasopressin-regulated water reabsorption;ko05132|Salmonella infection	.	0.01	0	0.01	0.02	0.84	0.49	0.83	0.36	0.64	0.27	0.36	0.3	0.01	0	0.04	0.01	0.14	0.21	0.09	0	.	.	.	.	.	.	.	.	.	.	.	.	.	.	.
AAEL000886	hypothetical protein	.	.	.	2.8	4.51	14.26	65.39	1.29	23.14	14.71	247.59	2.38	3.16	2.46	47.08	0.1	0.58	0	0	0.37	0	0.84	0.34	2.902	1.7974e-05	0.00469712	3.16623	0.000720215	0.0585439	2.56206	0.000356327	0.0271084	.	.	.	.	.	.
AAEL000887	conserved hypothetical protein	.	.	.	0.07	0	0	0	0.04	0	0.06	0.11	0	0	0	0.07	178.68	3.39	17.48	6.07	2.9	0.22	13.54	0.48	.	.	.	.	.	.	.	.	.	-3.01222	0.0063264	0.839953	.	.	.
AAEL000888	single stranded DNA binding protein	GO:0003697,GO:0005634	.	.	19.38	13.77	17.91	10.24	17.61	15.37	18.65	12.51	23.66	19.31	20.78	15.72	18.57	12.69	13.16	9.44	17.53	10.97	13.01	7.7	.	.	.	.	.	.	.	.	.	.	.	.	.	.	.
AAEL000889	hypothetical protein	.	.	.	0	0	0	0	2.64	1.36	2.55	1.2	6.42	3.42	3.54	2.66	0.05	0	0.03	0	0	0	0	0	.	.	.	.	.	.	.	.	.	.	.	.	.	.	.
AAEL000890	conserved hypothetical protein	.	.	.	154.49	2.14	1.59	4.96	0.36	0.11	0.25	0.12	0.21	0.16	0.07	0.08	1311.18	54.92	327.23	276.1	375.9	836.78	2364.91	192.04	-5.63184	6.70947e-05	0.0123443	.	.	.	.	.	.	.	.	.	.	.	.
AAEL000891	conserved hypothetical protein	GO:0042052,GO:0045475,GO:0032414,GO:0046716,GO:0072499	.	.	0	0	0	0	0.04	0	0.03	0	0.03	0	0.03	0	0	0	0.05	0	0	0	0	0	.	.	.	.	.	.	.	.	.	.	.	.	.	.	.
AAEL000892	hypothetical protein	.	.	.	0	0	0	0	0	0	0	0	0	0	0	0	0	0	0	0	0	0	0	0	.	.	.	.	.	.	.	.	.	.	.	.	.	.	.
AAEL000893	sex-determining region y protein, sry	GO:0007498,GO:0007475,GO:0004879,GO:0060810,GO:0000980,GO:0036011,GO:0001094,GO:0007314,GO:0008356,GO:0007460,GO:0004558,GO:0007015,GO:0006277,GO:0005656,GO:0045179,GO:0007474,GO:0045572,GO:0035003,GO:0007095,GO:0005902,GO:0046667,GO:0035293,GO:0030898,GO:0007298,GO:0030139,GO:0004637,GO:0005912,GO:0003779,GO:0003774,GO:0001077,GO:0007304,GO:0008347,GO:0017053,GO:0006270,GO:0042683,GO:0035157,GO:…	.	.	0.38	0	0.07	0.13	1.73	1.27	1.85	1.24	0.98	0.4	0.88	0.92	4.27	2.98	3.98	2.22	3.16	3.95	4.28	2.65	.	.	.	.	.	.	.	.	.	.	.	.	.	.	.
AAEL000894	hunchback protein	.	.	.	0	0	0.04	0	0.05	0	0.04	0.06	0.02	0.04	0.03	0.04	0.03	0	0	0	0	0	0	0.09	.	.	.	.	.	.	.	.	.	.	.	.	.	.	.
AAEL000895	peroxisome biogenesis factor 1 (peroxin-1)	GO:0007417,GO:0048137,GO:0004672,GO:0007422,GO:0042623,GO:0006625,GO:0005524,GO:0005778,GO:0021782	ko04146|Peroxisome	.	12.2	7.81	10.79	9.06	6.24	4.55	6.29	5.29	6.62	4.54	6.04	4.53	7.32	5.18	7.17	6.44	24.65	14.54	7.64	30.55	.	.	.	.	.	.	.	.	.	.	.	.	.	.	.
AAEL000896	conserved hypothetical protein	.	.	.	183.52	0.52	1.32	4.28	4.52	2.13	2.67	0.94	1.78	0.65	1.47	1.17	832.56	30.5	222.15	151.98	764.19	2065.7	3933.02	105.63	-6.11688	0.000120186	0.0180389	.	.	.	.	.	.	.	.	.	.	.	.
AAEL000897	conserved hypothetical protein	.	.	.	0	0.43	0.59	0.97	4.84	11.42	3.05	5.96	4.67	11.74	7.42	22.8	4.38	22.27	8.93	20.52	2.45	10.58	7.24	6.84	.	.	.	.	.	.	.	.	.	.	.	.	.	.	.
AAEL000898	hypothetical protein	.	.	.	112.73	103.08	227.16	81.83	12.29	7.59	18	13.18	15.97	10.06	15.62	10.69	16.91	10.89	20.27	11.47	19.34	9.41	25.76	23.11	.	.	.	.	.	.	.	.	.	.	.	.	.	.	.
AAEL000899	glycosyltransferase	GO:0006506,GO:0031227,GO:0000030	ko00563|Glycosylphosphatidylinositol(GPI)-anchor biosynthesis	.	6.05	3.44	7.25	2.28	2.29	1.62	2.56	1.44	2.73	1.64	2.41	1.54	2.14	1.06	1.87	1.36	1.38	0.91	2.08	0.65	.	.	.	.	.	.	.	.	.	.	.	.	.	.	.
AAEL000900	conserved hypothetical protein	GO:0016020,GO:0007349,GO:0005737	.	.	1.49	1.33	2.18	1.75	2.82	2.37	2.59	1.7	5.23	3.98	4.12	2.88	2.18	2.46	1.81	1.75	3.25	1.68	2.11	3.32	.	.	.	.	.	.	.	.	.	.	.	.	.	.	.
AAEL000901	conserved hypothetical protein	.	.	.	3.61	0.42	4.6	0.63	0	0	0	0	0	0	0	0	2.06	0.21	7.36	2.72	4.52	1.32	1.07	0.38	.	.	.	.	.	.	.	.	.	2.11548	0.0248972	1	.	.	.
AAEL000902	sugar transporter	GO:0016021,GO:0015101,GO:0055085	.	.	39.25	29.35	12.4	6.09	114.18	58.76	99.69	57.45	11.53	5.19	29.19	20.42	68.05	25.54	41.62	26.52	47.69	18.44	37.66	18.48	-1.73339	0.00211005	0.138935	.	.	.	1.48294	0.00751979	0.226713	.	.	.	.	.	.
AAEL000903	Enhancer of yellow 2 transcription factor	GO:0000785,GO:0016973,GO:0031936,GO:0034399,GO:0000124,GO:0005643,GO:0003713,GO:0043035,GO:0001094,GO:0003700,GO:0045944,GO:0070742,GO:0016568	.	.	7.69	32.35	6.88	36	30.52	78.75	16.58	74.79	25.16	89.57	13.77	71.22	8.91	65.16	12.8	69.98	13.68	52.94	10.54	54.52	.	.	.	.	.	.	.	.	.	.	.	.	.	.	.
AAEL000904	hypothetical protein	.	.	.	161.88	177.42	128.7	51.08	5.21	4.23	6.73	2.97	7.91	3.99	6.89	3.65	46.85	18.13	39.14	20.32	27.74	8.27	24.51	7.52	.	.	.	.	.	.	.	.	.	.	.	.	.	.	.
AAEL000905	hypothetical protein	.	.	.	9.84	6.57	18.76	6.77	8.97	4.08	8.79	3.32	3.84	2.64	6.07	4.47	1.49	0.8	2.13	1.48	2.51	1.85	1.64	2.9	.	.	.	.	.	.	.	.	.	.	.	.	.	.	.
AAEL000906	guanyl-nucleotide exchange factor	GO:0016192,GO:0007417,GO:0030054,GO:0005086,GO:0007476,GO:0032012,GO:0030036,GO:0045296,GO:0005802,GO:0002121,GO:0007520,GO:0005634	ko04144|Endocytosis	.	25.59	20.07	26.12	12.22	12.63	7.4	12.22	7.97	12.87	7.23	12.15	6.41	12.15	4.97	8.71	5.33	16.02	8.33	11.34	7.54	.	.	.	.	.	.	.	.	.	.	.	.	.	.	.
AAEL000907	hypothetical protein	.	.	.	0.14	0	0.07	0.28	0.17	0	0.17	0.11	0.24	0.16	0.28	0.31	0.1	0.19	0.47	0.3	0.18	0	0.53	0.51	.	.	.	.	.	.	.	.	.	.	.	.	.	.	.
AAEL000908	conserved hypothetical protein	GO:0042052,GO:0045475,GO:0032414,GO:0046716,GO:0072499	.	.	0	0.18	0	0	0.13	0	0.07	0.11	0.17	0.08	0.4	0.08	0.05	0.09	0.05	0	0.06	0	0.06	0	.	.	.	.	.	.	.	.	.	.	.	.	.	.	.
AAEL000909	histone H1, putative	.	.	.	12.56	0.79	0.08	1.78	0.14	0	0.07	0	0.07	0	0.1	0.24	332.42	14.97	87.49	122.39	12.32	46.13	194.76	102.14	-4.42086	0.0132949	0.447358	.	.	.	.	.	.	.	.	.	2.82736	0.0189397	0.53951
AAEL000910	conserved hypothetical protein	.	.	.	0.04	0	0.16	0	1.9	0.69	1.66	2.46	0.79	0.35	1.42	1.25	2.64	0	0	0	1.16	2.5	2.16	6.83	.	.	.	.	.	.	.	.	.	-8.46611	0.000120881	0.118659	.	.	.
AAEL000911	conserved hypothetical protein	.	.	.	0.04	0	0	0	0	0	0	0	0	0	0	0	0	0	0	0	0.04	0.14	0.04	0	.	.	.	.	.	.	.	.	.	.	.	.	.	.	.
AAEL000912	conserved hypothetical protein	.	.	.	0	0.12	0	0	0.78	0.73	0.47	0.44	0.68	0.25	0.55	0.2	0	0	0.03	0	0.47	0.68	0.65	0	.	.	.	.	.	.	.	.	.	.	.	.	.	.	.
AAEL000913	conserved hypothetical protein	.	.	.	0.11	0	0	0	0	0.16	0	0	0	0	0	0.12	51.77	0.4	15.14	8.36	0.64	0.77	9.58	7.46	.	.	.	.	.	.	.	.	.	.	.	.	3.63862	0.000539424	0.0460344
AAEL000914	conserved hypothetical protein	.	.	.	0	0	0	0	0.04	0	0.03	0	0	0	0	0	4.93	0.7	2.1	2.23	0	0	0.16	0.31	.	.	.	.	.	.	.	.	.	.	.	.	.	.	.
AAEL000915	hypothetical protein	.	.	.	0	0.08	0.1	0.24	11.49	8.22	9.42	8.8	6.69	3.41	17.55	13.59	0	0	0.05	0	0	0.15	0.1	0.07	.	.	.	.	.	.	1.53867	0.00444056	0.158977	.	.	.	.	.	.
AAEL000916	conserved hypothetical protein	.	.	.	0.05	0	0	0	0	0	0.12	0	0	0	0	0	22.73	0	6.71	8.54	0.24	1.9	2.39	4.29	.	.	.	.	.	.	.	.	.	.	.	.	.	.	.
AAEL000917	conserved hypothetical protein	.	.	.	0	0	0	0	0	0	0	0	0	0	0	0	0	0	0	0	0	0	0	0	.	.	.	.	.	.	.	.	.	.	.	.	.	.	.
AAEL000918	hypothetical protein	GO:0016787	.	.	11.9	8.45	13.1	4.54	6.61	3.8	5.77	2.97	9.92	4.99	8.73	4.65	15.65	5.59	9.21	7.4	25.76	3.81	7.09	3.93	.	.	.	.	.	.	.	.	.	.	.	.	.	.	.
AAEL000919	hypothetical protein	.	.	.	0.07	0	0	0	0	0	0	0	0	0	0	0	0	0	0	0	2.25	0.7	0	0	.	.	.	.	.	.	.	.	.	.	.	.	-8.38952	1.61679e-05	0.00370359
AAEL000920	hypothetical protein	.	.	.	1.94	1.22	0.79	0.46	2.52	2.84	2.2	2.21	0.99	0.13	1.09	1.01	1.73	1.25	1.64	0.49	2.29	0.38	1.45	1.11	.	.	.	.	.	.	.	.	.	.	.	.	.	.	.
AAEL000921	conserved hypothetical protein	.	.	.	0	0	0	0	0	0	0	0	0	0	0	0	10.38	0	2.47	0.27	0	0	4.69	0.3	.	.	.	.	.	.	.	.	.	.	.	.	7.55966	0.00113131	0.0776586
AAEL000922	polyribonucleotide nucleotidyltransferase	GO:0006402,GO:0000175,GO:0003723,GO:0004654,GO:0006396	ko00230|Purine metabolism;ko00240|Pyrimidine metabolism;ko03018|RNA degradation	.	1.77	1.27	1.96	1.41	6.17	6.44	5.35	3.75	9.4	6.8	8.4	4.72	2.29	6	6.76	7.35	1.83	2.53	2.68	0.91	.	.	.	.	.	.	.	.	.	.	.	.	.	.	.
AAEL000923	conserved hypothetical protein	.	.	.	0	0.13	0	0	119.75	217.75	120.33	121.23	287.76	345.2	201.84	182.89	0.34	0.2	0.3	0.16	0.35	0.42	0.17	0.36	.	.	.	.	.	.	.	.	.	.	.	.	.	.	.
AAEL000924	eukaryotic translation initiation factor 2-alpha kinase	GO:0003743,GO:0006413,GO:0005829,GO:0006468,GO:0006417,GO:0071011,GO:0000398,GO:0045793,GO:0004686,GO:0005524,GO:0071013,GO:0004694	ko04141|Protein processing in endoplasmic reticulum;ko05160|Hepatitis C;ko05162|Measles;ko05164|Influenza A;ko05168|Herpes simplex infection;ko05169|Epstein-Barr virus infection	.	1.56	0.98	2.41	1.17	5.09	4.69	5.24	3.47	7.36	5.12	7.01	4.12	1.74	2.13	2.21	2.04	4.73	2.42	2.26	4.32	.	.	.	.	.	.	.	.	.	.	.	.	.	.	.
AAEL000925	leucine-zipper-like transcriptional regulator 1 (LZTR-1)	GO:0003700,GO:0005634	.	.	6.05	2.81	4.01	2.75	6.24	4.84	5.98	3.26	7.55	4.22	6.36	3.45	2.97	2.01	3.39	1.99	2.74	2.17	2.83	2.23	.	.	.	.	.	.	.	.	.	.	.	.	.	.	.
AAEL000926	pickpocket	GO:0016020,GO:0006814	.	.	0	0	0	0	0.05	0	0	0	0.02	0	0.06	0	0	0	0	0	0	0	0	0	.	.	.	.	.	.	.	.	.	.	.	.	.	.	.
AAEL000927	hypothetical protein	.	.	.	0.65	0.87	0.68	0	0.2	0	0.48	0	0.78	0.36	0.15	0	0.67	0	0.49	0.7	0	0	0	0	.	.	.	.	.	.	.	.	.	.	.	.	.	.	.
AAEL000928	conserved hypothetical protein	.	.	.	0	0	0	0	0.07	0.09	0.06	0.29	0.03	0	0.03	0	0	0	0	0	0	0	0	0	.	.	.	.	.	.	.	.	.	.	.	.	.	.	.
AAEL000929	cytochrome c oxidase, subunit VIA, putative	GO:0004129,GO:0008340,GO:0005751,GO:0030234,GO:0005811,GO:0006123	ko00190|Oxidative phosphorylation;ko04260|Cardiac muscle contraction;ko04932|Non-alcoholic fatty liver disease (NAFLD);ko05010|Alzheimer's disease;ko05012|Parkinson's disease;ko05016|Huntington's disease	.	0	0	0	0	0	0.53	0.27	0	0.18	0	0.16	0.2	0	0	0	0	1.91	0.62	0	0	.	.	.	.	.	.	.	.	.	.	.	.	-5.77619	0.0202718	0.565148
AAEL000930	conserved hypothetical protein	GO:0046530,GO:0070588,GO:0005262,GO:0030285,GO:0042981,GO:0044214,GO:0048488	.	.	68.02	62.16	67.11	48.72	24.88	19.88	27.62	23.66	23.2	21.43	27.29	28.1	19.69	27.93	28.93	28.79	15.46	28.6	21.73	29.27	.	.	.	.	.	.	.	.	.	.	.	.	.	.	.
AAEL000931	alkaline phosphatase	GO:0032504,GO:0016791,GO:0007399,GO:0042045,GO:0005576	ko00627|Aminobenzoate degradation;ko00790|Folate biosynthesis;ko02020|Two-component system	.	15.65	3.52	0.19	5.53	104.68	103.91	56.44	50.18	98.73	99.79	103.87	138.31	5.12	0.9	4.85	28.49	30.79	15.57	12.89	64.37	.	.	.	.	.	.	.	.	.	1.59788	0.00405897	0.775327	.	.	.
AAEL000932	conserved hypothetical protein	.	.	.	0	0	0	0.24	0.18	0.09	0	0.1	0	0	0.08	0.07	0.32	0.32	0.49	0.89	0.15	0	0.4	0.29	.	.	.	.	.	.	.	.	.	.	.	.	.	.	.
AAEL000933	conserved hypothetical protein	.	ko00531|Glycosaminoglycan degradation;ko04142|Lysosome	.	18.67	22.16	8.96	7.18	1.97	2.09	1.99	2.24	5.06	6.78	5.34	7.45	15.17	6.62	9.36	7.18	11.35	5.72	8.79	3.47	-1.20405	0.0267182	0.668366	.	.	.	.	.	.	.	.	.	.	.	.
AAEL000934	clathrin light chain	GO:0016192,GO:0030132,GO:0030130,GO:0006886,GO:0005198	.	.	128.34	148.42	154.28	200.76	54.16	65	58.94	98.95	54.16	77.03	55	101.23	55.08	98.97	63.91	106.98	33.23	60.63	57.85	60.94	.	.	.	.	.	.	.	.	.	.	.	.	.	.	.
AAEL000935	hypothetical protein	.	.	.	1.3	0.73	1.65	0.83	0.61	1.37	0.91	1.55	0.61	2.21	0.87	1.27	1.31	0.56	0.78	0.45	0.71	0.12	0.52	1.63	.	.	.	.	.	.	.	.	.	.	.	.	.	.	.
AAEL000936	hypothetical protein	.	.	.	1.37	1.97	1.54	2.59	4.29	5.11	3.08	5.77	2.67	2.89	2.26	3.34	1.58	5.01	3.47	4.37	4.4	11	2.11	24.99	.	.	.	.	.	.	.	.	.	.	.	.	.	.	.
AAEL000937	conserved hypothetical protein	.	.	.	0.08	0.22	0	0	0.05	0	0	0	0	0	0.04	0.09	1.4	1.99	1.23	1.75	1.2	2.6	0.55	3.54	.	.	.	.	.	.	.	.	.	.	.	.	.	.	.
AAEL000938	conserved hypothetical protein	GO:0008168,GO:0032259	.	.	1.86	1.63	1.84	0.54	4.38	2.97	3.4	2.73	3.55	2.89	2.67	2.61	1.72	2.4	1.58	2.78	2.59	1.95	1.44	2.96	.	.	.	.	.	.	.	.	.	.	.	.	.	.	.
AAEL000939	conserved hypothetical protein	.	.	.	1.29	0.97	1.24	0.62	2.38	3.03	2.4	1.83	4.83	4.47	2.99	2.57	1	0.71	1.21	0.67	0.99	0.87	0.83	0.88	.	.	.	.	.	.	.	.	.	.	.	.	.	.	.
AAEL000940	conserved hypothetical protein	.	.	.	95.39	119.53	52.75	107.19	30.61	45.95	21.05	34.04	83.9	185.1	88.96	243.8	6.78	10.58	6.19	13.98	7.13	20.11	13.61	12.21	.	.	.	.	.	.	.	.	.	.	.	.	.	.	.
AAEL000941	mitochondrial inner membrane protein translocase, 8kD-subunit, putative	GO:0046872,GO:0005743,GO:0015031	.	.	43.43	231.33	52.96	317.33	89.84	314.47	71.66	421.17	47.06	219.35	48.18	340.64	93.28	713.39	144.48	845.69	74.82	317.37	77.18	604.53	.	.	.	.	.	.	.	.	.	.	.	.	.	.	.
AAEL000942	conserved hypothetical protein	GO:0016021	.	.	39.1	77.52	37.98	103.21	19.51	48.07	18.52	63.86	14.86	47.49	15.46	58.15	21.31	98.07	40.32	111.8	9.58	39.65	19.12	34.58	.	.	.	.	.	.	.	.	.	.	.	.	.	.	.
AAEL000943	conserved hypothetical protein	.	.	.	2.34	2.18	1.81	2.66	1.56	2.61	1.26	2.13	0.64	0.74	0.66	0.9	1.44	2.43	2.93	3.3	0.84	1.2	1.13	2.1	.	.	.	.	.	.	.	.	.	.	.	.	.	.	.
AAEL000944	conserved hypothetical protein	.	.	.	58.33	36.96	39.01	23.33	21.42	15.57	20.09	14.12	32.58	25.71	36.68	27.08	36.7	30.33	38.06	25.29	9.26	8.57	18.66	5.68	.	.	.	.	.	.	.	.	.	.	.	.	.	.	.
AAEL000945	conserved hypothetical protein	.	.	.	0	0	0	0	0	0	0	0.23	0	0	0.19	0	0	0	0	0	0	0	0	0	.	.	.	.	.	.	.	.	.	.	.	.	.	.	.
AAEL000946	conserved hypothetical protein	.	.	.	0.24	0.07	0.86	0.11	0.08	0.19	0.12	0.17	0.12	0.03	0.13	0	2	0.94	1.19	0.28	0.37	0.36	0.54	0	.	.	.	.	.	.	.	.	.	.	.	.	.	.	.
AAEL000947	microsomal signal peptidase 23 kd subunit (spc22/23)	GO:0008233,GO:0006465,GO:0016021,GO:0005787	ko03060|Protein export	.	94.07	139.35	88.35	161.99	60.77	86.92	52.28	95.97	84.58	200.1	75.45	202.76	127.58	296.69	136.14	252.1	69.05	142.65	81.31	111.71	.	.	.	.	.	.	.	.	.	.	.	.	.	.	.
AAEL000948	conserved hypothetical protein	GO:0016021	.	.	260.17	89.07	324.27	118.16	18.9	5.12	26.36	11.05	6.3	3.3	14.85	9.88	27.07	11.62	24.32	10.29	15.48	9.44	32.8	8.5	.	.	.	.	.	.	1.32553	0.0316298	0.508504	.	.	.	.	.	.
AAEL000949	conserved hypothetical protein	GO:0016021	.	.	6.16	4.28	6.09	3.1	7.1	6.61	8.46	5.52	14.08	9.52	10.85	6.08	4.48	4.31	5.44	3.88	6.45	4.09	5.38	2.97	.	.	.	.	.	.	.	.	.	.	.	.	.	.	.
AAEL000950	conserved hypothetical protein	.	.	.	47.26	33.7	41.18	30.92	75.34	54.42	70.06	46.84	28.27	23.06	30.86	25.31	22.67	27.1	22.25	26.49	85.02	57.44	28.67	93.31	.	.	.	.	.	.	.	.	.	.	.	.	.	.	.
AAEL000951	elongation factor 1-beta2	GO:0005085,GO:0003746,GO:0005853,GO:0005811,GO:0003747,GO:0005829,GO:0006414	.	.	468.99	823.8	493.66	1025.32	1180.95	1845.99	942.56	1454.16	414.71	873.21	506.03	1114.82	869.66	1669.37	888.77	1597.16	1018.89	1263.92	585.11	1280.15	.	.	.	.	.	.	.	.	.	.	.	.	.	.	.
AAEL000952	conserved hypothetical protein	.	.	.	1.58	0.99	1.16	1.98	9.8	8.1	7.87	5.45	7.39	4.73	6.3	4.41	2.56	6.08	4.74	5.25	10.47	5.55	2.46	17.59	.	.	.	.	.	.	.	.	.	.	.	.	.	.	.
AAEL000953	conserved hypothetical protein	.	.	.	13.26	12.84	12.73	14.58	9.36	7.03	6.5	6.09	5.7	7	5.79	8.51	7.87	8.38	4.82	6.18	4.94	9.3	7.81	5.21	.	.	.	.	.	.	.	.	.	.	.	.	.	.	.
AAEL000954	conserved hypothetical protein	.	.	.	0.2	0.14	0.11	0	0.09	0.07	0.1	0.08	0.02	0.06	0.07	0.06	0.31	0	0.15	0.11	0.53	0.34	0.04	0.88	.	.	.	.	.	.	.	.	.	.	.	.	.	.	.
AAEL000955	autophagy related gene	GO:0015031,GO:0005737,GO:0006914	ko04140|Regulation of autophagy	APG3	36.42	27.15	28.6	23.67	18.45	15.37	19.83	22.43	19.75	16.94	19.65	18.62	22.74	29.07	21.54	26.67	36.77	32.74	21.64	62.12	.	.	.	.	.	.	.	.	.	.	.	.	.	.	.
AAEL000956	conserved hypothetical protein	GO:0007154,GO:0035091	.	.	99.85	28.02	33.74	40.53	11.79	10.61	9.02	6.48	22.3	14.9	15.17	9.42	5.65	3.83	2.95	3.53	16.13	17.47	7.38	22.31	.	.	.	.	.	.	.	.	.	.	.	.	.	.	.
AAEL000957	hypothetical protein	GO:0016021	.	.	8.97	2.97	12.19	3.13	0.48	0	0.66	1.07	0.27	0	0.1	0	1.22	0.3	1.09	0.48	0.77	0.56	0.85	0.27	.	.	.	.	.	.	.	.	.	.	.	.	.	.	.
AAEL000958	conserved hypothetical protein	.	.	.	21.95	165.1	22.29	184.77	18.91	86.3	19.41	138.44	8.06	62.54	13.8	135.7	47.39	244.5	41.57	309.18	15.93	120.5	38.5	156.47	.	.	.	.	.	.	.	.	.	.	.	.	.	.	.
AAEL000959	arginine or creatine kinase	GO:0016301,GO:0005524,GO:0016310	.	.	0	0	0	0	0	0	0	0	0	0	0.02	0	0.06	0	0.03	0	0.04	0	0	0	.	.	.	.	.	.	.	.	.	.	.	.	.	.	.
AAEL000960	conserved hypothetical protein	.	.	.	0	0	0.07	0	0.13	0.21	0.04	0.11	0.07	0.08	0.13	0.08	5.8	7.98	5.34	7.1	3.6	7.46	3.94	12.13	.	.	.	.	.	.	.	.	.	.	.	.	.	.	.
AAEL000961	conserved hypothetical protein	.	.	.	0.08	0.05	0.1	0.03	32.85	38.74	34.95	21.56	86.64	64.63	60.47	33.51	0.05	0.01	0.05	0.06	0.08	0.01	0.04	0.1	.	.	.	.	.	.	.	.	.	.	.	.	.	.	.
AAEL000962	conserved hypothetical protein	GO:0032402,GO:0005622,GO:0051877,GO:0001947,GO:0033339,GO:0070121,GO:0046907,GO:0042384	.	.	0.08	0.07	0.03	0	0.22	0.16	0.12	0	0.07	0.06	0.09	0.03	0.28	0.33	0.25	0	1.69	1.47	0.53	0.73	.	.	.	.	.	.	.	.	.	.	.	.	.	.	.
AAEL000963	conserved hypothetical protein	.	.	.	34.14	207.52	39.35	251.7	58.53	232.11	51.79	349.7	24.45	144.07	34.97	266.09	60.16	421.76	71.32	478.93	60.48	255.85	45.28	321.44	.	.	.	.	.	.	.	.	.	.	.	.	.	.	.
AAEL000964	regulatory factor X-associated ankyrin-containing protein, putative	GO:0003677	.	.	5.89	5.55	5.65	4.04	3.86	4.69	3.63	6.58	1.31	1.62	2.34	4.72	2.64	3.6	2.85	5.44	3.39	6.04	3.26	9.01	.	.	.	.	.	.	.	.	.	.	.	.	.	.	.
AAEL000965	conserved hypothetical protein	.	.	.	25.88	25.81	41.93	33.43	10.81	12.41	11.84	12.39	10.18	10.48	11.44	12.99	14.1	15.88	13.68	16.13	21.96	19.39	13.67	20.66	.	.	.	.	.	.	.	.	.	.	.	.	.	.	.
AAEL000966	hypothetical protein	.	.	.	0	0	0	0	0	0	0	0	0	0	0	0	0	0	0	0	0	0	0	0	.	.	.	.	.	.	.	.	.	.	.	.	.	.	.
AAEL000967	tmc7 protein	GO:0016021	.	.	30.98	6.32	13.27	9.16	4.46	3.04	4.58	3	3.93	1.97	3.4	1.93	2.25	1.73	2.27	1.33	3.18	8.71	2.19	1.7	.	.	.	.	.	.	.	.	.	.	.	.	.	.	.
AAEL000968	hypothetical protein	.	.	.	0	0	0	0	0.18	0.28	0.24	0	0.98	0.33	0.35	0.64	0.07	0	0	0	0	0	0.08	0	.	.	.	.	.	.	.	.	.	.	.	.	.	.	.
AAEL000969	hypothetical protein	.	.	.	0	0	0	0	0	0	0	0	0	0	0	0	0	0	0	0	0	0	0	0	.	.	.	.	.	.	.	.	.	.	.	.	.	.	.
AAEL000970	predicted protein	GO:0007549,GO:0005700,GO:0008270,GO:0035186,GO:0031937,GO:0000791,GO:0031497,GO:0051259,GO:0043565,GO:0003700,GO:0048477,GO:0045944,GO:0003682,GO:0000280,GO:0008134,GO:0005634,GO:0007476,GO:0005721	.	.	6.02	3.88	5.66	2.79	11.3	11.38	11.93	6.23	21.43	9.94	15.92	6.59	5.41	5.9	4.39	3.35	4.83	5	3.84	1.68	.	.	.	.	.	.	.	.	.	.	.	.	.	.	.
AAEL000971	smile protein	.	.	.	0.24	0.06	0.25	0	1.37	2.46	1.17	1.69	2.89	1.44	2.81	1.3	0.68	0.74	0.73	0.33	0.53	0.63	0.59	0.26	.	.	.	.	.	.	.	.	.	.	.	.	.	.	.
AAEL000972	conserved hypothetical protein	.	.	.	0	0	0	0	0	0	0	0	0	0	0.04	0	0	0	0.07	0	0.16	0	0	0	.	.	.	.	.	.	.	.	.	.	.	.	.	.	.
AAEL000973	conserved hypothetical protein	GO:0005576,GO:0005179	.	.	2.01	0.8	0.45	1.21	9.23	7.74	15.77	12.6	11.96	10.46	27.15	27.35	5.61	2.76	4.12	5.11	6.4	15.94	8.12	23.27	.	.	.	.	.	.	1.25342	0.0266268	0.451948	.	.	.	.	.	.
AAEL000974	zinc finger protein	GO:0003676,GO:0005622,GO:0008270	.	.	0	0	0.17	0	0.64	0.61	0.53	0.28	2.19	0.45	1.22	0.25	0	0	0	0	0.19	0.27	0.07	0	.	.	.	.	.	.	.	.	.	.	.	.	.	.	.
AAEL000975	hypothetical protein	.	.	.	0	0	0.32	0	0.09	0.22	0.22	0.24	0.15	0.68	0.08	0.33	0.42	0.21	0.23	0	0.13	0	0.13	0.73	.	.	.	.	.	.	.	.	.	.	.	.	.	.	.
AAEL000976	nucleoprotein, putative	.	.	.	0	0	0.02	0	0	0	0	0	0.02	0.03	0.02	0	0.02	0	0	0	0.01	0	0	0	.	.	.	.	.	.	.	.	.	.	.	.	.	.	.
AAEL000977	hypothetical protein	.	.	.	36.28	10.51	27.7	10.38	11.76	4.93	13.01	3.08	19.17	7.56	14.5	5.45	9.82	4.44	7.97	2.43	14.37	9.65	11.25	5.18	.	.	.	.	.	.	.	.	.	.	.	.	.	.	.
AAEL000978	conserved hypothetical protein	GO:0022008,GO:0005634	.	.	5.62	3.71	7.58	5.02	24.72	16.35	18.48	11.88	14.34	9.29	12.55	9.28	7.63	10.58	8.52	8.82	56.5	26.21	7.69	34.31	.	.	.	.	.	.	.	.	.	.	.	.	.	.	.
AAEL000979	hypothetical protein	GO:0003824	.	.	0.1	0	0.05	0	0.09	0.07	0.07	0.08	0.07	0	0.02	0	0.1	0	0.04	0	0.04	0	0.13	0	.	.	.	.	.	.	.	.	.	.	.	.	.	.	.
AAEL000980	hypothetical protein	.	.	.	0.78	0.4	0.7	0.74	2.04	2.24	1.44	1.24	4.58	3.72	3.5	2.32	0.23	0.4	0.39	0.72	0.77	0.94	0.49	0.99	.	.	.	.	.	.	.	.	.	.	.	.	.	.	.
AAEL000981	hypothetical protein	.	.	.	9.73	6.45	9.2	6.4	10.86	9.55	10.27	8.44	14.25	9.43	11.33	7.22	8.01	7.17	7.85	5.74	12.29	7.86	7.87	6.17	.	.	.	.	.	.	.	.	.	.	.	.	.	.	.
AAEL000982	Mediator of RNA polymerase II transcription subunit 7 (Mediator complex subunit 7)	GO:0006357,GO:0001104,GO:0016592	.	.	8.9	8.83	10.03	8.09	6.87	10.12	5.8	9.31	8.94	12.34	8.78	9.5	7	16.81	10.6	12.83	3.59	12	8.15	7.89	.	.	.	.	.	.	.	.	.	.	.	.	.	.	.
AAEL000983	clathrin coat assembly protein ap19	GO:0007411,GO:0008565,GO:0016183,GO:0008021,GO:0042051,GO:0035976,GO:0007269,GO:0030117,GO:0006886	ko04142|Lysosome	.	32.58	29.91	24.84	35.82	11.25	16.55	10.91	19.75	13.56	24.4	10.36	21.6	17.66	30.84	20.1	26.79	9.85	17.04	10.89	12.58	.	.	.	.	.	.	.	.	.	.	.	.	.	.	.
AAEL000984	conserved hypothetical protein	GO:0032314,GO:0008360,GO:0007155,GO:0030215,GO:0007443,GO:0051225,GO:0007415,GO:0007110,GO:0000915,GO:0007111,GO:0005096,GO:0032154,GO:0007422,GO:0045792,GO:0045184,GO:0045666,GO:0030676,GO:0008078,GO:0043547,GO:0005634,GO:0050770,GO:0005938	.	.	0.99	0.53	1.06	0.7	6.59	6.76	7.09	5.44	11.3	8.03	9.48	6.01	3.38	4.58	3.82	3.52	3.81	3.55	4.01	6.71	.	.	.	.	.	.	.	.	.	.	.	.	.	.	.
AAEL000985	conserved hypothetical protein	GO:0050699,GO:0008593,GO:0035220,GO:0005770,GO:0000151	.	.	76.25	57.87	72.03	59.34	13.67	13.77	14.57	17.89	17.24	17.03	21.68	23.1	22.15	14.23	16.78	21.56	10.33	18.49	15.16	37.62	.	.	.	.	.	.	.	.	.	.	.	.	.	.	.
AAEL000986	NADH-ubiquinone oxidoreductase ashi subunit	GO:0006120,GO:0008137,GO:0005747	.	.	84.38	196.33	100.26	199.21	113.41	203.07	91.75	205.05	49.55	129.18	63.76	183.74	183.9	344.22	186.49	408.17	100.27	182.06	100.25	220.62	.	.	.	.	.	.	.	.	.	.	.	.	.	.	.
AAEL000987	60S ribosomal protein L8	GO:0003735,GO:0015934,GO:0006412,GO:0019843	ko03010|Ribosome	.	2163.94	2889.23	2152.68	2911.72	4850.45	4837.74	3731.56	3962.79	1832.57	2337.56	1913.75	3028.63	3004.84	4723.15	2864.78	4297.89	4359.59	4530.36	2511.09	5758.02	.	.	.	.	.	.	.	.	.	.	.	.	.	.	.
AAEL000988	conserved hypothetical protein	GO:0006464,GO:0004835	.	.	4.72	3.57	5.88	4.6	12.91	8.84	10.06	7.73	5.66	5.28	6.4	5.57	4.77	17.04	8.76	12.3	17.1	10.18	4.88	15.2	.	.	.	.	.	.	.	.	.	.	.	.	.	.	.
AAEL000989	hypothetical protein	.	.	.	0	0	0	0	0	0	0	0	0	0	0	0	0	0	0	0	0.26	0	0	0	.	.	.	.	.	.	.	.	.	.	.	.	.	.	.
AAEL000990	conserved hypothetical protein	GO:0008270	.	.	1.53	0.81	1.81	0.24	2.76	0.99	2.82	1.04	4.88	2.21	4.2	1.53	0.93	0.33	1.61	0.26	3.11	0.76	1.94	0.8	.	.	.	.	.	.	.	.	.	.	.	.	.	.	.
AAEL000991	conserved hypothetical protein	.	.	.	0.08	0	0	0	0	0	0	0	0	0	0	0	0.04	0	0	0	0	0	0	0	.	.	.	.	.	.	.	.	.	.	.	.	.	.	.
AAEL000992	hypothetical protein	.	.	.	47.27	37.46	34.25	14.4	0.13	0	0.26	1.19	0.2	0.12	0.09	0.12	23.71	4.88	10.1	5.69	10.47	3.55	7.07	6.14	.	.	.	2.2649	0.0177318	0.520215	.	.	.	.	.	.	.	.	.
AAEL000993	dally	GO:0008407,GO:0030513,GO:0048190,GO:0008315,GO:0008586,GO:0045570,GO:0048132,GO:0007409,GO:0048813,GO:0043395,GO:0031225,GO:0008101,GO:0009986,GO:0005578,GO:0051726,GO:0048749,GO:0007480,GO:0008052,GO:0030718,GO:0005886,GO:0040014	ko04310|Wnt signaling pathway;ko04391|Hippo signaling pathway - fly	.	10.61	7.75	11.05	4.13	5.9	5.37	8.16	7.03	5.62	6.22	8.72	7.12	9.57	6.1	9.98	7.53	5.75	3.96	6.32	3.21	.	.	.	.	.	.	.	.	.	.	.	.	.	.	.
AAEL000994	conserved hypothetical protein	.	.	.	46.7	22.14	30.21	21.89	14.19	10.74	13.38	9.08	21.07	12.86	17.68	8.42	8.99	5.8	6.91	4.1	11.04	11.19	7.58	6.77	.	.	.	.	.	.	.	.	.	.	.	.	.	.	.
AAEL000995	hypothetical protein	.	.	.	0.08	0.21	0.08	0.32	2.07	2.06	1.35	1.64	1.9	2.38	1.58	2.25	0.11	0.43	0.06	0.34	0.27	0	0.07	0	.	.	.	.	.	.	.	.	.	.	.	.	.	.	.
AAEL000996	conserved hypothetical protein	.	.	.	4.68	4.07	6.36	6.39	17.14	13.66	13.79	11.63	14.55	12.14	12.96	11.55	6.61	15.39	10.01	11.03	14.39	12.01	7.83	17.23	.	.	.	.	.	.	.	.	.	.	.	.	.	.	.
AAEL000997	nucleoprotein, putative	.	.	.	0	0	0.02	0	0	0	0	0	0.02	0.03	0	0	0.02	0	0	0	0.01	0	0	0	.	.	.	.	.	.	.	.	.	.	.	.	.	.	.
AAEL000998	galactose-specific C-type lectin, putative	.	.	.	0.45	0.6	1.4	1.2	0.59	0.65	0.88	0.6	0.9	0.5	0.63	0.58	0.67	1.42	1.01	2.9	1.17	0.88	0.7	2.17	.	.	.	.	.	.	.	.	.	.	.	.	.	.	.
AAEL000999	DNA replication licensing factor MCM7	GO:0032508,GO:0005875,GO:0042555,GO:0043138,GO:0003677,GO:0005524,GO:0006270,GO:0005656,GO:0006267,GO:0007095,GO:0003682	ko03030|DNA replication;ko04110|Cell cycle;ko04111|Cell cycle - yeast;ko04113|Meiosis - yeast	.	7.23	4.02	6.06	3.18	21.8	22.84	20.64	16.56	58.96	43.71	40.53	25.58	12.19	17.43	18.89	18.35	4.34	4.58	8.12	1.6	.	.	.	.	.	.	.	.	.	.	.	.	.	.	.
AAEL001000	1-acyl-sn-glycerol-3-phosphate acyltransferase	GO:0008654,GO:0003841,GO:0000502,GO:0016020	ko00561|Glycerolipid metabolism;ko00564|Glycerophospholipid metabolism;ko04975|Fat digestion and absorption	.	35.29	33.83	48.83	17.91	4.93	2.4	3.23	1.49	3.77	1.9	2.94	1.64	7.33	3.91	7.89	4.32	3.79	2.59	4.96	1.74	.	.	.	.	.	.	.	.	.	.	.	.	.	.	.
AAEL001001	hypothetical protein	.	.	.	1.04	1.02	1.49	2.68	2.37	4.11	2.16	2.07	5.73	5.45	3.92	3.78	1.28	3.57	2.44	3.29	1.62	3.21	2.18	1.73	.	.	.	.	.	.	.	.	.	.	.	.	.	.	.
AAEL001002	sodium/solute symporter	GO:0008507,GO:0016021,GO:0055085	.	.	72.52	75.61	57.55	23.16	0.22	0.42	0.25	2.02	0.07	0.12	0.13	0.63	38.85	11.81	17.84	12.45	12.46	3.86	9.94	4.87	.	.	.	1.24147	0.041787	0.848381	.	.	.	.	.	.	.	.	.
AAEL001003	nucleoprotein, putative	.	.	.	0	0	0.02	0	0	0	0	0	0.02	0	0	0	0.02	0	0	0	0.01	0	0	0	.	.	.	.	.	.	.	.	.	.	.	.	.	.	.
AAEL001004	conserved hypothetical protein	GO:0016070,GO:0044763,GO:0000003,GO:0032501,GO:0010629,GO:0050794,GO:0005737,GO:0032502	.	.	24.27	13.18	24.21	10.11	28.71	18.36	29.78	16.24	52.28	27.05	36.38	16.23	17.1	11.3	15	10	18.86	11.74	12.17	10.77	.	.	.	.	.	.	.	.	.	.	.	.	.	.	.
AAEL001005	calreticulin	GO:0031987,GO:0001964,GO:0000980,GO:0030431,GO:0006457,GO:0005788,GO:0001105,GO:0005615,GO:0005509,GO:0042048,GO:0007591,GO:0046982,GO:0035073,GO:0045169,GO:0007422,GO:0051082,GO:0001102,GO:0003700,GO:0045944,GO:0022008,GO:0005811,GO:0005634,GO:0007476,GO:0048854,GO:0035074	ko04141|Protein processing in endoplasmic reticulum;ko04145|Phagosome;ko04612|Antigen processing and presentation;ko05142|Chagas disease (American trypanosomiasis);ko05166|HTLV-I infection	.	301	281.25	283.72	259.4	169.68	255.6	207.43	337.76	305.56	578	480.03	824.57	368.15	802.78	455.96	582.1	135.43	252.37	269.04	121.17	.	.	.	.	.	.	.	.	.	.	.	.	.	.	.
AAEL001006	conserved hypothetical protein	GO:0044763	.	.	9.02	8.59	9.77	4.11	9.85	4.7	11.16	4.47	19.49	9.34	14.77	6.76	6.53	2.79	4.41	2.52	7.37	4.18	3.97	3.9	.	.	.	.	.	.	.	.	.	.	.	.	.	.	.
AAEL001007	conserved hypothetical protein	GO:0003723,GO:0031965,GO:0006378,GO:0000166,GO:0005654,GO:0005737,GO:0016973	ko03008|Ribosome biogenesis in eukaryotes;ko03013|RNA transport;ko03015|mRNA surveillance pathway;ko05164|Influenza A;ko05168|Herpes simplex infection	.	19.48	12.47	16.8	12.1	21.34	13.96	19.18	10.59	22.6	13.35	17.2	10.74	10.55	10.55	11.68	10.02	18.53	14.2	13.69	21.63	.	.	.	.	.	.	.	.	.	.	.	.	.	.	.
AAEL001008	conserved hypothetical protein	.	.	.	18.93	11.91	11.46	11.54	5.22	3.77	4.46	3.79	6.18	5.29	5.67	5.36	3.32	2.81	2.22	1.43	6.12	6.64	7.81	9.29	.	.	.	.	.	.	.	.	.	.	.	.	.	.	.
AAEL001009	dab2-interacting protein	GO:0051179,GO:0030154,GO:0005515,GO:0016043,GO:0048749,GO:0044464	.	.	22.12	15.37	23.78	12.54	9.26	7.94	10.7	5.58	16.93	9.27	14.42	6.32	2.33	1.44	2.38	1.22	4.62	3.73	1.19	1.67	.	.	.	.	.	.	.	.	.	.	.	.	.	.	.
AAEL001010	defective proboscis extension response, putative	GO:0007606	.	.	0	0	0	0	0	0	0	0	0	0	0	0	0	0	0	0	0	0	0	0	.	.	.	.	.	.	.	.	.	.	.	.	.	.	.
AAEL001011	conserved hypothetical protein	.	.	.	2.6	2.22	5.5	3.5	2.8	3.27	2.27	2.2	3.85	3.3	2.83	3.51	1.57	5.72	3.5	4.03	1.01	1.68	1.62	2.11	.	.	.	.	.	.	.	.	.	.	.	.	.	.	.
AAEL001012	hypothetical protein	.	.	.	0	0	0	0	0	0	0	0	0	0	0	0	0	0	0	0	0	0	0	0	.	.	.	.	.	.	.	.	.	.	.	.	.	.	.
AAEL001013	conserved hypothetical protein	.	.	.	79.8	70.41	75.5	64.59	16	14.76	23.54	32.31	16.98	18.42	20.61	26.8	12.36	7.5	10.5	9.26	17.84	18.72	23.9	31.56	.	.	.	.	.	.	.	.	.	.	.	.	.	.	.
AAEL001014	vacuolar protein sorting-associated	GO:0000149,GO:0008021,GO:0006605,GO:0016082,GO:0006897,GO:0034058,GO:0006904,GO:0007040	ko04144|Endocytosis	.	15.88	13.29	14.8	13.96	8.54	7.62	8.4	8.97	8.73	9.34	8.74	7.76	5.23	8.24	7.03	8.35	4.48	5.7	6.43	6.18	.	.	.	.	.	.	.	.	.	.	.	.	.	.	.
AAEL001015	conserved hypothetical protein	.	.	.	0	0	0.03	0.13	1.39	1.18	1.62	1.14	0.2	0.25	0.3	0.57	0.27	0.22	0.37	0.14	0.56	0.11	0.33	0.39	.	.	.	.	.	.	.	.	.	.	.	.	.	.	.
AAEL001016	zinc finger protein	GO:0005488	.	.	3.29	2.06	5.18	3.24	19.57	17.88	13.75	8.69	19.08	17.17	12.98	10.84	4.27	7.9	4.77	4.68	11.63	7.17	5.73	9.35	.	.	.	.	.	.	.	.	.	.	.	.	.	.	.
AAEL001017	tyrosine-protein kinase	GO:0045926,GO:0045197,GO:0007293,GO:0018108,GO:0034334,GO:0043068,GO:0008285,GO:0010669,GO:0004713,GO:0005524,GO:0007165	ko05120|Epithelial cell signaling in Helicobacter pylori infection	.	5.48	3.77	6.42	3.45	7.07	6.92	8.44	7.28	12.53	7.96	12.62	6.92	4.29	2.98	3.96	2.64	3.87	3.5	3.5	3.52	.	.	.	.	.	.	.	.	.	.	.	.	.	.	.
AAEL001018	conserved hypothetical protein	.	.	.	0	0	0	0	0.04	0.1	0	0.11	0.2	0	0	0	0.05	0.1	0.26	0	0.06	0.12	0.24	0.17	.	.	.	.	.	.	.	.	.	.	.	.	.	.	.
AAEL001019	translation elongation factor	GO:0005850,GO:0003746,GO:0006414,GO:0006184,GO:0003924,GO:0005525	ko03008|Ribosome biogenesis in eukaryotes	.	1.64	0.84	1.59	1.01	4.71	3.12	4.93	2.79	4.92	2.91	4.69	2.99	1.21	1.74	2.25	1.94	4.09	1.76	1.88	3.9	.	.	.	.	.	.	.	.	.	.	.	.	.	.	.
AAEL001020	anterior fat body protein	.	.	.	56.51	39.99	20.16	51.97	48.15	72.24	34.65	49.56	30.24	69.43	48.76	114.6	112.62	54.41	43.93	95.8	101.95	136.13	58.94	73.93	.	.	.	.	.	.	.	.	.	.	.	.	.	.	.
AAEL001021	conserved hypothetical protein	.	.	.	0.05	0	0	0	0.03	0	0	0	0.02	0	0	0	0	0	0.04	0	0	0	0	0	.	.	.	.	.	.	.	.	.	.	.	.	.	.	.
AAEL001022	anterior fat body protein	.	.	.	18.27	23.84	4.57	8.88	39.55	53.66	28.03	43.84	16.54	29.98	38.47	70.57	30.92	28.33	19.74	28.05	19.32	11.01	15.23	1.34	-1.87189	0.013985	0.451592	.	.	.	.	.	.	.	.	.	.	.	.
AAEL001023	p15-2b protein, putative	GO:0005622,GO:0006810	ko03008|Ribosome biogenesis in eukaryotes;ko03013|RNA transport;ko03015|mRNA surveillance pathway;ko05164|Influenza A	.	0	0	0	0	0	0	0	0	0	0	0	0	0	0	0.12	0	0	0	0	0	.	.	.	.	.	.	.	.	.	.	.	.	.	.	.
AAEL001024	mitochondrial carrier protein	GO:0016020,GO:0005740,GO:0022857	.	.	5.37	5.89	5.59	4.81	9.87	9.47	8.15	6.45	8.94	8.27	9.37	8.92	6.46	9.53	10.8	11.16	5.96	6.81	6.54	19.25	.	.	.	.	.	.	.	.	.	.	.	.	.	.	.
AAEL001025	conserved hypothetical protein	.	.	.	0.17	0	0	0	0	0	0	0	0	0	0	0.19	0.12	0	0	0	0	0	0	0	.	.	.	.	.	.	.	.	.	.	.	.	.	.	.
AAEL001026	conserved hypothetical protein	GO:0005576,GO:0040003,GO:0005214	.	.	0	0	0.11	0	0	0	0	0	0.1	0	0	0	0.59	2.47	2.25	0.92	0.56	0.36	0.27	0	.	.	.	.	.	.	.	.	.	.	.	.	.	.	.
AAEL001027	hypothetical protein	.	.	.	0.04	0.23	0.32	0.18	0.08	0.13	0.19	0.07	0.15	0	0.04	0.05	0.12	0	0.33	0.09	0.04	0	0.07	0.11	.	.	.	.	.	.	.	.	.	.	.	.	.	.	.
AAEL001028	hypothetical protein	.	.	.	0	0	0	0	0	0	0	0	0	0	0	0.09	0	0	0	0	0	0	0	0	.	.	.	.	.	.	.	.	.	.	.	.	.	.	.
AAEL001029	conserved hypothetical protein	GO:0044763	ko03013|RNA transport	.	5	2.84	5.72	3.66	13.26	12.95	14.59	8.02	23.04	15.78	17.33	12.11	5.6	12.48	8.52	10.92	7.67	7.87	5.35	7.38	.	.	.	.	.	.	.	.	.	.	.	.	.	.	.
AAEL001030	S-formylglutathione hydrolase, putative	GO:0018738,GO:0004091,GO:0046294	ko00680|Methane metabolism;ko01200|Carbon metabolism	.	26.85	40.14	27.54	34.46	10.64	22.67	12.87	22.23	14.22	24.03	17.48	36.79	32.24	62.78	36.47	70.13	13.75	19.75	20.81	11.76	.	.	.	.	.	.	.	.	.	.	.	.	.	.	.
AAEL001031	conserved hypothetical protein	GO:0006508,GO:0004252	.	.	0.12	0	0.19	0	2.08	1.39	1.7	2.59	0.29	0.13	0.4	1.44	4.75	7.3	4.77	7.59	7.26	9.83	0.76	20.95	.	.	.	.	.	.	1.53211	0.0276105	0.462409	.	.	.	.	.	.
AAEL001032	conserved hypothetical protein	.	ko03013|RNA transport	.	10.24	6.89	11.89	6.85	16.94	14.01	19.19	12.31	21.64	15.58	18.76	10.29	9.54	9.13	9.66	8.28	38.01	17.46	8.63	35.14	.	.	.	.	.	.	.	.	.	.	.	.	.	.	.
AAEL001033	methyl-cpg binding protein, mbd	GO:0005700,GO:0003714,GO:0016581,GO:0008327,GO:0007275,GO:0042803,GO:0045892,GO:0042826	.	.	5	6.22	5.93	9.35	7.72	13.27	8.28	12.5	9.35	17.6	9.08	12.76	6.56	16.86	9.56	18.18	4.81	12.65	9.08	15.99	.	.	.	.	.	.	.	.	.	.	.	.	.	.	.
AAEL001034	adenylate cyclase type vi	GO:0035556,GO:0016021,GO:0004016,GO:0000166,GO:0006171,GO:0007188	.	.	0.11	0	0.07	0.09	0.44	0.26	0.13	0.04	0.31	0.48	0.35	0.17	0.08	0.12	0.07	0.05	0.06	0.08	0.02	0	.	.	.	-1.79315	0.0211241	0.58226	.	.	.	.	.	.	.	.	.
AAEL001035	anterior fat body protein	.	.	.	1.35	0	0	0	0	0.09	0.03	0	0.03	0	0	0	0	0	0	0	0	0	0	0	-6.32436	0.018716	0.545773	.	.	.	.	.	.	.	.	.	.	.	.
AAEL001036	ikappab kinase complex-associated protein	GO:0016246	.	.	2.73	1.6	2.81	1.39	5.39	4.99	4.7	3.54	4.75	3.69	4.68	3.88	2.36	4.37	3.78	3.16	2.71	2.22	2.52	2.25	.	.	.	.	.	.	.	.	.	.	.	.	.	.	.
AAEL001037	ribosomal RNA methyltransferase	GO:0001510,GO:0006364,GO:0005634,GO:0008168	.	.	5.22	4.21	6.73	6.52	37.76	28.44	28.2	17.59	19.04	14.54	18.06	13.7	8.71	24.54	16.06	22.22	51.31	24.83	8.98	43.53	.	.	.	.	.	.	.	.	.	.	.	.	.	.	.
AAEL001038	cak1	GO:0008353,GO:0006468,GO:0005524	ko03022|Basal transcription factors;ko03420|Nucleotide excision repair;ko04110|Cell cycle	.	2.9	2.86	2.83	4.51	5.92	10.6	5.86	8.22	8.91	10.88	6.26	10.41	5.41	11.75	5.59	12.57	9.73	9.71	4.81	11.39	.	.	.	.	.	.	.	.	.	.	.	.	.	.	.
AAEL001039	metaxin	GO:0006626,GO:0005741	.	.	7.03	7.77	7.32	7.51	9.55	14.04	8.18	11.2	10.09	17.71	10.17	15.34	7.28	29.4	19.16	27.48	5.42	8.11	9.25	10.44	.	.	.	.	.	.	.	.	.	.	.	.	.	.	.
AAEL001040	hypothetical protein	.	.	.	0.17	0	0	0	0.08	0	0	0	0	0	0	0	0	0.09	0.11	0	0	0	0.06	0	.	.	.	.	.	.	.	.	.	.	.	.	.	.	.
AAEL001041	guanine nucleotide-binding protein beta 3 (g protein beta3)	GO:0045176,GO:0005875,GO:0007015,GO:0055059,GO:0005834,GO:0003924,GO:0007186	ko04014|Ras signaling pathway;ko04062|Chemokine signaling pathway;ko04151|PI3K-Akt signaling pathway;ko04713|Circadian entrainment;ko04723|Retrograde endocannabinoid signaling;ko04724|Glutamatergic synapse;ko04725|Cholinergic synapse;ko04726|Serotonergic synapse;ko04727|GABAergic synapse;ko04728|Dopaminergic synapse;ko04742|Taste transduction;ko04744|Phototransduction;ko05032|Morphine addiction;k…	.	40.9	24.43	37.24	20.45	20.83	18.72	25.32	18.08	21.91	16.76	26.26	18.58	21.63	16.15	24.98	16.67	11.25	9.03	19.39	5.81	.	.	.	.	.	.	.	.	.	.	.	.	.	.	.
AAEL001042	hypothetical protein	.	.	.	1.61	0.65	0.25	1.29	0	0.12	0.12	0.13	0.08	0	0.18	0.18	0.22	0.77	1.58	1.04	0.07	0	0.68	0.59	.	.	.	.	.	.	.	.	.	.	.	.	.	.	.
AAEL001043	hypothetical protein	.	.	.	0.73	0.41	0.78	0.61	1.11	0.22	0.83	0	1.24	0.26	0.65	0	0.53	0.48	0.8	0.66	1.7	0.78	1.43	0	.	.	.	.	.	.	.	.	.	.	.	.	.	.	.
AAEL001044	tyrosyl-tRNA synthetase	GO:0005524,GO:0006437,GO:0000049,GO:0004831,GO:0005737	ko00970|Aminoacyl-tRNA biosynthesis	.	42.06	28.97	36.1	27.53	81.85	61.64	61.31	48.11	36.32	39	44.79	45.66	51.34	57.5	50.56	48.43	92.42	58.46	45.1	79.3	.	.	.	.	.	.	.	.	.	.	.	.	.	.	.
AAEL001045	hypothetical protein	.	.	.	0	0	0	0	0	0	0	0	0	0.1	0.04	0	0.83	2.33	1.86	1.77	0.08	0	0	0	.	.	.	.	.	.	.	.	.	.	.	.	.	.	.
AAEL001046	phosphatase fragment	GO:0004725,GO:0035335	.	.	10.59	6.72	17.43	7.22	6.42	3.74	5.83	4.44	5.92	4.3	5.38	3.74	9.04	11.64	9.86	5.95	4.62	3.77	4.44	2.91	.	.	.	.	.	.	.	.	.	.	.	.	.	.	.
AAEL001047	adenylate cyclase	GO:0055085,GO:0016021	.	.	147.06	126.3	43.53	33.43	120.94	89.56	89.94	65.02	33.63	30.31	53.42	50.51	30.67	18.28	25.63	23.53	43.19	25.01	25.12	25.37	-1.78501	0.00656284	0.289044	.	.	.	.	.	.	.	.	.	.	.	.
AAEL001048	short-chain dehydrogenase	GO:0016491,GO:0055114	ko00600|Sphingolipid metabolism	.	93.8	54.46	128.65	84.57	11.42	8.77	13.27	11.9	13.25	9.36	14.86	9.74	20.55	20.55	27	18.56	9.82	11.53	22	15.64	.	.	.	.	.	.	.	.	.	.	.	.	.	.	.
AAEL001049	conserved hypothetical protein	.	.	.	0.19	0	0	0	0	0	0.09	0	0	0	0.08	0	0	0	0	0	0.16	0	0	0	.	.	.	.	.	.	.	.	.	.	.	.	.	.	.
AAEL001050	conserved hypothetical protein	GO:0005737,GO:0007562,GO:0010629,GO:0005634,GO:0042826	.	.	0.03	0	0.05	0.11	0.19	0.23	0.26	0.17	0.11	0.09	0.16	0.15	3.95	4.7	4.91	2.84	3.16	3.33	2.26	1.02	.	.	.	.	.	.	.	.	.	.	.	.	.	.	.
AAEL001051	conserved hypothetical protein	.	.	.	0.13	0	0	0	0	0	0	0	0	0.02	0	0	0	0	0	0	0	0	0	0	.	.	.	.	.	.	.	.	.	.	.	.	.	.	.
AAEL001052	heat shock protein, putative	GO:0006458,GO:0005811,GO:0006950,GO:0005759,GO:0005524,GO:0051082	.	.	40.89	49.05	39.8	57.73	80.66	118.16	74.02	104.83	64.64	100.18	77.26	146.22	82.39	436.63	262.86	407.64	33.4	87.2	84.49	64.59	.	.	.	.	.	.	.	.	.	.	.	.	.	.	.
AAEL001053	hypothetical protein	.	.	.	0	0	0	0	0.08	0.55	0.23	0	0.51	0.21	0.4	0.16	0	0	0	0	0	0.25	0.03	0	.	.	.	.	.	.	.	.	.	.	.	.	.	.	.
AAEL001054	glutathione transferase	GO:0003824	.	.	86.17	64.12	252.27	117.03	0.29	0.14	0.14	0.15	0.14	0.63	0.59	0.51	29.48	26.46	92.34	46.99	3.74	2.2	32.17	6.34	1.47002	0.0444317	0.840428	.	.	.	.	.	.	.	.	.	2.96708	0.00416771	0.196483
AAEL001055	conserved hypothetical protein	GO:0003700,GO:0043565,GO:0005634,GO:0006355	.	.	0.17	0	0.18	0	0	0.13	0	0	0	0	0	0	0	0.24	0.2	0	0.23	0	0.15	0.21	.	.	.	.	.	.	.	.	.	.	.	.	.	.	.
AAEL001056	hypothetical protein	.	.	.	13.46	9.92	11.84	10.22	9.64	8.06	10	9.61	11.65	8.62	10.98	7.59	17.83	15.7	16.73	13.54	11.15	10.87	14.95	15.63	.	.	.	.	.	.	.	.	.	.	.	.	.	.	.
AAEL001057	lipase	GO:0003824	.	.	7.39	0	8.44	24.47	0.07	0.09	0	0	0.06	0.14	0.03	0	86.52	110.94	194.49	110.36	116.58	68	230.24	28.1	1.10995	0.0122527	0.424824	.	.	.	.	.	.	.	.	.	.	.	.
AAEL001058	jun activation domain binding protein	GO:0007314,GO:0001751,GO:0005515,GO:0000338,GO:0007409,GO:0050821,GO:0005737,GO:0007310,GO:0008347,GO:0032435,GO:0008180,GO:0019781,GO:0007095,GO:0045787	.	.	27.47	27.9	22.75	21.99	15.18	21.95	15.38	23.82	20.28	24.45	15.46	25.7	23.8	47.82	29.87	42.52	16.09	29.98	24.17	21.11	.	.	.	.	.	.	.	.	.	.	.	.	.	.	.
AAEL001059	glutathione transferase	.	.	.	19.43	11.89	13.95	3.8	0	0	0.09	0	0	0	0	0	3.45	2.06	3.5	1.43	2.14	0.64	1.61	1.61	.	.	.	.	.	.	.	.	.	.	.	.	.	.	.
AAEL001060	conserved hypothetical protein	.	.	.	4.09	3.38	7.31	3.42	0.57	0.87	0.57	0.54	0.25	0.72	0.53	0.54	0.89	0.7	1.15	1.12	0.67	0.57	0.35	0.44	.	.	.	.	.	.	.	.	.	.	.	.	.	.	.
AAEL001061	glutathione transferase	GO:0004364,GO:0018833	.	.	350.19	185.02	190.68	82.42	140.41	72.65	173.87	57.75	392.42	141.27	325.73	134.28	1142.84	263.86	749.2	290.26	1617.86	229.05	694.61	117.25	.	.	.	.	.	.	.	.	.	.	.	.	.	.	.
AAEL001062	hypothetical protein	.	.	.	22.34	15.52	23.51	15.59	2.81	1.88	4.39	4.6	1.03	1.21	2.16	1.9	11.87	16.9	15.18	15.82	8.81	16.42	13.47	15.65	.	.	.	.	.	.	.	.	.	.	.	.	.	.	.
AAEL001063	hypothetical protein	.	.	.	0.07	0.09	0	0.13	0.06	0.05	0.02	0.11	0.06	0.07	0.03	0.04	87.43	171.75	25.12	10.45	0.23	0.56	0.87	1.53	.	.	.	.	.	.	.	.	.	-2.40806	0.000756476	0.365913	.	.	.
AAEL001064	triacylglycerol lipase, putative	.	.	.	0.36	0.41	0.07	0	0	0	0	0	0.02	0	0	0	0.08	0	0.04	0	0.35	0	0	0	.	.	.	.	.	.	.	.	.	.	.	.	.	.	.
AAEL001065	conserved hypothetical protein	.	.	.	24.86	29.1	22.32	38.11	9.44	13.26	7.86	17.33	11.96	21.05	10.31	25.6	14.76	26.47	15.75	27.62	6.05	15.15	10.2	23.49	.	.	.	.	.	.	.	.	.	.	.	.	.	.	.
AAEL001066	mitochondrial ribosomal protein, L22, putative	GO:0005762,GO:0003735,GO:0006412	ko03010|Ribosome	.	14.68	28.68	14.01	29.49	29.56	57.63	22.11	53.91	15.46	36.95	16.74	47.61	30.34	118.12	49.82	120.34	28.58	54.3	21.65	48.01	.	.	.	.	.	.	.	.	.	.	.	.	.	.	.
AAEL001067	hypothetical protein	.	.	.	0	0	0.08	0	0.8	0.49	0.31	0.18	0.4	0.63	0.43	0.21	18.39	9.43	2.56	0.32	0.16	0.19	0.13	1.81	.	.	.	.	.	.	.	.	.	-2.92393	9.75568e-05	0.103744	.	.	.
AAEL001068	myosin light chain 2V, putative	GO:0005509	.	.	0.08	0	0	0	0.39	0.12	0.99	0.65	0.12	0.09	0.14	0.18	0.06	0	0	0	0.7	1.9	3.96	0	.	.	.	.	.	.	.	.	.	.	.	.	.	.	.
AAEL001069	histone deacetylase	GO:0004407,GO:0008270,GO:0006355,GO:0016575,GO:0006099,GO:0022904,GO:0005737	ko05034|Alcoholism;ko05203|Viral carcinogenesis	.	60.47	37.83	24.27	19.27	19.16	13.01	19.71	14.31	15.95	9.39	16.18	9.26	31.79	13.22	18.03	15.46	52.37	17.77	19.62	15.87	.	.	.	.	.	.	.	.	.	.	.	.	.	.	.
AAEL001070	conserved hypothetical protein	.	.	.	0	0	0	0	0	0	0	0	0	0	0	0	0	0	0	0	0	0	0	0.34	.	.	.	.	.	.	.	.	.	.	.	.	.	.	.
AAEL001071	glutathione transferase	GO:0016740	.	.	117.98	96.48	101.19	39.31	1.68	0.72	1.83	0.63	1.04	0.22	1.18	1.19	39.78	19.86	41.73	24.09	38.74	14.34	29.22	14.72	.	.	.	.	.	.	.	.	.	.	.	.	.	.	.
AAEL001072	lipase	GO:0005576,GO:0016787,GO:0006629	.	.	0	0	0	0	0.08	0	0	0	0	0	0	0	0	0	0	0	0	0	0	0	.	.	.	.	.	.	.	.	.	.	.	.	.	.	.
AAEL001073	malic enzyme	GO:0046872,GO:0006090,GO:0051287,GO:0016619,GO:0006108,GO:0004473,GO:0005739,GO:0055114	.	.	0.13	0	0.07	0	0	0	0.08	0	0	0	0	0	0	0.05	0.03	0.07	1.89	0.51	0	0.32	.	.	.	.	.	.	.	.	.	.	.	.	-4.01265	0.0232511	0.625957
AAEL001074	cadherin	GO:0016021,GO:0007156,GO:0005509,GO:0005886	.	.	0.03	0.03	0.09	0	1.02	1.07	1.14	1	2.32	0.9	1.69	0.73	0.12	0.21	0.09	0.03	0.21	0.28	0.12	0.06	.	.	.	.	.	.	.	.	.	.	.	.	.	.	.
AAEL001075	conserved hypothetical protein	.	.	.	0.07	0	0	0	0.59	0.65	0.69	0.36	0.32	0.25	0.33	0.16	0.2	0.1	0.17	0.16	1.02	0.99	0.69	0.71	.	.	.	.	.	.	.	.	.	.	.	.	.	.	.
AAEL001076	lipase	GO:0003824	.	.	0	0	0	0	0	0	0	0	0	0	0	0	0	0	0	0	0.05	0	0	0	.	.	.	.	.	.	.	.	.	.	.	.	.	.	.
AAEL001077	Clip-Domain Serine Protease family B. Protease homologue.	GO:0016021,GO:0006508,GO:0004252	.	CLIPB45	3.2	5.05	21.46	8.1	7.32	3.69	10.34	19.58	4.58	2.4	7.08	6.08	13.61	27.95	40.01	33.35	87.46	53.48	40.53	116.42	2.3197	0.00848671	0.349487	1.00364	0.00808606	0.308965	.	.	.	.	.	.	.	.	.
AAEL001078	glutathione transferase	GO:0016740,GO:0016829	ko00480|Glutathione metabolism;ko00980|Metabolism of xenobiotics by cytochrome P450;ko00982|Drug metabolism - cytochrome P450;ko05204|Chemical carcinogenesis	.	12.39	5.63	7.64	6.21	0.17	0.21	0.48	0.11	0.31	0.47	0.31	0.31	2.32	3.64	4.14	5.77	3.18	1.42	3.58	2.22	.	.	.	.	.	.	.	.	.	.	.	.	.	.	.
AAEL001079	fgf receptor activating protein	.	.	.	1.05	0.92	1.97	0.25	0.97	0.78	1.25	0.75	1.6	1.44	1.27	0.59	0.72	0.29	1.58	0.28	0.93	0.54	1.61	1.29	.	.	.	.	.	.	.	.	.	.	.	.	.	.	.
AAEL001080	RNA 3' terminal phosphate cyclase	GO:0005730,GO:0042254,GO:0006396,GO:0003963	ko03008|Ribosome biogenesis in eukaryotes	.	2.76	2.08	3.65	3.9	12.42	11.51	8.14	7.59	7.04	7.57	6.32	7.55	3.61	11.58	8.87	7.13	5.37	4.66	3.67	5.07	.	.	.	.	.	.	.	.	.	.	.	.	.	.	.
AAEL001081	triacylglycerol lipase, putative	.	.	.	0.07	0	0	0	0	0	0	0	0	0	0.01	0	0	0	0	0	0	0	0	0	.	.	.	.	.	.	.	.	.	.	.	.	.	.	.
AAEL001082	conserved hypothetical protein	GO:0035220,GO:0031672,GO:0022416	.	.	22.9	31.43	25.95	30.65	80.28	128.92	131.53	224.85	10.5	12.56	30.63	46.17	1208.74	1139.89	1013.86	924.44	1592.47	1256.69	837.41	1857.88	.	.	.	.	.	.	1.67168	0.00487404	0.1675	.	.	.	.	.	.
AAEL001083	conserved hypothetical protein	.	.	.	0	0	0	0	0	0	0	0	0	0	0	0	0	0	0	0	0	0	0	0	.	.	.	.	.	.	.	.	.	.	.	.	.	.	.
AAEL001084	Clip-Domain Serine Protease family B. Protease homologue.	GO:0006508,GO:0004252	.	CLIPB21	0.72	1.18	3.41	2.15	0.54	0.37	2.49	3.84	0.43	0.42	0.73	1.07	13.92	6.42	11.1	13.77	34.11	12.06	17.75	27.21	1.87951	0.0357095	0.767116	2.51855	1.54189e-05	0.00289376	.	.	.	.	.	.	.	.	.
AAEL001085	conserved hypothetical protein	.	.	.	5.51	2.75	7.79	3.1	14.75	7.56	12.74	8.28	14.67	9.67	12.72	6.94	12.74	18.57	30.39	13.06	8.62	8.45	17.35	7.8	.	.	.	.	.	.	.	.	.	.	.	.	.	.	.
AAEL001086	hypothetical protein	.	.	.	1.06	0.76	1.45	1.15	3.25	1.97	2.75	1.57	5.49	3.34	4.52	1.93	1.32	1.05	0.89	0.79	3.33	1.37	1.14	1.19	.	.	.	.	.	.	.	.	.	.	.	.	.	.	.
AAEL001087	synaptic vesicle protein	GO:0016021,GO:0055085	.	.	8.69	0.7	0.1	6.06	42.06	42	23.34	27.17	19.39	13.06	27.04	23.4	1.75	5.74	5.67	6.94	10.33	7.18	5.08	19.33	.	.	.	.	.	.	.	.	.	.	.	.	.	.	.
AAEL001088	beta-1,3-galactosyltransferase	GO:0005794,GO:0008378,GO:0006486,GO:0016021	ko00601|Glycosphingolipid biosynthesis - lacto and neolacto series	.	3.51	3.79	1.96	2.97	7.35	5.73	5.19	4.76	5.62	5.92	4.83	3.97	2.7	2.35	2.23	1.78	3.14	3.55	4.2	1.86	.	.	.	.	.	.	.	.	.	.	.	.	.	.	.
AAEL001089	conserved hypothetical protein	GO:0004540,GO:0008033	ko03013|RNA transport	.	1.84	0	2.5	1.48	4.29	1.35	4.36	1.78	4.01	1.65	3.22	1.02	2.79	4.77	9.18	2.39	1.6	1.55	2.97	2.23	.	.	.	.	.	.	.	.	.	.	.	.	.	.	.
AAEL001090	glutathione transferase	GO:0005576,GO:0006749,GO:0004364	ko00480|Glutathione metabolism;ko00980|Metabolism of xenobiotics by cytochrome P450;ko00982|Drug metabolism - cytochrome P450;ko05204|Chemical carcinogenesis	.	0	0	0.1	0	1.15	0.41	0.87	0.45	0.59	0.73	1.13	0.72	0.77	0.38	0.56	0.4	0.97	0.94	0.4	0.45	.	.	.	.	.	.	.	.	.	.	.	.	.	.	.
AAEL001091	malic enzyme	GO:0046872,GO:0006090,GO:0051287,GO:0016619,GO:0006108,GO:0004473,GO:0005739,GO:0055114	ko00620|Pyruvate metabolism;ko00710|Carbon fixation in photosynthetic organisms;ko01200|Carbon metabolism	.	85.83	29.21	23.82	28.39	17.06	18.19	24.04	17.55	4.67	4.04	11	10.88	21.62	22.98	28.5	23.6	17.48	42.95	39.37	33.93	.	.	.	.	.	.	1.30235	0.0189038	0.386887	.	.	.	.	.	.
AAEL001092	udp-glucose pyrophosphatase	GO:0046872,GO:0007143,GO:0005634,GO:0003677,GO:0016818	.	.	23.54	23.76	23.22	22.5	41.73	39.19	33.45	33.43	18.02	23.23	21.94	27.85	28.88	32.53	32.12	29.35	33.05	20.86	26.68	36.52	.	.	.	.	.	.	.	.	.	.	.	.	.	.	.
AAEL001093	PHD finger protein	GO:0008270	.	.	0.24	0	0.32	0.16	1.27	1.2	0.98	0.52	2.31	1.3	2.17	0.75	0.55	0.87	1.04	0.75	0.31	0.38	0.95	0.17	.	.	.	.	.	.	.	.	.	.	.	.	.	.	.
AAEL001094	conserved hypothetical protein	GO:0010506,GO:0030018,GO:0006497,GO:0010998	.	.	69.63	51.29	52.57	54.39	14.32	13.86	19.03	26.93	9.18	9.42	13.62	16.01	105.23	97.06	96.68	82.89	36.39	61.09	86.46	63.67	.	.	.	.	.	.	.	.	.	.	.	.	.	.	.
AAEL001095	hypothetical protein	.	.	.	0.77	0.39	1.01	0.59	1.61	0.64	1.15	1.09	0.75	0.33	0.78	0.86	0.1	0.13	0.22	0.21	7.19	4.01	1.28	11.08	.	.	.	.	.	.	.	.	.	.	.	.	.	.	.
AAEL001096	lipase	GO:0003824	.	.	6.32	0.15	12.42	44.79	0	0	0.23	0	0.19	0	0.1	0	285.82	138.23	197.49	228.21	333.23	172.09	259.02	246.3	2.02233	0.0002805	0.0326709	.	.	.	.	.	.	.	.	.	.	.	.
AAEL001097	hypoxia-inducible factor	GO:0071456,GO:0032869,GO:0004871,GO:0045944,GO:0030308,GO:0003677,GO:0046983,GO:0007165,GO:0005737,GO:0005634,GO:0006974	ko04066|HIF-1 signaling pathway;ko04150|mTOR signaling pathway;ko04919|Thyroid hormone signaling pathway;ko05200|Pathways in cancer;ko05205|Proteoglycans in cancer;ko05211|Renal cell carcinoma;ko05230|Central carbon metabolism in cancer;ko05231|Choline metabolism in cancer	.	2.57	1.24	3.17	1.35	1.77	1.72	1.93	1.08	3.14	1.9	2.75	0.79	2.74	1.18	2.39	1.64	1.51	0.59	1.61	0.49	.	.	.	.	.	.	.	.	.	.	.	.	.	.	.
AAEL001098	clip-domain serine protease, putative	GO:0006508,GO:0004252	.	.	6.5	14.5	31.65	34.08	10.02	12.9	30.09	153.27	6.11	15.54	14.98	58.82	36.6	166.41	91.95	171.74	125.71	239.75	99.75	644.64	1.87511	0.0141333	0.451592	2.44163	5.88839e-05	0.00766812	1.63933	0.013142	0.316144	.	.	.	.	.	.
AAEL001099	DEAD box polypeptide	GO:0034472,GO:0032039	.	.	6.33	3.06	6.47	2.63	11.74	10.75	11.84	6.75	23.21	12.01	19.04	7.43	4.11	3.29	4.1	2.55	8.11	4.16	4.96	6.87	.	.	.	.	.	.	.	.	.	.	.	.	.	.	.
AAEL001100	phosphoserine phosphatase	GO:0007411,GO:0016311,GO:0048149,GO:0007422,GO:0000287,GO:0004647,GO:0005737,GO:0006564	.	.	20.83	3.69	6.57	4.11	15.48	15	12.14	22.96	196.41	367.82	204.72	354.11	2.88	3.04	4.86	4.32	5.95	4.13	3.36	17.71	.	.	.	.	.	.	.	.	.	.	.	.	.	.	.
AAEL001101	ATP-dependent transporter	GO:0042626,GO:0006200,GO:0043190,GO:0005524	.	.	24.86	25.05	33.51	35.97	41.03	40.33	32.58	36.34	28.53	31.96	26	30.81	20.84	55.18	32.96	45.77	47.13	37.37	24.01	59.04	.	.	.	.	.	.	.	.	.	.	.	.	.	.	.
AAEL001102	adenosine kinase	GO:0004001,GO:0006166,GO:0016773,GO:0006167,GO:0016310	ko00230|Purine metabolism	.	26.01	26.98	26.38	30.59	130.67	139.91	107.72	111.14	54.67	70.7	71.56	154.71	92.73	147.27	117.38	182.32	217.45	170.41	43.06	183.52	.	.	.	.	.	.	.	.	.	.	.	.	.	.	.
AAEL001103	prefoldin, subunit, putative	GO:0006458,GO:0051087,GO:0051082,GO:0016272,GO:0022008	.	.	42.52	96.82	42.04	128.11	38.26	105.2	36.91	128.56	34.23	104.6	32.04	122.12	57.26	297.14	87.24	269.33	29.94	130.95	48.74	74.84	.	.	.	.	.	.	.	.	.	.	.	.	.	.	.
AAEL001104	conserved hypothetical protein	GO:0003779,GO:0005622	.	.	47.45	38.26	62.39	38.69	5.18	3.87	6.72	8.39	3.97	2.75	4.9	7.74	18.78	30.42	24.46	28.23	16.48	22.46	19.39	16.13	.	.	.	.	.	.	.	.	.	.	.	.	.	.	.
AAEL001105	von Hippel-Lindau disease tumor suppressor, putative	.	ko04066|HIF-1 signaling pathway;ko04120|Ubiquitin mediated proteolysis;ko05200|Pathways in cancer;ko05211|Renal cell carcinoma	.	7.48	22.27	10.36	25.94	10.08	19.32	9.21	27.56	13.61	31.68	12.9	29.29	7.33	16.88	8.73	20.27	5.75	24.03	14.15	16.94	.	.	.	.	.	.	.	.	.	.	.	.	.	.	.
AAEL001106	conserved hypothetical protein	GO:0048264,GO:0044464,GO:0042073	.	.	0.06	0	0.26	0	0.11	0.09	0.34	0.4	0.06	0.14	0.03	0.34	0.13	0.34	0.23	0	0.16	0.52	0.69	0.6	.	.	.	.	.	.	.	.	.	.	.	.	.	.	.
AAEL001107	hypothetical protein	.	.	.	3.26	2.19	0.85	0	1.26	0.6	0.6	0	0.4	0	0.37	0.45	1.13	0.56	0.93	1.77	2.07	0	0	0.99	.	.	.	.	.	.	.	.	.	.	.	.	.	.	.
AAEL001108	protein kinase c	GO:0006468,GO:0035556,GO:0008270,GO:0005524,GO:0035206,GO:0019992,GO:0004698	ko04010|MAPK signaling pathway;ko04011|MAPK signaling pathway - yeast;ko04012|ErbB signaling pathway;ko04014|Ras signaling pathway;ko04015|Rap1 signaling pathway;ko04020|Calcium signaling pathway;ko04066|HIF-1 signaling pathway;ko04070|Phosphatidylinositol signaling system;ko04150|mTOR signaling pathway;ko04270|Vascular smooth muscle contraction;ko04310|Wnt signaling pathway;ko04370|VEGF signalin…	.	0.87	0.33	0.71	0.2	5.13	4.95	5.62	3.27	7.12	5.17	5.54	3.42	1.69	1.33	1.04	0.97	0.94	0.55	1.4	0.43	.	.	.	.	.	.	.	.	.	.	.	.	.	.	.
AAEL001109	glutaredoxin	GO:0045454,GO:0009055,GO:0015035	.	.	20.94	71.85	27.99	81.22	35.3	98.17	28.17	133.23	19.02	53.36	24.42	148.71	59.81	232.23	74.8	257.06	24.61	87.42	36.9	68.14	.	.	.	.	.	.	.	.	.	.	.	.	.	.	.
AAEL001110	jnk stimulatory phosphatase (jsp1)	GO:0006470,GO:0008138	.	.	0.13	0	0	0	0.19	0.2	0.38	0.14	0.28	0.1	0.3	0.05	0.22	0.06	0.54	0.1	0.83	0.08	1.11	0.33	.	.	.	.	.	.	.	.	.	.	.	.	.	.	.
AAEL001111	zinc finger protein	GO:0003676	.	.	1.67	1.68	2.58	0.84	5.44	4.83	5.71	2.83	10.86	7.04	8.13	4.57	2.19	2	2.56	2.71	3.86	2.26	3.59	1.62	.	.	.	.	.	.	.	.	.	.	.	.	.	.	.
AAEL001112	conserved hypothetical protein	GO:0006511,GO:0004221,GO:0008242,GO:0008234,GO:0008270,GO:0048812,GO:0016579	.	.	32.56	21.49	27.15	21.88	16.39	16.38	16.45	15.54	24.77	20.78	19.67	16.74	22	28.02	25.05	26.01	24.75	23.96	25.64	19.58	.	.	.	.	.	.	.	.	.	.	.	.	.	.	.
AAEL001113	inorganic phosphate cotransporter, putative	GO:0005316,GO:0005315,GO:0035435,GO:0016021,GO:0006814	.	.	1368.85	1167.84	580.55	468.59	379.64	200.6	255.72	137.53	101.01	71.17	137	98.62	342.08	241.49	373.95	361.5	1274.35	363.07	280.24	675.42	.	.	.	.	.	.	.	.	.	.	.	.	.	.	.
AAEL001114	amino acid transporter	GO:0016020	.	.	5.33	3.98	6.7	4.47	5.92	5.78	6.59	6.93	6.36	5.89	8.73	9.23	4.61	6.35	5.5	6.23	3.4	3.67	3.41	4.59	.	.	.	.	.	.	.	.	.	.	.	.	.	.	.
AAEL001115	conserved hypothetical protein	.	.	.	0	0	0	0	0	0	0.14	0	0.28	0.11	0.04	0	0	0	0	0	3.14	0.82	0	0	.	.	.	.	.	.	.	.	.	.	.	.	-7.3435	0.0005226	0.0454905
AAEL001116	hypothetical protein	.	.	.	3.01	1.66	2.97	0.71	1.64	0.91	1.23	1.15	0.82	0.89	1.27	0.49	2.63	2.3	2.35	1.34	1.55	1.95	1.81	0.86	.	.	.	.	.	.	.	.	.	.	.	.	.	.	.
AAEL001117	conserved hypothetical protein	GO:0005488	.	.	0	0	0.13	0	0	0	0.18	0	0.45	0	0.24	0.03	0.06	0	0	0	0	0	0.05	0	.	.	.	.	.	.	.	.	.	.	.	.	.	.	.
AAEL001118	conserved hypothetical protein	.	.	.	0	0	0	0	0	0.03	0.02	0	0.02	0	0.03	0.02	0.02	0	0	0	0.31	0.11	0.06	0	.	.	.	.	.	.	.	.	.	.	.	.	.	.	.
AAEL001119	DNA-binding protein Ewg, putative	GO:0003677	ko05016|Huntington's disease	.	1.41	0.5	1.25	0.63	2.17	1.46	2.21	0.56	4.1	1.87	2.95	1.11	1.82	0.81	1.91	0.69	3.01	2.49	1.83	0.91	.	.	.	.	.	.	.	.	.	.	.	.	.	.	.
AAEL001120	conserved hypothetical protein	GO:0035556,GO:0004697,GO:0006468,GO:0005524,GO:0008270	.	.	0.85	0.76	0.1	0	2.14	2.21	2.75	0.91	2.97	2.55	3.14	1.46	0.65	0.39	0.21	0.61	0.49	0.16	0.32	0	.	.	.	.	.	.	.	.	.	.	.	.	.	.	.
AAEL001121	n-acetylgalactosaminyltransferase	GO:0004653,GO:0005794,GO:0006486,GO:0016021	ko00512|Mucin type O-Glycan biosynthesis	.	88.15	48.99	99.24	44.24	24.17	10.52	20.71	10.16	7.83	4.74	11.78	6.78	20.01	10.58	15.14	10.02	14.83	9.46	15.05	6.97	.	.	.	.	.	.	.	.	.	.	.	.	.	.	.
AAEL001122	n-acetylgalactosaminyltransferase	GO:0016757,GO:0005794,GO:0006486,GO:0016021	.	.	51.38	22.22	26.51	10.89	10.77	2.61	6.59	2.18	2.32	0.76	2.29	2.04	3.86	2.94	4.84	2.26	5.73	2.39	3.08	2.24	.	.	.	.	.	.	.	.	.	.	.	.	.	.	.
AAEL001123	conserved hypothetical protein	GO:0055085,GO:0050974,GO:0016021,GO:0005262,GO:0045450,GO:0045451,GO:0006816,GO:0048060,GO:0007605,GO:0009270	.	.	0	0	0	0	0.02	0	0.01	0	0	0	0.01	0	0	0	0.02	0.05	0.02	0	0.02	0.06	.	.	.	.	.	.	.	.	.	.	.	.	.	.	.
AAEL001124	conserved hypothetical protein	.	.	.	8.97	8.97	11.73	7.26	8.21	8.87	8.52	5.92	9.13	6.95	8.67	7.5	7.95	8.09	7.67	9.13	18.39	12.34	6.79	21.3	.	.	.	.	.	.	.	.	.	.	.	.	.	.	.
AAEL001125	p15-2b protein, putative	GO:0005622,GO:0006810	ko03008|Ribosome biogenesis in eukaryotes;ko03013|RNA transport;ko03015|mRNA surveillance pathway;ko05164|Influenza A	.	0.57	0	0	0	0.25	0.59	0.24	0	0.1	0	0	0	0.84	1.1	1.07	0.87	0.35	0.34	0.34	0	.	.	.	.	.	.	.	.	.	.	.	.	.	.	.
AAEL001126	rest corepressor (corest) protein	GO:0000122,GO:0003714,GO:0005515,GO:0061086,GO:2000619,GO:0017053,GO:0045747,GO:0003677,GO:0007221,GO:0003682	.	.	27.68	19.01	29.28	17.9	39.8	32.87	36.39	25.22	49.29	39.98	39.43	27.12	22.72	20.68	21.64	14.14	53.25	34.2	25.23	39.51	.	.	.	.	.	.	.	.	.	.	.	.	.	.	.
AAEL001127	defective proboscis extension response, putative	GO:0007606	.	.	0.19	0	0.07	0.26	0.71	0.76	0.8	0.21	0.69	0.36	0.93	0.43	0.4	0.35	0.24	0	0.56	0.44	0.99	0.63	.	.	.	.	.	.	.	.	.	.	.	.	.	.	.
AAEL001128	AMP dependent coa ligase	GO:0003824	.	.	1.97	3.14	1.43	1.7	11.05	15.67	12.24	19.19	2.02	1.69	6.5	9.36	8.7	3.85	5.75	8.53	7.57	3.01	0.88	9.93	.	.	.	.	.	.	1.94228	0.000442757	0.0312521	.	.	.	.	.	.
AAEL001129	conserved hypothetical protein	GO:0000278,GO:0035304,GO:0019888,GO:0030289,GO:0022008	.	.	12.75	10.06	14.11	11.41	25.46	25.98	27.58	17.54	37.95	31.88	32.21	23.95	19.04	19.31	17.38	15.83	51.25	24.75	14.48	20.64	.	.	.	.	.	.	.	.	.	.	.	.	.	.	.
AAEL001130	alpha-amylase	GO:0005975,GO:0043169,GO:0003824	.	.	2.91	1.95	1.95	1.14	0	0	0	0.07	0	0.09	0.02	0.09	0.06	0	0.12	0	0.49	0.68	0.55	1.08	.	.	.	.	.	.	.	.	.	.	.	.	.	.	.
AAEL001131	splicing factor, putative	GO:0003676,GO:0000166	.	.	1.99	3.3	1.79	2.67	4.32	5.42	3	7.5	5.29	10.88	4.81	5.45	2.42	3.24	4.16	4.52	3.39	2.4	4.2	3.46	.	.	.	.	.	.	.	.	.	.	.	.	.	.	.
AAEL001132	conserved hypothetical protein	.	.	.	34.7	43.53	32.23	48.68	13.8	21.44	19.71	39.81	16.66	25.7	21.21	37.98	17.76	24.55	15.03	24.53	12.45	25.38	21.1	33.87	.	.	.	.	.	.	.	.	.	.	.	.	.	.	.
AAEL001133	conserved hypothetical protein	GO:0010508	ko04140|Regulation of autophagy	.	5.45	3.85	5.85	5.32	4.63	4.76	4.89	5.19	7.51	5.5	6.06	4.28	2.81	1.19	2.43	2.08	4.77	5.19	4.01	34.67	.	.	.	.	.	.	.	.	.	.	.	.	1.27113	0.0355425	0.799411
AAEL001134	Probable methylmalonate-semialdehyde dehydrogenase [acylating], mitochondrial Precursor (Malonate-semialdehyde dehydrogenase [acylating])(MMSDH)(EC 1.2.1.27)(EC 1.2.1.18)	GO:0004491,GO:0000062,GO:0018478,GO:0019859,GO:0006573,GO:0005739,GO:0055114	ko00280|Valine, leucine and isoleucine degradation;ko00410|beta-Alanine metabolism;ko00562|Inositol phosphate metabolism;ko00640|Propanoate metabolism;ko01200|Carbon metabolism	.	83.68	142.08	126.8	80.79	145.62	121.68	116.31	102.31	77.66	139.84	252.37	467.98	711.24	920.69	838.19	882.29	805.46	434.62	228.15	749.21	.	.	.	.	.	.	1.71931	0.0306118	0.49588	.	.	.	.	.	.
AAEL001135	hypothetical protein	.	.	.	0.12	0	0.25	0	0.75	0.53	0.72	0.99	2.18	1.09	0.98	0.54	0.08	0.17	0.09	0	0.32	0	0.21	0.3	.	.	.	.	.	.	.	.	.	.	.	.	.	.	.
AAEL001136	hypothetical protein	.	.	.	0	0	0.31	1.17	2.15	0	1.01	0.94	2.82	1.64	1.57	0.97	0.4	0.8	0.44	0.63	0.51	0.98	0.25	1.42	.	.	.	.	.	.	.	.	.	.	.	.	.	.	.
AAEL001137	hypothetical protein	GO:0002102,GO:0005737,GO:0007520,GO:0007498,GO:0030036	.	.	0.14	0	0	0	0.04	0	0.05	0.11	0.02	0	0	0	0.59	0.15	0.13	0.08	1.24	0.42	0.99	0.26	.	.	.	.	.	.	.	.	.	.	.	.	.	.	.
AAEL001138	hypothetical protein	.	.	.	0	0	0.24	0	0.14	0.34	0.11	0	0	0	0.1	0	0.79	0	0.52	0	0	0	0.19	0	.	.	.	.	.	.	.	.	.	.	.	.	.	.	.
AAEL001139	br serine/threonine-protein kinase	GO:0006468,GO:0007528,GO:0004674,GO:0005524,GO:0006487	.	.	0.05	0	0.03	0	0.05	0.04	0.13	0.25	0.06	0.03	0.04	0.06	0.6	0.22	1.08	0.74	1.42	1.11	0.69	1.22	.	.	.	.	.	.	.	.	.	.	.	.	.	.	.
AAEL001140	MutS protein homolog 4	GO:0030983,GO:0000003,GO:0005524,GO:0006298	.	.	0	0	0	0	0.3	0.12	0.39	0.05	0.23	0.06	0.32	0.4	0.02	0	0	0	0.15	0	0	0	.	.	.	.	.	.	.	.	.	.	.	.	.	.	.
AAEL001141	transcriptional regulator ATRX (X-linked helicase II)	GO:0007411,GO:0003676,GO:0006336,GO:0008347,GO:0006917,GO:0070868,GO:0016887,GO:0005722,GO:0005634,GO:0003678,GO:0046328	.	.	15.81	9.54	13.37	9.08	18.32	15.71	17.5	12.57	20.25	14.87	17.6	11.63	12.03	10.79	11.4	7.9	38.77	16.86	13.05	15.63	.	.	.	.	.	.	.	.	.	.	.	.	.	.	.
AAEL001142	rab gdp/GTP exchange factor	GO:0017016,GO:0030139,GO:0007298,GO:0005938,GO:0006897,GO:0007165,GO:0019901,GO:0030971	.	.	1.99	1.41	2.22	0.62	5.42	3.63	5.18	3.37	7.56	4.54	5	3.12	2.16	1.93	2.13	1.5	2.53	2.75	2.37	2.74	.	.	.	.	.	.	.	.	.	.	.	.	.	.	.
AAEL001143	conserved hypothetical protein	GO:0022008	.	.	70.94	38.4	37.28	37.52	5.98	5.3	7.37	10.07	1.45	2.85	3.21	3.4	19.15	13.28	7.29	10.38	27.26	26.27	12.32	76.56	.	.	.	.	.	.	.	.	.	.	.	.	.	.	.
AAEL001144	conserved hypothetical protein	GO:0016192,GO:0005083,GO:0006886	.	.	18.92	17.25	18.92	12.83	4.75	4.57	6.15	5.54	7.87	6.14	7.12	6.6	5.61	4.9	4.92	5.88	3.75	3.69	4.78	7.26	.	.	.	.	.	.	.	.	.	.	.	.	.	.	.
AAEL001145	dual specificity protein phosphatase 7, putative	GO:0035160,GO:0042127,GO:0002385,GO:0016337,GO:0005829,GO:0017017,GO:0000188,GO:0007428,GO:0007474,GO:0006470	ko04010|MAPK signaling pathway	.	9.03	6.15	11.27	9.62	5.84	3.26	5.9	3.93	5.25	3.76	4.95	3.67	2.45	2.72	3.81	3.19	2.23	4.4	3.35	6.87	.	.	.	.	.	.	.	.	.	.	.	.	.	.	.
AAEL001146	n-acetylgalactosaminyltransferase	GO:0016757,GO:0005794,GO:0006486,GO:0016021	.	.	7.04	3.46	8.27	9.95	2.27	1.51	2.2	1.73	1	0.5	1.52	1.47	2.31	0.96	1.56	1.6	2.06	1.62	1.85	1.79	.	.	.	.	.	.	.	.	.	.	.	.	.	.	.
AAEL001147	hypothetical protein	GO:0043229,GO:0005488	.	.	4.62	2.75	4.65	2.48	10.16	11.84	10.73	6.92	28.04	17.58	17.83	8.17	5.06	4.4	5.31	3.11	6.63	4.34	4.3	2.99	.	.	.	.	.	.	.	.	.	.	.	.	.	.	.
AAEL001148	homeobox protein	GO:0003700,GO:0043565,GO:0005634,GO:0006355	.	.	0	0	0	0	0.08	0.09	0.12	0.1	0	0.07	0.16	0	0.25	0	0.05	0	0.32	0.62	0.78	0	.	.	.	.	.	.	.	.	.	.	.	.	.	.	.
AAEL001149	conserved hypothetical protein	.	.	.	0.72	0.5	0.57	0.48	0.42	0.18	0.29	0.28	0.08	0.04	0.18	0.21	0.82	0.65	1.33	0.59	1.08	0.66	0.78	0.83	.	.	.	.	.	.	.	.	.	.	.	.	.	.	.
AAEL001150	conserved hypothetical protein	GO:0008138,GO:0035160,GO:0042127,GO:0002385,GO:0016337,GO:0005737,GO:0043409,GO:0007428,GO:0007474,GO:0006470	.	.	7.73	3.35	10.46	5.13	3.84	3.24	5.08	2.48	6.3	4	5.04	2.87	1.99	1.44	2.25	1.66	1.43	0.81	3.02	2.57	.	.	.	.	.	.	.	.	.	.	.	.	.	.	.
AAEL001151	n-acetylgalactosaminyltransferase	GO:0016757,GO:0005794,GO:0006486,GO:0016021	.	.	43.96	14.25	20.89	22.46	10.61	7.8	9.15	7.59	5.97	6.64	8	7.67	6.35	4.38	5.89	6.74	4.53	3.67	5.27	3.63	.	.	.	.	.	.	.	.	.	.	.	.	.	.	.
AAEL001152	beta-1,3-galactosyltransferase-6	GO:0006024,GO:0016021,GO:0015012,GO:0008378,GO:0006486,GO:0005794	ko00532|Glycosaminoglycan biosynthesis - chondroitin sulfate / dermatan sulfate;ko00534|Glycosaminoglycan biosynthesis - heparan sulfate / heparin	.	36.23	26.5	45.8	20.92	5.11	3.92	5.64	3.11	7.79	5.84	6.66	4.86	8.77	4.19	6.33	5.25	4.96	3.26	7.32	1.56	.	.	.	.	.	.	.	.	.	.	.	.	.	.	.
AAEL001153	conserved hypothetical protein	.	.	.	0	0	0	0	0	0	0	0	0	0	0	0	0	0	0	0	0	0	0	0	.	.	.	.	.	.	.	.	.	.	.	.	.	.	.
AAEL001154	conserved hypothetical protein	GO:0008270	.	.	13.35	10.28	13.43	11.88	14.7	10.83	13.27	9.27	10.48	8.74	9.84	10.33	13.02	20.53	15.39	15.21	19.58	15.03	14.37	12.19	.	.	.	.	.	.	.	.	.	.	.	.	.	.	.
AAEL001155	hypothetical protein	.	.	.	1.34	1.8	0.77	0.99	1.81	3.68	1.78	2.67	3.05	4.13	2.47	3.11	1.27	3.01	1.39	1.72	1.33	3.62	1.09	3.42	.	.	.	.	.	.	.	.	.	.	.	.	.	.	.
AAEL001156	conserved hypothetical protein	.	.	.	0.13	0	0.05	0	0.41	0.71	0.52	0.29	0.88	1.19	0.46	0.63	0.06	0	0	0.1	2.04	2.09	0.26	0.32	.	.	.	.	.	.	.	.	.	.	.	.	-2.87049	0.00691552	0.275186
AAEL001157	light protein	GO:0016192,GO:0006886,GO:0008270	.	.	8.34	5.27	8.91	9.52	2.06	3.58	2.3	2.99	3.97	4.21	3.44	4.57	2.72	3.76	2.92	2.81	1.96	3.39	3.55	1.92	.	.	.	.	.	.	.	.	.	.	.	.	.	.	.
AAEL001158	fructose-1,6-bisphosphatase	GO:0005975,GO:0042132	ko00010|Glycolysis / Gluconeogenesis;ko00030|Pentose phosphate pathway;ko00051|Fructose and mannose metabolism;ko00680|Methane metabolism;ko00710|Carbon fixation in photosynthetic organisms;ko01200|Carbon metabolism;ko04152|AMPK signaling pathway;ko04910|Insulin signaling pathway	.	17.85	34.59	21.86	17.66	32.93	59.1	23.71	37.61	47.85	99.79	75.06	226.47	480.84	612.02	404.23	617.18	183.32	125.05	102.28	126.68	.	.	.	.	.	.	.	.	.	.	.	.	.	.	.
AAEL001159	ribonuclease t2	GO:0032504,GO:0003723,GO:0033897	.	.	62.17	76.04	74.86	60.26	22.8	25.23	23.68	40.83	11.34	16.55	16.92	31.24	35.1	25.13	18.95	28.83	30.84	46.65	30.06	72.33	.	.	.	.	.	.	.	.	.	.	.	.	.	.	.
AAEL001160	zinc finger protein	.	.	.	3.9	2.24	3.02	2.89	3.98	5.21	3.62	2.82	8.49	5.67	5.94	3.66	1.43	1.85	1.78	2.11	3.01	2.39	2.55	4.11	.	.	.	.	.	.	.	.	.	.	.	.	.	.	.
AAEL001161	hypothetical protein	.	.	.	0	0	0	0	0	0	0	0	0	0.05	0	0	0	0	0	0	0	0	0	0	.	.	.	.	.	.	.	.	.	.	.	.	.	.	.
AAEL001162	conserved hypothetical protein	.	.	.	4.62	4.01	4.5	4.46	4.76	5.82	4.44	5.67	12.3	10.25	6.95	7.12	3.41	10.94	4.24	10.57	3.24	7.69	4.71	2.38	.	.	.	.	.	.	.	.	.	.	.	.	.	.	.
AAEL001163	macroglobulin/complement	.	.	TEP23	5.43	4.57	5.89	4.39	4.59	5.68	5.6	8.58	5.01	7.22	8.53	10.84	5.05	5.76	4.46	7.98	2.21	4.48	5.18	2.88	.	.	.	.	.	.	.	.	.	.	.	.	.	.	.
AAEL001164	NADH:ubiquinone dehydrogenase, putative	GO:0006120,GO:0009055,GO:0008137,GO:0005747	ko00190|Oxidative phosphorylation;ko04932|Non-alcoholic fatty liver disease (NAFLD);ko05010|Alzheimer's disease;ko05012|Parkinson's disease;ko05016|Huntington's disease	.	140.42	763.5	144.96	842.71	141.78	500.79	122.13	618.66	68.86	342.37	91.34	571.71	253.28	985.55	237.08	1149.22	154.32	631.07	155.49	662.09	.	.	.	.	.	.	.	.	.	.	.	.	.	.	.
AAEL001165	ras GTP exchange factor, son of sevenless	GO:0045749,GO:0008360,GO:0035023,GO:0007426,GO:0005543,GO:0000786,GO:0046982,GO:0045500,GO:0007015,GO:0008293,GO:0003677,GO:0008595,GO:0007480,GO:0006334,GO:0005089,GO:0005634	ko04010|MAPK signaling pathway;ko04012|ErbB signaling pathway;ko04013|MAPK signaling pathway - fly;ko04014|Ras signaling pathway;ko04062|Chemokine signaling pathway;ko04068|FoxO signaling pathway;ko04151|PI3K-Akt signaling pathway;ko04320|Dorso-ventral axis formation;ko04510|Focal adhesion;ko04540|Gap junction;ko04630|Jak-STAT signaling pathway;ko04650|Natural killer cell mediated cytotoxicity;ko…	.	9.75	7.34	10.9	5.8	7.43	7.13	7.79	5.8	16.41	9.77	11.82	6.17	2.88	2.32	3.23	2.51	2.56	2.5	2.19	2.53	.	.	.	.	.	.	.	.	.	.	.	.	.	.	.
AAEL001166	protein phosphatases pp1 regulatory subunit	GO:0000164,GO:0008285,GO:0008599,GO:0016336,GO:0016334	.	.	16.32	15.94	19.93	19.97	13.96	12.33	13.32	13.79	16.96	19.29	14.68	17.44	13.55	29.46	16.6	25.56	9.73	17.88	15.68	8.04	.	.	.	.	.	.	.	.	.	.	.	.	.	.	.
AAEL001167	synaptotagmin	GO:0008021,GO:0006810,GO:0016020,GO:0005215	.	.	0.28	0.21	0.54	0.16	0.56	0.29	0.39	0.26	0.25	0.18	0.52	0.13	0.55	0.33	0.93	0.17	0.52	0.54	0.57	0.48	.	.	.	.	.	.	.	.	.	.	.	.	.	.	.
AAEL001168	hypothetical protein	GO:0009653,GO:0007424,GO:0065008,GO:0048513,GO:0016043,GO:0030154,GO:0050794,GO:0044767,GO:0007399,GO:0005488,GO:0060429	.	.	0.24	0	0.15	0	0.2	0	0.18	0.3	0.11	0.16	0.34	0.1	1.42	0.61	1.28	0.91	2.27	1.49	1.68	0.75	.	.	.	.	.	.	.	.	.	.	.	.	.	.	.
AAEL001169	Ribosome biogenesis protein BOP1 homolog	GO:0005730,GO:0051726,GO:0022008,GO:0006364,GO:0043021,GO:0035206,GO:0005654	.	.	4.67	4.16	5.04	3.49	20.66	20.04	17.62	14.85	17.38	14.35	16.46	13.19	4.49	17.61	10.42	14.68	6.53	8.17	4.97	9.22	.	.	.	.	.	.	.	.	.	.	.	.	.	.	.
AAEL001170	conserved hypothetical protein	GO:0008152,GO:0004091	.	.	9.46	7.72	6.04	6.63	6.66	8.69	6.16	6.78	9.2	8.75	6.67	8.14	8.83	10.91	7.7	13.02	10.92	15.09	8.76	10.02	.	.	.	.	.	.	.	.	.	.	.	.	.	.	.
AAEL001171	tRNA-dihydrouridine synthase	GO:0050660,GO:0002943,GO:0003676,GO:0008270,GO:0017150,GO:0055114	.	.	5.51	3.54	6.05	3.85	34.9	26.85	25.13	19.75	13.47	13.55	14.63	13.53	11.22	17.21	12.2	13.44	41.06	21.07	8.62	18.38	.	.	.	.	.	.	.	.	.	.	.	.	.	.	.
AAEL001172	conserved hypothetical protein	.	.	.	3.63	1.53	3.59	2.01	2.1	1.67	2.29	1.84	1.69	1.12	1.79	1.58	2.26	1.17	2.7	1.08	2.74	2.17	2.18	3.47	.	.	.	.	.	.	.	.	.	.	.	.	.	.	.
AAEL001173	amidase	GO:0017064,GO:0005811,GO:0016884	.	.	15.09	11.44	8.73	5.82	5.01	5.12	4.99	5.6	6.49	5.04	5.38	5.48	7.98	9.15	8	4.75	3.72	5.12	6.13	3.69	.	.	.	.	.	.	.	.	.	.	.	.	.	.	.
AAEL001174	hypothetical protein	.	.	.	0	0	0	0	0	0	0	0	0	0	0	0	0	0	0	0	0	0.06	0	0	.	.	.	.	.	.	.	.	.	.	.	.	.	.	.
AAEL001175	DNA photolyase	GO:0006281,GO:0003914	ko04710|Circadian rhythm	.	2.36	3.58	2.66	2.21	7.97	10.09	8.08	5.59	13.89	12.88	11.26	8.03	3.22	5.67	3.32	4.6	5.65	4.98	4.11	4	.	.	.	.	.	.	.	.	.	.	.	.	.	.	.
AAEL001176	s-adenosylmethionine decarboxylase	GO:0006596,GO:0016829	ko00270|Cysteine and methionine metabolism;ko00330|Arginine and proline metabolism	.	14.84	16.93	18.77	11.05	91.72	71.93	57.56	41.13	46.07	44.12	76.87	76.72	33.07	36.39	53.35	42.55	20.48	12.04	18.76	13.44	.	.	.	.	.	.	.	.	.	.	.	.	.	.	.
AAEL001177	signal recognition particle, 14kD, putative	GO:0005488,GO:0048500	ko03060|Protein export	.	28.94	63.92	31.36	76.67	30.12	62.49	23.54	63.39	28.15	76.89	24.02	71.45	37.99	159.27	53.93	146.27	36.9	81.89	34.62	88.85	.	.	.	.	.	.	.	.	.	.	.	.	.	.	.
AAEL001178	serine protease	GO:0004252,GO:0006508	.	.	0	0	0.09	0	0.1	0	0.08	0	0.28	0.09	0.22	0.09	0.57	0.11	0.25	0	0.07	0	0.28	0	.	.	.	.	.	.	.	.	.	.	.	.	.	.	.
AAEL001179	conserved hypothetical protein	.	.	.	0	0	0	0	0	0	0	0	0	0	0	0	0	0	0	0	0	0	0	0	.	.	.	.	.	.	.	.	.	.	.	.	.	.	.
AAEL001180	hypothetical protein	.	.	.	0	0	0.09	0	0.06	0.13	0.04	0.44	0.17	0.41	0.08	0.1	0	0	0	0	0	0	0.15	0	.	.	.	.	.	.	.	.	.	.	.	.	.	.	.
AAEL001181	hypothetical protein	.	.	.	0	0	0	0	0.19	0.06	0.11	0.07	0.06	0.05	0.02	0.05	0.45	0.48	0.23	0.19	0.31	0.61	0.63	0.64	.	.	.	.	.	.	.	.	.	.	.	.	.	.	.
AAEL001182	phosphotyrosyl phosphatase activator	GO:0008160,GO:0050790	.	.	15.23	17.19	15.66	20.87	13.84	14.11	13.43	17.2	11.17	14.21	10.43	14.99	8.54	17.39	11.5	16.67	13.99	20.25	19.06	9	.	.	.	.	.	.	.	.	.	.	.	.	.	.	.
AAEL001183	zinc binding dehydrogenase	GO:0016491,GO:0016319,GO:0008270,GO:0005739,GO:0055114	.	.	12.05	9.75	14.36	10.47	11.88	9.77	7.89	7.78	8.59	8.5	8.12	8.2	8.24	9.49	10.3	9.41	10.22	8.06	9.09	15.86	.	.	.	.	.	.	.	.	.	.	.	.	.	.	.
AAEL001184	conserved hypothetical protein	.	.	.	0.72	0.13	0.44	0.8	0.72	0.88	0.89	1.49	0.31	0.2	0.49	0.55	17.38	8.27	8.66	6.6	6.02	5.89	10.92	3.71	.	.	.	.	.	.	.	.	.	.	.	.	.	.	.
AAEL001185	conserved hypothetical protein	GO:0031418,GO:0005506,GO:0016706,GO:0055114	.	.	5.24	5.66	4.94	4.25	2.42	3.28	2.61	2.68	4.48	4.54	3.47	3.5	2.94	4.77	2.92	4.22	2.87	3.84	2.47	2.69	.	.	.	.	.	.	.	.	.	.	.	.	.	.	.
AAEL001186	hypothetical protein	.	.	.	10.87	2.82	3.03	1.48	3.91	4.47	6.1	7.55	2.6	3.49	4.91	6.62	1.89	2.15	1.59	2.05	0.78	6.66	3.89	1.79	-1.69097	0.032189	0.729915	.	.	.	.	.	.	.	.	.	.	.	.
AAEL001187	conserved hypothetical protein	GO:0004197,GO:0000184,GO:0050072,GO:2000637,GO:0005515,GO:1900074,GO:0007303,GO:0045476,GO:0010603,GO:0007015,GO:0045169,GO:0035071,GO:0006922,GO:0043186,GO:0010623,GO:0000932,GO:0016322,GO:0005214,GO:0045451	ko03018|RNA degradation	.	11.56	10.69	12.22	12.61	16.91	20.3	16.24	18.24	25.15	25.21	21.15	18.96	9.44	22.44	13.76	16.75	11.09	14.41	9.51	11.65	.	.	.	.	.	.	.	.	.	.	.	.	.	.	.
AAEL001188	conserved hypothetical protein	GO:0005737,GO:0005634,GO:0005525	ko04150|mTOR signaling pathway	.	21.36	18.12	19.64	17.48	14.46	13.79	14.87	14.8	17.24	13.97	17.06	15.57	9.33	12.97	9.09	11.82	8.25	11.36	10.2	33.06	.	.	.	.	.	.	.	.	.	.	.	.	.	.	.
AAEL001189	conserved hypothetical protein	.	.	.	0.65	0.32	0.12	0.48	0.04	0.17	0.09	0.29	0.12	0.2	0.11	0	0.04	0.08	0.09	0	0.05	0.1	0.1	0.14	.	.	.	.	.	.	.	.	.	.	.	.	.	.	.
AAEL001190	conserved hypothetical protein	GO:0030514,GO:0016020,GO:0045886,GO:0015095,GO:0015693,GO:0007476	.	.	121.93	86.63	70.91	89.37	16.18	17.65	17	23.96	20.64	23	20.88	27.65	10.5	15.77	14.44	17.71	9.74	18.86	18.94	24.96	.	.	.	.	.	.	.	.	.	.	.	.	.	.	.
AAEL001191	conserved hypothetical protein	.	.	.	20.52	19.83	21.47	14.39	9.63	7.62	8.04	5.42	12.65	7.75	8.92	6.4	6.37	5.4	5.64	7.36	4.68	5.15	5.73	5.41	.	.	.	.	.	.	.	.	.	.	.	.	.	.	.
AAEL001192	hypothetical protein	.	.	.	2.53	2	2.13	1.8	1.63	1.53	1.92	1.52	2.38	1.51	2.34	1.98	2.13	1.77	1.92	1.72	0.91	1.43	1.61	1.45	.	.	.	.	.	.	.	.	.	.	.	.	.	.	.
AAEL001193	regulator of g protein signaling	GO:0005737,GO:0005096,GO:0005886,GO:0038032	.	.	0.45	0.3	0	0	0.28	0.17	0.89	0.55	0	0.25	0.2	0.25	0.16	0.31	0.09	0.49	0.2	0	0.48	0.27	.	.	.	.	.	.	.	.	.	.	.	.	.	.	.
AAEL001194	fatty acid synthase	GO:0016296,GO:0004314,GO:0004319,GO:0004313,GO:0004320,GO:0004316,GO:0004315,GO:0005811,GO:0016295,GO:0009058,GO:0008270,GO:0004317,GO:0055114,GO:0000166	ko00061|Fatty acid biosynthesis;ko01212|Fatty acid metabolism;ko04152|AMPK signaling pathway;ko04910|Insulin signaling pathway	.	78.34	75.24	84.9	46.06	219.05	414.56	187.06	228.6	66.07	65.72	256.41	164.07	52.33	93.02	130.94	118.01	29.13	19.31	54.96	70.94	.	.	.	.	.	.	1.81298	0.0305158	0.495582	.	.	.	.	.	.
AAEL001195	juvenile hormone-inducible protein, putative	GO:0016772	.	.	170.31	261.33	142.67	77	0	0	0.02	0	0	0.05	0	0.05	53.62	113.58	142.23	74.71	7.35	2.16	29.87	2.42	.	.	.	.	.	.	.	.	.	.	.	.	.	.	.
AAEL001196	cadherin	GO:0005911,GO:0016339,GO:0007412,GO:0045296,GO:0005509,GO:0050774,GO:0007156,GO:0044331,GO:0007413,GO:0031290,GO:0004872,GO:0042803,GO:0045467,GO:0008013,GO:0005887,GO:0016318,GO:0045463,GO:0048841	.	.	0.01	0	0	0	0.02	0.02	0.02	0	0.01	0	0.02	0	0.04	0.05	0.08	0	0.06	0.12	0.06	0.03	.	.	.	.	.	.	.	.	.	.	.	.	.	.	.
AAEL001197	hypothetical protein	.	.	.	0.42	0	0.25	0	0.22	0.09	0.09	0	0.26	0.14	0.24	0	0	0.17	0.09	0	0.21	0.2	0.31	0	.	.	.	.	.	.	.	.	.	.	.	.	.	.	.
AAEL001198	sodium/solute symporter	GO:0008523,GO:0016021,GO:0055085	.	.	30.2	21.61	15.22	11.2	9.83	7.05	6.93	6.14	10.85	7.32	7.48	6.92	11.97	5.17	7.11	6.83	7.65	9.85	11.38	12.25	.	.	.	.	.	.	.	.	.	.	.	.	.	.	.
AAEL001199	Putative GTP-binding protein 5	GO:0006184,GO:0000287,GO:0003924,GO:0005525	.	.	2.64	2.72	3.62	2.66	6.62	7.3	6.6	5.57	8.07	7.65	7.06	6.68	3.22	7.01	4.04	6.82	2.04	5.4	3.2	3.71	.	.	.	.	.	.	.	.	.	.	.	.	.	.	.
AAEL001200	aspartyl-tRNA synthetase	GO:0003676,GO:0006422,GO:0005524,GO:0004815,GO:0005737	ko00970|Aminoacyl-tRNA biosynthesis	.	3.19	1.64	4.62	2.05	3.07	1.84	2.82	1.7	3.32	2.71	4.05	2.92	3.89	3.99	4.88	3.6	2.22	1.66	1.82	1.16	.	.	.	.	.	.	.	.	.	.	.	.	.	.	.
AAEL001201	hypothetical protein	.	.	.	12.54	7.11	11.06	8.02	8.46	5.67	7.19	4.52	8.54	5.16	7.19	5.39	8.74	12.49	9.89	6.56	9.04	10.47	12.05	7.86	.	.	.	.	.	.	.	.	.	.	.	.	.	.	.
AAEL001202	conserved hypothetical protein	GO:0005789,GO:0006506	ko00563|Glycosylphosphatidylinositol(GPI)-anchor biosynthesis	.	3.79	6.78	4.83	10.19	4.58	4.26	4.56	4.93	3.82	3.68	4.21	5.59	6.11	12	6.25	9.67	6.04	6.91	3.86	4.53	.	.	.	.	.	.	.	.	.	.	.	.	.	.	.
AAEL001203	conserved hypothetical protein	GO:0005794,GO:0019706,GO:0018345,GO:0008270	.	.	0.07	0.18	0.29	0	0.11	0.1	0.29	0.22	0.07	0.12	0.34	0.15	0.71	0.75	1.25	0.59	0.75	0.64	0.99	0.42	.	.	.	.	.	.	.	.	.	.	.	.	.	.	.
AAEL001204	sterol o-acyltransferase	GO:0035220,GO:0004144,GO:0016021,GO:0010888,GO:0045477,GO:0019432,GO:0004772,GO:0005789	ko00561|Glycerolipid metabolism;ko00830|Retinol metabolism;ko04975|Fat digestion and absorption	.	168.32	123.05	97.71	51.41	32.31	27.6	24.98	20.77	32.27	25.86	32.36	36.3	29.7	36.7	29.29	42.11	15.94	22.69	19.19	24.02	.	.	.	.	.	.	.	.	.	.	.	.	.	.	.
AAEL001205	ubiquitin protein ligase	GO:0008586,GO:0031623,GO:0016348,GO:0032880,GO:0004842,GO:0042787,GO:0019915,GO:0005112,GO:0045746,GO:0005737,GO:0008587,GO:0005634	ko04120|Ubiquitin mediated proteolysis;ko04144|Endocytosis	.	42.36	27.25	42.29	28.07	9.83	6.79	11.81	7.81	11.83	7.91	12.17	8.92	10.91	6.19	9.07	6.5	7.26	4.96	12.76	5.9	.	.	.	.	.	.	.	.	.	.	.	.	.	.	.
AAEL001206	threonyl-tRNA synthetase	GO:0022008,GO:0006435,GO:0004829,GO:0005524,GO:0005737	ko00970|Aminoacyl-tRNA biosynthesis	.	71.76	53.67	107.53	74.21	126.52	100.01	106.15	85.4	60.29	60.47	79.49	75.2	104.86	108	104.78	101.6	134.83	84.23	72.5	142.81	.	.	.	.	.	.	.	.	.	.	.	.	.	.	.
AAEL001207	hypothetical protein	GO:0046872	.	.	6.66	2.31	3.03	1.64	1.28	1.64	1.68	1.88	2.93	1.63	2.35	1.52	4.99	3.22	3.4	2.75	6.11	3.6	5.75	1.36	.	.	.	.	.	.	.	.	.	.	.	.	.	.	.
AAEL001208	ubiquitin-conjugating enzyme variant	GO:0016021,GO:0080132	.	.	0.39	0	0.07	0	0.56	0.67	0.42	0.21	0.41	0.37	0.26	0.36	0.36	0.99	0.99	0.28	0.11	0.11	0.45	0.64	.	.	.	.	.	.	.	.	.	.	.	.	.	.	.
AAEL001209	sodium-dependent phosphate transporter	GO:0005316,GO:0055085,GO:0016021	.	.	106.96	33.7	29.1	33.66	64.63	58.84	48.97	50.28	31.52	16.77	27.99	24.13	23.02	9.67	9.94	10.58	8.97	32.33	19.81	19.74	.	.	.	.	.	.	.	.	.	.	.	.	.	.	.
AAEL001210	NADH ubiquinone oxidoreductase subunit, putative	GO:0008137,GO:0005747	ko00190|Oxidative phosphorylation;ko04932|Non-alcoholic fatty liver disease (NAFLD);ko05010|Alzheimer's disease;ko05012|Parkinson's disease;ko05016|Huntington's disease	.	82.23	414.42	97.05	477.7	94.05	309.19	86.21	413.31	42.59	204.52	64.43	399.24	194.15	651.11	187.19	809.96	123.49	390.94	124.1	587.7	.	.	.	.	.	.	.	.	.	.	.	.	.	.	.
AAEL001211	COMPASS component SWD2, putative	GO:0051013,GO:0048188,GO:0080182,GO:0008352	ko03015|mRNA surveillance pathway	.	8.72	8.91	8.1	7.79	11.73	11.92	11.22	13.85	17.81	20.04	14.33	14.3	8.69	18.96	12.72	15.98	7.48	9.88	7.51	8.08	.	.	.	.	.	.	.	.	.	.	.	.	.	.	.
AAEL001212	phosphoinositide-binding protein, putative	GO:0046872	.	.	50.93	32.23	41.08	29	20.03	16.86	20.95	18.48	22.99	19.09	22.95	20.03	15.45	14.37	17.39	16.81	9.94	10.73	15.04	20.77	.	.	.	.	.	.	.	.	.	.	.	.	.	.	.
AAEL001213	conserved hypothetical protein	.	.	.	0	0	0	0	0	0	0	0	0	0	0	0	0	0	0	0	0	0	0	0	.	.	.	.	.	.	.	.	.	.	.	.	.	.	.
AAEL001215	hypothetical protein	.	.	.	29.85	23.82	21.43	17.2	16.11	12.82	14.85	9.32	24	16.87	17.91	11.42	11.29	8.12	8.54	7.69	16.05	14.63	15.16	14.67	.	.	.	.	.	.	.	.	.	.	.	.	.	.	.
AAEL001216	DEAD box ATP-dependent RNA helicase	GO:0005875,GO:0004004,GO:0005681,GO:0003676,GO:0007052,GO:0005524,GO:0005700,GO:0000381,GO:0006406,GO:0006338	ko03013|RNA transport;ko03015|mRNA surveillance pathway;ko03040|Spliceosome;ko05164|Influenza A	.	54.55	36.07	44.33	46.38	151.48	142.24	130.84	94.07	149.23	135.29	125.52	116.22	56.85	129.62	88.43	104.9	62.53	75.26	73.49	86.62	.	.	.	.	.	.	.	.	.	.	.	.	.	.	.
AAEL001217	tripartite motif protein 45	GO:0008270,GO:0005622	.	.	0	0	0.04	0	0	0	0	0	0	0	0	0	0.07	0.05	0.05	0.08	0.09	0.06	0.09	0.09	.	.	.	.	.	.	.	.	.	.	.	.	.	.	.
AAEL001218	alanyl-tRNA synthetase	GO:0003676,GO:0004813,GO:0006419,GO:0005524,GO:0005737	ko00970|Aminoacyl-tRNA biosynthesis	.	48.03	33.55	60.95	37.78	78.15	60.65	64.41	46.35	51.68	45	63.95	56.11	66.82	63.29	56.38	54.41	117.14	65.59	49.8	99.77	.	.	.	.	.	.	.	.	.	.	.	.	.	.	.
AAEL001219	hypothetical protein	GO:0005576,GO:0008061,GO:0006030	.	.	0.03	0	0	0	0.02	0.05	0.07	0.22	0.08	0.04	0.06	0	0.95	0.18	0.33	0.22	0.09	0	0.37	0.41	.	.	.	.	.	.	.	.	.	.	.	.	2.60192	0.0428011	0.894166
AAEL001220	Myosin-VIIa (Protein crinkled)	GO:0007015,GO:0008586,GO:0008407,GO:0035293,GO:0035317,GO:0005524,GO:0048800,GO:0003774,GO:0030898,GO:0003779,GO:0045179,GO:0007605,GO:0005902,GO:0032027,GO:0030048,GO:0031477	.	.	4.73	3.13	9.77	6.04	4.09	2.72	3.91	2.83	1.77	1.72	2.16	2.06	6.96	7.75	7.1	4	5.32	3.2	4.68	2.18	.	.	.	.	.	.	.	.	.	.	.	.	.	.	.
AAEL001221	odorant receptor	GO:0044699,GO:0050896,GO:0004871,GO:0016020	.	.	0	0	0	0	0	0	0	0	0	0	0	0	0	0	0	0	0	0	0	0	.	.	.	.	.	.	.	.	.	.	.	.	.	.	.
AAEL001222	hypothetical protein	.	.	.	0	0	0	0	0	0	0	0	0	0	0	0	0.04	0	0.04	0.26	0.05	0	0	0	.	.	.	.	.	.	.	.	.	.	.	.	.	.	.
AAEL001223	engulfment and cell motility protein	GO:0006909,GO:0007417,GO:0032863,GO:0005543,GO:0007520,GO:0007015,GO:0005875,GO:0007298	ko04062|Chemokine signaling pathway;ko05100|Bacterial invasion of epithelial cells;ko05131|Shigellosis	.	11.79	8.88	15.84	6.94	4.06	4.2	4.6	5.18	5.32	3.91	6.07	4.07	2.65	2.25	2.09	1.55	2.24	2.46	2.41	1.48	.	.	.	.	.	.	.	.	.	.	.	.	.	.	.
AAEL001224	odorant receptor	GO:0044699,GO:0050896,GO:0004871,GO:0016020	.	.	0	0	0	0	0	0	0	0	0	0	0	0	0	0	0	0	0	0	0	0	.	.	.	.	.	.	.	.	.	.	.	.	.	.	.
AAEL001225	glycoside hydrolases	GO:0005975,GO:0004553	.	.	1.76	0.86	1.64	0.42	0.27	0.43	0.41	0.75	1.84	0.91	1.76	1.12	1.36	0.28	0.42	0.53	1.36	0.31	1.06	0.76	.	.	.	.	.	.	.	.	.	.	.	.	.	.	.
AAEL001226	conserved hypothetical protein	.	.	.	0	0	0	0	0	0	0	0	0	0	0	0	0.07	0	0.08	0	0	0	0	0	.	.	.	.	.	.	.	.	.	.	.	.	.	.	.
AAEL001227	sidestep protein	GO:0016020	.	.	0	0	0	0	0	0.13	0	0	0	0	0	0	0	0.06	0	0	0.04	0	0	0	.	.	.	.	.	.	.	.	.	.	.	.	.	.	.
AAEL001228	myelin transcription factor 1, myt1	.	.	.	0.05	0	0.11	0.11	0.02	0	0	0	0.05	0	0.04	0.06	0.53	0.4	0.54	0.17	0.65	0.22	0.63	0.26	.	.	.	.	.	.	.	.	.	.	.	.	.	.	.
AAEL001229	metalloproteinase, putative	GO:0008233	.	.	1.37	0.16	0.62	8.17	0.04	0.09	0.06	0	0.03	0	0	0	35.21	16.86	45.63	48.3	120.24	84.8	58.3	99.66	1.0439	0.0109687	0.406234	.	.	.	.	.	.	.	.	.	.	.	.
AAEL001230	myelin transcription factor 1, myt1	.	.	.	0	0	0	0	0.01	0.07	0.01	0.04	0.02	0	0.01	0	0.28	0.13	0.34	0.05	0.89	0.52	0.24	0.93	.	.	.	.	.	.	.	.	.	.	.	.	.	.	.
AAEL001231	MIND-MELD/ADAM	GO:0006509,GO:0016021,GO:0004222,GO:0008270	.	.	0.03	0	0	0	0.17	0.1	0.12	0.11	0.14	0.12	0.16	0.04	0.1	0.33	0.13	0.15	0.12	0.12	0.06	0	.	.	.	.	.	.	.	.	.	.	.	.	.	.	.
AAEL001232	tubulointerstitial nephritis antigen	GO:0005044,GO:0005615,GO:0030247,GO:0017147,GO:0035593,GO:0004197,GO:0042600,GO:0006508,GO:0006955	.	.	74.84	57.22	195.27	88.84	8.76	6.83	64.39	53.65	8.73	9.82	61.22	43.43	25.3	10.16	14.31	11.69	17.77	17.15	21.33	33.15	.	.	.	2.91989	8.62875e-06	0.00177613	2.6434	0.000588161	0.0390445	.	.	.	.	.	.
AAEL001233	Clip-Domain Serine Protease family E. Protease homologue.	GO:0006508,GO:0004252	.	CLIPE9	0.38	0	0.27	0.26	0.51	0.19	0.41	0.62	0.25	0.07	0.4	0.7	10.64	2.79	3.42	4.28	4.34	2.15	7.05	0.62	.	.	.	.	.	.	.	.	.	.	.	.	.	.	.
AAEL001234	trypsin	GO:0003824	.	.	0.07	0	0	0	0.04	0	0	0	0	0	0	0	0	0	0	0	0.8	0.44	0	0	.	.	.	.	.	.	.	.	.	.	.	.	-6.05165	0.00867219	0.319882
AAEL001235	palmitoyl-protein thioesterase	GO:0008474,GO:0005764,GO:0002084	ko00062|Fatty acid elongation;ko01212|Fatty acid metabolism;ko04142|Lysosome	.	32.02	37.67	35.25	41.94	5.64	6.61	5.71	12.91	8.53	10.87	6.33	11.09	10.33	10.12	6.17	12.2	24.21	43.42	13.29	124.81	.	.	.	.	.	.	.	.	.	.	.	.	.	.	.
AAEL001236	conserved hypothetical protein	.	.	.	10.05	5.96	9.44	4.36	6.39	5.37	8.16	5.92	6.99	5.47	10.38	7.08	5.45	2.37	6.37	3.53	2.23	4.11	4.99	2.52	.	.	.	.	.	.	.	.	.	.	.	.	.	.	.
AAEL001237	conserved hypothetical protein	.	.	.	0.13	0	0.05	0	0.03	0	0.02	0	0	0	0	0	220.11	45.69	39.66	8.04	1.17	2.19	6.09	1.89	.	.	.	.	.	.	.	.	.	-2.3276	0.00762878	0.927151	.	.	.
AAEL001238	bap28	.	ko03008|Ribosome biogenesis in eukaryotes	.	1.41	1.11	1.89	1.01	7.03	8.07	6.69	5.56	8.24	6.89	7.27	4.89	1.72	4.84	3.07	3.85	3.39	2.45	1.96	3.2	.	.	.	.	.	.	.	.	.	.	.	.	.	.	.
AAEL001239	cation efflux protein/ zinc transporter	GO:0016021,GO:0032440,GO:0008324,GO:0055114,GO:0006812,GO:0055085	.	.	2.39	0.77	0.47	1.66	13.58	8.7	12.7	7.45	20.57	13.86	21.24	15.34	3.98	4	7.27	4.19	4.46	2.57	3.37	2.81	.	.	.	.	.	.	.	.	.	.	.	.	.	.	.
AAEL001240	GPCR Orphan/Putative Class B Family	.	.	.	0	0	0	0	0.07	0.1	0.07	0.13	0.1	0.09	0.07	0	0	0.02	0.03	0	0.03	0.03	0.03	0.04	.	.	.	.	.	.	.	.	.	.	.	.	.	.	.
AAEL001241	conserved hypothetical protein	GO:0006629,GO:0008081	.	.	1.01	1.27	0.31	1.67	0.65	0.95	0.73	1.62	0.46	0.53	0.61	0.85	3.1	3.07	1.66	2.31	1.96	2.8	1.31	2.45	.	.	.	.	.	.	.	.	.	.	.	.	.	.	.
AAEL001242	ribosomal pseudouridine synthase	GO:0009982,GO:0009231,GO:0003723,GO:0001522,GO:0008835	.	.	1.5	0.63	1.4	0.16	4.61	2.83	4.81	3.37	4.55	2.44	4.74	1.61	3.81	3.13	3.91	2.31	3.99	2.27	2.72	1.44	.	.	.	.	.	.	.	.	.	.	.	.	.	.	.
AAEL001243	growth factor independence	GO:0003676,GO:0005634	.	.	1.8	0	0.79	0.3	1.25	0.55	1.08	0.73	0.18	0	0.24	0.08	0.57	0.1	0.46	0.33	0.59	0.64	0.45	0	.	.	.	.	.	.	.	.	.	.	.	.	.	.	.
AAEL001244	conserved hypothetical protein	GO:0005089,GO:0005622,GO:0005543,GO:0007480,GO:0017160,GO:0007474,GO:0035023	.	.	22.48	14.38	21.02	16.91	8.93	7.76	9.32	5.36	10.3	7.3	10.19	6.24	5.7	3.23	4.06	3.5	5.96	6.83	5.36	5.82	.	.	.	.	.	.	.	.	.	.	.	.	.	.	.
AAEL001245	heterogeneous nuclear ribonucleoprotein	GO:0000381,GO:0017130,GO:0005634	.	.	1.07	0.86	1.8	1.29	3.34	2	3.42	1.72	6	2.5	5.27	0.94	0.96	1.6	1.25	0.93	0.75	1.98	1.09	0	.	.	.	.	.	.	.	.	.	.	.	.	.	.	.
AAEL001246	Thymidylate kinase, putative	GO:0006233,GO:0005829,GO:0005739,GO:0005524,GO:0004798,GO:0016310,GO:0009507,GO:0005654	ko00240|Pyrimidine metabolism	.	6.61	8.3	5.61	13.05	5.76	18.68	6.05	15.23	24.16	54.96	13.14	24.9	4.81	39.63	9.49	32.63	1.66	6.06	4.97	4.62	.	.	.	.	.	.	.	.	.	.	.	.	.	.	.
AAEL001247	conserved hypothetical protein	GO:0008270,GO:0005622	.	.	34.21	61.09	45.33	92.15	38.08	70.28	39.78	92.93	24.26	52.14	26.31	63.61	36.8	139.18	52.75	118	25.15	73.08	31.82	77.98	.	.	.	.	.	.	.	.	.	.	.	.	.	.	.
AAEL001248	hypothetical protein	.	.	.	3.05	1.33	1.78	2.28	0.31	0.31	0.53	0.92	0.24	0.32	0.25	0.31	328.47	930.9	515.79	710.28	40.52	70.65	63.35	244.46	.	.	.	.	.	.	.	.	.	.	.	.	.	.	.
AAEL001249	conserved hypothetical protein	.	.	.	1.67	1.34	0.99	0.9	4.05	7.11	3.64	4.59	6.11	9.16	4.13	4.99	1.27	2.82	1.69	2.9	1.9	1.7	1.71	3.12	.	.	.	.	.	.	.	.	.	.	.	.	.	.	.
AAEL001250	conserved hypothetical protein	.	.	.	10.03	9.67	10.33	12.41	13.2	13.59	12.34	15.44	11.52	13.34	12.19	16.54	24.23	40.77	27.92	37.31	14	17.3	11.04	21.42	.	.	.	.	.	.	.	.	.	.	.	.	.	.	.
AAEL001251	nsfl1 cofactor P47	.	ko04141|Protein processing in endoplasmic reticulum	.	16.36	19.46	20.36	26.54	7.29	8.65	6.6	9.86	8.8	13.45	8.96	12.86	12.14	20.65	16.45	20.26	13.84	18.75	17.54	10	.	.	.	.	.	.	.	.	.	.	.	.	.	.	.
AAEL001252	rap1 GTPase-gdp dissociation stimulator	GO:0042052,GO:1901216,GO:0006099,GO:0017160,GO:0046716	.	.	7.98	7.82	28	13.51	5.32	4.17	5.63	6.13	6.32	3.96	5.25	3.46	7	8.83	7.92	8.04	6.73	8.06	8.3	7.33	1.6409	0.0276963	0.682875	.	.	.	.	.	.	.	.	.	.	.	.
AAEL001253	hypothetical protein	.	.	.	1.77	2.01	2.19	1.08	4.25	2.98	3.73	2.59	5.99	4.21	5.45	3.43	1.62	0.66	1.09	0.12	2.29	1.54	1.32	0.65	.	.	.	.	.	.	.	.	.	.	.	.	.	.	.
AAEL001254	conserved hypothetical protein	.	.	.	16.17	10.59	17.69	11.29	11.86	9.04	14.12	10.79	15.23	10.69	13.6	9.82	8.75	6.46	7.18	5.45	9.37	10.39	13.67	12.42	.	.	.	.	.	.	.	.	.	.	.	.	.	.	.
AAEL001255	hypothetical protein	.	ko05166|HTLV-I infection	.	13.56	7.44	10.46	5.59	6.47	4.07	8.03	5.06	6.37	4.84	6.79	5.44	8.94	4.66	6.32	3.69	22.42	7.49	7.51	18.3	.	.	.	.	.	.	.	.	.	.	.	.	.	.	.
AAEL001256	hypothetical protein	.	.	.	1.49	1.71	0.45	1.5	0.13	0.7	0.05	1.03	0.13	0.18	0.17	0.35	139.19	1317.44	385.41	1488.39	14.39	102.07	113.99	681.78	.	.	.	.	.	.	.	.	.	.	.	.	2.54647	0.0151182	0.468153
AAEL001257	sugar transporter	GO:0022891,GO:0016021,GO:0055085,GO:0008643	.	.	6.84	2.82	3.16	3.69	3.61	3.48	3.96	2.87	7.91	5.67	6.82	3.43	13.76	3.24	5.59	2.8	3.01	2.46	3.76	4.72	.	.	.	.	.	.	.	.	.	.	.	.	.	.	.
AAEL001258	hypothetical protein	.	.	.	0	0	0	0	0	0.11	0	0	0	0	0	0	14.46	37.88	22.78	78.27	0	0.52	0.2	3.23	.	.	.	.	.	.	.	.	.	.	.	.	.	.	.
AAEL001259	hypothetical protein	.	.	.	0	0	0	0	0	0	0	0	0	0	0	0	0	0	0.06	0	0	0	0	0	.	.	.	.	.	.	.	.	.	.	.	.	.	.	.
AAEL001260	Mediator of RNA polymerase II transcription subunit 20 (Mediator complex subunit 20)	GO:0006357,GO:0001104,GO:0016592	.	.	4.11	2.7	3.26	3.72	3.67	4.19	4.32	4.88	5.62	4.63	4.86	5.61	3.07	6.66	4.9	4.94	3.81	6.1	3.36	7.97	.	.	.	.	.	.	.	.	.	.	.	.	.	.	.
AAEL001261	hypothetical protein	.	.	.	1.01	1.98	0.49	3.79	65.02	226.85	81.39	399.06	21.19	70.17	58.55	259.58	36.46	67.98	31.31	110.32	39.32	45.26	15.43	74.99	.	.	.	.	.	.	1.71045	0.0370571	0.548179	.	.	.	.	.	.
AAEL001262	conserved hypothetical protein	.	.	.	0.28	0.15	0.65	0.46	0.83	0.17	0.63	0.55	0.83	0.83	0.64	0.31	3.89	2.1	2.32	1.36	3.16	2.11	5.82	0.28	.	.	.	.	.	.	.	.	.	.	.	.	.	.	.
AAEL001263	predicted protein	.	.	.	0	0	0	0	0	0	0	0	0	0	0	0	34.73	26.56	33.62	101.18	0.07	0.4	0.74	43.65	.	.	.	.	.	.	.	.	.	.	.	.	5.92322	8.59999e-06	0.00233938
AAEL001264	conserved hypothetical protein	GO:0008270,GO:0005622	.	.	72.86	172.69	93.45	194.82	37.94	90.12	42.58	157.47	41.38	107.01	36.76	127.88	37.14	151.38	45.57	166.61	30.7	117.07	54.94	133.58	.	.	.	.	.	.	.	.	.	.	.	.	.	.	.
AAEL001265	conserved hypothetical protein	.	.	.	0	0.18	0.14	0	0.12	0.1	0.03	0.24	0.03	0	0.06	0.22	24.7	136.29	109.2	191.82	0.76	1.43	11.5	106.82	.	.	.	.	.	.	.	.	.	.	.	.	5.1857	4.31383e-07	0.000187752
AAEL001266	nsfl1 cofactor P47	.	.	.	30.78	14.43	26.19	20.23	8.79	7.67	13.19	10.92	13.71	10.67	11.54	12.87	14.14	24.46	15.1	17.87	11.78	22.54	19.64	34.4	.	.	.	.	.	.	.	.	.	.	.	.	.	.	.
AAEL001267	hypothetical protein	.	.	.	0	0	0.06	0	0	0	0	0	0	0	0	0	0	0	0	0	0	0	0	0	.	.	.	.	.	.	.	.	.	.	.	.	.	.	.
AAEL001268	conserved hypothetical protein	GO:0055085,GO:0007613,GO:0042745,GO:0007638,GO:0016021,GO:0005262,GO:0001580,GO:0043052,GO:0033038,GO:0006816,GO:0040040,GO:0034605	.	.	1.46	2.41	1.09	1.35	0.36	0	0.47	0.18	0.7	0	0.21	0.09	0.06	0	0.21	0	0.41	0.44	0.52	0.32	.	.	.	.	.	.	.	.	.	.	.	.	.	.	.
AAEL001269	anion exchange protein 2, slc4a2	GO:0016021,GO:0005452,GO:0006820	.	.	46.02	60.63	79.36	27.9	2.95	1.39	3.49	2.29	1.31	0.77	2.38	1.8	17.76	18.8	21.33	15.61	33.74	10.25	7.95	12.41	.	.	.	.	.	.	.	.	.	.	.	.	.	.	.
AAEL001270	conserved hypothetical protein	.	.	.	5.34	2.89	7.71	3.4	5.19	4.54	5.88	3.78	4.98	3.75	6.75	3.68	5.37	3.52	6.32	2.44	4.13	3.56	4.55	1.03	.	.	.	.	.	.	.	.	.	.	.	.	.	.	.
AAEL001271	conserved hypothetical protein	.	.	.	1.4	1.73	2.37	1.74	21.1	15.19	43.02	53.12	7.58	6.8	37.62	29.93	96.76	41.86	62.15	49.64	95.93	46.29	44.55	95.28	.	.	.	1.23242	0.00650399	0.266894	2.27984	8.42685e-05	0.00921805	.	.	.	.	.	.
AAEL001272	hypothetical protein	GO:0016935,GO:0006811,GO:0022008,GO:0016934	.	.	0	0	0	0	0	0	0	0	0	0	0	0	0	0	0	0	0	0	0	0	.	.	.	.	.	.	.	.	.	.	.	.	.	.	.
AAEL001273	Sec24B protein, putative	GO:0071711,GO:0040003,GO:0035158,GO:0008360,GO:0008270,GO:0004252,GO:0009306,GO:0030127,GO:0048081,GO:0007029,GO:0034394,GO:0006886,GO:0007030,GO:0070971,GO:0035149,GO:0016203,GO:0022409,GO:0006888,GO:0030011,GO:0005811,GO:0003331	ko04141|Protein processing in endoplasmic reticulum	.	54.38	31.14	32.25	23.25	14.19	12.67	15.03	9.98	20.61	14.09	19.63	11.65	13.62	11.87	14.89	9.34	10.98	7.63	8.96	10.84	.	.	.	.	.	.	.	.	.	.	.	.	.	.	.
AAEL001274	hypothetical protein	.	.	.	1	0	0.21	0	5.29	1.76	7.31	0.32	28.88	2.47	14.75	1.99	0.97	0	0.3	0.43	1.4	0	0	0	.	.	.	.	.	.	.	.	.	.	.	.	.	.	.
AAEL001275	ef-hand protein nucb1	GO:0005975,GO:0005509,GO:0003824	.	.	131.02	79.36	122.99	65.94	30.1	20.43	35.25	28.33	28.9	26.91	41.07	38.27	52.49	27.71	35.93	31.42	40.08	34.3	40.16	30.41	.	.	.	.	.	.	.	.	.	.	.	.	.	.	.
AAEL001276	conserved hypothetical protein	GO:0016505	.	.	0.04	0	0.03	0.13	0.03	0.08	0.07	0.14	0.03	0.02	0.06	0.01	0.14	0.17	0.11	0.02	0.09	0.24	0.07	0.16	.	.	.	.	.	.	.	.	.	.	.	.	.	.	.
AAEL001277	arf GTPase-activating protein	GO:0046331,GO:0008270,GO:0001745,GO:0005737,GO:0032312,GO:0005912,GO:0008060	ko04144|Endocytosis	.	15.51	17.23	16.94	14.8	8.25	13.66	10.85	15.88	13.67	15.5	11.62	12.49	8.68	10.79	8.07	7.36	20.44	11.64	5.39	21.01	.	.	.	.	.	.	.	.	.	.	.	.	.	.	.
AAEL001278	hypothetical protein	.	.	.	0.39	0.4	0.08	0.04	0.33	0.56	0.11	0.61	0.29	0.23	0.24	0.17	12.13	173.66	115.48	262.85	4.33	2.65	27.96	66.1	.	.	.	.	.	.	.	.	.	.	.	.	3.31522	4.85043e-05	0.00772342
AAEL001279	merozoite surface protein, putative	.	.	.	26.43	13.1	31.91	10.22	13.44	18.26	22.38	11.54	29.16	20.44	31.47	18.08	31.5	36.03	39.79	19.76	71.89	47.09	24.15	13.63	.	.	.	.	.	.	.	.	.	.	.	.	.	.	.
AAEL001280	28S ribosomal protein S15, mitochondrial precursor	GO:0005763,GO:0003735,GO:0006412,GO:0040008	ko03010|Ribosome	.	3.31	2.22	4.11	1.29	6.32	4.69	5.21	6.69	6.82	3.98	4.12	4.83	7.71	12.68	12.94	8.34	3.09	2.77	6.33	2.1	.	.	.	.	.	.	.	.	.	.	.	.	.	.	.
AAEL001281	hypothetical protein	.	.	.	1.24	15.2	0.37	10	19.63	165.88	22.34	264.23	4.99	39.3	7.88	97.98	5.63	50.63	5.64	38.02	9.75	79.97	16.3	50.04	.	.	.	.	.	.	.	.	.	.	.	.	.	.	.
AAEL001282	hypothetical protein	.	.	.	2.75	1.93	2.52	2.55	5.07	5.83	4.72	3.96	5.49	5.8	5.29	5.09	2.36	3.18	1.98	2.47	3.54	5.36	3.2	4.01	.	.	.	.	.	.	.	.	.	.	.	.	.	.	.
AAEL001283	conserved hypothetical protein	.	.	.	1.22	0.79	1.41	1.19	2.39	1.64	2.52	1.63	2.8	1.93	3.19	1.36	1.77	1.66	1.55	0.77	1.51	1.05	1.93	2.19	.	.	.	.	.	.	.	.	.	.	.	.	.	.	.
AAEL001284	hypothetical protein	.	.	.	0	0	0	0	0	0	0	0	0.15	0	0.28	0	0.22	0	0	0	0	0	0	0	.	.	.	.	.	.	.	.	.	.	.	.	.	.	.
AAEL001285	conserved hypothetical protein	.	.	.	0	0	0	0	0.24	0	0	0.16	0.09	0	0.09	0	0.13	0	0.15	0	0.17	0	0	0	.	.	.	.	.	.	.	.	.	.	.	.	.	.	.
AAEL001286	predicted protein	.	.	.	0.08	0	0.08	0	0	0	0	0	0	0	0	0	20.94	23.79	25.95	68.29	0.07	0.13	0.13	12.59	.	.	.	.	.	.	.	.	.	.	.	.	5.03396	0.000260728	0.0270184
AAEL001287	conserved hypothetical protein	.	.	.	0	0	0.08	0	12.78	23.51	13.07	25.89	5.86	11.91	8.97	16.85	0	0.11	0	0	0.14	1.47	0.07	2.11	.	.	.	.	.	.	.	.	.	.	.	.	.	.	.
AAEL001288	cytochrome P450	GO:0046872,GO:0016491	.	.	5.39	3.06	12.99	3.33	0.56	0.4	0.64	0.13	0.38	0.13	0.3	0.26	2.72	1.94	3.87	3.5	1.75	0.73	3.05	5.45	.	.	.	.	.	.	.	.	.	.	.	.	1.36942	0.0456144	0.918095
AAEL001289	permease, putative	GO:0016021,GO:0055085,GO:0022857	.	.	17.46	4.95	11.82	9.29	10.24	14.02	14.02	12.19	0.68	0.64	9.22	7.3	9.76	6.77	11.85	9.53	5.2	2.98	9.59	5.16	.	.	.	.	.	.	3.69674	3.31331e-09	4.23474e-06	.	.	.	.	.	.
AAEL001290	conserved hypothetical protein	.	.	.	1.48	1.37	0.88	0	0.8	0.57	0.71	5.93	0.28	0.8	0.14	0.72	90.64	21.13	33.91	38.68	27.37	95.7	78.26	14.74	.	.	.	1.40275	0.00755607	0.293996	.	.	.	.	.	.	.	.	.
AAEL001291	conserved hypothetical protein	.	.	.	0	0	0	0	0.54	0	0.58	0.71	0.14	0.17	0	0	0	0	0	0	0	0.99	0	0	.	.	.	.	.	.	.	.	.	.	.	.	.	.	.
AAEL001292	cytochrome P450	GO:0046872,GO:0016491	.	.	0	0	0	0.15	0	0	0	0	0	0	0	0	0	0	0	0	0	0	0.03	0.09	.	.	.	.	.	.	.	.	.	.	.	.	.	.	.
AAEL001293	conserved hypothetical protein	GO:0005622,GO:0006810,GO:0005215	.	.	267.47	259.22	97.86	97.04	10.83	12.35	6.45	15.98	84.82	85.71	44.99	59.02	201.22	216.75	141.02	221.66	128.47	140.98	53.3	144.48	-1.4549	0.0356481	0.767116	.	.	.	.	.	.	.	.	.	.	.	.
AAEL001294	conserved hypothetical protein	.	.	.	1.19	2.25	6.89	4.78	5.5	2.61	3.71	6.13	2.8	2.11	3.3	3.82	40.2	66.27	67.64	179.75	94.75	172.37	50.94	421.87	2.10754	0.0139065	0.451592	.	.	.	.	.	.	.	.	.	.	.	.
AAEL001295	conserved hypothetical protein	.	.	.	6.22	7.02	12.05	13.02	6.44	11.04	5.68	14.07	0.46	1.43	2.11	5.51	13.38	14.37	14.31	51.48	97.87	655.18	68.75	150.69	.	.	.	.	.	.	2.05558	0.0077488	0.230857	.	.	.	.	.	.
AAEL001296	hypothetical protein	GO:0043234,GO:0015630,GO:0051640,GO:0001745,GO:0035239,GO:0044765,GO:0007018,GO:0005515,GO:0044444,GO:0040011,GO:0044430,GO:0051649	.	.	102.27	93.74	100.82	59.56	24.59	13.01	22.24	14.13	14.27	7.99	15.57	9.9	33.65	21.01	27.08	20.87	30.56	17.05	27.26	24.45	.	.	.	.	.	.	.	.	.	.	.	.	.	.	.
AAEL001297	conserved hypothetical protein	GO:0005622,GO:0006810,GO:0005215	.	.	56.81	51.65	20.92	33.26	1.45	1.42	0.93	1.09	1.38	1.52	0.98	1.17	5.19	12.63	6.91	6.81	3.29	4.57	9.74	1.41	.	.	.	.	.	.	.	.	.	.	.	.	.	.	.
AAEL001298	hypothetical protein	.	.	.	0.07	0	0.04	0	0.02	0.05	0.37	0	0.3	0.12	0.1	0.2	0.05	0	0	0	0	0	0.03	0	.	.	.	.	.	.	.	.	.	.	.	.	.	.	.
AAEL001299	conserved hypothetical protein	GO:0010004,GO:0016021,GO:0016324,GO:0008158,GO:0016328	.	.	0.63	0.05	0.2	0.57	0.35	0.23	0.38	0.28	0.09	0.08	0.16	0.27	5.13	1.56	2.14	1.22	1.3	1.34	2.82	0.73	.	.	.	.	.	.	.	.	.	.	.	.	.	.	.
AAEL001300	conserved hypothetical protein	GO:0008270,GO:0072572	.	.	7.81	6.5	8.5	6.74	9.49	9.87	8.95	9.05	10.18	9.27	8.39	8.96	8.77	10.82	8.07	7.97	6.79	4.59	7.79	5.6	.	.	.	.	.	.	.	.	.	.	.	.	.	.	.
AAEL001301	conserved hypothetical protein	GO:0005622,GO:0006810,GO:0005215	.	.	796.97	2167.79	1192.34	1341.99	1.38	1.22	0.69	1.14	11.71	24.38	8.69	17.59	235.36	364.09	174.78	430.9	210.62	184.54	102.06	208.71	.	.	.	.	.	.	.	.	.	.	.	.	.	.	.
AAEL001302	expressed protein (HR39)	.	.	.	0	0	0	0	0	0	0	0	0	0	0	0	0	0	0	0	0	0	0	0	.	.	.	.	.	.	.	.	.	.	.	.	.	.	.
AAEL001303	odorant receptor	GO:0004930,GO:0004984,GO:0005886,GO:0005549,GO:0050911,GO:0007186,GO:0016021	.	.	0	0	0	0	0	0	0	0	0	0	0	0	0	0	0	0	0	0	0	0	.	.	.	.	.	.	.	.	.	.	.	.	.	.	.
AAEL001304	nuclear hormone receptor ftz-f1 beta	GO:0008270,GO:0003707,GO:0006355,GO:0035072,GO:0006919,GO:0004879,GO:0000978,GO:0060968,GO:0016321,GO:0043401,GO:0035211,GO:0005634	.	.	19.17	5.62	7.62	5.24	4.13	3.01	4.08	2.98	9.16	5.23	5.7	3.17	6.74	5.75	5.36	3.87	6.41	8.18	7.46	4.84	.	.	.	.	.	.	.	.	.	.	.	.	.	.	.
AAEL001305	conserved hypothetical protein	.	.	.	1	0.36	0.35	0.81	3.53	3.72	4.19	7.22	1.62	2.4	1.29	2.36	4.42	13.32	6.12	16.64	13.93	49.97	8.41	9.75	.	.	.	.	.	.	.	.	.	.	.	.	-1.59421	0.0350985	0.792463
AAEL001306	conserved hypothetical protein	.	.	.	0	0.13	0	0.19	74.35	135.55	44.55	94.71	21.62	47.02	25.16	79.46	1.07	1.06	0.8	3.45	0.72	6.77	0.62	9.05	.	.	.	.	.	.	.	.	.	.	.	.	.	.	.
AAEL001307	SEC14, putative	GO:0005622,GO:0006810,GO:0005215	.	.	336.5	407.82	280.79	290.53	6.87	6.32	4.57	6.64	230.51	205.08	81.26	56.4	54.94	41.75	35.09	54.23	37.1	35.09	33.72	61	.	.	.	.	.	.	-1.5762	0.0202008	0.389069	.	.	.	.	.	.
AAEL001308	CRAL/TRIO domain-containing protein	GO:0016918,GO:0005885	.	.	0.66	0.52	0.45	0.63	23.1	31.46	11.79	16.28	28.95	45.52	22.14	20.52	18.24	1.12	6.39	11.44	4.02	21.06	11.97	32.43	.	.	.	.	.	.	.	.	.	.	.	.	.	.	.
AAEL001309	conserved hypothetical protein	.	.	.	0	0	0.2	0	0	0	0.05	0.15	0.09	0	0.04	0	1.29	12.52	11.19	8.71	2.69	4.74	8.44	3.87	.	.	.	.	.	.	.	.	.	.	.	.	.	.	.
AAEL001310	odorant receptor 92a, putative	GO:0004888,GO:0007165,GO:0007608,GO:0016020	.	.	0	0	0	0	0	0	0	0	0	0	0	0	0	0	0	0	0	0	0	0	.	.	.	.	.	.	.	.	.	.	.	.	.	.	.
AAEL001311	hypothetical protein	.	.	.	0	0	0	0	0.2	0	0.38	0.18	0.05	0	0	0	0	0	0	0	0	0	0	0	.	.	.	.	.	.	.	.	.	.	.	.	.	.	.
AAEL001312	cytochrome P450	GO:0020037,GO:0016705,GO:0004497,GO:0005506,GO:0009055,GO:0055114	.	.	49.61	56.69	150.79	53.23	5.66	3.19	6.89	5.3	2.7	1.89	4.04	2.91	12.91	6.52	10.06	12.08	18.39	10.45	14.17	23.88	.	.	.	.	.	.	.	.	.	.	.	.	.	.	.
AAEL001313	conserved hypothetical protein	GO:0050911,GO:0007186,GO:0005549,GO:0004984,GO:0005515,GO:0051640,GO:0044430,GO:0001745,GO:0004930,GO:0015630,GO:0040011,GO:0051649,GO:0016021,GO:0043234,GO:0044765,GO:0035239,GO:0007018,GO:0005886,GO:0044444	.	.	4.3	4.25	6.41	2.43	4.78	1.88	4.66	1.83	7.58	2.97	6.85	2.5	2.34	1.27	2.4	0.98	2.42	1.53	1.41	2.02	.	.	.	.	.	.	.	.	.	.	.	.	.	.	.
AAEL001314	conserved hypothetical protein	.	.	.	29.32	132.6	29.31	155.28	25.39	115.95	25.62	196.72	18.87	109.67	21.67	165.1	32.59	200.43	37.56	221.11	18.77	109.21	34.92	98.34	.	.	.	.	.	.	.	.	.	.	.	.	.	.	.
AAEL001315	conserved hypothetical protein	.	.	.	2.34	1.84	2.95	3.02	9.29	9.77	8.48	6.97	14.51	12.81	11.33	8.95	2.52	2.65	2.37	2.71	3.36	4.54	2.42	4.03	.	.	.	.	.	.	.	.	.	.	.	.	.	.	.
AAEL001316	conserved hypothetical protein	.	.	.	0.06	0	0.07	0.51	1.86	3.14	1.15	2.74	1.95	2.55	1.5	3.96	3.65	3.78	0.91	1.36	9.39	39.12	10.55	13.02	.	.	.	.	.	.	.	.	.	-1.81067	0.0305109	1	.	.	.
AAEL001317	DEAD box ATP-dependent RNA helicase	GO:0004004,GO:0000166	ko03040|Spliceosome	RM62A	9.68	5.63	8.19	5.55	7.97	7.53	7.73	5.99	12.12	9.74	10.14	6.35	7.39	9.76	7.86	8.14	6.58	8.71	7.23	4.94	.	.	.	.	.	.	.	.	.	.	.	.	.	.	.
AAEL001318	CRAL/TRIO domain-containing protein	GO:0005622,GO:0006810,GO:0005215	.	.	1.09	0.58	0.46	1.05	0.4	0.38	0.3	0.28	0.02	0.1	0.1	0.14	26.89	5.12	15.33	14.24	14.28	87.63	18.6	46.61	.	.	.	.	.	.	.	.	.	.	.	.	.	.	.
AAEL001319	hypothetical protein	.	.	.	0.78	0	0	0.35	19.02	3.42	30.19	49.52	1.55	0.97	3.72	9.93	53.53	24.79	65.02	45.29	50.21	115.42	98.97	51.08	.	.	.	1.27078	0.00319905	0.165288	2.01031	0.000715988	0.045079	.	.	.	.	.	.
AAEL001320	cytochrome P450	GO:0046872,GO:0016491	.	.	4.33	5.75	7.07	3.24	0.42	0.84	0.49	0.19	0.58	0.13	0.46	0.42	7.85	2.83	4.82	5.65	3.18	2.07	3.03	4.76	.	.	.	.	.	.	.	.	.	.	.	.	.	.	.
AAEL001321	transcription factor dp	GO:0048813,GO:0008284,GO:0007424,GO:0004867,GO:0031523,GO:0008069,GO:0051726,GO:0008134,GO:0008362,GO:0000083,GO:0001077,GO:0045944,GO:0060537,GO:0040007,GO:0045850,GO:0004519,GO:0005201,GO:0005578,GO:0042023,GO:0000122,GO:0040005,GO:0051539,GO:0019730,GO:0035189,GO:0046331,GO:0043565,GO:0008630,GO:0007307,GO:0007113,GO:0005509,GO:0007475,GO:0035206	.	.	6.25	3.92	8.59	4.11	18.59	13.65	19.23	10.59	37.82	18.3	27.23	12.93	8.9	5.81	6.98	5.09	9.9	4.87	6.6	5.93	.	.	.	.	.	.	.	.	.	.	.	.	.	.	.
AAEL001322	hypothetical protein	GO:0044763,GO:0005634	.	.	4.15	1.89	4.18	2.32	8.01	7.42	8.86	5.11	18.57	11.26	13.32	6.25	5.69	4.41	4.56	3.37	10.25	4.89	5.1	7.05	.	.	.	.	.	.	.	.	.	.	.	.	.	.	.
AAEL001323	conserved hypothetical protein	.	.	.	0	0	0.06	0.22	42.76	56.6	50.76	61.63	7.28	7.12	8.08	24.47	8.73	7.11	12.42	48.78	77.71	169.99	8.35	373.46	.	.	.	.	.	.	.	.	.	1.44715	0.00776119	0.934345	.	.	.
AAEL001324	replication factor C large subunit, putative	GO:0017111,GO:0005875,GO:0022008,GO:0003677,GO:0046331,GO:0000166,GO:0005634	ko03030|DNA replication;ko03420|Nucleotide excision repair;ko03430|Mismatch repair	.	2.32	2.14	1.95	2.14	7.58	7.93	8.61	6.75	12.6	10.18	10.83	7.15	4.01	6.05	4.98	4.53	4.3	3.26	3.59	2.59	.	.	.	.	.	.	.	.	.	.	.	.	.	.	.
AAEL001325	conserved hypothetical protein	.	.	.	0.38	0.51	0.8	2.83	16.31	37.4	23.66	88.65	4.62	15.75	18.1	90	14.82	37.12	13.02	41.82	38.38	62.3	13.93	82.12	.	.	.	.	.	.	2.29791	0.00203012	0.0904076	.	.	.	.	.	.
AAEL001326	conserved hypothetical protein	GO:0044428	.	.	1.26	1.95	2.5	3.2	2.85	3.59	2.65	4.17	3.79	4.99	3.68	2.93	2.1	6.24	3.16	5.02	4.16	3.02	3.55	3.7	.	.	.	.	.	.	.	.	.	.	.	.	.	.	.
AAEL001327	conserved hypothetical protein	.	.	.	0	0	0.14	0	1.32	0.45	0.64	1.01	1.52	1.55	0.89	0.79	0	0	0	0	0.09	0.11	0.06	0	.	.	.	.	.	.	.	.	.	.	.	.	.	.	.
AAEL001328	hypothetical protein	.	.	.	0.13	0	0.07	0.27	8.8	10.79	12.51	31.29	3.36	4.33	7.91	17.76	3.68	4.06	4.91	13.02	3.18	2.97	2.13	20.04	.	.	.	0.851226	0.0317186	0.726689	1.56617	0.00477917	0.166151	.	.	.	.	.	.
AAEL001329	mitochondrial carrier protein	GO:0005743,GO:0016021,GO:0006810,GO:0022857	.	.	14.35	11.52	12.34	10.79	17.5	14.09	14.54	12.24	17.67	13.71	15.1	15.53	10.15	14.51	12.9	12.92	25.19	23.91	15.53	33.83	.	.	.	.	.	.	.	.	.	.	.	.	.	.	.
AAEL001330	zinc metalloproteinase	GO:0004222,GO:0017090,GO:0006508,GO:0008270	.	.	27.08	9.69	10.54	15.37	0	0	0	0	0	0	0	0	3.22	1.53	2.09	2.42	1.95	13.33	3.53	0.64	.	.	.	.	.	.	.	.	.	.	.	.	.	.	.
AAEL001331	mannose-1-phosphate guanyltransferase	GO:0009298,GO:0005525,GO:0004475	ko00051|Fructose and mannose metabolism;ko00520|Amino sugar and nucleotide sugar metabolism	.	32.46	29.97	45.78	44.91	12.09	18.18	14.53	23.53	30.26	81.4	52.5	128.76	21.39	33.1	28.16	33.28	5.14	10.38	12.28	8.17	.	.	.	.	.	.	.	.	.	.	.	.	.	.	.
AAEL001332	conserved hypothetical protein	GO:0034472,GO:0022008,GO:0032039	.	.	4.99	2.59	4.87	3.12	4.59	3.75	5.4	2.54	6.68	3.36	6.13	3.9	3.23	2.5	3.14	2.29	4.17	2.25	2.75	3.4	.	.	.	.	.	.	.	.	.	.	.	.	.	.	.
AAEL001333	protein arginine n-methyltransferase 1,	GO:0043985,GO:0035242,GO:0019919,GO:0044020,GO:0035241	.	.	0.28	0	0	0.68	0.07	0	0.03	0	0	0	0.08	0	0.12	0	0	0.24	0.98	0.86	0.1	0	.	.	.	.	.	.	.	.	.	.	.	.	-3.58963	0.00421237	0.196683
AAEL001334	geranylgeranyl transferase type ii beta subunit	GO:0004662,GO:0018344,GO:0004663	.	.	35.38	24.94	24.35	32.32	7.33	9.98	7.85	13.08	10.85	12.85	10.26	12.77	8.22	16.77	10.23	12.69	5.88	12.54	9.11	9.17	.	.	.	.	.	.	.	.	.	.	.	.	.	.	.
AAEL001335	hypothetical protein	.	.	.	0	0	0	0	0	0	0	0	0	0	0	0	0	0	0	0	0	0	0	0	.	.	.	.	.	.	.	.	.	.	.	.	.	.	.
AAEL001336	charged multivesicular body protein 2a	GO:0015031	ko04144|Endocytosis	.	116.21	95.13	104.49	114.71	18.76	17.1	29.15	43.01	22.32	24.81	28.96	38.84	26.67	28.97	27.96	32.66	17.91	30.54	42.26	36.43	.	.	.	.	.	.	.	.	.	.	.	.	.	.	.
AAEL001337	band 4.1-like protein 2, putative	GO:0005737,GO:0005856,GO:0005089,GO:0019898,GO:0005543,GO:0003677,GO:0003779,GO:0035023	.	.	18.75	16.93	20.55	11.29	4.37	1.91	4.28	4.21	2.37	0.88	3.3	1.73	4.67	2.76	4.93	2.68	3.81	3.08	4.66	1.27	.	.	.	.	.	.	.	.	.	.	.	.	.	.	.
AAEL001338	helix-loop-helix transcription factor	GO:0046983,GO:0006355	.	.	0.98	0.77	1.44	2	0.63	0.12	0.65	0.08	0.09	0	0.3	0.11	0.43	0.26	0.36	0.7	1.01	0.68	0.74	0.82	.	.	.	.	.	.	.	.	.	.	.	.	.	.	.
AAEL001339	conserved hypothetical protein	.	.	.	12.03	10.82	12.08	9.09	23.13	20.05	22.36	17.17	22.89	20.06	20.33	16.8	17.73	24.27	19.75	16.93	33.73	25.5	16.91	27.13	.	.	.	.	.	.	.	.	.	.	.	.	.	.	.
AAEL001340	conserved hypothetical protein	.	.	.	0.11	0.12	0.07	0.18	0.03	0	0.05	0	0.02	0.03	0	0.05	0.14	0.12	0.03	0.84	1.75	1.43	0.14	0.11	.	.	.	.	.	.	.	.	.	.	.	.	-3.64305	0.000657401	0.0529857
AAEL001341	conserved hypothetical protein	GO:0090266,GO:0005680	.	.	2.01	4.16	2	6.49	3.18	6.58	2.96	7.77	2.57	6.79	2.73	7.94	3.67	10.27	3.64	8.33	3.09	6.36	4.42	8.3	.	.	.	.	.	.	.	.	.	.	.	.	.	.	.
AAEL001342	odorant receptor	.	.	.	0	0	0	0	0	0	0	0	0	0	0	0	0	0	0	0	0	0	0	0	.	.	.	.	.	.	.	.	.	.	.	.	.	.	.
AAEL001343	conserved hypothetical protein	GO:0045879,GO:0004180,GO:0046872,GO:0035317,GO:0008237,GO:0001736,GO:0005634	.	.	0.16	0	0.08	0	4.57	2.25	5.87	3.85	3.56	1.23	5.87	3.84	2.73	0.44	1.96	0.79	6.55	0.75	2.34	2.26	.	.	.	.	.	.	.	.	.	.	.	.	.	.	.
AAEL001344	pair-rule protein odd-paired	GO:0008270,GO:0008354,GO:0016319,GO:0007494,GO:0008101,GO:0003676,GO:0007455,GO:0008039,GO:0005634	.	.	0.98	0	0.51	0.25	0.04	0.18	0.18	0	0.06	0	0.14	0	1.43	0.58	1.29	0.26	0.21	0.21	0.94	0.45	.	.	.	.	.	.	.	.	.	.	.	.	.	.	.
AAEL001345	conserved hypothetical protein	GO:0042384	.	.	0	0.15	0.06	0.23	0.04	0	0.06	0	0.08	0.06	0	0	0.08	0	0	0	0.35	0.19	0.05	0.14	.	.	.	.	.	.	.	.	.	.	.	.	.	.	.
AAEL001346	conserved hypothetical protein	.	.	.	0.8	0	0.1	0.4	0.06	0	0.05	0	0.05	0.11	0.04	0	4.33	7.48	3.11	0.65	0.78	1.85	1.44	0	.	.	.	.	.	.	.	.	.	.	.	.	.	.	.
AAEL001347	conserved hypothetical protein	GO:0008270,GO:0003676	.	.	0	0	0	0	0.29	0.19	0.39	0.46	0.65	0.36	0.47	0.28	0.72	0.3	0.36	0.07	0.97	0.64	0.76	0.23	.	.	.	.	.	.	.	.	.	.	.	.	.	.	.
AAEL001348	conserved hypothetical protein	.	.	.	0	0	0	0	2.08	2.38	1.91	2.52	2.82	5.08	1.49	2.6	0.12	0	0.09	0.12	0.07	0.48	0	0	.	.	.	.	.	.	.	.	.	.	.	.	.	.	.
AAEL001349	zinc finger protein	GO:0008270,GO:0003676	.	.	0.16	0	0	0	0.45	0.23	0.49	0.42	0.15	0.12	0.14	0.23	1.04	0.22	0.27	0.34	3.7	1.67	1.02	3.03	.	.	.	.	.	.	.	.	.	.	.	.	.	.	.
AAEL001350	hypothetical protein	.	.	.	8.3	6.69	8.17	5.98	10.56	11.32	10.7	10.73	15.69	15.98	13	13.05	7.61	21.94	10.37	15.13	6.09	12.18	9.77	3.61	.	.	.	.	.	.	.	.	.	.	.	.	.	.	.
AAEL001351	hypothetical protein	.	.	.	0.73	1.1	1.96	3.71	9.92	12.27	13.37	33.81	7.38	15.08	11.7	28.32	9.36	29.26	13.63	28.74	13.55	54.42	26.21	31.68	.	.	.	0.77746	0.0445614	0.880329	.	.	.	.	.	.	.	.	.
AAEL001352	scaffold attachment factor b	.	.	.	45.9	35.1	40.04	38.15	71.24	76.44	66.42	59.11	91.15	81.93	80.1	66.4	36.94	75.84	52.25	57.43	35.63	52.2	49.13	32.94	.	.	.	.	.	.	.	.	.	.	.	.	.	.	.
AAEL001353	rhogef and pleckstrin domain protein	GO:0005089,GO:0005543,GO:0003779,GO:0035023,GO:0044424	ko04015|Rap1 signaling pathway;ko04520|Adherens junction	.	25.28	16.4	24.04	15.11	6.65	3.71	7.43	4.73	2.43	1.9	4.1	3.99	7.69	7.72	8.31	6.86	5.18	6.21	9.04	4.5	.	.	.	.	.	.	.	.	.	.	.	.	.	.	.
AAEL001354	conserved hypothetical protein	.	.	.	40.71	81.13	37.01	75.13	23.99	40.21	23.24	48.75	20.18	37.02	20.67	50.37	51.73	110.05	50.05	112.14	28.69	61.2	43.91	64.4	.	.	.	.	.	.	.	.	.	.	.	.	.	.	.
AAEL001355	conserved hypothetical protein	.	.	.	3.87	0.74	0.93	7.37	10.1	9.84	8.5	15.58	4.47	5.56	8.84	17.18	11.86	16.65	11.96	15.01	5.89	13.17	8.41	24.02	.	.	.	.	.	.	1.24212	0.020066	0.388582	.	.	.	.	.	.
AAEL001356	RNA-binding protein	GO:0003729,GO:0006376,GO:0005515,GO:0045292,GO:0005634,GO:0035327,GO:0000166	.	.	58.24	55.3	43.52	52.04	37.32	53.34	39.94	48.2	45.53	62.36	36.04	52.99	51.3	131.25	83.04	97.75	27.76	60.15	56.16	63.35	.	.	.	.	.	.	.	.	.	.	.	.	.	.	.
AAEL001357	hypothetical protein	GO:0008270	.	.	1.6	1.17	1.73	0.81	9.99	8.53	9.47	6.46	20.56	13.55	15.34	8.53	1.97	1.88	1.86	1.26	2.84	1.66	2.01	0.53	.	.	.	.	.	.	.	.	.	.	.	.	.	.	.
AAEL001358	conserved hypothetical protein	.	.	.	1.42	2.25	1.49	3.81	0.67	1.44	1.53	4.13	1.27	1.06	1.91	3.45	1.77	5.7	2.86	4.61	2.23	4.86	3.42	3.74	.	.	.	1.23574	0.0386106	0.818386	.	.	.	.	.	.	.	.	.
AAEL001359	hypothetical protein	.	.	.	1.05	1.08	1.39	0.65	3.32	2.36	2.86	1.95	6.98	3.85	4.79	2.67	1	1.1	0.85	1.05	1.23	1.63	0.92	0.49	.	.	.	.	.	.	.	.	.	.	.	.	.	.	.
AAEL001360	coronin	GO:0072686,GO:0007527,GO:0051015,GO:0015629,GO:0030036	.	.	36.8	28.63	47.73	24.36	30.95	18.77	33.15	20.88	34.01	19.8	33.23	18.43	40.98	38.05	44.75	30.54	23.35	25.19	44.53	31.73	.	.	.	.	.	.	.	.	.	.	.	.	.	.	.
AAEL001361	brahma associated protein 170kD, putative	GO:0044763,GO:0045893,GO:0048523,GO:0005488,GO:0005634,GO:0007476	.	.	4.39	3	4.78	2.93	9.24	8.57	9.95	5.62	15.32	10.48	12.11	6.66	7.26	5.57	5.39	4.34	26.07	8.58	6.28	8.79	.	.	.	.	.	.	.	.	.	.	.	.	.	.	.
AAEL001362	hypothetical protein	.	.	.	0	0	0	0	2.89	2.3	4.78	2.53	7.73	2.94	5.98	1.44	0.36	0	0	0	0.23	0	0	0	.	.	.	.	.	.	.	.	.	.	.	.	.	.	.
AAEL001363	small nuclear ribonucleoprotein Sm D1, putative	GO:0071011,GO:0022008,GO:0000381,GO:0005688,GO:0071013	ko03018|RNA degradation;ko03040|Spliceosome	.	10.63	46.62	8.1	61.75	22.25	73.5	15.3	104.11	20.22	98.17	15.37	85.61	12	141.88	21.22	121.14	6.87	50.38	15.86	23.85	.	.	.	.	.	.	.	.	.	.	.	.	.	.	.
AAEL001364	glucosyl/glucuronosyl transferases	GO:0016758,GO:0008152	.	.	0	0	0	0	0.13	0	0.05	0.09	0.21	0	0.41	0.24	5.43	1.39	3.08	3.48	3.18	1.54	0.82	5.6	.	.	.	.	.	.	.	.	.	.	.	.	.	.	.
AAEL001365	glucosyl/glucuronosyl transferases	GO:0016758,GO:0008152	.	.	0.04	0.1	0.04	0	1.02	0.23	0.76	0.62	0.62	0.48	0.79	0.64	6.13	2.21	4.11	2.67	1.65	1.88	0.92	6.46	.	.	.	.	.	.	.	.	.	.	.	.	.	.	.
AAEL001366	conserved hypothetical protein	.	.	.	4.38	8.04	4.27	5.58	5.35	10.72	4.41	11.8	7.35	16.88	6.6	15.22	5.31	15.66	8.21	20.83	2.55	7.41	7.86	5.99	.	.	.	.	.	.	.	.	.	.	.	.	.	.	.
AAEL001367	type IV inositol 5-phosphatase	GO:0046030,GO:0046856,GO:0046854	ko00562|Inositol phosphate metabolism;ko04070|Phosphatidylinositol signaling system	.	1.04	0.67	0.98	0.59	1.77	1.22	1.42	1.11	2.31	1.57	2.23	1.56	0.37	0.4	0.54	0.41	1	0.7	0.89	0.86	.	.	.	.	.	.	.	.	.	.	.	.	.	.	.
AAEL001368	kek1	GO:0000910,GO:0016021,GO:0022008,GO:0007175,GO:0048019,GO:0048477,GO:0005154	.	.	0.1	0	0.08	0	0.49	0.15	0.22	0.24	0.12	0.06	0.13	0.03	2.28	2.32	3.08	2.6	3.86	3.08	3.76	1.7	.	.	.	.	.	.	.	.	.	.	.	.	.	.	.
AAEL001369	conserved hypothetical protein	.	.	.	0.93	0.41	1.16	0.62	4.27	5.21	3.12	4.22	4.23	5.92	3.23	4.87	3.56	11.31	6.79	7.21	0.67	3.44	2.93	0.74	.	.	.	.	.	.	.	.	.	.	.	.	.	.	.
AAEL001370	muscle-specific tyrosine kinase receptor	GO:0006468,GO:0042052,GO:0016021,GO:0005524,GO:0046716,GO:0007165,GO:0004714,GO:0072499,GO:0005886	.	.	0.92	0.25	0.61	0.12	1.3	0.99	1.62	0.79	2.31	1.13	1.8	0.61	0.42	0.63	0.21	0.26	0.69	0.62	0.52	0.22	.	.	.	.	.	.	.	.	.	.	.	.	.	.	.
AAEL001371	pre-mRNA cleavage factor im, 25kD subunit	GO:0006378,GO:0003729,GO:0005849,GO:0016787,GO:0006379	ko03015|mRNA surveillance pathway	.	9.31	12.07	8.57	10.58	12.8	17.09	10.76	15.16	15.7	22.83	11.74	20.16	12.38	34.76	17.52	26.07	17.22	24.46	14.6	13.55	.	.	.	.	.	.	.	.	.	.	.	.	.	.	.
AAEL001372	sentrin/sumo-specific protease senp7	GO:0007411,GO:0008234,GO:0006508,GO:0021952,GO:0060997,GO:0060548,GO:0005634	.	.	10.02	7.11	9.59	5.96	18.23	18.65	16.54	11.49	30.79	24.58	22.28	15.2	8.07	8.9	7.29	7.05	24.47	18.37	9.84	17.58	.	.	.	.	.	.	.	.	.	.	.	.	.	.	.
AAEL001373	lim homeobox protein	GO:0008270,GO:0006355,GO:0043565,GO:0003700,GO:0005634	.	.	0.05	0	0.22	0	0.06	0.08	0.13	0	0.3	0.12	0.14	0.11	0.39	0.07	0.16	0.23	0.18	0.44	0.13	0.51	.	.	.	.	.	.	.	.	.	.	.	.	.	.	.
AAEL001374	flagellar radial spoke protein	GO:0005875,GO:0007017,GO:0008017	.	.	0.11	0.1	0	0.14	0.13	0.1	0.21	0.4	0.09	0.12	0.21	0.24	0.17	0.68	0.73	0.69	1.3	1.74	0.67	0.69	.	.	.	.	.	.	.	.	.	.	.	.	.	.	.
AAEL001375	Y-box binding protein	GO:0003729,GO:0071011,GO:0016021,GO:0006355,GO:0000398,GO:0004872,GO:0003677,GO:0071013,GO:0007275,GO:0048477	.	.	213.85	206.76	296.38	139.85	254.16	164.11	240.01	127.56	67.59	56.56	98.99	70.34	502.26	320.17	517.32	329.46	276.06	139.19	343.04	78.84	.	.	.	.	.	.	.	.	.	.	.	.	.	.	.
AAEL001376	hypothetical protein	.	.	.	4.2	0.8	2.51	0	1.11	0	0.59	0.48	1.16	0.34	0.54	0.33	0.21	0	0.45	0	0	0	0.51	0	.	.	.	.	.	.	.	.	.	.	.	.	.	.	.
AAEL001377	hypothetical protein	.	.	.	1.15	0	0.4	0	0.24	0	0	0	0.56	0	0.17	0	0.27	0	0.58	0	0	0	0	0	.	.	.	.	.	.	.	.	.	.	.	.	.	.	.
AAEL001378	spermine synthase	GO:0004766,GO:0006597,GO:0016768,GO:0008295	ko00270|Cysteine and methionine metabolism;ko00330|Arginine and proline metabolism;ko00410|beta-Alanine metabolism;ko00480|Glutathione metabolism	.	8.4	7.38	9.21	8.95	13.57	13.64	12.48	13.96	17.15	19.79	15.69	17.25	17.96	47.78	42.86	44.9	5.04	8.75	11.99	15.34	.	.	.	.	.	.	.	.	.	.	.	.	.	.	.
AAEL001379	conserved hypothetical protein	.	ko05200|Pathways in cancer;ko05216|Thyroid cancer	.	23.6	19.2	25.95	15.96	12.18	12.19	11.69	9.86	24.01	16.73	17.37	12.57	11.22	12.38	12.87	11.4	8.81	9.72	9.96	7.49	.	.	.	.	.	.	.	.	.	.	.	.	.	.	.
AAEL001380	lim homeobox protein	GO:0008270,GO:0006355,GO:0006911,GO:0043565,GO:0016740,GO:0003700,GO:0048813,GO:0005634	.	.	0	0	0	0	0.06	0	0.08	0	0.05	0	0.02	0	0.15	0	0.04	0.11	0.46	0.18	0.13	0	.	.	.	.	.	.	.	.	.	.	.	.	.	.	.
AAEL001381	sphingomyelin synthetase	GO:0060305,GO:0007030,GO:0016021,GO:0006686	.	.	58.06	29.11	26.19	30.12	5.81	4.63	5.56	6.33	9.77	8.86	6.55	6.2	4.11	3.32	3.33	4.22	4.78	12.58	6.34	18.81	.	.	.	.	.	.	.	.	.	.	.	.	.	.	.
AAEL001382	small nuclear ribonucleoprotein sm d1	GO:0030532,GO:0005829,GO:0003723,GO:0071011,GO:0000245,GO:0007507,GO:0000387,GO:0005515,GO:0034660,GO:0071013,GO:0005654,GO:0005689	ko03040|Spliceosome;ko05322|Systemic lupus erythematosus	.	12.31	28.9	12.85	36.55	26.27	51.52	21.27	64.39	30.6	77.29	22.67	61.6	24.55	119.63	35.47	102.79	15.11	44.18	26.22	21.64	.	.	.	.	.	.	.	.	.	.	.	.	.	.	.
AAEL001383	hypothetical protein	GO:0007411,GO:0071772,GO:0046331,GO:0007266,GO:0007412,GO:0016319,GO:0045887,GO:0030036,GO:0048675,GO:0007422,GO:0007480,GO:0005886,GO:0005089,GO:0050770	.	.	7.66	2.89	8.14	4.35	1.53	1.11	1.01	0.52	1.41	0.36	1.69	0.72	1.12	0.74	1.06	0.93	1.41	0.36	1.56	0.79	.	.	.	.	.	.	.	.	.	.	.	.	.	.	.
AAEL001384	triple functional domain, trio	GO:0007411,GO:0071772,GO:0046331,GO:0007412,GO:0035023,GO:0016319,GO:0005543,GO:0045887,GO:0030036,GO:0048675,GO:0005622,GO:0007422,GO:0007480,GO:0005886,GO:0005089,GO:0050770	.	.	2.81	2.3	3.08	2.21	4.63	5.17	5.15	3.32	9.85	6.67	8.05	3.78	2.48	2.01	1.79	1.27	2.63	2.24	1.58	0.96	.	.	.	.	.	.	.	.	.	.	.	.	.	.	.
AAEL001385	conserved hypothetical protein	.	.	.	65.82	64.12	81.34	91.39	13.14	13.87	18.2	25.64	14.15	13.72	17.53	22.78	17.85	15.87	13.97	22.55	13.21	20.95	22.27	39.15	.	.	.	.	.	.	.	.	.	.	.	.	.	.	.
AAEL001386	hypothetical protein	.	.	.	0.69	0.31	0.36	0	0.56	0.17	0.62	0.37	1.55	0.64	0.72	0.25	0.16	0.31	0.17	0	0.2	0.58	0.58	0.28	.	.	.	.	.	.	.	.	.	.	.	.	.	.	.
AAEL001387	hypothetical protein	.	.	.	4.04	1.83	3.66	3.36	3.95	4.45	4.61	2.45	7.22	5.93	6.02	3.67	1.83	1.74	2.75	1.61	1.85	1.67	3.1	2.48	.	.	.	.	.	.	.	.	.	.	.	.	.	.	.
AAEL001388	hypothetical protein	.	.	.	0	0	0	0	0	0	0	0	0	0	0	0	0	0	0	0	0.04	0	0	0	.	.	.	.	.	.	.	.	.	.	.	.	.	.	.
AAEL001389	conserved hypothetical protein	GO:0018345,GO:0042127,GO:0005515,GO:0008270,GO:0048812,GO:0007389,GO:0001737,GO:0005576,GO:0007616,GO:0019706,GO:0008201,GO:0007422,GO:0045179,GO:0048678,GO:0050808,GO:0007480,GO:0005783,GO:0005886,GO:1901215,GO:0048104	ko04391|Hippo signaling pathway - fly	.	42.22	31.68	35.81	28.7	14.13	13.62	14.22	12.57	18.3	15.4	18.22	11.36	11.49	9.97	9.37	9.67	9.16	8.73	11.41	14.88	.	.	.	.	.	.	.	.	.	.	.	.	.	.	.
AAEL001390	conserved hypothetical protein	.	.	.	0	0.31	0	0.46	85.57	490.38	99.81	827.07	40.95	140.45	69.02	264.48	0.16	0	0	0	0.3	0.39	0.1	3.65	.	.	.	.	.	.	.	.	.	.	.	.	.	.	.
AAEL001391	hypothetical protein	.	.	.	0.91	0.49	0.13	0.97	0.89	1.42	0.57	0.39	0.5	1.56	0.6	1.13	63.58	29.1	34.62	58.85	15.89	33.15	13.82	77.61	.	.	.	.	.	.	.	.	.	.	.	.	.	.	.
AAEL001392	hypothetical protein	.	.	.	1.11	0	2.72	2.24	3.65	0.54	33.62	39.51	0.9	27.53	117.54	66.99	673.62	343.86	696.89	646.83	128.67	67.32	90.08	358.2	.	.	.	3.67377	9.36214e-10	6.2884e-07	3.53952	0.0033219	0.129838	.	.	.	.	.	.
AAEL001393	triple functional domain, trio	GO:0005089,GO:0005543,GO:0005622,GO:0016787,GO:0035023	.	.	24.04	15.1	18.33	12.61	30.05	28.25	26.61	18.93	41.09	31.53	34.6	24.27	7.46	5.64	6.63	5.49	8.17	6.39	5.26	5.54	.	.	.	.	.	.	.	.	.	.	.	.	.	.	.
AAEL001394	conserved hypothetical protein	GO:0000785,GO:0051087,GO:0016020,GO:0007613,GO:0035186,GO:0021954,GO:0030708,GO:0043196,GO:0006697,GO:0030713,GO:0035302,GO:0005615,GO:0009055,GO:0001047,GO:0007552,GO:0006342,GO:0005730,GO:0017143,GO:0044060,GO:0001519,GO:0001700,GO:0008293,GO:0035075,GO:0004504,GO:0035102,GO:0055114,GO:0003682,GO:0005783,GO:0018445,GO:0005507	.	.	40.28	44.82	65.18	52.41	7.34	7.63	13.27	19.18	2.33	3.63	7.94	13.65	15.42	18.52	14.93	19.49	16.77	17.1	19.38	36.37	.	.	.	0.983716	0.0491883	0.93553	1.82855	0.00238715	0.102345	.	.	.	.	.	.
AAEL001395	suppression of tumorigenicity	.	.	.	4.04	2.47	3.65	2.76	7.01	6.28	6.99	5.76	10.17	8.03	8.81	6.87	3.82	6.14	5.61	5.86	6.72	4.98	3.98	6.95	.	.	.	.	.	.	.	.	.	.	.	.	.	.	.
AAEL001396	mandelate racemase	GO:0003824,GO:0009063	ko00051|Fructose and mannose metabolism	.	10.34	8.84	2.76	3.08	2.48	2.17	3.15	3.98	5.42	3.68	6.18	6.48	6.24	1.99	2.73	2.07	8.78	2.91	2.97	3.66	-1.82827	0.00789314	0.33224	.	.	.	.	.	.	.	.	.	.	.	.
AAEL001397	ribonuclease	GO:0004527,GO:0003723,GO:0004540	.	.	14.58	8.54	17.07	11.63	9.2	8.07	9.38	7.93	9.49	6.78	9.21	7.35	6.53	5.18	5.25	5.04	17.17	9.7	7.41	21.51	.	.	.	.	.	.	.	.	.	.	.	.	.	.	.
AAEL001398	guanine nucleotide exchange factor	GO:0005089,GO:0030532,GO:0035011,GO:0007480,GO:0042734,GO:0031594,GO:0035023,GO:0046928	ko04360|Axon guidance	.	8.43	3.76	7.38	5.5	13.94	11.92	14.89	8.27	22.11	12.85	20.93	9.94	10.94	4.04	6.58	2.99	6.64	6.87	12.17	4.29	.	.	.	.	.	.	.	.	.	.	.	.	.	.	.
AAEL001399	conserved hypothetical protein	GO:0000278	.	.	2.25	1.11	1.31	1.07	6.38	6.25	7.05	4.33	17.71	11.09	13.08	7.02	3.09	5.16	3.68	3.7	1.49	1.24	2.28	0.74	.	.	.	.	.	.	.	.	.	.	.	.	.	.	.
AAEL001400	DNA-directed RNA polymerases III 12.5 kDa polypeptide, putative	GO:0003899,GO:0006412,GO:0006359,GO:0008270,GO:0003677,GO:0003725,GO:0045182,GO:0005666	ko00230|Purine metabolism;ko00240|Pyrimidine metabolism;ko03020|RNA polymerase;ko04623|Cytosolic DNA-sensing pathway;ko05169|Epstein-Barr virus infection	.	2.24	1	2.55	0.75	4.14	2.19	2.22	2.42	3.63	1.68	2.43	1.03	1.03	2.3	4.11	2.84	2.12	2.21	3.02	0.46	.	.	.	.	.	.	.	.	.	.	.	.	.	.	.
AAEL001401	leucine-rich immune protein (Short)	.	.	.	0.08	0.11	0.09	0.17	120.71	171.09	79.26	159.49	127.36	156.77	174.1	312.05	0.06	0.06	0.13	0.09	0.51	0	0.07	0.1	.	.	.	.	.	.	.	.	.	.	.	.	.	.	.
AAEL001402	leucine-rich immune protein (Short)	.	.	.	0.09	0	0.05	0	135.32	187.3	111.68	208.57	106.5	145.99	178.26	289.24	0.03	0.06	0.1	0.1	0.27	0	0.15	0.32	.	.	.	.	.	.	.	.	.	.	.	.	.	.	.
AAEL001403	conserved hypothetical protein	GO:0035152,GO:0046658,GO:0005576,GO:0019991	.	.	8.77	7.58	5.14	10.76	2.31	3.64	2.67	4.83	2.45	5.94	2.28	8.57	5.27	14.1	5.97	11.02	3.55	14.93	6.77	8.66	.	.	.	.	.	.	.	.	.	.	.	.	.	.	.
AAEL001404	conserved hypothetical protein	.	.	.	0.3	0.4	0.24	0	0.12	0.05	0.35	0.36	0.16	0.04	0.13	0.04	1.63	0.82	1.19	0.41	2.09	1.77	2.58	0.18	.	.	.	1.82659	0.0409283	0.841107	.	.	.	.	.	.	.	.	.
AAEL001405	clathrin coat assembly protein	GO:0050911,GO:0005549,GO:0051291,GO:0004984,GO:0007269,GO:0030123,GO:0008565,GO:0006727,GO:0016183,GO:0007040,GO:0032590,GO:0016021,GO:0006886,GO:0048072,GO:0008021	ko04142|Lysosome	.	11.15	14.03	8.92	12.35	15.61	19.77	14.19	19.12	15.28	22.73	13.07	24.48	12.07	28.03	14.69	22.91	10.01	22.42	12.78	14.52	.	.	.	.	.	.	.	.	.	.	.	.	.	.	.
AAEL001406	conserved hypothetical protein	GO:0005737,GO:0019538,GO:0005488,GO:0070011	.	.	9.43	4.81	6.2	4.77	7.14	6.45	7.53	4.36	14.39	9.08	10.32	5.04	4.23	2.53	4.78	2.56	7.47	4.73	5.79	5.23	.	.	.	.	.	.	.	.	.	.	.	.	.	.	.
AAEL001407	cdk4/6	GO:0006468,GO:0007350,GO:0051726,GO:0001558,GO:0007259,GO:0051301,GO:0005524,GO:0004693,GO:0007005,GO:0007424,GO:0008283,GO:0030332	ko04110|Cell cycle;ko04115|p53 signaling pathway;ko04151|PI3K-Akt signaling pathway;ko04530|Tight junction;ko04660|T cell receptor signaling pathway;ko05161|Hepatitis B;ko05162|Measles;ko05166|HTLV-I infection;ko05200|Pathways in cancer;ko05203|Viral carcinogenesis;ko05212|Pancreatic cancer;ko05214|Glioma;ko05218|Melanoma;ko05219|Bladder cancer;ko05220|Chronic myeloid leukemia;ko05222|Small cell …	.	2.53	1.41	2.47	2.11	7.64	6.48	7.74	6.99	6.78	7.03	7.5	6.77	7.99	14.16	7.55	7.77	12.25	10.86	10.53	8.51	.	.	.	.	.	.	.	.	.	.	.	.	.	.	.
AAEL001408	hypothetical protein	.	.	.	0	0	0	0	0	0	0	0	0	0	0	0	0	0	0	0	0	0	0	0	.	.	.	.	.	.	.	.	.	.	.	.	.	.	.
AAEL001409	conserved hypothetical protein	GO:0030036,GO:0016020,GO:0051015	.	.	26.9	15.43	14.17	11.43	17.3	9.61	11.69	6.56	10.28	8.91	8.59	6.3	9.48	6.79	6.24	3.5	6.63	11.12	10.54	6.54	.	.	.	.	.	.	.	.	.	.	.	.	.	.	.
AAEL001410	snf2 histone linker phd ring helicase	GO:0008270,GO:0022008,GO:0003677,GO:0005524,GO:0004386	.	.	2.35	1.67	2.91	1.62	4.41	3.98	4.53	2.22	6.66	4.16	5.09	2.75	2.55	1.2	1.92	1.41	8.76	3.86	2.63	4.67	.	.	.	.	.	.	.	.	.	.	.	.	.	.	.
AAEL001411	myosin heavy chain, nonmuscle or smooth muscle	GO:0016461,GO:0045200,GO:0008258,GO:0007443,GO:0007411,GO:0031036,GO:0007395,GO:0035317,GO:0070986,GO:0016460,GO:0045214,GO:0046664,GO:0005886,GO:0042623,GO:0006936,GO:0045179,GO:0032154,GO:0016021,GO:0000910,GO:0045184,GO:0005524,GO:0007496,GO:0035159,GO:0007298,GO:0035017,GO:0003774,GO:0001736,GO:0051259,GO:0016203,GO:0032027,GO:0030018,GO:0007413,GO:0046663,GO:0035072,GO:0003779	.	.	166.51	94.15	211.88	115.28	29	24.87	38.32	33.05	29.44	26.64	33.74	27.88	47.36	32.31	37.36	28.89	32.89	45.48	80.7	18.93	.	.	.	.	.	.	.	.	.	.	.	.	.	.	.
AAEL001412	conserved hypothetical protein	GO:0003899,GO:0006412,GO:0006359,GO:0046872,GO:0003725,GO:0045182,GO:0005666	.	.	5.58	2.39	5.76	4.24	18.21	10.8	13.29	7.19	11.1	5.37	8.17	7.06	6.53	14.59	15.62	10.87	9.74	7.24	9.43	5.12	.	.	.	.	.	.	.	.	.	.	.	.	.	.	.
AAEL001413	conserved hypothetical protein	.	.	.	3.04	3.75	3.82	3.03	1.66	2.6	1.49	0.65	2.5	2.33	3.29	2.7	1.37	1.8	1.17	1.99	1.64	0.93	1.23	1.79	.	.	.	.	.	.	.	.	.	.	.	.	.	.	.
AAEL001414	leucine-rich immune protein (Short)	.	.	.	0.12	0.11	0.17	0	120.84	253.81	139.2	358.64	144.04	208.57	220.62	421.77	0.05	0.05	0.06	0	0.03	0	0.03	0.19	.	.	.	.	.	.	.	.	.	.	.	.	.	.	.
AAEL001415	hypothetical protein	.	.	.	0	0	0	0	0	0	0	0	0	0	0	0	0	0	0	0	0	0	0	0	.	.	.	.	.	.	.	.	.	.	.	.	.	.	.
AAEL001416	conserved hypothetical protein	GO:0005639	.	.	15.48	9.12	15.06	8.53	12.15	9	14.16	8.34	22.49	10.87	18.49	8.13	8.23	6.08	8.99	6.85	11.29	5.02	7.82	7.58	.	.	.	.	.	.	.	.	.	.	.	.	.	.	.
AAEL001417	leucine-rich immune protein (Short)	.	.	.	0	0	0	0	3.1	5.46	4.92	7.68	2.28	1.35	2.9	3.54	0	0	0	0	0	0	0	0	.	.	.	.	.	.	.	.	.	.	.	.	.	.	.
AAEL001418	conserved hypothetical protein	.	.	.	434.77	260.21	327.93	147.15	0.06	0	0.1	0.16	0.1	0	0.22	0	204.93	136.17	262.42	87.05	35.59	10.03	163.34	0.96	.	.	.	.	.	.	.	.	.	.	.	.	.	.	.
AAEL001419	nocturnin	GO:0005811,GO:0030014,GO:0000289,GO:0045475,GO:0009416	.	.	15.94	11.7	6.22	4.91	16.34	15.97	15.41	15.59	12.14	13.97	12.51	12.14	16.16	5.05	6.35	7.78	19.77	31.03	7.64	29.66	-1.32852	0.0336219	0.742703	.	.	.	.	.	.	.	.	.	.	.	.
AAEL001420	leucine-rich immune protein (Short)	.	.	.	0.2	0	0.13	0.16	406.9	311.76	334.04	338.72	125.38	121.1	283.85	351.9	0.28	0	0.09	0.09	3.15	0.34	1.47	0.19	.	.	.	.	.	.	.	.	.	.	.	.	.	.	.
AAEL001421	high density lipoprotien binding protein / vigilin	GO:0003723	.	.	170.94	158.17	225.22	133.66	142.27	146.71	136.43	125.59	111.47	133.88	170.14	168.01	240.8	290.01	284.13	233.06	259.1	180.9	137.03	250.68	.	.	.	.	.	.	.	.	.	.	.	.	.	.	.
AAEL001422	proteasome inhibitor	GO:0070864,GO:0000502,GO:0008584,GO:0032436,GO:0007140,GO:0006974	ko03050|Proteasome	.	27.8	27.56	27.18	28.2	20.19	25.19	18.89	26.27	16.97	20.32	16.63	27.67	24.06	34.8	25.6	34.91	28.95	44.61	24.53	58.49	.	.	.	.	.	.	.	.	.	.	.	.	.	.	.
AAEL001423	acid phosphatase-1	GO:0006911,GO:0003993	.	.	11.37	8.19	10.25	9.11	21.18	24.66	13.45	14.36	18.6	14.86	12.71	11.2	11.29	11.1	6.28	11.06	6.46	17.66	11.34	12.27	.	.	.	.	.	.	.	.	.	.	.	.	.	.	.
AAEL001424	mitochondrial inner membrane protease subunit	GO:0006627,GO:0042720,GO:0008236,GO:0006508	ko03060|Protein export	.	8.24	14.73	11.14	10.83	10.32	9.46	9.18	10.71	10.59	9.14	7.02	11.88	10.76	15.78	13.34	15.01	18.82	21.69	10.07	29.23	.	.	.	.	.	.	.	.	.	.	.	.	.	.	.
AAEL001425	conserved hypothetical protein	GO:0090068,GO:0007088,GO:0010638	.	.	3.37	5.11	4.46	9.16	8.26	12.91	8.45	13.5	9.56	13.51	8.72	13.46	5.06	14.13	6.89	11.44	5.12	12.89	5.37	3.21	.	.	.	.	.	.	.	.	.	.	.	.	.	.	.
AAEL001426	poly(a)-specific ribonuclease (deadenylation nuclease)	GO:0003723,GO:0046872,GO:0004535,GO:0006402,GO:0000166,GO:0005737,GO:0005634	ko03018|RNA degradation	.	4.33	2.39	3.67	2.13	5.59	3.78	4.67	3.9	5.82	3.72	4.26	3.51	3.83	5.06	4.15	4.37	13.01	10.7	6.72	6.27	.	.	.	.	.	.	.	.	.	.	.	.	.	.	.
AAEL001427	short-chain dehydrogenase	GO:0005875,GO:0032934,GO:0005811,GO:0016616,GO:0055114,GO:0000166	.	.	53.48	83.64	50.21	75.65	14.68	16.02	12.97	19.37	3.78	7.35	7.33	15.27	52.86	52.26	44.65	72.1	96.68	72.12	29.5	101.77	.	.	.	.	.	.	.	.	.	.	.	.	.	.	.
AAEL001428	transcription factor Hairy, putative	GO:0003677,GO:0046983,GO:0005634,GO:0006355	.	.	0.07	0	0	0	0.13	0	0.1	0	0	0	0.03	0	0.75	0.19	0.67	0	0.71	0.46	1.57	0.66	.	.	.	.	.	.	.	.	.	.	.	.	.	.	.
AAEL001429	amino acid transporter	GO:0016021	.	.	0.03	0.08	0.11	0	4.52	9.47	5.47	4.37	1.27	1.54	3.05	3.93	2.11	1.76	4.59	3.72	8.8	6.23	3.48	18.12	.	.	.	.	.	.	1.29174	0.0326756	0.517208	.	.	.	.	.	.
AAEL001430	hypothetical protein	.	.	.	0	0	0	0	0	0	0	0	0	0	0	0	0	0	0	0	0	0	0	0	.	.	.	.	.	.	.	.	.	.	.	.	.	.	.
AAEL001431	hypothetical protein	GO:0033962,GO:0000932	ko03018|RNA degradation	.	13.52	7.01	12.77	7.02	10.42	6.83	9.57	5.18	12.54	7.61	11.14	6.13	6.52	7.08	9.12	6.46	12	7.4	8.78	8.81	.	.	.	.	.	.	.	.	.	.	.	.	.	.	.
AAEL001432	protein disulfide isomerase	GO:0006457,GO:0005875,GO:0005811,GO:0009055,GO:0045454,GO:0006662,GO:0003756,GO:0015035,GO:0005783	ko04141|Protein processing in endoplasmic reticulum;ko04612|Antigen processing and presentation	.	220.46	199.53	263.21	240.21	164.9	188.65	158.24	183.46	262.31	384.49	321.65	443.5	354.35	474.75	328.46	412.65	195.65	226.28	221.7	123.34	.	.	.	.	.	.	.	.	.	.	.	.	.	.	.
AAEL001433	fgf receptor activating protein	.	.	.	1.25	1.01	0.38	0.36	0.49	0.75	0.94	0.55	1.06	1.87	1.15	0.76	0.47	0.76	0.99	0.47	0.59	0.8	0.9	1.97	.	.	.	.	.	.	.	.	.	.	.	.	.	.	.
AAEL001434	coronin	GO:0030036,GO:0016020,GO:0051015	.	.	35.15	19.66	22.2	13.96	20.18	9.56	14.56	6.91	12.53	9.35	10.41	6.49	10.68	5.4	6.69	4.41	5.44	6.13	7.28	3.07	.	.	.	.	.	.	.	.	.	.	.	.	.	.	.
AAEL001435	spaetzle-like cytokine	GO:0021556,GO:0031637,GO:0008045,GO:0005121,GO:0043523,GO:0005576,GO:0008083,GO:0008063	.	SPZ2	0.39	0.23	0.45	0	0.16	0.13	0.11	0	0.17	0.05	0.1	0.24	4.5	5.75	3.25	1.39	1.46	1.67	1.94	0.73	.	.	.	.	.	.	.	.	.	.	.	.	.	.	.
AAEL001436	hypothetical protein	.	.	.	3.64	1.95	3.39	2.73	5.57	6.1	6.86	4.48	12.36	8.87	10.09	5.01	3.04	2.17	2.55	1.03	2.08	2.32	2.71	0.91	.	.	.	.	.	.	.	.	.	.	.	.	.	.	.
AAEL001437	conserved hypothetical protein	GO:0005622,GO:0006355	.	.	1.33	0.33	0.83	0.5	0.26	0.06	0.37	0.4	0.12	0.09	0.41	0.23	31.49	5.33	9.62	8.01	5.87	11.79	14.6	2.53	.	.	.	.	.	.	.	.	.	.	.	.	.	.	.
AAEL001438	hypothetical protein	.	.	.	1.12	1.34	1.46	0.69	0.78	0.48	0.85	0.4	0.57	0.27	0.51	0.6	0.98	0.95	1.08	0.63	0.63	0.91	1.06	0.51	.	.	.	.	.	.	.	.	.	.	.	.	.	.	.
AAEL001439	mitochondrial ribosomal protein, L22, putative	GO:0005762,GO:0003735,GO:0006412	ko03010|Ribosome	.	3.88	5.14	5.21	3.36	7.21	7.99	6.88	8.07	6.08	3.64	5.83	7.71	10.96	14.25	15.04	18.67	6.66	3.08	7.31	8.78	.	.	.	.	.	.	.	.	.	.	.	.	.	.	.
AAEL001440	E1a binding protein P400	GO:0005524,GO:0004386,GO:0003677	.	.	10.28	6.64	8.87	7.15	23.77	25.17	23.81	15.63	42.97	31.13	32.73	17.11	7.65	10.33	10.15	7.93	8.44	6.68	8.02	4.78	.	.	.	.	.	.	.	.	.	.	.	.	.	.	.
AAEL001441	protein phosphatase 2c gamma	GO:0006470,GO:0004722	.	.	17.22	10.58	18.15	8.72	28.8	32.24	30.98	22.14	54.64	40.02	42.98	26.32	18.68	25	21.82	18.02	24.12	14.13	12.54	9.4	.	.	.	.	.	.	.	.	.	.	.	.	.	.	.
AAEL001442	map-kinase activating death domain protein (madd)/denn/aex-3(c.elegans)	GO:0016301,GO:0042981,GO:0007269,GO:0016021,GO:0016192,GO:0051726,GO:0017112,GO:0008021,GO:0000187	.	.	0.11	0.08	0.18	0	2.11	1.45	2.43	0.89	4.13	3.05	4.27	1.57	0.61	0.71	0.92	0.53	0.84	0.59	0.67	0.62	.	.	.	.	.	.	.	.	.	.	.	.	.	.	.
AAEL001443	hypothetical protein	.	.	.	0	0	0	0	0.49	0	0.17	0	0.22	0.26	0.15	0	0	0	0.09	0	0	0	0	0	.	.	.	.	.	.	.	.	.	.	.	.	.	.	.
AAEL001444	conserved hypothetical protein	GO:0034464	.	.	0	0	0.08	0	0.11	0.32	0.16	0.29	0.09	0.08	0.13	0.12	0.03	0.05	0.06	0	0.32	0.25	0.25	0.27	.	.	.	.	.	.	.	.	.	.	.	.	.	.	.
AAEL001445	conserved hypothetical protein	.	.	.	0.17	0	0	0	0.11	0	0.17	0	0.25	0.19	0	0	0	0.23	0.13	0	0	0	0	0.42	.	.	.	.	.	.	.	.	.	.	.	.	.	.	.
AAEL001446	testis-specific protein pbs13 (t-complex 11 )	.	.	.	62.32	23.76	28.42	20.93	8.43	5.84	9.44	6.89	12.44	6.03	8.83	5.32	8.94	2.07	3.23	1.95	9.85	16.35	12.75	15.04	.	.	.	.	.	.	.	.	.	.	.	.	.	.	.
AAEL001447	conserved hypothetical protein	GO:0060857,GO:0016021,GO:0005918,GO:0007163	.	.	4.95	3.32	4.41	3.99	14.98	11.06	17.48	15.94	13.52	11.39	15.75	16.75	31.53	27.7	27.19	20.85	16.45	23.84	24.4	29.3	.	.	.	.	.	.	.	.	.	.	.	.	.	.	.
AAEL001448	conserved hypothetical protein	GO:0016746,GO:0008152	ko00564|Glycerophospholipid metabolism;ko00565|Ether lipid metabolism	.	48.81	33.4	24.77	14.94	13.53	14.72	15.67	13.97	24.95	21.01	18.39	15.97	10.55	20.48	18.49	18.16	12.05	18.83	14.7	56.61	.	.	.	.	.	.	.	.	.	.	.	.	.	.	.
AAEL001449	conserved hypothetical protein	.	.	.	6.12	2.5	2.38	4.57	1.35	2.56	1.53	2.71	1.91	2.51	1.78	2.2	1.31	2.33	1.41	2.46	1.49	3.63	2.38	1.87	.	.	.	.	.	.	.	.	.	.	.	.	.	.	.
AAEL001450	crossveinless	GO:0007474	.	.	0.11	0.3	0.78	0.3	0.27	0.49	0.53	0.54	0.57	0.67	0.6	0.29	0.92	0.66	0.5	0.48	0.26	0.69	0.41	0.27	.	.	.	.	.	.	.	.	.	.	.	.	.	.	.
AAEL001451	DNA repair protein Rad62, putative	GO:0030915,GO:0005634,GO:0006281	.	.	7.89	5.9	6.35	8.7	3.16	5.45	3.74	5.34	8.64	10.95	5.73	5.99	3.37	6.15	3.48	5.47	3.25	5.66	3.95	6.03	.	.	.	.	.	.	.	.	.	.	.	.	.	.	.
AAEL001452	conserved hypothetical protein	.	.	.	0.09	0	0	0	0	0	0	0	0	0	0	0	0	0	0	0	0.38	0.3	0	0	.	.	.	.	.	.	.	.	.	.	.	.	.	.	.
AAEL001453	conserved hypothetical protein	.	.	.	0	0	0	0	0	0	0	0	0	0	0	0	0	0	0	0	0	0.2	0	0	.	.	.	.	.	.	.	.	.	.	.	.	.	.	.
AAEL001454	hypothetical protein	.	.	.	10.22	6.89	9.39	6.17	11.98	13.64	13.77	9.86	24.18	14.84	17.04	9.01	7.53	4.9	6.41	3.83	10.2	5.13	5.5	7.14	.	.	.	.	.	.	.	.	.	.	.	.	.	.	.
AAEL001455	hypothetical protein	.	.	.	1.28	1.67	1.34	1.89	3.96	5.41	5.11	4.14	7.7	6.85	5.92	5.21	1.62	1.41	1.44	1.29	2.7	3.22	1.3	0.99	.	.	.	.	.	.	.	.	.	.	.	.	.	.	.
AAEL001456	conserved hypothetical protein	.	.	.	0	0	0	0	0	0	0	0	0	0	0	0	0	0	0	0	0	0	0	0	.	.	.	.	.	.	.	.	.	.	.	.	.	.	.
AAEL001457	guanylatte cyclase alpha 1 subunit	GO:0016056,GO:0008074,GO:0035556,GO:0004383,GO:0046956,GO:0000166,GO:0020037,GO:0006182	ko00230|Purine metabolism;ko04022|cGMP-PKG signaling pathway;ko04270|Vascular smooth muscle contraction;ko04540|Gap junction;ko04611|Platelet activation;ko04713|Circadian entrainment;ko04730|Long-term depression;ko04921|Oxytocin signaling pathway;ko04970|Salivary secretion	.	0.11	0	0	0	0.22	0.28	0.15	0.17	0.08	0.03	0.07	0.09	0.78	0.44	1	0.76	1.18	1.28	1.76	1.05	.	.	.	.	.	.	.	.	.	.	.	.	.	.	.
AAEL001458	heparan sulphate sulfotransferase	GO:0008146	ko00534|Glycosaminoglycan biosynthesis - heparan sulfate / heparin	.	0	0	0	0	0.17	0.16	0.11	0	0.21	0.06	0.2	0.12	0	0	0	0	0	0.09	0	0	.	.	.	.	.	.	.	.	.	.	.	.	.	.	.
AAEL001459	deltex	GO:0016055,GO:0045747,GO:0035220,GO:0008270,GO:0004842,GO:0007220,GO:0005112,GO:0006897,GO:0045746,GO:0005737	ko04330|Notch signaling pathway	.	1.04	0.42	0.5	0.51	2.08	0.97	1.75	1.07	2.62	1.56	2.16	1.4	2.94	2.16	2.82	1.44	2.37	3.1	4.09	1.23	.	.	.	.	.	.	.	.	.	.	.	.	.	.	.
AAEL001460	hypothetical protein	.	.	.	0.12	0	0	0	0	0	0	0	0	0	0	0	0	0	0	0	0	0	0	0	.	.	.	.	.	.	.	.	.	.	.	.	.	.	.
AAEL001461	oxidoreductase	GO:0055114,GO:0016491	.	.	0	0	0	0	0.05	0	0	0	0	0	0.03	0	0	0	0.06	0	0	0	0	0	.	.	.	.	.	.	.	.	.	.	.	.	.	.	.
AAEL001462	protein phosphatase 2c gamma	GO:0006470,GO:0046872,GO:0004722	.	.	20.1	15.76	18.2	18.96	35.09	34.5	35.82	27.99	56.89	48.11	42.05	34.11	25.13	60.13	38.57	39.35	36.39	34.83	30.64	26.18	.	.	.	.	.	.	.	.	.	.	.	.	.	.	.
AAEL001463	conserved hypothetical protein	GO:0005737,GO:0005930,GO:0042073,GO:0005932	.	.	0	0.37	0	0	0.26	1.83	0.14	2.47	0	0.63	0.37	1.84	0.29	1.33	0.11	0.6	0.24	1.17	0.47	1.01	.	.	.	.	.	.	.	.	.	.	.	.	.	.	.
AAEL001464	conserved hypothetical protein	GO:0016021	.	.	254.54	250.27	195.66	87.65	2.87	2.3	2.97	3.07	7.85	10.92	8.2	8.1	22.56	55.75	55.97	71.77	9.28	10.69	17.44	5.56	.	.	.	.	.	.	.	.	.	.	.	.	.	.	.
AAEL001465	protein-l-isoaspartate o-methyltransferase	GO:0005737,GO:0042742,GO:0004719,GO:0006464,GO:0032259,GO:0030091	.	.	19.17	14.44	15.02	13.67	9	10.09	11.33	12.92	9.54	7.13	8.94	8.56	10.5	7.7	9.12	9.58	15.66	13.43	13.03	16.31	.	.	.	.	.	.	.	.	.	.	.	.	.	.	.
AAEL001466	conserved hypothetical protein	GO:0016747,GO:0022600,GO:0040003,GO:0030421,GO:0016021,GO:0048477,GO:0009651	.	.	0.17	0.31	0.21	0.47	1.99	2.63	1.58	2.89	3.66	10.08	3.03	8.53	9.47	8.69	5.07	7.76	0.91	3.47	4.62	6.33	.	.	.	.	.	.	.	.	.	.	.	.	.	.	.
AAEL001467	sdk-P1	GO:0005887,GO:0042675,GO:0050931,GO:0046533	.	.	7.15	6.21	12.39	5.4	3.67	3.55	4.19	3.88	3.38	2.7	3.3	1.7	2	1.66	1.99	1.18	1.51	1.33	1.53	0.47	.	.	.	.	.	.	.	.	.	.	.	.	.	.	.
AAEL001468	hypothetical protein	.	.	.	7.06	5.57	7.93	4.91	9.1	10.19	11.1	6.25	19.67	12.1	14.62	7.13	4.94	3.57	3.74	3.34	7.29	4.72	3.17	6.1	.	.	.	.	.	.	.	.	.	.	.	.	.	.	.
AAEL001469	kek1	GO:0005887,GO:0046331,GO:0042059	.	.	0	0	0	0	0	0	0.01	0	0	0	0	0.02	0.01	0	0	0.04	0	0.03	0.03	0	.	.	.	.	.	.	.	.	.	.	.	.	.	.	.
AAEL001470	poly(ADP-ribose) glycohydrolase	GO:0005654,GO:0036099,GO:0043484,GO:0006911,GO:0006342,GO:0051457,GO:0005975,GO:0030576,GO:0004649,GO:0009408,GO:0035065	.	.	2.85	1.91	3.1	1.81	3.97	3.57	4.46	3.29	6.21	4.7	5.2	3.74	1.84	3.14	2.56	2.75	3.02	1.87	2.97	3.15	.	.	.	.	.	.	.	.	.	.	.	.	.	.	.
AAEL001471	hypothetical protein	.	.	.	208.83	112.6	227.56	114.02	27.51	20.39	36.92	36.09	25.58	16.47	35.28	23.74	32.03	12.93	20.24	19.08	32.63	29.67	33.02	60.17	.	.	.	.	.	.	.	.	.	.	.	.	.	.	.
AAEL001472	phosphatidyltransferase	GO:0016020,GO:0008414,GO:0016780,GO:0008654	ko00440|Phosphonate and phosphinate metabolism;ko00564|Glycerophospholipid metabolism;ko00565|Ether lipid metabolism	.	2.36	1.95	4.66	3.54	6.69	8.54	5.58	4.87	9.68	8.69	7.95	5.55	4.05	9.74	9.12	7.34	2.87	3.65	2.59	2.26	.	.	.	.	.	.	.	.	.	.	.	.	.	.	.
AAEL001473	dynamin-associated protein	GO:0045746,GO:0005515,GO:0051124,GO:0007269,GO:0042734,GO:0005509,GO:0045179,GO:0008104,GO:0045860,GO:0008021,GO:0002052,GO:0005886,GO:0048488	.	.	9.8	6.37	10.75	7.53	5.55	5.2	6.61	5.63	8.39	6.09	8.37	5.34	4.24	4.27	4.19	3.9	3.03	4.19	4.48	1.49	.	.	.	.	.	.	.	.	.	.	.	.	.	.	.
AAEL001474	conserved hypothetical protein	GO:0005576,GO:0005179,GO:0046982	.	.	0.13	0	0	0	1.54	0.37	3.77	1.4	0.91	0	1.8	1.52	1.47	0.17	1.23	0.81	0.65	1.06	1.28	0.91	.	.	.	.	.	.	.	.	.	.	.	.	.	.	.
AAEL001475	conserved hypothetical protein	.	.	.	4.63	2.24	3.94	0.84	1.31	1.79	1.55	1.69	1.05	0.86	1.28	0.96	1.63	1.57	1.66	1.13	0.88	0.47	1.13	0.17	.	.	.	.	.	.	.	.	.	.	.	.	.	.	.
AAEL001476	conserved hypothetical protein	GO:0045746,GO:0009786,GO:0016360,GO:0007417,GO:0007400,GO:0042694,GO:0035050,GO:0061320,GO:0050767,GO:0008347,GO:0007422,GO:0008104,GO:0045178,GO:0007622,GO:0045035,GO:0045807,GO:0005112,GO:0061382,GO:0055059,GO:0005938	ko04330|Notch signaling pathway	.	36.45	14.76	14.85	6.51	8.76	5.9	11	6.13	9.06	6.58	9.69	5.29	12.78	7.15	11.32	7.76	9.08	8.64	8	7.3	-1.23034	0.0477734	0.870529	.	.	.	.	.	.	.	.	.	.	.	.
AAEL001477	laminin alpha-1, 2 chain	GO:0050789,GO:0044763,GO:0007502,GO:0007476,GO:0005605,GO:0008406	ko04151|PI3K-Akt signaling pathway;ko04510|Focal adhesion;ko04512|ECM-receptor interaction;ko05145|Toxoplasmosis;ko05146|Amoebiasis;ko05200|Pathways in cancer;ko05222|Small cell lung cancer	.	3.56	1.88	4.1	2.96	0.87	0.69	0.92	1.02	0.48	0.4	0.79	0.88	3.62	3.21	4.66	3.59	2.02	1.66	2.46	1.03	.	.	.	.	.	.	.	.	.	.	.	.	.	.	.
AAEL001478	bile acid beta-glucosidase, putative	GO:0006680,GO:0005886,GO:0008206,GO:0004348,GO:0016021,GO:0008422,GO:0016139	ko00511|Other glycan degradation;ko00600|Sphingolipid metabolism	.	31.58	27.59	25.04	10.43	3.25	2.58	3.07	2.71	2.56	1.93	2.53	3.11	6.6	6.59	9	5.15	3.05	2.17	5.5	1.16	.	.	.	.	.	.	.	.	.	.	.	.	.	.	.
AAEL001479	protoheme ix farnesyltransferase	GO:0005739,GO:0016021,GO:0008495,GO:0048034,GO:0008535	ko00190|Oxidative phosphorylation;ko00860|Porphyrin and chlorophyll metabolism	.	47.16	49.07	60.79	45.83	67.44	49.77	56.34	45.44	25.58	23.86	29.47	34.63	69.26	71.65	75.4	72.65	98.28	61.92	47.03	102.32	.	.	.	.	.	.	.	.	.	.	.	.	.	.	.
AAEL001480	phosphoglucomutase	GO:0004615,GO:0005829,GO:0016052,GO:0000287,GO:0004614	ko00010|Glycolysis / Gluconeogenesis;ko00030|Pentose phosphate pathway;ko00052|Galactose metabolism;ko00230|Purine metabolism;ko00500|Starch and sucrose metabolism;ko00520|Amino sugar and nucleotide sugar metabolism	.	23.11	29.68	60.67	44.91	8.44	7.74	10.43	15.97	32.41	33.09	43.34	32.72	20.76	23.63	21.29	25.78	26.45	32.48	19.21	64.42	.	.	.	.	.	.	.	.	.	.	.	.	.	.	.
AAEL001481	hypothetical protein	.	.	.	1.21	1.02	0.6	1.28	0.16	0.19	0.69	0.31	0.46	0.22	0.31	0.21	17.06	4.27	4.87	2.48	2.28	4.41	8.13	6.82	.	.	.	.	.	.	.	.	.	-1.55143	0.0497811	1	.	.	.
AAEL001482	hypothetical protein	GO:0000022,GO:0005819	.	.	1.71	1.4	1.37	1.05	3.89	4.72	4.53	3.28	6.72	5.39	6.42	3.8	1.26	1.46	1.68	1.26	1.19	1.43	1.42	0.88	.	.	.	.	.	.	.	.	.	.	.	.	.	.	.
AAEL001483	conserved hypothetical protein	.	.	.	0.06	0	0.29	0.45	0	0	0.03	0.09	0.08	0	0	0.06	0.23	0.08	0.17	0	0.53	0.37	0.05	0.13	.	.	.	.	.	.	.	.	.	.	.	.	.	.	.
AAEL001484	chromosome region maintenance protein 1/exportin	GO:0031965,GO:0006611,GO:0005643,GO:0005515,GO:0005049,GO:0007275,GO:0007099	ko03008|Ribosome biogenesis in eukaryotes;ko03013|RNA transport;ko05164|Influenza A;ko05166|HTLV-I infection;ko05169|Epstein-Barr virus infection	.	49.87	33.76	57.04	25.75	75.11	53.69	76.68	49.82	50.01	29.95	55.4	32.04	43.3	33.51	47.65	30.22	109.79	44.78	51.23	83.36	.	.	.	.	.	.	.	.	.	.	.	.	.	.	.
AAEL001485	conserved hypothetical protein	GO:0003796	.	.	0.09	0.23	0.18	0.35	10.04	33.91	16.39	81.72	6.39	19.44	17.31	75.48	0.3	0.24	0	0.76	0.99	8.4	1.49	0.42	.	.	.	.	.	.	1.73743	0.0120277	0.297918	.	.	.	-1.54169	0.0455991	0.918095
AAEL001486	hypothetical protein	.	.	.	0	0	0	0	0	0	0	0	0	0	0	0	0	0	0	0	3.11	0	0	0	.	.	.	.	.	.	.	.	.	.	.	.	-5.77619	0.0370845	0.824894
AAEL001487	conserved hypothetical protein	.	.	.	0	0	0	0	0	0	0	0	0	0	0	0	0	0	0	0	0.06	0	0.06	0	.	.	.	.	.	.	.	.	.	.	.	.	.	.	.
AAEL001488	ribosomal protein L15	GO:0003735,GO:0022625,GO:0006412	ko03010|Ribosome	.	242.55	182.22	224.38	143.44	460.31	221.64	364.39	173.17	198.61	111.46	204.41	149.42	304.39	199.1	289.5	158.85	418.65	180.32	251.88	244.35	.	.	.	.	.	.	.	.	.	.	.	.	.	.	.
AAEL001489	hypothetical protein	.	.	.	2.06	0.2	0.08	0.61	0.37	0.34	0.19	0.25	0.26	0	0.44	0.17	0	0.1	0.12	0	0.07	0.39	0.06	0	.	.	.	.	.	.	.	.	.	.	.	.	.	.	.
AAEL001490	acylphosphatase, putative	GO:0003998	ko00620|Pyruvate metabolism;ko00627|Aminobenzoate degradation	.	1.41	5.3	3.08	3.64	9.9	22.55	12.01	20.37	1.67	2.16	3.6	7.75	92.83	117.9	71.95	82.63	63.89	100.94	67.26	142.56	.	.	.	.	.	.	1.40978	0.0185604	0.386887	.	.	.	.	.	.
AAEL001491	conserved hypothetical protein	.	ko04962|Vasopressin-regulated water reabsorption	.	0.64	0.63	0.92	0	0.97	0.6	1.04	0.95	0.43	0.33	0.76	0.32	0.61	0.4	0.35	0	2.56	1.58	0.5	2.28	.	.	.	.	.	.	.	.	.	.	.	.	.	.	.
AAEL001492	cgmp-dependent 3,5-cyclic phosphodiesterase	GO:0046872,GO:0008152,GO:0007165,GO:0004114	ko00230|Purine metabolism;ko04022|cGMP-PKG signaling pathway;ko05032|Morphine addiction	.	3.53	3.31	4.02	5	3.38	5.14	3.33	3.88	7.97	6.58	3.58	3.46	2.02	1.28	1.44	1.91	0.79	1.26	0.89	1.75	.	.	.	.	.	.	-1.08002	0.0473865	0.626315	.	.	.	.	.	.
AAEL001493	conserved hypothetical protein	GO:0005488,GO:0043256,GO:0007155,GO:0061138,GO:0030154,GO:0050794,GO:0060041	.	.	0	0	0	0	0	0	0	0	0	0	0	0	0	0	0	0	0	0	0	0	.	.	.	.	.	.	.	.	.	.	.	.	.	.	.
AAEL001494	conserved hypothetical protein	.	.	.	1.14	0.58	0.98	1.22	0.04	0.02	0.1	0.16	0.06	0	0.05	0	21.86	5	4.12	0.8	1.35	1.47	5.45	0.41	.	.	.	.	.	.	.	.	.	-2.28146	0.00429282	0.775327	.	.	.
AAEL001495	conserved hypothetical protein	.	.	.	1.34	0.46	1.2	1.97	43.28	41.63	40.99	30.81	64.5	48.27	56.28	40.11	2.7	2.1	2.72	3.07	4.78	2.64	3.47	5.17	.	.	.	.	.	.	.	.	.	.	.	.	.	.	.
AAEL001496	transcription elongation factor s-ii	GO:0003746,GO:0006357,GO:0008270,GO:0006414,GO:0003677,GO:0006368,GO:0032784,GO:0005634	.	.	17.94	19.12	16.61	18.91	28.7	29.21	25.57	23.35	37.66	37.87	31.39	32.14	18.77	41.71	24.09	30.92	25.52	37.58	21.43	17.73	.	.	.	.	.	.	.	.	.	.	.	.	.	.	.
AAEL001497	vacuolar protein sorting	GO:0005794,GO:0006896,GO:0042147,GO:0005739,GO:0007291	.	.	20.48	14.19	19.74	8.37	7.24	5.38	7.5	3.73	10.24	7.06	10.09	5.97	7.37	3.95	6.2	4.25	9.83	4.37	5.2	7.83	.	.	.	.	.	.	.	.	.	.	.	.	.	.	.
AAEL001498	hypothetical protein	.	.	.	3.34	1.55	1.82	2.62	0.67	0.94	1.3	1.04	0.59	0.14	0.98	0.21	25.07	25.72	20.55	2.09	14.31	11.75	13.94	3.44	.	.	.	.	.	.	.	.	.	.	.	.	.	.	.
AAEL001499	conserved hypothetical protein	.	.	.	86.12	111.96	41.03	18.19	1.19	0.72	0.96	1.41	4.14	3.71	2.42	2.47	4.29	16.9	18.41	6.58	4.44	4.29	11.53	0.46	-1.37292	0.00768517	0.325891	.	.	.	.	.	.	.	.	.	.	.	.
AAEL001500	insulinprotein enhancer protein isl	GO:0008407,GO:0000980,GO:0007390,GO:0070983,GO:0008270,GO:0048542,GO:0007507,GO:0046665,GO:0007362,GO:0043433,GO:0007391,GO:0008258,GO:0003705,GO:0008293,GO:0035310,GO:0001102,GO:0008045,GO:0045944,GO:0007521,GO:0005634	ko04550|Signaling pathways regulating pluripotency of stem cells	.	0.73	0.74	1.25	0.37	0.76	0.61	0.79	0.07	0.98	0.52	0.7	0.25	1.87	1.38	1.88	0.89	1.72	0.78	1.99	0.89	.	.	.	.	.	.	.	.	.	.	.	.	.	.	.
AAEL001501	Anamorsin homolog (Fe-S cluster assembly protein DRE2 homolog)	GO:0005737,GO:0016226,GO:0051536,GO:0043066,GO:0005634	.	.	111.22	242.99	81.09	197.86	29.21	56.22	27.58	74.05	29.69	95.98	30.45	180.55	33.63	182.89	48.69	205.63	21.69	81.45	47.05	129.73	.	.	.	.	.	.	.	.	.	.	.	.	.	.	.
AAEL001502	hypothetical protein	.	.	.	0.29	0.78	0.61	0	0	0	0	0	0	0	0	0	0.2	0.4	0	0	0	0.49	0.25	0	.	.	.	.	.	.	.	.	.	.	.	.	.	.	.
AAEL001503	sodium/hydrogen exchanger 3 (nhe3)	GO:0015385,GO:0055085,GO:0006885,GO:0016021,GO:0006873,GO:0006814	ko04964|Proximal tubule bicarbonate reclamation;ko04974|Protein digestion and absorption;ko04976|Bile secretion;ko04978|Mineral absorption	.	204.38	157.2	50.15	42.21	31.32	29.92	30.52	23.69	2.39	2.34	6.83	7.22	15.97	9.95	11.36	7.72	7.16	3.47	9.55	3.55	-1.99601	0.00539693	0.257585	.	.	.	1.5591	0.0063291	0.200725	.	.	.	.	.	.
AAEL001504	Dual specificity tyrosine-phosphorylation-regulated kinase	GO:0004713,GO:0006468,GO:0004712,GO:0005524,GO:0005829,GO:0042048,GO:0004674	ko04111|Cell cycle - yeast	.	72.09	23.94	40.01	35.27	6.72	3.39	9.02	7.47	1.5	2.2	4.06	2.91	6.43	2.33	3.37	2.78	7.3	13.04	6.09	5.11	.	.	.	.	.	.	.	.	.	.	.	.	.	.	.
AAEL001505	conserved hypothetical protein	GO:0005097,GO:0005783,GO:0032851	.	.	11.39	13.67	11.53	10.46	4.87	4.75	5.01	5.82	7.23	6.98	6.21	4.86	5.69	3.88	4.69	4.84	4.42	5.32	6.06	8.77	.	.	.	.	.	.	.	.	.	.	.	.	.	.	.
AAEL001506	U3 small nucleolar ribonucleoprotein protein mpp10	GO:0044424	ko03008|Ribosome biogenesis in eukaryotes	.	3.61	2.48	4.7	1.87	17.08	10.42	14.62	9.73	10.75	8.48	11.77	7.79	3.99	11.39	8.38	9.23	10.45	10.38	6.54	14.62	.	.	.	.	.	.	.	.	.	.	.	.	.	.	.
AAEL001507	conserved hypothetical protein	.	.	.	15.86	14.35	17.05	11.74	7.38	6.86	7.6	6.26	9.61	8.43	9.27	9.8	7.43	7.49	6.6	7.6	6.02	8.01	5.12	11.23	.	.	.	.	.	.	.	.	.	.	.	.	.	.	.
AAEL001508	conserved hypothetical protein	.	.	.	1.11	1.26	0.96	4.64	6.68	17.59	12.76	62.08	5.02	16.02	16.97	47.56	10.16	15.6	8.95	24.54	4.35	10.53	25	23.86	.	.	.	1.29866	0.0191511	0.549227	1.64329	0.0257537	0.444208	.	.	.	1.92202	0.0422947	0.886046
AAEL001509	conserved hypothetical protein	.	.	.	126.34	80.96	94.68	93.57	16.42	13.21	16.68	19.78	7	9.28	12.11	18.8	12.11	10.52	9.66	14.15	7.43	12.01	11.47	8.06	.	.	.	.	.	.	.	.	.	.	.	.	.	.	.
AAEL001510	odorant receptor	GO:0044699,GO:0050896,GO:0004871,GO:0016020	.	.	0	0	0	0	0	0	0	0	0.05	0	0.02	0	0	0	0	0	0	0	0	0	.	.	.	.	.	.	.	.	.	.	.	.	.	.	.
AAEL001511	conserved hypothetical protein	.	.	.	0.93	0	1.18	0	18.06	6.58	13.4	4.23	51.51	13.26	27.45	6.41	2.84	0.26	1.13	0	3.59	0.95	2.71	1.37	.	.	.	.	.	.	.	.	.	.	.	.	.	.	.
AAEL001512	hypothetical protein	.	.	.	0	0	0	0	0	0	0	0	0	0	0	0	0	0	0	0	0	0	0	0	.	.	.	.	.	.	.	.	.	.	.	.	.	.	.
AAEL001513	WD-repeat protein	GO:0031513,GO:0035058,GO:0022008	.	.	0.67	0.13	0.38	0.13	2.06	3.15	3	1.43	6.62	3.58	3.72	2.06	0.94	1.23	0.74	0.83	2.26	2.93	0.98	1.62	.	.	.	.	.	.	.	.	.	.	.	.	.	.	.
AAEL001514	conserved hypothetical protein	.	.	.	190.22	235.41	132.06	77.47	0.09	0	0.04	0	0.07	0	0	0	39.26	16.75	7.97	11.47	91.88	65.58	12.72	17.66	.	.	.	.	.	.	.	.	.	-1.80363	0.032986	1	-2.57945	0.00713454	0.279121
AAEL001515	autophagy related gene DEBCL	GO:0006917,GO:0005741,GO:0043524,GO:0070050,GO:0008630,GO:0046902	.	DEBCL	0.83	1.74	0.92	0.75	11.67	17.34	10.59	13.6	11.6	15.72	9.49	12.2	10.69	16.69	9.6	14.1	5.73	10.63	9.29	5.07	.	.	.	.	.	.	.	.	.	.	.	.	.	.	.
AAEL001516	vesicle associated protein, putative	GO:0030134,GO:0005795,GO:0005783	ko04141|Protein processing in endoplasmic reticulum	.	42.23	25.22	39.3	19.43	12	10.93	12.81	10.69	15.81	14.64	18.52	16.66	19.85	19.63	24.48	18.03	9.15	9.99	12.24	6.41	.	.	.	.	.	.	.	.	.	.	.	.	.	.	.
AAEL001517	carboxylesterase	GO:0016787	.	.	0.08	0.1	0	0	8.87	4.57	7.15	6.06	1.49	1.06	2.54	4.11	1.27	0.26	0.11	0.65	0.75	0.89	1.28	0.18	.	.	.	.	.	.	1.14917	0.0295451	0.484123	.	.	.	.	.	.
AAEL001518	zinc finger protein	GO:0005488	.	.	2.56	1.86	1.95	0.88	2.55	2.99	2.59	1.89	3.96	3.96	3.22	2.64	1.62	2.26	1.81	1.79	1.27	1.47	1.55	0.95	.	.	.	.	.	.	.	.	.	.	.	.	.	.	.
AAEL001519	hypothetical protein	GO:0005085,GO:0035556	.	.	30.79	31.79	30.49	22.93	1.44	1.24	1.27	1.33	1.22	1.5	1.65	2.45	4.27	2.94	3.42	3.66	5.97	4.21	3.49	5.55	.	.	.	.	.	.	.	.	.	.	.	.	.	.	.
AAEL001520	conserved hypothetical protein	.	.	.	17.73	13.62	13.9	12.45	14.75	14.82	15.81	12.33	25.98	22.45	20.29	14.39	4.15	2.84	4.44	3.51	3.43	4.1	4.52	3.16	.	.	.	.	.	.	.	.	.	.	.	.	.	.	.
AAEL001521	autophagy related gene BUFFY	GO:0043066,GO:0006917	.	BUFFY	0.99	0	0.69	0.8	3.26	1.55	2.19	0.96	0.74	0.89	1.31	1.1	0.78	0.27	0.4	0.72	0.98	1.12	1.13	1.93	.	.	.	.	.	.	.	.	.	.	.	.	.	.	.
AAEL001522	conserved hypothetical protein	.	.	.	0	0	0	0	0	0	0	0	0	0	0.02	0	2.79	0.72	1.25	0.31	0.31	0.42	0.54	0.26	.	.	.	.	.	.	.	.	.	.	.	.	.	.	.
AAEL001523	secretory Phospholipase A2, putative	GO:0005509,GO:0004623,GO:0006644,GO:0016042	ko00564|Glycerophospholipid metabolism;ko00565|Ether lipid metabolism;ko00590|Arachidonic acid metabolism;ko00591|Linoleic acid metabolism;ko00592|alpha-Linolenic acid metabolism;ko04014|Ras signaling pathway;ko04270|Vascular smooth muscle contraction;ko04972|Pancreatic secretion;ko04975|Fat digestion and absorption	.	8.14	2.06	18.34	17.63	4.66	2.97	5.63	6.35	2.34	2.32	2.64	3.18	5.56	7.54	10.83	10.18	5.59	6.91	16.47	19.42	1.47196	0.00506024	0.24927	.	.	.	.	.	.	.	.	.	.	.	.
AAEL001524	rab23	GO:0007224,GO:0007264,GO:0031982,GO:0001738,GO:0003924,GO:0005737,GO:0015031,GO:0005525,GO:0005886	ko04340|Hedgehog signaling pathway	.	2	0.24	0.38	0.73	0.34	0.13	0.54	0.15	1.54	0.61	0.78	0.4	1.82	1.49	2	1.77	0.71	2	0.93	0	.	.	.	.	.	.	.	.	.	.	.	.	.	.	.
AAEL001525	conserved hypothetical protein	GO:0006810,GO:0044424	ko04142|Lysosome	.	7.1	6.15	6.99	4.22	4.75	4.57	4.66	3.26	8.41	6	6.53	4.29	6.36	4.41	4.36	3.79	3.02	4.25	4.48	2.91	.	.	.	.	.	.	.	.	.	.	.	.	.	.	.
AAEL001526	zinc finger protein	GO:0005875,GO:0005488,GO:0005736,GO:0007476	.	.	9.99	5.79	8.34	4.91	9.98	8.68	11.26	6.39	19.58	10.58	15.54	6.54	5.78	3.98	5.22	3.47	6.36	2.8	3.93	3.83	.	.	.	.	.	.	.	.	.	.	.	.	.	.	.
AAEL001527	conserved hypothetical protein	GO:0008270,GO:0000381,GO:0045924,GO:0042052,GO:0007517,GO:0006915,GO:0007422,GO:0003677,GO:0009790,GO:0046716,GO:0007525,GO:0048471,GO:0005634,GO:0007476	.	.	1.87	2.1	1.88	0.26	1.09	1.34	1.36	1.25	0.62	0.37	0.98	0.58	3.28	3.12	2.29	1.56	0.8	0.89	1.84	0.48	.	.	.	.	.	.	.	.	.	.	.	.	.	.	.
AAEL001528	hypothetical protein	GO:0005576,GO:0005509,GO:0004623,GO:0006644,GO:0016042	ko00564|Glycerophospholipid metabolism;ko00565|Ether lipid metabolism;ko00590|Arachidonic acid metabolism;ko00591|Linoleic acid metabolism;ko00592|alpha-Linolenic acid metabolism;ko04014|Ras signaling pathway;ko04270|Vascular smooth muscle contraction;ko04972|Pancreatic secretion;ko04975|Fat digestion and absorption	.	7.34	1.34	18.38	7.47	3.42	1.88	6.06	2.76	1.42	1.2	2.02	1.97	4.92	3.41	10.98	4.02	5.1	3.37	10.56	8.67	1.48149	0.024239	0.624616	.	.	.	.	.	.	.	.	.	.	.	.
AAEL001529	hypothetical protein	.	.	.	0	0	0	0	0	0	0	0	0	0	0	0	0	0	0	0	0	0	0	0	.	.	.	.	.	.	.	.	.	.	.	.	.	.	.
AAEL001530	hypothetical protein	.	.	.	5.45	4.91	4.94	2.99	2.11	1.45	1.83	1.15	2.26	2	1.99	1.58	1.06	0.23	0.29	0.3	0.87	0.46	0.33	0.67	.	.	.	.	.	.	.	.	.	.	.	.	.	.	.
AAEL001531	conserved hypothetical protein	GO:0008270,GO:0003676	.	.	0.24	0	0.5	0	0	0	0	0.39	0.23	0	0.11	0	0.5	0	0.18	0.52	0	0	0	0	.	.	.	.	.	.	.	.	.	.	.	.	.	.	.
AAEL001532	FAD NAD binding oxidoreductases	GO:0007476	.	.	91.16	30.4	29.79	24.02	10.75	10.26	16.57	14.35	12.31	5.1	11.37	6.08	5.66	1.96	3.82	1.99	11.66	21.69	8.83	16.88	.	.	.	.	.	.	.	.	.	.	.	.	.	.	.
AAEL001533	glucosyl/glucuronosyl transferases	GO:0016757	.	.	349	336.2	51.67	61.41	0.26	0.23	0.23	0.13	1.63	4.12	1.19	3.4	9.39	20.88	28.54	17.31	4.66	9.75	26.9	1.23	-2.70035	0.0002932	0.0327896	.	.	.	.	.	.	.	.	.	.	.	.
AAEL001534	hypothetical protein	.	.	.	0	0	0	0	0	0	0	0	0	0	0	0	0	0	0	0	0	0	0	0	.	.	.	.	.	.	.	.	.	.	.	.	.	.	.
AAEL001535	conserved hypothetical protein	.	.	.	0	0.64	0	0	0	0.35	0	0	0	0	0	0	0	0	0	0	0	0	0	0	.	.	.	.	.	.	.	.	.	.	.	.	.	.	.
AAEL001536	homeobox protein abdominal-A, putative	.	.	.	2.09	0.86	1.73	1.11	0.59	0.74	0.61	0.89	0.32	0.36	0.45	0.41	1.73	1.82	2.17	1.29	0.29	0.31	0.51	0.67	.	.	.	.	.	.	.	.	.	.	.	.	.	.	.
AAEL001537	bax inhibitor	GO:0016020	.	.	0.17	0	0	0.33	0	0	0	0	0	0	0	0	0	0	0	0	2.67	2.51	0	0	.	.	.	.	.	.	.	.	.	.	.	.	-7.73044	4.67957e-05	0.00763764
AAEL001538	conserved hypothetical protein	.	.	.	55.83	49.83	57.72	42.56	4.12	3.4	4.38	3.84	2.87	3.71	4.67	4.71	9.54	7.1	6.49	7.79	5.21	7.1	9.93	7.81	.	.	.	.	.	.	.	.	.	.	.	.	.	.	.
AAEL001539	hypothetical protein	.	.	.	16.79	7.19	7.67	6.72	4.54	3.71	4.29	3.09	4.43	4.22	4.54	2.76	4.15	2.14	2.83	1.87	3.62	2.61	3.86	2.33	.	.	.	.	.	.	.	.	.	.	.	.	.	.	.
AAEL001540	ubiquitin specific protease	GO:0006511,GO:0008234,GO:0004221	.	.	11.06	6.66	10.29	10.26	12.48	10.05	12.14	7.81	20.18	12.15	16.21	9.17	5.36	4.17	5.01	3.83	4.75	5.27	5.32	8.3	.	.	.	.	.	.	.	.	.	.	.	.	.	.	.
AAEL001541	component of oligomeric golgi complex	GO:0006891,GO:0017119	.	.	11.89	7.67	11.63	9.91	7.96	7.98	7.43	5.99	9.74	9.47	9.1	8.13	6.89	9.66	9	6.95	5.34	6.9	5.85	4.78	.	.	.	.	.	.	.	.	.	.	.	.	.	.	.
AAEL001542	voltage and ligand gated potassium channel	GO:0005249,GO:0055085,GO:0006813,GO:0016021	.	.	0.06	0	0.06	0	0.29	0.17	0.54	0.37	0.08	0.2	0.21	0.26	0.56	0.32	0.75	0.25	1.31	0.68	1.23	0.28	.	.	.	.	.	.	.	.	.	.	.	.	.	.	.
AAEL001543	hypothetical protein	.	.	.	0.56	0.61	0.87	0.4	1.76	1.43	1.45	1.32	0.79	0.97	0.86	1.45	1.93	1.93	1.45	1.68	1.52	1.96	1.92	0.93	.	.	.	.	.	.	.	.	.	.	.	.	.	.	.
AAEL001544	conserved hypothetical protein	GO:0005856,GO:0008360,GO:0021551,GO:0051491,GO:0008582,GO:0005737,GO:0010592	ko04810|Regulation of actin cytoskeleton	.	12.75	19.52	10.99	12.4	8.3	11.33	5.97	16.36	4.82	13.41	7.51	16.16	5.59	19.81	8.24	19.41	5.64	30.47	11.88	14.93	.	.	.	.	.	.	.	.	.	.	.	.	.	.	.
AAEL001545	conserved hypothetical protein	.	.	.	0.7	0.62	0.61	0.23	1.85	0.6	1.29	0.75	1.07	0.78	0.91	1.09	1.36	1.03	0.7	0.63	1.82	0.78	2.37	0.85	.	.	.	.	.	.	.	.	.	.	.	.	.	.	.
AAEL001546	protein phosphatase 1 regulatory inhibitor subunit 16a	GO:0017020,GO:0007476,GO:0008157	.	.	26.16	7.77	11.45	7.58	7.29	4.77	6.66	3.2	7.17	3.89	7.19	3.26	6.56	2.85	3.23	1.87	4.08	2.32	4.07	2.1	.	.	.	.	.	.	.	.	.	.	.	.	.	.	.
AAEL001547	hypothetical protein	.	.	.	0	0	0	0	0	0.14	0	0	0	0	0	0	0	0	0	0	0	0	0	0.23	.	.	.	.	.	.	.	.	.	.	.	.	.	.	.
AAEL001548	glucosyl/glucuronosyl transferases	GO:0016758,GO:0008152	.	.	286.95	291.65	87.05	98.87	18.88	14.42	13.54	11.85	18.44	14.76	22.18	22.78	54.47	37.84	39.49	35.59	8.26	12.35	37.54	5.63	-1.70156	0.0179817	0.529449	.	.	.	.	.	.	.	.	.	.	.	.
AAEL001549	protein kinase c	GO:0016310,GO:0004672,GO:0007165,GO:0000166	ko04151|PI3K-Akt signaling pathway;ko05132|Salmonella infection	.	23.52	16.96	25.74	14.73	12.01	9.52	12.66	7.77	14.16	9.51	13.71	7.12	10.89	8.83	9.38	6.44	12.75	10.74	8.7	11.45	.	.	.	.	.	.	.	.	.	.	.	.	.	.	.
AAEL001550	hypothetical protein	.	.	.	0	0	0	0	1.31	1.04	1.23	6.89	0.69	0.4	0.48	0.79	0	0	0	0	0	0	0	0	.	.	.	.	.	.	.	.	.	.	.	.	.	.	.
AAEL001551	conserved hypothetical protein	.	.	.	1.7	1.2	1.12	1.08	3.15	4.91	2.38	2.88	4.11	3.98	3.76	3.51	0.77	1.47	1.05	1.55	1.36	2.57	1.52	1.41	.	.	.	.	.	.	.	.	.	.	.	.	.	.	.
AAEL001552	conserved hypothetical protein	.	.	.	0	0	0	0	0.04	0	0	0.1	0	0	0	0	0	0	0	0	0	0	0	0	.	.	.	.	.	.	.	.	.	.	.	.	.	.	.
AAEL001553	conserved hypothetical protein	GO:0005576,GO:0008061,GO:0006030	.	.	5.01	0.29	0.37	1.01	0.04	0.1	0.05	0	0.03	0.08	0.03	0.16	88.35	18.82	15.95	8.99	17.86	24.53	89.11	3.83	.	.	.	.	.	.	.	.	.	-2.1678	0.0119982	1	.	.	.
AAEL001554	PHD finger protein	GO:0046872,GO:0070776,GO:0043966,GO:0045893,GO:0005737,GO:0005886	.	.	1.32	1.46	1.65	0.67	4.16	4.03	4.44	2.97	6.2	4.04	5.58	3.19	1.93	2.92	2.29	2.15	2.52	1.96	2.09	2.42	.	.	.	.	.	.	.	.	.	.	.	.	.	.	.
AAEL001555	conserved hypothetical protein	.	.	.	0.04	0	0	0	0	0	0	0	0	0	0.07	0.05	0	0	0	0	0	0.07	0	0	.	.	.	.	.	.	.	.	.	.	.	.	.	.	.
AAEL001556	conserved hypothetical protein	.	.	.	0.39	0.96	0.26	0.86	0.94	2.51	0.86	2.94	1.51	3.5	1.28	3.67	0.86	3.66	0.89	3.87	0.78	2.77	0.73	2.17	.	.	.	.	.	.	.	.	.	.	.	.	.	.	.
AAEL001557	mucolipin	GO:0046331,GO:0005262,GO:0006874,GO:0006816,GO:0044130,GO:0005765,GO:0031902,GO:0032008,GO:0000046	.	.	38.58	29.85	27.86	29.65	18.41	18.31	18.79	18.23	23.16	19.78	21.56	18.39	7.78	6.68	9.19	9.06	9.09	8.55	10.42	19.41	.	.	.	.	.	.	.	.	.	.	.	.	.	.	.
AAEL001558	hypothetical protein	.	.	.	0	0	0	0	0	0	0	0	0.05	0	0	0	0	0	0	0	0	0	0	0	.	.	.	.	.	.	.	.	.	.	.	.	.	.	.
AAEL001559	conserved hypothetical protein	GO:0006468,GO:0004674,GO:0005524,GO:0032008	.	.	0.04	0.2	0.16	0	6.45	10.18	6.5	3.29	25.96	21.05	15.2	9.8	0.05	0.05	0	0.08	0	0	0	0	.	.	.	.	.	.	.	.	.	.	.	.	.	.	.
AAEL001560	conserved hypothetical protein	GO:0007165,GO:0004871	.	.	0	0	0	0	0	0	0	0	0	0	0.09	0	0	0	0	0	0	0	0	0	.	.	.	.	.	.	.	.	.	.	.	.	.	.	.
AAEL001561	conserved hypothetical protein	.	.	.	52.84	58.98	70.85	62.89	23.82	24.02	28.76	50.07	18.85	30.4	34.1	46.45	25.28	23.49	23.88	29.96	20.73	27.95	26.05	58.56	.	.	.	.	.	.	.	.	.	.	.	.	.	.	.
AAEL001562	hypothetical protein	.	.	.	7.52	4.4	5.52	4.13	6.5	4.91	6.07	4.09	7.95	6.12	7.2	5.52	4.17	4.2	4.58	4.74	4.68	5.76	5.2	7.81	.	.	.	.	.	.	.	.	.	.	.	.	.	.	.
AAEL001563	conserved hypothetical protein	.	.	.	1	0.54	0.53	0.4	0.25	0	0.55	0	0.1	0	0.32	0.44	0.97	0.55	0.99	0.22	0.7	0.51	1.62	0.73	.	.	.	.	.	.	2.25348	0.0469336	0.625149	.	.	.	.	.	.
AAEL001564	taz protein (tafazzin)	GO:0000176,GO:0032577,GO:0005652,GO:0006397,GO:0010468,GO:0032049,GO:0000177,GO:0007291,GO:0071027,GO:0003723,GO:0022008,GO:0007006,GO:0000175,GO:0005739	ko00564|Glycerophospholipid metabolism	.	22.25	4.67	5.87	4.18	5.18	2.86	4.39	4.95	4.69	2.85	4.8	2.25	2.49	1.93	2.78	1.8	4.96	9.68	3.07	15.55	.	.	.	.	.	.	.	.	.	.	.	.	.	.	.
AAEL001565	peptidyl-glycine alpha-amidating monooxygenase	GO:0045197,GO:0045196,GO:0005912,GO:0004598,GO:0005918,GO:0040003,GO:0035003,GO:0016332,GO:0016491,GO:0016327,GO:0046331,GO:0001738,GO:0045179,GO:0005515,GO:0043025,GO:0045186,GO:0008152,GO:0016324	.	.	22.71	16.52	24.34	15.4	3.3	3.45	4.71	6.44	3.78	3.77	5.17	6.67	6.27	13.2	8.43	8.77	6.02	11.01	9.3	7.02	.	.	.	.	.	.	.	.	.	.	.	.	.	.	.
AAEL001566	bone morphogenetic protein	GO:0008270,GO:0008586,GO:0005509,GO:0008045,GO:0016874,GO:0007415,GO:0004222,GO:0006508,GO:0010629,GO:0016485	.	.	0.3	0.09	0.13	0.07	4.88	4.7	6.25	7.28	2.11	1.9	4.5	4.65	1.13	0.82	1.5	1.53	1.52	3.45	1.36	0.56	.	.	.	.	.	.	1.16402	0.0313651	0.506158	.	.	.	.	.	.
AAEL001567	myocyte-specific enhancer factor 2d	GO:0001077,GO:0032968,GO:0007507,GO:0048747,GO:0007498,GO:0046983,GO:0007520,GO:0045475,GO:0007496,GO:0030707,GO:0003677,GO:0016202,GO:0005634	.	.	5.73	4.56	8.31	4.3	7.68	7.13	7.57	7.18	10.81	7.71	11.19	5.8	7.65	7.6	7.86	7.65	11.51	7.77	7.3	7.95	.	.	.	.	.	.	.	.	.	.	.	.	.	.	.
AAEL001568	glycine receptor beta precursor, putative	GO:0006811,GO:0016021	.	.	0.28	0.12	0.68	0.75	0.11	0.14	0.11	0.07	0.07	0.16	0.15	0.1	0.19	0	0.04	0	0.4	0.16	0.12	0.34	.	.	.	.	.	.	.	.	.	.	.	.	.	.	.
AAEL001569	conserved hypothetical protein	GO:0031987,GO:0016079,GO:0001964,GO:0006457,GO:0008021,GO:0048854,GO:0016191,GO:0043195,GO:0005886	ko04141|Protein processing in endoplasmic reticulum	.	47.54	52.99	72.82	64.26	16.99	16.91	21.32	25.52	15.18	16.6	19.81	26.81	26.44	37.88	33.15	39	22.38	26.63	24.4	40.94	.	.	.	.	.	.	.	.	.	.	.	.	.	.	.
AAEL001570	conserved hypothetical protein	.	.	.	2.7	1.65	2.62	1.35	4.32	4.33	5.15	4.69	3.99	2.11	4.76	3.04	15.5	4.49	6.63	5.74	5.17	3.71	5.13	5.33	.	.	.	.	.	.	.	.	.	.	.	.	.	.	.
AAEL001571	conserved hypothetical protein	GO:0007264,GO:0006184,GO:0003924,GO:0016020,GO:0005525	.	.	0.03	0	0	0	0.06	0	0.05	0.06	0.02	0	0.08	0.08	0	0	0.03	0	0.03	0	0	0	.	.	.	.	.	.	.	.	.	.	.	.	.	.	.
AAEL001572	hypothetical protein	.	.	.	0.22	0	0.23	0	0.54	0.96	0.33	0	1.28	0	0.98	0.24	0	0	0	0.47	0	0.37	0	0.53	.	.	.	.	.	.	.	.	.	.	.	.	.	.	.
AAEL001573	conserved hypothetical protein	GO:0005769,GO:0005794,GO:0055037,GO:0005764,GO:0035162,GO:0035167	.	.	22.28	36.58	26.77	50.95	16.44	27.27	15.04	34.67	13.29	28.25	19.84	43.25	28.81	70.58	36.59	78.8	8.52	26.02	20.62	78.27	.	.	.	.	.	.	.	.	.	.	.	.	.	.	.
AAEL001574	septin	GO:0007349,GO:0005940,GO:0006904,GO:0005525,GO:0006184,GO:0045172,GO:0003779,GO:0008017,GO:0000915,GO:0031625,GO:0043065,GO:0005875,GO:0042051,GO:0003924,GO:0006903,GO:0031105,GO:0016324	.	.	55.99	31.12	39.85	29.29	17.19	13.33	20.28	16.53	32.92	19.05	26.22	13.91	14.83	12.9	13.39	8.93	11.14	13.18	12.07	7.12	.	.	.	.	.	.	.	.	.	.	.	.	.	.	.
AAEL001575	monocarboxylate transporter	GO:0016021,GO:0055085	.	.	19.72	22.61	6.92	21.15	3.17	4.67	2.06	2.35	7.98	11.92	6.16	6.73	2.98	3.07	3.3	3.45	2.54	3.01	6.86	0.84	.	.	.	.	.	.	.	.	.	.	.	.	.	.	.
AAEL001576	conserved hypothetical protein	GO:0031987,GO:0001964,GO:0008021,GO:0048854,GO:0006887,GO:0016191,GO:0043195,GO:0007269,GO:0005886	.	.	9.8	5.84	12.66	10.17	8.59	4.28	10.21	8.7	5.23	4.18	5.82	8.48	10.68	16.45	14.67	13.62	10.32	12.71	14.82	14.33	.	.	.	.	.	.	.	.	.	.	.	.	.	.	.
AAEL001577	conserved hypothetical protein	.	.	.	4.88	4.73	5.37	2.37	36.1	23.66	33.95	25.09	27.94	14.77	52.46	34.03	2.03	1.45	4.46	1.66	0.41	0.7	1.6	0	.	.	.	.	.	.	.	.	.	.	.	.	.	.	.
AAEL001578	hypothetical protein	GO:0005249,GO:0055085,GO:0006813,GO:0016021	.	.	0	0	0	0	0.1	0.35	0.47	0.51	0.04	0.09	0.14	0.35	0	0	0.18	0	0.21	0	0.34	0	.	.	.	.	.	.	.	.	.	.	.	.	.	.	.
AAEL001579	hypothetical protein	.	.	.	0	0	0	0	0	0	0	0	0	0	0	0	0	1.23	0	0	0	0.95	0	0	.	.	.	.	.	.	.	.	.	.	.	.	.	.	.
AAEL001580	otefin, putative	GO:0044763,GO:0031965,GO:0050794	.	.	2.32	1.59	3.55	4.33	4.97	6.71	6.09	6.48	9.89	11	8.58	9.84	4.89	19.15	8.4	14.26	2.56	4.77	5.92	5.36	.	.	.	.	.	.	.	.	.	.	.	.	.	.	.
AAEL001581	conserved hypothetical protein	.	.	.	19.84	12.33	15.54	11.07	11.11	7.5	11.68	6.06	11.06	6.36	10.64	6.54	6.19	4.33	5.7	3.39	7.74	3.02	4.73	4.18	.	.	.	.	.	.	.	.	.	.	.	.	.	.	.
AAEL001582	kinesin	GO:0003777,GO:0008017,GO:0000235,GO:0005769,GO:0005524,GO:0007018,GO:0035371,GO:0005871,GO:0042803,GO:0050803,GO:0051294	.	.	9.56	5.5	8.75	3.72	1.43	1.99	1.87	3.9	1.16	1.18	1.34	1.11	1.95	1.95	1.86	1.3	1.55	1.44	0.91	1.22	.	.	.	.	.	.	.	.	.	.	.	.	.	.	.
AAEL001583	conserved hypothetical protein	GO:0006810	.	.	24.64	14.73	21.55	16.05	7.99	7.87	9.3	6.82	14.15	9.56	11.2	6.98	5.22	5.42	6.49	4.06	7.22	5.34	6.35	11.97	.	.	.	.	.	.	.	.	.	.	.	.	.	.	.
AAEL001584	conserved hypothetical protein	GO:0046331,GO:0008407,GO:0007602,GO:0005509	.	.	1.2	0.23	0.81	0.55	0.62	0.28	0.82	0.55	0.44	0.35	0.51	0.28	13.94	7.81	5.47	2.19	6.05	4	7.12	0.79	.	.	.	.	.	.	.	.	.	-1.33148	0.0425995	1	.	.	.
AAEL001585	predicted protein	.	.	.	0.23	0.3	0.24	0	0.63	0.5	0.45	0	0.72	0.13	0.82	0.25	0.31	0	0.17	0.49	0.2	0	0.58	0.28	.	.	.	.	.	.	.	.	.	.	.	.	.	.	.
AAEL001586	glucosyl/glucuronosyl transferases	GO:0016758,GO:0008152	.	.	288.88	246.77	75.63	76.73	9.14	9.89	8.79	13.21	9.1	8	16.32	18.96	36.32	37.99	38.8	37.22	33.16	30.68	42.91	20.79	-1.88499	0.00918165	0.363664	.	.	.	.	.	.	.	.	.	.	.	.
AAEL001587	hypothetical protein	GO:0005488	.	.	2.51	2.54	2.02	1.32	4.41	4.09	5.46	3.64	10.57	7.98	7.25	5.84	4.09	3.28	1.9	2.6	6.54	6.74	4.65	3.28	.	.	.	.	.	.	.	.	.	.	.	.	.	.	.
AAEL001588	glutamate carboxypeptidase	GO:0008237,GO:0016805,GO:0006508,GO:0034701,GO:0004180	ko00330|Arginine and proline metabolism;ko00340|Histidine metabolism;ko00410|beta-Alanine metabolism	.	626.6	632.13	211.66	224.1	60.32	68.59	59.53	61.71	122.54	157.98	131.94	181.71	200.46	241.45	191.26	195.93	153.79	125.97	166.11	55.41	-1.56615	0.0302133	0.713371	.	.	.	.	.	.	.	.	.	.	.	.
AAEL001589	hypothetical protein	.	.	.	0	0	0	0.24	0.18	0	0.04	0.33	0.16	0	0.04	0.23	0.1	0	0.04	0	0	0	0.1	0	.	.	.	.	.	.	.	.	.	.	.	.	.	.	.
AAEL001590	conserved hypothetical protein	GO:0016757	.	.	2.15	0.52	1.19	1.46	1.71	1.47	1.98	0.92	5.29	2.44	3.41	1.56	1.58	1.46	1.17	0.53	2.34	1.13	2.75	0.24	.	.	.	.	.	.	.	.	.	.	.	.	.	.	.
AAEL001591	zinc finger protein	.	.	.	0.3	0.16	0.96	0	1.42	2.05	1.65	1.67	3.28	2.81	2.27	1.55	1.34	1.83	1.24	1.32	0.8	0.82	1.86	2.52	.	.	.	.	.	.	.	.	.	.	.	.	.	.	.
AAEL001592	conserved hypothetical protein	.	.	.	0.17	0.19	0.11	0	0.4	0.15	0.6	0.78	0.08	0	0.14	0.27	0.62	0.52	0.52	0.6	1.36	1.93	1.59	1.43	.	.	.	.	.	.	1.55902	0.0486488	0.637757	.	.	.	.	.	.
AAEL001593	glycerol-3-phosphate dehydrogenase	GO:0051287,GO:0031430,GO:0030018,GO:0009331,GO:0007629,GO:0006641,GO:0004367,GO:0006127,GO:0005975,GO:0046168,GO:0042803,GO:0005811	ko00564|Glycerophospholipid metabolism	.	111.66	73.83	82.3	66.76	66.93	76.79	60.08	50.87	109.31	97.63	87.31	73.35	83.87	75.23	80.71	89.24	25.1	33.1	43.36	17.14	.	.	.	.	.	.	.	.	.	.	.	.	.	.	.
AAEL001594	conserved hypothetical protein	.	.	.	1.19	0.77	0.3	0.66	7.61	5.59	4.53	3.98	2.27	2.63	2.91	2.45	2.04	0.45	1.62	1.87	1.47	2.36	4.43	4.1	.	.	.	.	.	.	.	.	.	.	.	.	.	.	.
AAEL001595	conserved hypothetical protein	.	.	.	1.72	1.35	1.88	0.87	2.25	1.47	2.91	1.16	3.37	1.77	2.8	1.43	0.94	0.98	1.47	0.31	1.31	0.73	1.1	0.35	.	.	.	.	.	.	.	.	.	.	.	.	.	.	.
AAEL001596	conserved hypothetical protein	.	.	.	29.2	26.85	29.1	27.11	14.54	16.86	13.08	19.31	15.93	23.94	18.31	26.95	15.19	24.34	18.21	24.89	7.83	12.49	11.58	19.08	.	.	.	.	.	.	.	.	.	.	.	.	.	.	.
AAEL001597	conserved hypothetical protein	.	.	.	1.97	4.75	1.96	6.75	2.91	7.63	3.31	9.7	4.01	13.63	3.27	10.56	2.66	16.28	3.36	16.49	1.12	5.46	2.68	2.4	.	.	.	.	.	.	.	.	.	.	.	.	.	.	.
AAEL001598	conserved hypothetical protein	.	.	.	6.21	3.37	4.92	4.66	8.25	8.72	8.43	5.44	17.99	13.46	11.84	7.38	4.31	7.27	5.05	6.87	5.74	6.87	4.05	8.93	.	.	.	.	.	.	.	.	.	.	.	.	.	.	.
AAEL001599	conserved hypothetical protein	GO:0051533,GO:0051928,GO:0016021,GO:0006508,GO:0007399,GO:0004252,GO:0015279,GO:0002115	ko04020|Calcium signaling pathway;ko04024|cAMP signaling pathway;ko04611|Platelet activation;ko05340|Primary immunodeficiency	.	7.37	4.35	6.12	4.69	25.74	17.24	21.88	16.68	10.58	9.95	17.33	18.05	6.22	5.95	7.61	6.79	8.76	12.47	10.61	23.16	.	.	.	.	.	.	.	.	.	.	.	.	.	.	.
AAEL001600	conserved hypothetical protein	.	.	.	1.78	1.99	1.87	2.39	2.49	4.5	2.47	3.35	5.51	6.9	3.84	5.08	1.47	3.31	1.31	2.14	1.17	3.17	1.98	1.56	.	.	.	.	.	.	.	.	.	.	.	.	.	.	.
AAEL001601	conserved hypothetical protein	GO:0016021	ko04146|Peroxisome	.	4.53	1.85	4.44	4.37	9.94	4.48	6.86	2.54	6.3	3.44	4.77	2.07	2.17	1.35	2.98	2.77	3.35	3	2.51	8.15	.	.	.	.	.	.	.	.	.	.	.	.	.	.	.
AAEL001602	conserved hypothetical protein	.	.	.	0	0	0	0	0	0	0.11	0.13	0	0	0	0.23	0.38	0.5	0.13	0.24	1.03	3.73	0.97	1.08	.	.	.	.	.	.	.	.	.	.	.	.	.	.	.
AAEL001603	integrin alpha-ps	GO:0007411,GO:0050839,GO:0035160,GO:0048567,GO:0007426,GO:0007157,GO:0007494,GO:0007229,GO:0008305,GO:0016203,GO:0007432,GO:0007427,GO:0004872,GO:0007476,GO:0007608,GO:0007435,GO:0007414	.	.	11.67	7.21	13.4	9.04	8.53	5.46	9.04	7.55	3.05	3.96	4.49	4.12	7.87	4.72	5.07	4.66	3.61	3.81	5.06	1.46	.	.	.	.	.	.	.	.	.	.	.	.	.	.	.
AAEL001604	guanine nucleotide exchange factor	GO:0005085,GO:0005622,GO:0016319,GO:0007264	.	.	3.2	1.57	1.99	2.78	4.6	4.79	4.45	3.58	6	5.15	4.59	4.02	2.27	1.54	1.65	0.98	2.87	4.17	4.61	2.34	.	.	.	.	.	.	.	.	.	.	.	.	.	.	.
AAEL001605	microtubule binding protein, putative	GO:0008017,GO:0005875,GO:0006913,GO:0007017,GO:0005634,GO:0005783,GO:0048471,GO:0019212	.	.	32.81	24.01	40.28	30.21	34.86	38.9	34.94	39.48	60.01	65.83	42.72	38.46	33.09	47.79	46.84	46.59	25.43	21.19	30.61	18.43	.	.	.	.	.	.	.	.	.	.	.	.	.	.	.
AAEL001606	GPCR Melatonin Family	GO:0000785,GO:0007186,GO:0007280,GO:0071169,GO:0070984,GO:0004930,GO:0016021,GO:0007281,GO:0035234,GO:0045893,GO:0005938	.	.	14.97	8.39	18.88	14.66	7.34	4.96	11.34	7.11	9.67	7.81	11.52	7.95	2.86	2.77	3.07	1.83	2.6	2.29	5.33	2.88	.	.	.	.	.	.	.	.	.	.	.	.	.	.	.
AAEL001607	galactose-1-phosphate uridylyltransferase	GO:0008270,GO:0008108,GO:0006012	ko00052|Galactose metabolism;ko00520|Amino sugar and nucleotide sugar metabolism;ko04917|Prolactin signaling pathway	.	12.17	11.91	11.03	10	17.48	33.75	20.67	31.82	51.42	75.11	87.24	125.49	23.22	20.95	22.77	31.83	7.05	7.59	7.08	7.29	.	.	.	.	.	.	.	.	.	.	.	.	.	.	.
AAEL001608	vitamin K-dependent protein C precursor, putative	.	.	.	0.12	0	0.07	0	0.87	1	0.95	2.05	0.12	0.21	1.05	1.27	2.06	0.43	0.66	0.68	2.53	0.33	0.29	0.78	.	.	.	.	.	.	2.85801	0.00280165	0.114038	.	.	.	.	.	.
AAEL001609	hypothetical protein	.	.	.	0.09	0	0	0	0.58	2.89	1.1	2.07	1.54	2.7	1.27	1.99	0.12	0.23	0	0.19	0	0	0	0	.	.	.	.	.	.	.	.	.	.	.	.	.	.	.
AAEL001610	hypothetical protein	GO:0005622	ko04120|Ubiquitin mediated proteolysis	.	2.41	2.68	1.34	1.83	3.47	4.07	3.51	4.04	4.46	4.61	3.8	3.97	1.88	3.48	1.93	2.86	3.26	5.15	1.55	11.07	.	.	.	.	.	.	.	.	.	.	.	.	.	.	.
AAEL001611	conserved hypothetical protein	.	.	.	0.09	0	0.27	0	0.68	1.87	0.69	0.05	7.18	34.44	20.29	51	0	0	0	0	0	0	0	0	.	.	.	.	.	.	.	.	.	.	.	.	.	.	.
AAEL001612	dicer-1	GO:0070883,GO:0007279,GO:0005515,GO:0016442,GO:0033227,GO:0042078,GO:0048813,GO:0031054,GO:0035087,GO:0030422,GO:0005737,GO:0003727,GO:0004386,GO:0007367,GO:0045448,GO:0016443,GO:0003725,GO:0030727,GO:0005634,GO:0005524,GO:0007294	ko05206|MicroRNAs in cancer	DCR1	0.81	0.64	0.95	0.82	1.81	2	1.9	1.25	4.17	2.89	2.69	1.42	0.89	1.09	1.02	0.83	0.92	0.45	0.72	0.17	.	.	.	.	.	.	.	.	.	.	.	.	.	.	.
AAEL001613	organic anion transporter	GO:0031427,GO:0015347,GO:0015711,GO:0016021	.	.	26.17	4.56	1.55	13.34	15.17	11.91	12.53	10.4	20.98	10.34	16.72	12.45	12.82	10.04	13.46	8.37	4.47	6.09	7.18	0.98	.	.	.	.	.	.	.	.	.	.	.	.	.	.	.
AAEL001614	conserved hypothetical protein	GO:0000381	.	.	4.39	5.77	3.51	7.17	2.7	2.61	2.11	3.34	1.55	3.08	1.67	3.34	3.54	7.19	3.42	5.92	2.53	7.28	3.88	3.83	.	.	.	.	.	.	.	.	.	.	.	.	.	.	.
AAEL001615	mitochondrial ribosomal protein, S18C, putative	GO:0005763,GO:0003735,GO:0016567,GO:0004842,GO:0008270,GO:0006412,GO:0000151	ko03010|Ribosome	.	6.18	18.86	5.48	18.17	17.03	43.45	13.4	50.72	11.22	35.58	10.85	36.98	9.18	63.1	18.51	68.34	8.5	32.77	9.67	29.51	.	.	.	.	.	.	.	.	.	.	.	.	.	.	.
AAEL001616	vesicular-fusion protein nsf	GO:0006911,GO:0005524,GO:0048172,GO:0016887,GO:0007030,GO:0016082,GO:0006888,GO:0005737	ko04721|Synaptic vesicle cycle;ko04727|GABAergic synapse;ko04962|Vasopressin-regulated water reabsorption	.	20.82	18.3	30.2	21.67	7.2	5.9	8.15	7.76	9	7.9	10.13	9.38	12.25	10.96	11.24	9.55	12.11	9.56	11.18	19.65	.	.	.	.	.	.	.	.	.	.	.	.	.	.	.
AAEL001617	odorant receptor	.	.	.	0	0	0	0	0	0	0	0	0	0	0	0	0	0	0	0	0	0	0	0	.	.	.	.	.	.	.	.	.	.	.	.	.	.	.
AAEL001618	ATP-dependent RNA helicase	GO:0004004,GO:0005681,GO:0003676,GO:0007476,GO:0005524,GO:0000381,GO:0002121	ko03040|Spliceosome	.	6.68	3.94	5.42	3.69	5.88	3.88	5.25	4.21	7.43	5.06	5.71	4.05	4.45	4.76	3.4	4.01	5.3	4.37	3.91	6.73	.	.	.	.	.	.	.	.	.	.	.	.	.	.	.
AAEL001619	conserved hypothetical protein	GO:0000178,GO:0003723	ko03018|RNA degradation	.	8.35	11.81	9.35	18.13	14.63	26.41	13.44	32.88	14.15	28.21	12.77	27.38	10.64	36.75	15.35	35.55	25.53	40.43	11.06	51.77	.	.	.	.	.	.	.	.	.	.	.	.	.	.	.
AAEL001620	conserved hypothetical protein	.	.	.	0.67	0.88	0	2.32	0.88	0.47	0.54	0.32	0.78	0.83	0.41	0.42	0.31	1.15	0.33	1.37	1.11	2.26	1.36	3.06	.	.	.	.	.	.	.	.	.	.	.	.	.	.	.
AAEL001621	conserved hypothetical protein	.	.	.	0.22	1.16	0.65	0	24.1	44.56	9.19	16.24	168.94	883.3	234.23	1166.63	0.07	0.26	0.11	0.28	0	0.35	0	0	.	.	.	-1.47248	0.0128763	0.426167	.	.	.	.	.	.	.	.	.
AAEL001622	dual specificity mitogen-activated protein kinase kinase MAPKK	GO:0006468,GO:0005524,GO:0004674	ko04010|MAPK signaling pathway;ko04015|Rap1 signaling pathway;ko04620|Toll-like receptor signaling pathway;ko04664|Fc epsilon RI signaling pathway;ko04668|TNF signaling pathway;ko04750|Inflammatory mediator regulation of TRP channels;ko04912|GnRH signaling pathway;ko05014|Amyotrophic lateral sclerosis (ALS);ko05145|Toxoplasmosis;ko05164|Influenza A;ko05169|Epstein-Barr virus infection	.	14.73	12.79	11.92	10.2	14.2	16.34	13.43	13.04	17.55	18.38	16.91	16.18	10.88	15.72	11.25	14.02	5.4	10.5	11.94	7.09	.	.	.	.	.	.	.	.	.	.	.	.	.	.	.
AAEL001623	proteasome subunit	GO:0005703,GO:0061136,GO:0004866,GO:0005705,GO:0005730,GO:0071011,GO:0000398,GO:0008537,GO:2000045,GO:0071013,GO:0061133,GO:0005737	ko03050|Proteasome;ko04612|Antigen processing and presentation;ko05160|Hepatitis C	.	69.25	75.93	73.05	87.63	138.8	166.85	119.12	157.29	75.01	107.04	69.8	103.7	70.23	164.96	89.36	131.82	243.3	214.82	63.04	353.03	.	.	.	.	.	.	.	.	.	.	.	.	.	.	.
AAEL001624	hypothetical protein	.	.	.	0.52	0.35	0.27	0.52	4.2	5.83	3.73	3.49	6.94	10.11	5.9	7.62	0.81	1.03	0.54	1.13	1.36	1.44	1	0.64	.	.	.	.	.	.	.	.	.	.	.	.	.	.	.
AAEL001625	conserved hypothetical protein	GO:0016021,GO:0005778	.	.	1.39	1.14	2.46	0	1.05	0.63	1.06	0.69	0.47	0	0.14	0.24	0.29	0.44	0.57	0.46	0.09	0.18	0.27	0	.	.	.	.	.	.	.	.	.	.	.	.	.	.	.
AAEL001626	zinc/iron transporter	GO:0030001,GO:0016020,GO:0046873,GO:0055085	.	.	73.62	50.32	29.11	25.51	9.23	8.97	9.09	6.52	21.33	19.79	17.05	14.41	7.7	10.41	11.83	9.61	3.75	13.96	14.34	6.96	.	.	.	.	.	.	.	.	.	.	.	.	.	.	.
AAEL001627	udp-n-acteylglucosamine pyrophosphorylase	GO:0007417,GO:0035151,GO:0006035,GO:0007391,GO:0001838,GO:0007413,GO:0003977,GO:0008362,GO:0030198	ko00520|Amino sugar and nucleotide sugar metabolism	.	29.74	14.34	18.34	22.13	6.64	6.94	4.89	6.48	14.96	20.93	14.64	13.7	28.18	25.78	16.98	16.25	8.59	54.27	18.23	7.79	.	.	.	.	.	.	.	.	.	.	.	.	.	.	.
AAEL001628	hypothetical protein	.	.	.	0.37	0	0	0	0.69	0.41	0.74	0.6	1.58	0.42	0.92	1.14	0.19	0.13	0.28	0	0.49	0.47	0.32	0.45	.	.	.	.	.	.	.	.	.	.	.	.	.	.	.
AAEL001629	cAMP-specific 3,5-cyclic phosphodiesterase	GO:0048675,GO:0045475,GO:0046872,GO:0004115,GO:0046331,GO:0048149,GO:0007268,GO:0009187,GO:0001661,GO:0019933,GO:0046958,GO:0008355,GO:0048477,GO:0007619,GO:0007614	ko00230|Purine metabolism;ko04024|cAMP signaling pathway;ko05032|Morphine addiction	.	0.72	0.59	1.08	0.67	0.67	0.53	0.84	1.21	1.68	0.87	1.54	0.55	0.94	0.57	1.24	0.6	1.28	1.5	0.87	1.48	.	.	.	.	.	.	.	.	.	.	.	.	.	.	.
AAEL001630	hypothetical protein	.	.	.	0.03	0	0	0	0.06	0	0.06	0	0.12	0.07	0.1	0.07	0	0.04	0.02	0	0.03	0	0.03	0.08	.	.	.	.	.	.	.	.	.	.	.	.	.	.	.
AAEL001631	hypothetical protein	.	.	.	0.52	1.04	0.63	0.7	2.1	1.58	1.64	1.39	3.62	2.14	2.83	1.34	1.37	1.24	1.99	1.59	0.98	0.8	1.43	1.37	.	.	.	.	.	.	.	.	.	.	.	.	.	.	.
AAEL001632	multicopper oxidase	GO:0016491,GO:0055114,GO:0005507	.	.	0.23	0.09	0.17	0.26	0.14	0.09	0.22	0.21	0.16	0.07	0.3	0.25	5.89	6.49	14.56	10.15	1.95	0.82	1.13	0.47	.	.	.	.	.	.	.	.	.	.	.	.	.	.	.
AAEL001633	hypothetical protein	.	.	.	0	0	0	0	0	0	0	0	0	0	0	0	0.07	0	0	0	0	0	0	0	.	.	.	.	.	.	.	.	.	.	.	.	.	.	.
AAEL001634	conserved hypothetical protein	.	.	ML32	0	0	0	0	0	0	0	0	0	0	0	0	0	0	0	0	0	0	0	0	.	.	.	.	.	.	.	.	.	.	.	.	.	.	.
AAEL001635	conserved hypothetical protein	.	.	.	1.7	1.54	2.11	1.63	6.73	5.87	6.93	3.91	14.9	9.63	10.32	5.16	1.59	2.8	2.09	2.06	1.99	2.38	2.31	0.84	.	.	.	.	.	.	.	.	.	.	.	.	.	.	.
AAEL001636	nuclear transcription factor, x-box binding 1 (nfx1)	GO:0003700,GO:0007015,GO:0009631,GO:0045187,GO:0007052,GO:0030048,GO:0003697,GO:0019094,GO:0030898,GO:0007605,GO:0035317,GO:0008293,GO:0007283,GO:0010529,GO:0035293,GO:0031477,GO:0045179,GO:0009408,GO:0005811,GO:0048471,GO:0008270,GO:0005524,GO:0005705,GO:0003774,GO:0005902,GO:0008360,GO:0032027,GO:0008407,GO:0007098,GO:0008586,GO:0048800,GO:0005634,GO:0005813,GO:0006457,GO:0007465,GO:0003779	.	.	71.72	67.21	88.1	53.17	64.39	53.58	61.09	49.37	47.59	42.38	54.78	47.35	51.16	58.63	67.82	56.62	95.03	74.37	69.69	98.34	.	.	.	.	.	.	.	.	.	.	.	.	.	.	.
AAEL001637	conserved hypothetical protein	GO:0046983	.	.	0	0	0	0	0.05	0	0	0	0	0	0	0	0.06	0	0	0	0.23	0.15	0.7	0	.	.	.	.	.	.	.	.	.	.	.	.	.	.	.
AAEL001638	conserved hypothetical protein	.	.	.	7.37	4.24	7.29	3.54	8.77	7.32	8.51	5.67	12.4	9.06	9.68	7.92	7.68	11.47	8.51	11.11	13.58	12.11	8.28	12.22	.	.	.	.	.	.	.	.	.	.	.	.	.	.	.
AAEL001639	conserved hypothetical protein	.	.	.	0.88	0.38	0.89	0.71	1.1	1.03	1.17	1.19	0.58	0.32	0.74	0.23	7.14	6.64	5.57	4.88	8.11	9.33	7.55	13.19	.	.	.	.	.	.	.	.	.	.	.	.	.	.	.
AAEL001640	multicopper oxidase	.	.	.	0.3	0.08	0.25	0	0.04	0.13	0.07	0.1	0.03	0.03	0.14	0	0.92	0.12	0.37	0.26	1.56	0.1	0.54	0.22	.	.	.	.	.	.	.	.	.	.	.	.	.	.	.
AAEL001641	deoxyribonuclease I, putative	GO:0016787,GO:0003676,GO:0046872	.	.	1.51	1.01	2.97	2.44	49.23	70.35	119.95	291.26	28.75	39.07	43.35	75.76	29.39	14.01	10.91	27.94	11.88	13.93	9.47	15.1	.	.	.	1.53213	0.00910309	0.333832	.	.	.	.	.	.	.	.	.
AAEL001642	6-pyruvoyltetrahydropterin synthase, putative	GO:0000977,GO:0005667,GO:0046872,GO:0006728,GO:0003705,GO:0007366,GO:0007382,GO:0006729,GO:0048728,GO:0003874,GO:0045944,GO:0007381	ko00790|Folate biosynthesis	.	13.81	20.59	12.5	26.12	20.81	33.28	16.65	35.79	23.05	46.39	16.89	35.68	16.25	46.34	14.36	45.8	26.9	60.02	15.84	70.58	.	.	.	.	.	.	.	.	.	.	.	.	.	.	.
AAEL001643	conserved hypothetical protein	.	.	.	0.05	0	0	0	0.06	0.08	0.13	0.09	0.05	0.18	0.07	0.06	0.04	0	0	0	0.73	0.36	0.13	0.38	.	.	.	.	.	.	.	.	.	.	.	.	.	.	.
AAEL001644	conserved hypothetical protein	.	.	.	1.86	2.5	1.83	1.41	0.86	0.51	0.66	0.75	0.71	0.98	0.55	0.97	0.52	0.48	0.49	1.01	0.31	0.2	0.64	0.43	.	.	.	.	.	.	.	.	.	.	.	.	.	.	.
AAEL001645	alkaline ceramidase	GO:0046514,GO:0007420,GO:0016021,GO:0019216,GO:0005783,GO:0017040	ko00600|Sphingolipid metabolism	.	6.55	3.26	2.91	3.22	1.89	2.03	1.43	3.46	3.91	3.92	3.07	3.85	1.77	1.38	1.49	3	1.03	4.05	2.32	4.5	.	.	.	.	.	.	.	.	.	.	.	.	.	.	.
AAEL001646	inward-rectifying potassium channel	GO:0035220,GO:0034765,GO:0016021,GO:0006813,GO:0005242,GO:0042391	.	.	35.3	30.95	57.14	38.78	3.04	3.86	3.53	3.87	1.98	1.15	3.67	3.47	16.27	11.81	12.7	9.28	32.74	14.6	10.06	34.51	.	.	.	.	.	.	.	.	.	.	.	.	.	.	.
AAEL001647	hypothetical protein	.	.	.	13.79	6.16	5.54	5.58	5.94	4.12	5.83	4.19	7.49	4.68	5.25	3.07	3.4	2.25	2.86	2.17	5.17	4.46	4.17	7.17	.	.	.	.	.	.	.	.	.	.	.	.	.	.	.
AAEL001648	kinesin family member 21	GO:0005737,GO:0007018,GO:0005524,GO:0005871,GO:0003777,GO:0005874	.	.	7.81	6.57	7.53	4.32	3.86	4.1	5.93	3.89	5.72	3.96	5.34	3.22	4.86	3.4	4.38	2.55	5.42	3.87	3.41	4.04	.	.	.	.	.	.	.	.	.	.	.	.	.	.	.
AAEL001649	leucine aminopeptidase	GO:0005737,GO:0006508,GO:0030145,GO:0008235,GO:0004177	.	.	56.56	51.56	50.64	55.84	18	18.16	20.48	21.13	21.01	21.69	20.08	25.31	44.75	69.51	50.32	64.45	50.71	52.29	56.24	42.37	.	.	.	.	.	.	.	.	.	.	.	.	.	.	.
AAEL001650	conserved hypothetical protein	.	.	ML33	1.96	1.5	2.64	6.76	0.75	1.64	6.36	30.56	4.07	69.24	43.35	98.83	0.51	1.4	0.49	2.63	0.24	0.95	0.79	3.63	.	.	.	3.56493	1.28526e-07	4.97046e-05	.	.	.	.	.	.	.	.	.
AAEL001651	conserved hypothetical protein	.	.	.	1.6	1.46	1.83	0.57	5.08	5.24	5.47	3.1	11.14	7.05	8.13	3.68	1.14	1.61	1.44	0.88	1.38	1.22	0.81	0.56	.	.	.	.	.	.	.	.	.	.	.	.	.	.	.
AAEL001652	hypothetical protein	GO:0046983	.	.	0	0	0.09	0	0.05	0	0.08	0	0	0	0	0	0.57	0.79	1	1.07	0.43	0	0.21	0	.	.	.	.	.	.	.	.	.	.	.	.	.	.	.
AAEL001653	fetal globin-inducing factor	.	.	.	6.69	11.73	5.9	9.32	7.54	9.17	4.91	14.24	6.52	10.98	5.31	13.62	7.29	21.11	9.52	23.71	5.19	17.96	10.22	20.39	.	.	.	.	.	.	.	.	.	.	.	.	.	.	.
AAEL001654	conserved hypothetical protein	.	.	ML30	0.4	0	0	0	0.25	0	0.46	0.87	1.24	3.47	5.12	2.97	0.09	0.18	0	0	0	0.23	0.34	0.65	.	.	.	.	.	.	.	.	.	.	.	.	.	.	.
AAEL001655	structural maintenance of chromosomes smc4	GO:0003777,GO:0042052,GO:0005355,GO:0005869,GO:0008090,GO:0007052,GO:0006281,GO:0001709,GO:0045198,GO:0015758,GO:0000776,GO:0004566,GO:0000796,GO:0051383,GO:0047497,GO:0034501,GO:0051028,GO:0005886,GO:0016330,GO:0031616,GO:0007062,GO:0008068,GO:0016021,GO:0006886,GO:0051299,GO:0005739,GO:0048812,GO:0035011,GO:0005524,GO:0003677,GO:0006310,GO:0005828,GO:0051225,GO:0007422,GO:0000785,GO:0035371,GO:…	ko04111|Cell cycle - yeast	.	2.07	1.41	2.47	1.35	7.48	7.37	8.38	5.93	11.91	9.86	10.7	6.65	5.32	7.85	4.6	4.96	4.52	3.87	5.05	2.77	.	.	.	.	.	.	.	.	.	.	.	.	.	.	.
AAEL001656	sodium-dependent phosphate transporter	GO:0055085,GO:0005316,GO:0044341,GO:0016021,GO:0004930,GO:0006541,GO:0015319,GO:0051938,GO:0005314,GO:0007005,GO:0015321,GO:0007186,GO:0005886	.	.	627.28	476.06	343.05	291.89	44.89	19.65	21.7	12.62	28.47	27.7	35.79	36.7	110.55	55.28	71.28	61.22	49.08	62.89	89.23	38.71	.	.	.	.	.	.	.	.	.	.	.	.	.	.	.
AAEL001657	DEAD box ATP-dependent RNA helicase	GO:0004004,GO:0003676,GO:0071011,GO:0022008,GO:0000398,GO:0005524,GO:0005682,GO:0071013	ko03040|Spliceosome	.	5.06	5.81	5.63	5.63	4.73	5.23	4.6	3.42	7.01	5.42	5.02	4.61	4.9	8.03	6.04	8.87	4.04	6.76	5.47	8.32	.	.	.	.	.	.	.	.	.	.	.	.	.	.	.
AAEL001658	sodium-dependent phosphate transporter	GO:0055085,GO:0016021	.	.	0.25	0.11	0.09	0	0.51	0.12	0.41	0.2	0.38	0.47	0.3	0.09	0.09	0.17	0.19	0.09	1.53	1.69	0.18	0	.	.	.	.	.	.	.	.	.	.	.	.	-3.54269	0.000742689	0.0580676
AAEL001659	misexpression suppressor of ras, putative	GO:0046580	.	.	8.06	7.11	13.41	10.29	3.05	1.64	3.98	4.57	1.7	1.09	2.64	3.4	2.98	3.08	2.46	1.83	6.45	9.22	8.76	10.26	.	.	.	.	.	.	.	.	.	.	.	.	.	.	.
AAEL001660	kv channel-interacting protein 2 (KChIP2), putative	GO:0005509	.	.	0	0	0.2	0	0	0.55	0.28	0.61	0.18	0	0.08	0	0	0.26	0.14	0	0.16	0	0	0	.	.	.	.	.	.	.	.	.	.	.	.	.	.	.
AAEL001661	hypothetical protein	.	.	ML31	1.34	0	0	0	0	0	0	0	0	0.56	0.08	0	0.12	0	0	0	0	0	0.85	0.81	.	.	.	.	.	.	.	.	.	.	.	.	.	.	.
AAEL001662	kinesin family member 21A	.	.	.	6.25	3.55	6.18	2.67	3.29	1.76	3.75	2.82	3.82	2.57	4.08	1.93	2.82	1.81	2.5	1.04	2.26	2.54	3.12	3.95	.	.	.	.	.	.	.	.	.	.	.	.	.	.	.
AAEL001663	hypothetical protein	.	.	.	0	0	0	0	0	0	0	0	0	0	0	0	0	0	0	0	0	0	0	0	.	.	.	.	.	.	.	.	.	.	.	.	.	.	.
AAEL001664	hypothetical protein	.	.	.	3.47	0.67	2.48	1.62	4.92	1.25	4.67	1.3	6.46	1.36	5.89	1.11	2.15	0.69	2.78	0.54	1.84	1.44	2.18	0.49	.	.	.	.	.	.	.	.	.	.	.	.	.	.	.
AAEL001665	hypothetical protein	.	.	.	0	0	0	0	0	0	0	0	0	0	0	0	0	0	0	0	0	0	0	0	.	.	.	.	.	.	.	.	.	.	.	.	.	.	.
AAEL001666	conserved hypothetical protein	GO:0005777,GO:0097159,GO:1901363	.	.	0.24	0	0.11	0.36	28.81	37.11	25.88	12.23	127.54	88.73	77.49	37.68	0.01	0.02	0.01	0	2.16	2.31	0.03	0.03	.	.	.	.	.	.	.	.	.	.	.	.	-6.033	6.2615e-08	3.89316e-05
AAEL001667	multicopper oxidase	GO:0005507,GO:0016491,GO:0040003,GO:0055114	.	.	0.79	0.35	0.22	0.21	59.79	28.05	44.09	56.47	152.48	192.41	338.38	361.06	0.11	0.11	0.24	0.29	0.32	0.13	0.27	0.32	.	.	.	.	.	.	.	.	.	.	.	.	.	.	.
AAEL001668	enolase	GO:0000015,GO:0004634,GO:0000287,GO:0006096	ko00010|Glycolysis / Gluconeogenesis;ko00680|Methane metabolism;ko01200|Carbon metabolism;ko01230|Biosynthesis of amino acids;ko03018|RNA degradation;ko04066|HIF-1 signaling pathway	.	329.06	230.82	231.94	292.94	385.35	434.89	328.72	346.65	165.66	215.56	257.02	375.13	1963.15	1631.77	1416.08	1431.04	1509.05	1040.86	1054.93	783.14	.	.	.	.	.	.	.	.	.	.	.	.	.	.	.
AAEL001669	hypothetical protein	.	.	.	0	0	0	0	0	0	0	0	0	0	0	0	0	0.3	0	0	0	0	0	0	.	.	.	.	.	.	.	.	.	.	.	.	.	.	.
AAEL001670	conserved hypothetical protein	GO:0005794,GO:0016791,GO:0006470	.	.	16.55	15.84	16.56	11.66	8.25	8.3	8.74	10.15	9.21	10.52	9.48	11.82	8.97	13.06	8.44	10.08	9.4	9.84	13.06	10.51	.	.	.	.	.	.	.	.	.	.	.	.	.	.	.
AAEL001671	hypothetical protein	.	.	.	1.01	0.08	0.36	0.25	0.35	0.09	0.25	0.26	0.06	0	0.14	0.14	28.6	1.77	3.8	1.3	2.34	1.92	6.78	0.38	.	.	.	.	.	.	.	.	.	-2.60124	0.00554363	0.808934	.	.	.
AAEL001672	multicopper oxidase	.	.	.	0	0	0	0	0.28	0.19	0.21	0.16	0.06	0	0.09	0	0.24	0.22	0.2	0.07	1.57	0.87	0.14	1.25	.	.	.	.	.	.	.	.	.	.	.	.	.	.	.
AAEL001673	actin	GO:0051533,GO:0005875,GO:0000910,GO:0007507,GO:0051297,GO:0005524,GO:0005884,GO:0005200,GO:0005737	ko04015|Rap1 signaling pathway;ko04145|Phagosome;ko04390|Hippo signaling pathway;ko04391|Hippo signaling pathway - fly;ko04510|Focal adhesion;ko04520|Adherens junction;ko04530|Tight junction;ko04611|Platelet activation;ko04670|Leukocyte transendothelial migration;ko04745|Phototransduction - fly;ko04810|Regulation of actin cytoskeleton;ko04919|Thyroid hormone signaling pathway;ko04921|Oxytocin sig…	.	371.62	452.54	486.83	387.67	317.34	190.62	450.84	315.35	180.07	142.58	268.21	285.98	10315	6769.62	7504.99	5626.88	8703.6	4609.81	4196.84	3989.98	.	.	.	.	.	.	.	.	.	.	.	.	.	.	.
AAEL001674	serine-type enodpeptidase,	GO:0008233	.	.	0.13	0.36	0.14	0	4.58	8.66	0.86	0	174.12	960.85	283.46	1558.54	0	0.09	0.05	0.15	0.06	0.23	0.17	0	.	.	.	-3.11572	1.27019e-06	0.000360227	.	.	.	.	.	.	.	.	.
AAEL001675	Clip-Domain Serine Protease family A. Protease homologue.	GO:0003824	.	CLIPA10	8.7	0.92	1.92	2.04	0.09	0	0.21	0.23	0.03	0.1	0.1	0.14	43.63	2.3	5.77	2.31	4.68	5.83	25.4	3.3	.	.	.	1.77793	0.017116	0.507986	.	.	.	-2.57786	0.00943264	1	.	.	.
AAEL001676	defective proboscis extension response, putative	GO:0016021,GO:0005886,GO:0035199,GO:0050914	.	.	0.05	0	0.05	0	0	0	0.02	0	0.02	0	0	0.05	0.06	0	0.07	0	0.2	0	0.04	0	.	.	.	.	.	.	.	.	.	.	.	.	.	.	.
AAEL001677	conserved hypothetical protein	.	.	.	1.29	0.29	0.34	0	5.11	2.21	3.25	0.87	0.94	0.85	0.87	0.83	167.24	158.16	277.36	215.47	185.18	568.56	477.07	145.69	.	.	.	.	.	.	.	.	.	.	.	.	.	.	.
AAEL001678	hypothetical protein	.	.	.	0	0	0	0	0	0.28	0	0	0	0	0.69	0	0	0	0	0	0	0	0	0	.	.	.	.	.	.	.	.	.	.	.	.	.	.	.
AAEL001679	hypothetical protein	.	.	.	0	0	0	0	0	0	0.06	0	0	0.26	0.05	0.39	0	0	0	0	0	0	0	0	.	.	.	.	.	.	.	.	.	.	.	.	.	.	.
AAEL001680	hypothetical protein	.	.	.	0.46	0.11	0.13	0	1.41	0.37	0.99	0.81	0.26	0.05	0.38	0.18	8.04	1.83	3.38	2.26	1.71	1.98	2.88	2.95	.	.	.	.	.	.	.	.	.	.	.	.	.	.	.
AAEL001681	conserved hypothetical protein	.	.	.	0.84	1.51	0.94	1.14	12.79	15.69	11.76	8.16	21.84	21.34	16.87	15.12	2.26	4.73	2.7	2.09	1.98	7.52	2.77	2.8	.	.	.	.	.	.	.	.	.	.	.	.	.	.	.
AAEL001682	nuclear movement protein nudc	GO:0005737,GO:0005875,GO:0007097,GO:0048477	.	.	17.05	13.51	16.81	21.48	10.88	13.01	12.29	13.41	12.73	10.8	12.14	14.25	10.83	22.25	21.87	23.31	8.54	15.23	15.42	4.25	.	.	.	.	.	.	.	.	.	.	.	.	.	.	.
AAEL001683	conserved hypothetical protein	.	.	.	6.48	1.58	0.79	1.36	10.31	8.4	7.02	6.12	1.8	3.89	1.93	6.7	244.98	1140.17	542.49	1716.56	327.82	3448.16	859.09	838.06	-2.493	0.0427553	0.834748	.	.	.	.	.	.	.	.	.	.	.	.
AAEL001684	boule protein, putative	GO:0003729,GO:0006417,GO:0007476,GO:0045836,GO:0046331,GO:0048137,GO:0000166,GO:0008315,GO:0005737,GO:0007140,GO:0005634,GO:0043204	.	.	0.22	0	0.12	0	11.11	9.2	11.02	5.61	19.62	9.07	17.19	5.7	0.93	0.63	0.68	0.49	1.66	3.22	0.29	0.27	.	.	.	.	.	.	.	.	.	.	.	.	-2.8966	0.0153441	0.473634
AAEL001685	conserved hypothetical protein	.	.	.	0.42	0	0.15	0	0	0	0	0	0	0	0	0	35.6	0.19	7.35	3.61	1.69	0.7	17	0	.	.	.	.	.	.	.	.	.	.	.	.	3.18082	0.0312067	0.736011
AAEL001686	conserved hypothetical protein	.	.	.	0	0	0	0	0.09	0	0.07	0	0.29	0.17	0.13	0	0.71	0.2	0	0.64	0.52	0.25	1.89	0	.	.	.	.	.	.	.	.	.	.	.	.	.	.	.
AAEL001687	adenylate cyclase	GO:0016021,GO:0031427,GO:0055085	.	.	97.97	65.84	54.25	68.05	0.66	0.23	0.55	0.7	3.27	2.35	1.82	1.09	2.78	0.59	1.14	0.77	3.1	3.06	10.1	6.15	.	.	.	.	.	.	.	.	.	.	.	.	.	.	.
AAEL001688	hypothetical protein	.	.	.	4.47	3.44	4.92	3.62	4.23	5.08	4.47	4.19	8.86	5.84	5.65	4.12	5.28	5.4	3.75	4.17	7.71	9.11	5.84	10.37	.	.	.	.	.	.	.	.	.	.	.	.	.	.	.
AAEL001689	retinal homeobox protein	GO:0022008,GO:0006355,GO:0043565,GO:0003700,GO:0005634	.	.	0.03	0.07	0	0	0	0	0.04	0	0.03	0	0	0	0.85	1.59	1.59	1.75	0.42	0.27	0.46	0.52	.	.	.	.	.	.	.	.	.	.	.	.	.	.	.
AAEL001690	serine-type enodpeptidase,	GO:0008233	.	.	2.13	2.2	1.43	3.97	156.15	304.17	40.81	24.49	1717.83	7253.13	3169.31	13421.5	0.64	0.9	0.62	1.19	0.62	1.02	0.89	2.13	.	.	.	-2.43097	6.21278e-05	0.00800883	.	.	.	.	.	.	.	.	.
AAEL001691	adenylate cyclase	GO:0016020,GO:0031427,GO:0006810	.	.	0.31	0.21	0.41	0.32	5.05	5.71	5.21	5.01	9.99	6.59	6.97	4.52	0.79	0.32	1.07	0.85	1.06	1.2	1.34	1.24	.	.	.	.	.	.	.	.	.	.	.	.	.	.	.
AAEL001692	conserved hypothetical protein	.	.	.	0.22	0	0	0	0.13	0	0	0	0	0	0	0	20.5	53.86	113.97	56.9	57.36	43.83	62.21	103.47	.	.	.	.	.	.	.	.	.	.	.	.	.	.	.
AAEL001693	serine-type enodpeptidase,	GO:0004252,GO:0006508	.	.	0	0.18	0.34	0.79	52	92.46	18.57	7.29	186.99	631.9	339.81	1055.71	0.05	0.18	0.1	0.28	0.23	0	0.17	0.48	.	.	.	-2.00172	0.000110851	0.0129787	.	.	.	.	.	.	.	.	.
AAEL001694	conserved hypothetical protein	.	.	.	0.15	0	0	0	0	0	0	0	0	0	0	0	4.31	0	0.11	0	0	0.25	2.66	0	.	.	.	.	.	.	.	.	.	-4.78901	0.00522501	0.808934	.	.	.
AAEL001695	orthopedia homeobox protein	GO:0007417,GO:0006355,GO:0046331,GO:0003700,GO:0007379,GO:0000976,GO:0005634	.	.	0.35	0	0	0	0.44	0.09	0.47	0.38	0.26	0.13	0.11	0.2	1.59	2.1	2.46	2.56	2.68	1.8	2.97	2.59	.	.	.	.	.	.	.	.	.	.	.	.	.	.	.
AAEL001696	paired box protein, putative	GO:0003700,GO:0043565,GO:0005634,GO:0006355	.	.	0.28	0	0.07	0.28	0	0	0.03	0	0.03	0	0	0	0.24	0	0.05	0	0.25	0.12	0.48	0	.	.	.	.	.	.	.	.	.	.	.	.	.	.	.
AAEL001697	adenylate cyclase, putative	GO:0016021,GO:0031427,GO:0055085	.	.	2.47	2.65	1.03	0.99	0.12	0.07	0.02	0.16	0.1	0	0.07	0.05	4.94	0.27	0.9	0.75	1.42	0.58	4.41	0.24	.	.	.	.	.	.	.	.	.	.	.	.	.	.	.
AAEL001698	charged multivesicular body protein 4b	GO:0048813,GO:0044130,GO:0015031	ko04144|Endocytosis	.	97.96	79.88	96.46	91.18	22.32	19.3	30.81	38.39	25.9	25.12	31.83	36.45	35.23	37.16	34.07	41.13	26.22	39.38	43.1	63.07	.	.	.	.	.	.	.	.	.	.	.	.	.	.	.
AAEL001699	adenylate cyclase	GO:0016021,GO:0031427,GO:0055085,GO:0005215	.	.	15.17	7.76	9.34	5.67	6.23	5.51	6.9	8.84	6.43	7.96	9.02	8.9	5.15	2.57	4.32	4.66	4.51	5.62	5.09	28.74	.	.	.	.	.	.	.	.	.	.	.	.	.	.	.
AAEL001700	hypothetical protein	.	.	.	0	0	0	0	1.97	1.97	2.66	1.09	5.88	2.47	4.08	2.23	0	0.69	0.13	0	0	0	0	0	.	.	.	.	.	.	.	.	.	.	.	.	.	.	.
AAEL001701	serine-type enodpeptidase,	GO:0004252,GO:0006508	.	.	0.08	0.22	0.17	0	177.53	106.39	46.75	4.11	67.56	101.27	124.5	136.58	0.11	0	0.06	0.18	0.22	0.14	0	0.2	.	.	.	-2.08701	0.00174595	0.10506	.	.	.	.	.	.	.	.	.
AAEL001702	conserved hypothetical protein	.	.	.	0.12	0	0	0	0	0	0.06	0	0	0	0	0	7.07	0.33	1.99	0.52	0.42	0.6	0.81	0	.	.	.	.	.	.	.	.	.	.	.	.	.	.	.
AAEL001703	serine-type enodpeptidase,	GO:0004252,GO:0006508	.	.	2.56	3.94	2.54	2.83	11055.9	14991	7968.07	10971.2	628.27	1072.2	1312.63	3112.63	1.15	1.75	1.45	4.43	2.12	2.38	1.63	4.51	.	.	.	.	.	.	.	.	.	.	.	.	.	.	.
AAEL001704	conserved hypothetical protein	.	.	.	0	0	0	0	0	0	0	0	0.08	0	0	0	3.1	0.88	3.04	2.43	1.54	4.07	6.56	3.91	.	.	.	.	.	.	.	.	.	.	.	.	.	.	.
AAEL001705	odorant response protein ODR-4, putative	.	.	.	12.46	12.35	15.74	16.7	9.97	5.13	7.26	7.43	10.97	12.76	11.26	13.98	9.7	15.34	10.94	9.72	9.63	9.48	5.91	14.05	.	.	.	.	.	.	.	.	.	.	.	.	.	.	.
AAEL001706	p15-2a protein, putative	GO:0005622,GO:0006810	ko03008|Ribosome biogenesis in eukaryotes;ko03013|RNA transport;ko03015|mRNA surveillance pathway;ko05164|Influenza A	.	13.59	36.69	13	43.65	31.32	89.41	25.36	82.38	42.93	119.47	26.48	97.98	15.77	128.4	28.34	108.18	19.51	63.04	16.77	38.83	.	.	.	.	.	.	.	.	.	.	.	.	.	.	.
AAEL001707	epsilon-trimethyllysine 2-oxoglutarate dioxygenase	.	ko00310|Lysine degradation	.	21.64	21.84	16.37	13.96	1.69	2.13	0.97	1.15	5.14	7.78	4.97	5.69	3.55	6.61	6.12	5.73	1.17	1.92	2.91	1.03	.	.	.	.	.	.	.	.	.	.	.	.	.	.	.
AAEL001708	hypothetical protein	.	.	.	19.38	3.41	4.58	10.24	52.28	47.07	43.34	94.79	12.44	35.33	19.3	60.98	1341.76	1573.06	715.45	1685.99	92.63	310.06	674.79	301.27	.	.	.	.	.	.	.	.	.	.	.	.	.	.	.
AAEL001709	hypothetical protein	GO:0008565,GO:0030141,GO:0016183,GO:0008021,GO:0035976,GO:0030131,GO:0007269,GO:0055037,GO:0005802,GO:0006886,GO:0048749,GO:0044431,GO:0033363	ko04142|Lysosome	.	12.21	6.99	10.87	7.27	8.52	5.62	9.25	6.59	11.74	7.89	10.62	6.39	7.4	7.15	8.2	5.82	5.89	6.47	8.28	7.02	.	.	.	.	.	.	.	.	.	.	.	.	.	.	.
AAEL001710	hypothetical protein	GO:0005737,GO:0000902	ko04530|Tight junction	.	1.57	0.57	0.92	0.96	1.49	1.71	2.3	1.08	4.2	2.36	3.58	1.34	1.28	1.28	1.06	0.82	1.64	1.17	1.5	0.58	.	.	.	.	.	.	.	.	.	.	.	.	.	.	.
AAEL001711	activin receptor type I, putative	GO:0007411,GO:0048185,GO:0030513,GO:0010862,GO:0016319,GO:0007179,GO:0040018,GO:0004703,GO:0048813,GO:0007405,GO:0009411,GO:0016361,GO:0007455,GO:0048179,GO:0007346,GO:0005025,GO:0032924,GO:0005524,GO:0007476	ko04010|MAPK signaling pathway;ko04060|Cytokine-cytokine receptor interaction;ko04068|FoxO signaling pathway;ko04144|Endocytosis;ko04350|TGF-beta signaling pathway;ko04380|Osteoclast differentiation;ko04390|Hippo signaling pathway;ko04520|Adherens junction;ko05142|Chagas disease (American trypanosomiasis);ko05161|Hepatitis B;ko05166|HTLV-I infection;ko05200|Pathways in cancer;ko05210|Colorectal c…	.	3.4	2.93	3.18	1.3	2.26	2.49	2.1	2.22	5.77	3.23	4.98	1.43	1.9	1.77	2.48	1.84	1.69	1.16	0.65	0.69	.	.	.	.	.	.	.	.	.	.	.	.	.	.	.
AAEL001712	hypothetical protein	.	.	.	0.14	0	0.11	0.08	0.04	0	0.03	0	0.1	0.09	0.09	0.05	0.39	0.11	0.1	0.14	0.02	0	0.09	0.05	.	.	.	.	.	.	.	.	.	.	.	.	.	.	.
AAEL001713	fibrinogen and fibronectin	.	.	FREP2	0	0	0	0	0	0	0.04	0.29	0.04	0	0	0.1	0	0	0	0	0	0	0	0	.	.	.	.	.	.	.	.	.	.	.	.	.	.	.
AAEL001714	p15-2a protein, putative	GO:0005622,GO:0006810	ko03008|Ribosome biogenesis in eukaryotes;ko03013|RNA transport;ko03015|mRNA surveillance pathway;ko05164|Influenza A	.	0	0.44	0	0	0	0	0	0	0	0	0.07	0	0.11	0	0	0	0	0.28	0	0	.	.	.	.	.	.	.	.	.	.	.	.	.	.	.
AAEL001715	chaperonin	GO:0005875,GO:0006457,GO:0022008,GO:0042623,GO:0005832,GO:0007052,GO:0005524,GO:0051082	.	.	133.92	125.4	191.78	170.08	151.32	138.32	142.24	135.36	73.26	71.26	75.91	89.87	149.13	239.22	177.89	189.38	209.88	152.75	119.71	182.88	.	.	.	.	.	.	.	.	.	.	.	.	.	.	.
AAEL001716	THO complex subunit 2 (Tho2)	GO:0000347,GO:0031990	ko03013|RNA transport;ko03040|Spliceosome	.	6.81	4.26	5.14	5.03	9.04	8.16	8.7	5.88	11.85	8.57	8.99	5.89	5.37	8.41	6.46	6.05	5.89	5.97	5.17	5.16	.	.	.	.	.	.	.	.	.	.	.	.	.	.	.
AAEL001717	hypothetical protein	.	.	.	3.93	3.1	3.15	2.56	4.31	3.82	3.75	2.81	6.9	5.72	5.31	4.8	3.27	4.61	3.11	4.26	2.12	3.52	4.09	2.68	.	.	.	.	.	.	.	.	.	.	.	.	.	.	.
AAEL001718	conserved hypothetical protein	.	.	.	0.2	0	0	0	0	0	0	0	0.1	0	0	0	0	0	0.15	0	0	0	0	0	.	.	.	.	.	.	.	.	.	.	.	.	.	.	.
AAEL001719	ATP-dependent RNA helicase	GO:0002151,GO:0004004,GO:0005524	ko03018|RNA degradation	.	2.79	2.1	2.93	1.59	3.78	3.68	3.68	3.33	4.4	4.37	4.02	2.83	2.03	2.15	2.36	1.82	4.86	2.6	1.6	7.54	.	.	.	.	.	.	.	.	.	.	.	.	.	.	.
AAEL001720	hypothetical protein	.	.	.	0.26	0	0	0	0.81	2.33	0.39	0.43	1.04	0.6	1.19	0.88	0.18	0	0	0	0.23	0	0	0	.	.	.	.	.	.	.	.	.	.	.	.	.	.	.
AAEL001721	conserved hypothetical protein	GO:0000902,GO:0005737	ko04530|Tight junction	.	4.57	2.44	4.34	2	2.91	2.55	3.44	2.14	6.17	2.98	4.69	2.11	5.33	3.74	3.7	2.87	4.41	4.2	5.29	3.43	.	.	.	.	.	.	.	.	.	.	.	.	.	.	.
AAEL001722	hypothetical protein	.	.	.	4.64	1.44	8.94	3.16	3.8	4.19	1.82	0.91	23.42	41.9	10.73	15.14	6.15	7.85	4.67	3.68	3.86	16.08	4.06	7.94	.	.	.	-1.28012	0.00390577	0.18599	.	.	.	.	.	.	.	.	.
AAEL001723	conserved hypothetical protein	GO:0005737,GO:0005856,GO:0044763,GO:0016043,GO:0071944	.	.	3.68	1.74	3.45	2.01	3	2.68	2.76	2.01	5.17	2.19	3.92	1.76	3.51	2.66	2.91	2.05	2.65	3.45	4.07	1.58	.	.	.	.	.	.	.	.	.	.	.	.	.	.	.
AAEL001724	GPCR Orphan/Putative Class B Family	.	.	.	7.8	2.53	6	6.09	3.29	2.4	3.61	1.83	1.16	0.57	2.8	1.46	3.34	0.81	2.33	2.04	2.64	0.64	1.82	0.31	.	.	.	.	.	.	.	.	.	.	.	.	.	.	.
AAEL001725	hypothetical protein	GO:0008152,GO:0003824	.	.	4.67	2.77	3.76	2.08	11.07	8.97	10.04	6.5	7.7	4.62	9.26	5.53	6.77	3.45	5.69	4.48	12.86	4.64	5.18	7.01	.	.	.	.	.	.	.	.	.	.	.	.	.	.	.
AAEL001726	hypothetical protein	.	.	.	0	0.23	0.09	0	0.03	0.04	0.21	0.05	0.2	0.09	0.01	0.03	0.21	0	0.02	0.12	0	0	0	0	.	.	.	.	.	.	-3.08867	0.0265342	0.450976	.	.	.	.	.	.
AAEL001727	hypothetical protein	.	.	.	0.17	0.46	0.36	0	0.32	0.25	0.47	0.41	0.83	0.19	0.92	0.19	0.12	0	0.26	0.19	0	0.43	0	0.42	.	.	.	.	.	.	.	.	.	.	.	.	.	.	.
AAEL001728	conserved hypothetical protein	.	.	.	0	0	0	0	0	0	0	0	0	0	0	0	5.52	2.79	1.01	0.51	0.48	0.13	0.4	0.76	.	.	.	.	.	.	.	.	.	-2.3418	0.00449742	0.775327	.	.	.
AAEL001729	conserved hypothetical protein	GO:0022008	.	.	4.48	2.96	5.69	3.71	6	5.98	6.82	4.21	7.11	4.91	5.86	4.1	5.5	5.91	4.76	5.25	13.71	8.5	6.03	9.33	.	.	.	.	.	.	.	.	.	.	.	.	.	.	.
AAEL001730	hypothetical protein	.	.	.	3.51	4.33	3.46	12.18	0.52	0.93	0.59	2.16	0.44	1.27	0.38	1.32	1.84	0.96	0.32	1.07	3.56	1.31	1.8	1.03	.	.	.	.	.	.	.	.	.	.	.	.	.	.	.
AAEL001731	Dual specificity tyrosine-phosphorylation-regulated kinase	GO:0051534,GO:0030145,GO:0045725,GO:0004713,GO:0043130,GO:0005737,GO:0000151,GO:0006468,GO:0004674,GO:0007224,GO:0000287,GO:0042771,GO:0005634,GO:0005524,GO:0030529	ko04111|Cell cycle - yeast	.	2.7	1.85	3.48	1.95	8.6	9.15	8.67	5.72	17.7	12.06	13.32	7.18	1.41	2.47	1.99	1.31	1.27	2.18	1.51	0.63	.	.	.	.	.	.	.	.	.	.	.	.	.	.	.
AAEL001732	candidate tumor suppressor protein	GO:0000010	ko00900|Terpenoid backbone biosynthesis	.	0.31	0.24	0.23	0	0	0	0.2	0	0.04	0.1	0.04	0	3.7	1.14	1.16	0.19	0.04	0.15	0.49	0	.	.	.	.	.	.	.	.	.	-1.60084	0.0467373	1	.	.	.
AAEL001733	vacuolar sorting protein vps29	GO:0046872,GO:0006896,GO:0010008,GO:0004647,GO:0015031	.	.	10.77	7.63	10.6	6.96	8.02	5.35	5.49	5.98	7.03	6.58	5.81	6	6.65	8.8	9.65	6.13	3.4	6.15	9.93	7	.	.	.	.	.	.	.	.	.	.	.	.	.	.	.
AAEL001734	bric-a-brac	GO:0007455,GO:0048092,GO:0008585,GO:0006355,GO:0007480,GO:0003680,GO:0005515,GO:0003700,GO:0005634	.	.	2.92	1.43	3.11	1.25	1.64	0.98	1.62	0.43	2.06	0.75	1.07	0.73	1.62	1.21	1.28	0.38	1.28	1.12	1.51	0.22	.	.	.	.	.	.	.	.	.	.	.	.	.	.	.
AAEL001735	pupal cuticle protein 78E, putative	GO:0042302	.	.	0	0	0.15	0	0.09	0	0.14	0	0	0	0.07	0	238.73	16.52	25.69	6.63	0.13	0	0.5	0	.	.	.	.	.	.	.	.	.	-2.95061	0.00197701	0.582811	.	.	.
AAEL001736	conserved hypothetical protein	GO:0008270,GO:0003676	.	.	0	0	0	0	0	0	0	0	0	0	0	0	0.03	0.07	0.04	0	0	0	0	0	.	.	.	.	.	.	.	.	.	.	.	.	.	.	.
AAEL001737	conserved hypothetical protein	.	.	.	0.22	0.1	0	0	17.43	14.74	20.34	17.38	6.96	4.35	10.01	13.22	4.76	2.2	1.31	1.79	3.8	6.08	7.18	1.83	.	.	.	.	.	.	.	.	.	.	.	.	.	.	.
AAEL001738	MRAS2, putative	GO:0007264,GO:0006184,GO:0003924,GO:0016020,GO:0005525	.	.	1.5	2.01	1.52	1.41	4.22	5.73	4.97	3.72	4.63	4.51	4.92	4.48	2.94	6.59	5.08	5.42	5.98	9.13	4.73	5.24	.	.	.	.	.	.	.	.	.	.	.	.	.	.	.
AAEL001739	bric-a-brac	GO:0007455,GO:0048092,GO:0008585,GO:0006355,GO:0007480,GO:0003680,GO:0005515,GO:0003700,GO:0005634	.	.	1.9	0.76	2.14	2.29	1.28	0.56	1.29	0.61	1.54	0.8	0.98	0.37	1.28	0.58	0.72	0.92	0.7	0.16	1.45	0.69	.	.	.	.	.	.	.	.	.	.	.	.	.	.	.
AAEL001740	candidate tumor suppressor protein	GO:0000010	ko00900|Terpenoid backbone biosynthesis	.	8.19	6.22	8.75	7.35	6.41	4.76	6.29	5.16	5.72	4.42	6.16	6.45	15.6	15.98	11.06	11.73	6.08	16.85	10.61	7.23	.	.	.	.	.	.	.	.	.	.	.	.	.	.	.
AAEL001741	hypothetical protein	.	.	.	0.14	0	0	0	0.17	0	0.07	0	0.33	0.16	0.12	0.31	0.19	0.57	0.21	0.3	0.12	0	0.23	0.34	.	.	.	.	.	.	.	.	.	.	.	.	.	.	.
AAEL001742	conserved hypothetical protein	.	.	.	24.93	20.38	26.82	16.28	12.68	12.2	13.35	10.99	17.38	14.03	16.67	12.27	7.85	10.92	9.98	9.51	5.39	7.15	8.33	5.02	.	.	.	.	.	.	.	.	.	.	.	.	.	.	.
AAEL001743	pupal cuticle protein 78E, putative	GO:0042302	.	.	0	0	0.13	0	0.08	0	0	0	0	0	0.11	0	311.92	12.46	37.68	15.91	0.77	0.21	0.32	0.31	.	.	.	.	.	.	.	.	.	-2.68946	0.00877201	0.999461	.	.	.
AAEL001744	jnk interacting protein (jip)	GO:0048490,GO:0019896,GO:0019894,GO:0046328,GO:0048491,GO:0048812,GO:0008432,GO:0005737	.	.	0	0	0	0	0.18	0	0.18	0	0	0	0.09	0.09	1.08	0.62	2.3	0.98	1.54	1.32	1.47	2.1	.	.	.	.	.	.	.	.	.	.	.	.	.	.	.
AAEL001745	candidate tumor suppressor protein	GO:0000010	.	.	0.72	0.36	1.22	0.9	0.19	0.2	0.13	0.36	0	0.05	0.02	0.05	33.36	4.41	7.8	8.93	4.81	8.86	15.67	19.95	.	.	.	.	.	.	.	.	.	.	.	.	.	.	.
AAEL001746	juvenile hormone resistance protein	GO:0045944,GO:0043069,GO:0003700,GO:0008134,GO:0046982,GO:0005634	.	.	12.86	6.24	6.35	4.56	23.54	13.44	21.23	13.58	11.52	7.68	12.11	7.63	3.64	2.87	4.41	3.5	4.78	3.06	3.85	5.55	.	.	.	.	.	.	.	.	.	.	.	.	.	.	.
AAEL001747	conserved hypothetical protein	GO:0016491	.	.	0.53	0	0.25	0.48	7.76	3.65	10.16	9.57	2.61	1.73	4.02	4.18	11.04	7.58	8.84	4.88	17.22	7.81	7.87	9.81	.	.	.	.	.	.	.	.	.	.	.	.	.	.	.
AAEL001748	hypothetical protein	GO:0003677	.	.	1.64	0.97	2	1.1	12.86	17.46	12.31	8.8	21.77	20.15	17.5	14.06	5.52	11.05	4.95	14.57	14.04	24.57	6.58	16.81	.	.	.	.	.	.	.	.	.	.	.	.	.	.	.
AAEL001749	ventrhoid transmembrane protein, putative	GO:0004252,GO:0005886,GO:0005509,GO:0007173,GO:0016021,GO:0006508	.	.	1.35	0.52	2.62	0.26	8.79	5.08	9.41	3.21	17.72	7.36	12.32	3.69	2.61	1.49	1.94	1.11	1.79	1.52	2.51	1.56	.	.	.	.	.	.	.	.	.	.	.	.	.	.	.
AAEL001750	transcription factor CP2B, putative	GO:0008407,GO:0008156,GO:0030513,GO:0042059,GO:0048190,GO:0008315,GO:0007307,GO:0005515,GO:0008586,GO:0007179,GO:0016055,GO:0045570,GO:0048132,GO:0007409,GO:0007113,GO:0048813,GO:0019897,GO:0005576,GO:0008101,GO:0009986,GO:0051726,GO:0003677,GO:0048749,GO:0007480,GO:0008052,GO:0003700,GO:0030718,GO:0040014,GO:0005634	.	.	16.53	10.39	12.88	6.95	8.92	9.6	12.74	12.94	6.23	3.23	11.63	8.24	14.51	7.21	10.21	8.25	9.97	7.06	10.28	10.23	.	.	.	.	.	.	.	.	.	.	.	.	.	.	.
AAEL001751	cyclin	GO:0006355,GO:0000079,GO:0007179,GO:0019901,GO:0048133	.	.	3.53	3.94	4.12	3.84	19.45	24.52	23.2	37.77	13.23	16.94	9.13	15.37	5.73	18.78	8.45	14.03	5.86	29.19	13.62	17.2	.	.	.	.	.	.	.	.	.	.	.	.	.	.	.
AAEL001752	chloride channel protein 3	GO:0005247,GO:0055085,GO:0016021,GO:0006821	.	.	25.97	19.74	24.63	18.95	10.11	8.18	10.13	9.82	10.97	9.35	12.06	10.38	9.01	9.5	9.83	8.6	6.24	7.46	8.38	9.09	.	.	.	.	.	.	.	.	.	.	.	.	.	.	.
AAEL001753	hypothetical protein	.	.	.	0.13	0	0.28	0	0.57	0	0.13	0	0.19	0	0.06	0.15	0.09	0	0.3	0	0.35	0	0.56	0	.	.	.	.	.	.	.	.	.	.	.	.	.	.	.
AAEL001754	conserved hypothetical protein	.	.	.	0	0	0	0	0	0	0.12	0	0	0	0	0	0.33	0	0	0	0	0	0	0	.	.	.	.	.	.	.	.	.	.	.	.	.	.	.
AAEL001755	conserved hypothetical protein	GO:0005886,GO:0007173,GO:0016021,GO:0008236	.	.	0	0	0	0	0.57	0.39	0.33	0.22	0.39	0.15	0.54	0.29	0	0	0	0	0	0	0	0	.	.	.	.	.	.	.	.	.	.	.	.	.	.	.
AAEL001756	anaphase-promoting complex subunit	GO:0045886,GO:0005680,GO:0006511,GO:0031625,GO:0051726,GO:0050804	ko04110|Cell cycle;ko04111|Cell cycle - yeast;ko04113|Meiosis - yeast;ko04114|Oocyte meiosis;ko04120|Ubiquitin mediated proteolysis;ko04914|Progesterone-mediated oocyte maturation;ko05166|HTLV-I infection	.	2	1.48	2.14	1.65	3.55	3.81	3.97	3.38	5.59	5.74	4.35	3.35	3.29	3.68	2.95	4.17	7.85	5.93	3.73	10.71	.	.	.	.	.	.	.	.	.	.	.	.	.	.	.
AAEL001757	iduronate 2-sulfatase precursor	GO:0008152,GO:0008484	ko00531|Glycosaminoglycan degradation;ko04142|Lysosome	.	1.26	0.84	1.52	1.27	1.67	1.27	1.92	3.81	0.95	0.88	1.25	2.69	2.44	1.77	2.56	2.89	1.13	0.93	1.37	0.86	.	.	.	.	.	.	.	.	.	.	.	.	.	.	.
AAEL001758	hypothetical protein	.	.	.	32.12	26.78	25.82	15.27	16.32	9.98	16.65	16.41	8.1	4.85	15.46	10.28	25.08	13.66	19.24	19.22	19.1	11.06	14.37	14.25	.	.	.	.	.	.	.	.	.	.	.	.	.	.	.
AAEL001759	40S ribosomal protein S9	GO:0003735,GO:0015935,GO:0006412,GO:0019843	ko03010|Ribosome	.	1529.2	2795.14	1548.69	3079.65	3696.36	4908.73	2851.63	4250.75	1429.79	2670.68	1460.96	3278.76	2229.08	4916.54	2166.76	4648.53	3620.88	5332.6	1910.16	6584.79	.	.	.	.	.	.	.	.	.	.	.	.	.	.	.
AAEL001760	conserved hypothetical protein	GO:0061077,GO:0051082,GO:0022417	.	.	1.43	1.94	3.56	2.04	3.14	2.01	4.77	3.75	1.47	1.18	2.33	1.6	37.21	26.27	30.45	19.69	25.99	14.98	14.95	17.2	.	.	.	.	.	.	.	.	.	.	.	.	.	.	.
AAEL001761	exonuclease	GO:0005622,GO:0004518	.	.	8.66	6.93	4.85	3.15	7.66	10.94	9.33	17.29	11.26	16.51	9.77	13.76	6.27	8.71	5.51	10.16	4.46	8.43	5.37	6.44	.	.	.	.	.	.	.	.	.	.	.	.	.	.	.
AAEL001762	ecdysis-triggering hormone, putative	.	.	.	0.13	0	0	0	0.08	0	0.06	0	0.06	0	0	0	1.7	2.13	1.87	1.13	0.57	1.1	0.99	1.9	.	.	.	.	.	.	.	.	.	.	.	.	.	.	.
AAEL001763	hypothetical protein	.	.	.	0	0	0	0	0	0	0	0	0.24	0	0	0	0.85	0	0.93	0.53	0.21	0.41	0.42	0	.	.	.	.	.	.	.	.	.	.	.	.	.	.	.
AAEL001764	histone-fold protein CHRAC subunit, putative	GO:0016779,GO:0043565,GO:0043966,GO:0008622,GO:0005671,GO:0046982	ko00230|Purine metabolism;ko00240|Pyrimidine metabolism;ko03030|DNA replication;ko03410|Base excision repair;ko03420|Nucleotide excision repair;ko05166|HTLV-I infection	.	4.38	6.67	6.33	9.81	5	10.48	6.48	12.2	9.85	18	8.5	13.35	6.48	21.52	8.58	17.14	4.82	9.67	6.26	9.61	.	.	.	.	.	.	.	.	.	.	.	.	.	.	.
AAEL001765	conserved hypothetical protein	.	.	.	21.36	17.26	15.85	13.53	4.13	2.84	3.98	4.4	3.98	3.65	4.3	4	7.53	5.31	6.96	5.24	4.07	3.84	5.16	3.14	.	.	.	.	.	.	.	.	.	.	.	.	.	.	.
[truncated: 14,259 more rows]
