# Supplementary material for: Contrasting host–pathogen interactions and genome evolution in two generalist and specialist microsporidian pathogens of mosquitoes
Source: Nat Commun. 2015 May 13;6:7121. doi: 10.1038/ncomms8121 (PMC4435813; doi:10.1038/ncomms8121)
Supplement: Supplementary Data 7 — Expression values of An. quadrimaculatis RNA-Seq samples. [file ncomms8121-s8.xls]

## Sheet: Quad_FPKM_DE_wAnnots.3.txt
Supplementary Data 7. Expression values of An. quadrimaculatis RNA-Seq samples. Mappings to GO terms, KEGG pathways, and ImmunoDB are also included. Sample names are listed as sample number followed by (C)ontrol/(I)nfected and replicate number. Sample values are TMM-normalized FPKM. For each differential expression comparison, log fold change (logFC), p-value (P) and q-value (Q) are shown for all…
Gene	GO terms	KEGG pathways	ImmunoDB mapping	sample1C_1	sample1C_2	sample1I_1	sample1I_2	sample2C_1	sample2C_2	sample2I_1	sample2I_2	1C_v_1I_logFC	1C_v_1I_P	1C_v_1I_Q	2C_v_2I_logFC	2C_v_2I_P	2C_v_2I_Q
comp100085_c0	.	.	.	9.21	7.5	7.41	8.73	18.48	28.17	19.3	15.96	.	.	.	.	.	.
comp100895_c0	.	.	.	2.29	2.07	2.11	1.49	1.66	2.01	1.56	3.27	.	.	.	.	.	.
comp101416_c0	GO:0008534;GO:0006289;GO:0006284;GO:0003684	ko03410|Base excision repair	.	4.5	10.24	3.45	8.16	5.74	10.37	6.87	8.78	.	.	.	.	.	.
comp101833_c0	.	.	.	105.87	66.44	124.1	75.34	148.67	107.59	162.22	99.59	.	.	.	.	.	.
comp102030_c0	GO:0005664;GO:0007076;GO:0007052;GO:0003677;GO:0006342;GO:0006270;GO:0008283;GO:0007307	ko04110|Cell cycle;ko04111|Cell cycle - yeast;ko04113|Meiosis - yeast	.	2.06	2.03	1.94	2.99	2.04	0.86	2.03	2.62	.	.	.	.	.	.
comp102438_c0	GO:0004407;GO:0016575;GO:0006342;GO:0043066;GO:0005737;GO:0005634	ko04919|Thyroid hormone signaling pathway;ko05034|Alcoholism;ko05203|Viral carcinogenesis	.	32.92	31.34	31.67	29.27	15.98	14.34	15.57	14.53	.	.	.	.	.	.
comp102979_c0	GO:0004407;GO:0016575	ko05034|Alcoholism;ko05203|Viral carcinogenesis	.	6.06	12.6	5.52	9.13	10.78	11.97	7.23	9.52	.	.	.	.	.	.
comp103587_c0	.	.	.	2.97	3.22	8.61	6.1	0	0	0	0	.	.	.	.	.	.
comp1039213_c0	.	.	.	0	0	0	0	0	0	0	0	.	.	.	.	.	.
comp103925_c0	GO:0003824	.	.	2.11	2.45	1.67	0.34	31.08	40.82	35.37	23.23	.	.	.	.	.	.
comp103942_c0	GO:0005622;GO:0005525	.	.	5.25	1.65	5.89	4.46	4.68	7.88	3.55	7.56	.	.	.	.	.	.
comp104297_c0	.	.	.	0.27	0.36	1.28	0	0	0	0	0.27	.	.	.	.	.	.
comp104813_c0	GO:0005525;GO:0006400;GO:0005622;GO:0000155;GO:0007165;GO:0016020;GO:0003924	.	.	6.87	7.44	6.9	8.01	6.42	12.2	5.93	12.51	.	.	.	.	.	.
comp105007_c0	.	.	.	4.56	4.69	3.15	4.67	4.49	6.29	3.58	6.45	.	.	.	.	.	.
comp10562_c0	GO:0016740;GO:0008299	.	.	10.83	0	10.4	0	0.34	0	0.84	0	.	.	.	.	.	.
comp105836_c0	GO:0005488	ko03018|RNA degradation	.	8.76	8.07	10.4	12.35	8.9	11.22	8.58	10.34	.	.	.	.	.	.
comp105954_c0	GO:0005549;GO:0006810	.	.	0.23	0	0	0	0	0	0	0	.	.	.	.	.	.
comp106603_c0	GO:0016491;GO:0005506	.	.	0	0	0	0	0	0.23	0.13	0	.	.	.	.	.	.
comp1068925_c0	GO:0004872;GO:0005488	.	.	2.24	3.03	10.04	1.7	8.77	1.72	6.32	6.71	.	.	.	.	.	.
comp1074913_c0	.	.	.	0	0	0	0	0	0	0	0	.	.	.	.	.	.
comp108143_c0	GO:0000226;GO:0005874	.	.	5.72	8.11	3.1	6.52	1.07	0.63	0.77	1.09	.	.	.	.	.	.
comp109582_c0	GO:0006281;GO:0006367;GO:0006355;GO:0016251;GO:0005675;GO:0000439	ko03022|Basal transcription factors;ko03420|Nucleotide excision repair;ko05203|Viral carcinogenesis	.	13.33	30.74	13.65	26.2	12.7	37.12	12.26	29.81	.	.	.	.	.	.
comp112065_c0	GO:0050660;GO:0016614;GO:0006066	.	.	7.48	3.68	3.87	0.78	1.26	0.52	1.84	1.7	.	.	.	.	.	.
comp113097_c0	.	.	.	9.98	0	29.7	5	0.21	0	0.11	0	1.708	0.0452176	1	.	.	.
comp113264_c0	.	.	.	0	0	0	0	0	0	0	0	.	.	.	.	.	.
comp113268_c0	.	.	.	2.35	1.74	2.21	1.95	0	0	0	0	.	.	.	.	.	.
comp11364_c0	.	.	.	39.19	12.33	26.15	15	0.55	0	0.33	0	.	.	.	.	.	.
comp113899_c0	GO:0005576;GO:0005179;GO:0009416	.	.	0.75	0	0.77	0.85	1.14	0.58	1.46	0	.	.	.	.	.	.
comp116176_c0	GO:0005576;GO:0008061;GO:0006030	.	.	9.42	2.76	22.2	8.42	0.06	0	0.06	0	1.3113	0.0427395	1	.	.	.
comp1163877_c0	.	.	.	7.35	0.71	4.89	3.59	0.91	0	0.68	4.2	.	.	.	.	.	.
comp1167_c0	.	.	.	6.09	0	3.21	1.63	0.94	0.55	0.78	0.72	.	.	.	.	.	.
comp121_c0	.	ko00310|Lysine degradation;ko05202|Transcriptional misregulation in cancer	.	5.31	4.31	7.51	4.24	9.25	4.08	8.07	3.71	.	.	.	.	.	.
comp121927_c0	.	.	.	1211.4	801.01	2374.73	1170.24	0.09	0	0	0.43	.	.	.	.	.	.
comp123488_c0	.	.	.	1146.9	1195.73	2012.69	1514.81	0.12	0.44	0.12	0	.	.	.	.	.	.
comp123870_c0	.	.	.	9.33	10.62	8.48	8.02	8.12	10.39	8.21	8.38	.	.	.	.	.	.
comp1244676_c0	.	.	.	11.68	12.5	3.66	12.92	0	0	0	0	.	.	.	.	.	.
comp1250292_c0	.	.	.	0	0	0	0	0	0	0	0	.	.	.	.	.	.
comp125854_c0	.	.	.	116.19	225.73	113.87	210.11	0.07	0	0	0	.	.	.	.	.	.
comp12636_c0	.	.	.	0.23	0	0	0	0	0	0	0	.	.	.	.	.	.
comp1268_c1	GO:0016020;GO:0007275;GO:0004872	ko04360|Axon guidance	.	3.73	0	4.12	0	2.6	1.72	1.94	2.24	.	.	.	.	.	.
comp1270_c0	GO:0017111;GO:0006310;GO:0006281;GO:0007126;GO:0007294;GO:0030717;GO:0000166;GO:0009949;GO:0009951	ko03440|Homologous recombination	.	0.33	0	0.22	0.74	0.57	0.5	0.99	0	.	.	.	.	.	.
comp1273_c0	GO:0016055;GO:0048814;GO:0035317;GO:0048800;GO:0005938;GO:0016563;GO:0005515;GO:0008407;GO:0045860	.	.	8.12	22.6	9.08	9.52	8.41	14.85	9.53	15.36	.	.	.	.	.	.
comp12773_c0	.	.	.	2.48	0.96	1.95	1.61	0.31	0	0	0	.	.	.	.	.	.
comp128785_c0	.	.	SPZ3	9.01	0.83	11.79	5.22	0.47	0	1.06	0.61	.	.	.	.	.	.
comp130804_c0	GO:0016059;GO:0007242	.	.	0.8	0.62	1.43	1.05	0.15	0.18	0	0.69	.	.	.	.	.	.
comp133123_c0	.	.	.	6.38	5.27	6.24	4.93	3.91	2.99	5.07	4.54	.	.	.	.	.	.
comp13333_c0	.	.	.	9.06	11.39	6.14	8.26	0.04	0	0	0.2	.	.	.	.	.	.
comp133544_c0	GO:0042302	.	.	0.23	0	0.16	0	0	0	0	0	.	.	.	.	.	.
comp13415_c0	.	.	.	362.56	0	195.72	37.37	0	0.55	0	0	.	.	.	.	.	.
comp13439_c0	GO:0005488	.	.	0.79	1.08	0.27	0.91	0.52	0.31	0.26	0.4	.	.	.	.	.	.
comp13451_c0	GO:0005488	.	.	0.26	0.71	0.54	1.2	0.46	0.81	0.23	0.53	.	.	.	.	.	.
comp13476_c0	GO:0046872;GO:0008237	.	.	1.66	3.54	1.15	4.87	0	0	0	0	.	.	.	.	.	.
comp13501_c0	.	.	.	0.19	0	0	0	5.24	3.47	5.31	6.02	.	.	.	.	.	.
comp13512_c0	.	.	.	0.1	0	0.13	0.66	8.6	29.18	7.41	16.68	.	.	.	.	.	.
comp135363_c0	.	.	.	11.89	17.65	13.59	15.61	0	0	0	0	.	.	.	.	.	.
comp13543_c0	GO:0015078;GO:0000276;GO:0015986;GO:0005811	.	.	0.78	0	0	0.89	0	0.6	0	0	.	.	.	.	.	.
comp13554_c0	.	.	.	2.74	4.69	2.49	3.95	3.27	3.1	2.57	2.59	.	.	.	.	.	.
comp13573_c0	.	.	.	0.25	4.67	1.19	0.84	0.32	0.38	0.32	1.72	.	.	.	.	.	.
comp13656_c0	.	.	.	0.48	0	0.33	0.55	0.1	0	0	0	.	.	.	.	.	.
comp13656_c1	.	.	.	0	0	0	0	0	0	0	0	.	.	.	.	.	.
comp136835_c0	GO:0004930;GO:0016595;GO:0007200;GO:0017085;GO:0030425;GO:0005886;GO:0008066;GO:0008343;GO:0016021	.	.	2.65	5.14	3.92	9.52	0.94	0.58	0.88	1.01	.	.	.	.	.	.
comp13697_c0	.	.	.	0	0	0	0	0.11	0	0	0	.	.	.	.	.	.
comp13753_c0	GO:0005879;GO:0005929;GO:0005488;GO:0018095;GO:0042073;GO:0005215	.	.	0	0	0.51	0.56	0.11	0	0	0	.	.	.	.	.	.
comp13816_c1	GO:0003777;GO:0030286;GO:0006355;GO:0005524;GO:0007018;GO:0016887;GO:0008134	.	.	0.38	2.56	0.39	0	0.25	0	0.16	0.76	.	.	.	.	.	.
comp13850_c1	GO:0050660;GO:0016614;GO:0006066;GO:0042600	.	.	0	0	0	0	3.08	2.09	4.36	2.17	.	.	.	.	.	.
comp13895_c0	.	.	.	0.68	1.83	0.7	0.77	0.88	0	0.29	0	.	.	.	.	.	.
comp139704_c0	.	.	.	0	0	0	0	0	0	0	0	.	.	.	.	.	.
comp140048_c0	.	.	.	210.44	1.37	375.93	58.93	0	0	0	0	.	.	.	.	.	.
comp1414_c1	GO:0006506;GO:0031227;GO:0006488;GO:0000009	.	.	11.57	12.08	10.48	10.93	26.4	21.84	25.25	17.5	.	.	.	.	.	.
comp14144_c0	GO:0045464;GO:0007605;GO:0016360;GO:0008038;GO:0048813;GO:0006355;GO:0001748;GO:0007173;GO:0007420;GO:0016330;GO:0007422;GO:0007224;GO:0003700;GO:0001746;GO:0048800;GO:0045433;GO:0005634;GO:0007438;GO:0000187	.	.	0.58	1.56	0.53	1.31	0	0	0	0	.	.	.	.	.	.
comp141547_c0	.	.	.	0.22	0.3	1	0	0.34	0	0.19	0.44	.	.	.	.	.	.
comp14183_c0	GO:0016566;GO:0007411;GO:0005026;GO:0006468;GO:0007179;GO:0001745;GO:0042078;GO:0048813;GO:0007443;GO:0007391;GO:0045705;GO:0008258;GO:0007428;GO:0048179;GO:0030718;GO:0009953;GO:0017002;GO:0032924;GO:0005524	.	.	33.22	33.02	34.15	35.11	40.81	37.24	41.87	34.88	.	.	.	.	.	.
comp14236_c0	.	.	.	6.38	8.8	4.12	2.91	0.18	0	0.28	0.35	.	.	.	.	.	.
comp14255_c0	.	.	.	0.54	0	0.37	0.31	17.01	38.92	16.37	28.82	.	.	.	.	.	.
comp14257_c0	GO:0055085	.	.	0.68	1.84	0.16	0	0.2	0.35	0	0	.	.	.	.	.	.
comp14264_c0	GO:0004983;GO:0007165;GO:0016021;GO:0007218	.	.	0	0	0	0	0.92	0	2.13	0	.	.	.	.	.	.
comp14284_c0	GO:0006468;GO:0005840;GO:0000226;GO:0005524;GO:0004674;GO:0005874	.	.	5.83	6.88	2.92	2.57	0.08	0.29	0.29	0.19	.	.	.	.	.	.
comp14291_c0	GO:0008270;GO:0005515	ko04550|Signaling pathways regulating pluripotency of stem cells	.	5.9	5.48	5.23	5	4.99	8.29	4.76	3.71	.	.	.	.	.	.
comp14293_c0	.	.	.	6.26	7.74	6.82	8.11	7.4	8.31	6.2	8.34	.	.	.	.	.	.
comp14298_c0	GO:0016301;GO:0005515;GO:0008356	.	.	5.88	7.81	7.04	5.82	20.38	13.98	19.3	15.08	.	.	.	.	.	.
comp14301_c0	.	.	.	12.84	12.33	11.49	13.35	18.02	25.73	17.22	23.89	.	.	.	.	.	.
comp14303_c0	.	ko00230|Purine metabolism	.	8.49	10.1	7.64	11.1	8.7	14.16	8.36	9.73	.	.	.	.	.	.
comp14307_c0	.	.	.	3.82	6.17	4.16	7.73	8.21	15.72	7.65	13.42	.	.	.	.	.	.
comp14308_c0	GO:0003676;GO:0004523;GO:0000287	ko03030|DNA replication	.	8.05	13.34	8.54	6.85	11.62	29.92	11.16	28.11	.	.	.	.	.	.
comp14309_c0	.	.	.	7.04	6.36	5.23	2.47	13.29	9.99	10.98	10.83	.	.	.	.	.	.
comp14313_c0	.	.	.	0.36	0	0	0	1.1	0	0.63	0	.	.	.	.	.	.
comp14316_c0	.	.	.	5.7	2.63	9.2	5.53	10.46	8.39	9.48	5.09	.	.	.	.	.	.
comp143169_c0	GO:0050660;GO:0016614;GO:0006066	.	.	9.84	0.37	4.52	0.31	0.06	0	0.24	0	.	.	.	.	.	.
comp14319_c0	.	.	.	10.7	19.48	12.46	18.81	0	0	0	0	.	.	.	.	.	.
comp14320_c0	.	.	.	113.93	0.37	210.12	19.9	0	0	0	0	.	.	.	.	.	.
comp14321_c0	.	.	.	10.38	9.89	10.35	10.55	14.98	15.46	13.8	13.13	.	.	.	.	.	.
comp14322_c0	.	.	.	5.68	6.59	5.41	9.25	8.95	11.22	10.68	11.89	.	.	.	.	.	.
comp14325_c0	GO:0005488	.	.	3.85	3.21	2.76	5.07	2.51	1.14	3.15	2.37	.	.	.	.	.	.
comp14325_c1	GO:0009987;GO:0006810	.	.	1.08	1.07	1.56	0.26	0.05	0	0.05	0.23	.	.	.	.	.	.
comp14328_c0	.	.	.	9.18	8.88	7.86	12.15	9.53	29.35	10.39	20.48	.	.	.	.	.	.
comp14329_c0	.	.	.	21.35	59.28	17.26	38.89	0.03	0	0.03	0	.	.	.	.	.	.
comp14330_c0	GO:0016021	.	.	8.7	9.34	9.45	10.01	14.5	16.25	12.31	13	.	.	.	.	.	.
comp14331_c0	GO:0003676	.	.	8.04	8.81	7.85	6.39	9.24	10.55	8.27	8.31	.	.	.	.	.	.
comp14342_c0	.	ko04962|Vasopressin-regulated water reabsorption;ko05016|Huntington's disease	.	22.34	23.93	27.15	22.45	19.27	23.4	23.38	24.27	.	.	.	.	.	.
comp14345_c0	GO:0009987;GO:0030145;GO:0004177	.	.	15.38	7.77	15.12	11.08	13.94	15.5	14.92	13.83	.	.	.	.	.	.
comp14346_c0	.	.	.	20.19	23.17	22.88	24.56	3.18	3.69	3.67	1.92	.	.	.	.	.	.
comp14348_c0	GO:0006629	.	.	212.76	225.86	221.05	227.18	14.26	41.14	16.7	41.91	.	.	.	.	.	.
comp14349_c0	.	.	.	6.9	6.13	5.58	8.86	11.51	12.43	10.77	9.27	.	.	.	.	.	.
comp14350_c0	.	.	.	11.04	19.43	12.73	22.27	14.25	18.21	16.72	23.85	.	.	.	.	.	.
comp14352_c0	GO:0000916;GO:0007052;GO:0051533;GO:0032507;GO:0005874;GO:0003777;GO:0016321;GO:0007224;GO:0030496;GO:0007018;GO:0005634;GO:0005524	ko05206|MicroRNAs in cancer	.	10.43	9.01	8.26	8.6	2.17	2.56	2.7	3.55	.	.	.	.	.	.
comp14354_c0	GO:0016021;GO:0055114;GO:0016491;GO:0005488;GO:0005778	.	.	11.88	10.28	10.13	8.1	10.4	10.16	10.26	9.06	.	.	.	.	.	.
comp14362_c0	.	.	.	7.25	6.64	2.94	5.84	5.9	7.05	5.46	5.33	.	.	.	.	.	.
comp14365_c0	GO:0005488	.	.	8.99	10.14	9.34	9.94	11.47	13.29	10.67	11.43	.	.	.	.	.	.
comp14366_c0	GO:0008168;GO:0008152	.	.	6.58	15.37	8.69	11.14	5.88	17.97	7.69	17.7	.	.	.	.	.	.
comp14370_c0	GO:0016805;GO:0008235;GO:0008239;GO:0006508	.	.	5	4.28	4.72	2.4	0.57	0.27	0.69	0.7	.	.	.	.	.	.
comp14374_c0	.	.	.	14.06	6.43	14.24	9.94	14.37	15.42	19.08	13.98	.	.	.	.	.	.
comp14377_c0	GO:0016021	.	.	3.28	0.56	1.98	2.34	0.09	0.31	0.71	0	.	.	.	.	.	.
comp14381_c0	GO:0044464	ko03013|RNA transport	.	10.97	14.31	8.86	14.04	12.7	14.8	11.82	12.84	.	.	.	.	.	.
comp14386_c0	GO:0007528;GO:0009247;GO:0008344;GO:0033842;GO:0005794;GO:0006044	.	.	14.09	13.18	12.52	17.12	27.73	27.89	27.33	31.01	.	.	.	.	.	.
comp14390_c0	GO:0016788;GO:0055114;GO:0000036;GO:0016491;GO:0009058;GO:0048037;GO:0008270;GO:0016740	.	.	67.78	33.59	77.96	39.48	16.2	6.21	13.52	10.38	.	.	.	.	.	.
comp14393_c0	.	.	.	2.34	3.69	4.16	5.33	3.98	4.79	17.24	9.34	.	.	.	1.90802	0.00329841	0.295274
comp14394_c0	.	.	.	40.6	145.63	41.49	97.07	0.07	0.12	0.13	0	.	.	.	.	.	.
comp14400_c0	GO:0000022;GO:0008017;GO:0007629;GO:0051225;GO:0007423;GO:0005876;GO:0007059;GO:0005881;GO:0030589;GO:0005737	.	.	0.47	2.1	0.53	0	30.33	57.93	26.53	35.04	.	.	.	.	.	.
comp14401_c0	GO:0003735;GO:0022625;GO:0006412	.	.	1.92	0.86	3.52	0.73	0.69	0	0.69	1.28	.	.	.	.	.	.
comp14403_c0	GO:0006139;GO:0003676;GO:0016779	ko00230|Purine metabolism;ko00240|Pyrimidine metabolism;ko03030|DNA replication	.	5.15	5.19	4.21	7.11	6.05	9.94	7.02	5.27	.	.	.	.	.	.
comp14406_c0	.	.	.	6.75	11.83	6.91	13.34	9.37	17.18	9.56	22.08	.	.	.	.	.	.
comp14407_c0	GO:0007156;GO:0016324;GO:0005902;GO:0005509;GO:0016021;GO:0046843	.	.	5.78	2.72	7.28	1.72	0.44	0	0.22	0	.	.	.	.	.	.
comp14414_c0	.	.	.	1.85	0.84	2.77	2.11	0	0	0	0	.	.	.	.	.	.
comp14418_c0	.	.	.	6.74	7.58	6.05	9.29	15.85	14.27	14.74	14.47	.	.	.	.	.	.
comp14419_c0	.	.	.	3.51	6.28	3.68	4.81	7.62	11.56	8.56	7.73	.	.	.	.	.	.
comp14426_c0	.	.	.	8.87	6.01	10.36	6.18	0	0	0	0	.	.	.	.	.	.
comp14433_c0	GO:0004222;GO:0016485;GO:0005759;GO:0006508;GO:0008270	.	.	32.5	22.49	31.93	29.88	43.32	32.67	47.68	41.06	.	.	.	.	.	.
comp14437_c0	.	.	.	2.41	0	0.83	0	10.97	48.34	3.69	15.29	.	.	.	-1.75154	0.00694775	0.522652
comp14438_c0	GO:0008535;GO:0042331;GO:0015232;GO:0007632;GO:0002168	.	.	29.93	36.42	27.74	40.01	16.39	34.86	18.07	29.22	.	.	.	.	.	.
comp14439_c0	GO:0006508;GO:0004181;GO:0008270	.	.	67.66	187.84	81.56	133.34	32.51	34.94	33.03	36.07	.	.	.	.	.	.
comp14441_c0	GO:0004252;GO:0006508	.	.	151.35	163.55	144.58	129.38	0	0	0	0	.	.	.	.	.	.
comp14443_c0	.	.	.	21.45	14.3	27.08	19.57	1.22	1.01	2.79	0.66	.	.	.	.	.	.
comp14447_c0	GO:0005927;GO:0016203;GO:0031012;GO:0033627	ko04145|Phagosome;ko04151|PI3K-Akt signaling pathway;ko04510|Focal adhesion;ko04512|ECM-receptor interaction;ko05144|Malaria	.	76.8	38.59	81.56	52.09	5.78	4.95	6.14	8.97	.	.	.	.	.	.
comp14449_c0	.	.	.	110.33	1.85	81.25	71.68	0	0	0	0	.	.	.	.	.	.
comp14450_c0	.	.	.	36.68	39.69	45.15	51.24	81.56	64.37	80.96	49.75	.	.	.	.	.	.
comp14452_c0	GO:0007242	.	.	38.78	31.21	47.58	27	30.59	20.11	27.71	21.48	.	.	.	.	.	.
comp14454_c0	.	.	.	1.24	0	3.13	1.88	0	0	0	0	1.61342	0.0496588	1	.	.	.
comp14457_c0	.	.	.	86.89	573.99	150.99	648.94	5.19	22.53	4.24	26.86	.	.	.	.	.	.
comp14459_c0	.	.	.	0	0	0	0.45	13.1	5.74	12.55	14.94	.	.	.	.	.	.
comp14461_c0	GO:0007005;GO:0005739	.	.	44.54	68.27	47.9	57.72	37.92	71.08	41.56	63.96	.	.	.	.	.	.
comp14462_c0	GO:0010457;GO:0051011;GO:0051726;GO:0005874;GO:0045298;GO:0051306;GO:0008275;GO:0007052;GO:0051258;GO:0008274;GO:0003924;GO:0005200;GO:0007020;GO:0005525	.	.	40.54	32.41	34.47	38.84	28.15	33.03	29.81	28.98	.	.	.	.	.	.
comp14463_c0	GO:0005829;GO:0006810;GO:0007265;GO:0003729;GO:0001752;GO:0005515;GO:0000166;GO:0016318;GO:0005811	.	.	76.58	64.62	68.43	73.11	119.04	120.53	116.89	100.94	.	.	.	.	.	.
comp14465_c0	GO:0008202	.	.	33.28	27.5	31.63	29.47	44.14	39.77	46.17	45.28	.	.	.	.	.	.
comp14466_c0	.	.	.	32.26	31.61	30.4	36.27	48.89	49.21	51.36	48.21	.	.	.	.	.	.
comp14467_c0	GO:0055085;GO:0016021;GO:0005488	.	.	19.11	23.68	20.45	22.41	13.89	27.84	12.79	25.4	.	.	.	.	.	.
comp14468_c0	GO:0005488	.	.	65.16	82.7	72.95	87.53	38.7	44.31	32.27	35.85	.	.	.	.	.	.
comp14471_c0	.	.	.	0.09	0	0	0	19.17	0.14	8.84	11.09	.	.	.	.	.	.
comp14473_c0	GO:0005515;GO:0016021	.	.	53.61	97.76	59.36	78.31	53.17	82.13	38.7	68.93	.	.	.	.	.	.
comp14474_c0	GO:0000176	ko03018|RNA degradation	.	12.32	17.17	11.24	21.9	15.61	37.02	18.39	33.67	.	.	.	.	.	.
comp14475_c0	GO:0020037;GO:0055114;GO:0004601;GO:0006979	.	HPX5	371.01	3.71	280.59	46.6	2.75	1.9	3.93	1.1	.	.	.	.	.	.
comp144750_c0	GO:0005488	.	.	9.1	4.93	10.7	7.94	2.72	3.41	3.88	4.59	.	.	.	.	.	.
comp14476_c0	.	.	.	9.02	12.41	9.38	11.81	12.17	12.04	11.42	10.94	.	.	.	.	.	.
comp14476_c1	GO:0003824;GO:0005975	.	.	17.37	15.62	14.92	19.81	15.96	15.21	14.37	14.37	.	.	.	.	.	.
comp14477_c0	.	.	.	10.49	8.16	6.77	8.65	8.7	11.14	7.17	6.91	.	.	.	.	.	.
comp14478_c0	.	.	.	25.33	7.43	55.18	9.57	6.25	3.47	6.09	6.45	.	.	.	.	.	.
comp14480_c0	.	.	.	25.62	22.12	21.06	27.31	16.66	16.68	15.05	13.42	.	.	.	.	.	.
comp14482_c0	GO:0004252;GO:0006508	.	.	103.22	182.91	142.06	171.19	6.41	3.48	6.14	3.68	.	.	.	.	.	.
comp14483_c0	GO:0004553;GO:0005975;GO:0043169;GO:0005764;GO:0035071	ko00052|Galactose metabolism;ko00511|Other glycan degradation;ko00531|Glycosaminoglycan degradation;ko00600|Sphingolipid metabolism;ko00604|Glycosphingolipid biosynthesis - ganglio series;ko04142|Lysosome	.	21.72	23.23	14.42	35.05	16.96	15.17	16.1	15.54	.	.	.	.	.	.
comp14484_c0	GO:0035091;GO:0005515;GO:0007154	.	.	31.9	23.3	34.16	28.75	51.88	57.83	53.71	49.17	.	.	.	.	.	.
comp14485_c1	.	.	.	7.4	2.97	8.51	1.88	10.63	6.32	10.12	3.29	.	.	.	.	.	.
comp14490_c0	GO:0005730;GO:0008757;GO:0003723;GO:0006364	.	.	26.22	29.66	25.26	29.54	91.76	115.96	97.99	90.14	.	.	.	.	.	.
comp14491_c0	.	.	.	20.11	19.99	22.37	20.9	18.34	22.88	17.56	19.33	.	.	.	.	.	.
comp14492_c0	.	ko03018|RNA degradation	.	26.29	26.03	28.36	29.02	51.94	56.04	53.69	44.36	.	.	.	.	.	.
comp14493_c0	.	.	.	0	0.26	0	0	14.33	0	7.43	4.97	.	.	.	.	.	.
comp14495_c0	GO:0006334;GO:0005634;GO:0030332	.	.	41.1	25.94	30.58	28.2	60.35	79.07	59.35	46.33	.	.	.	.	.	.
comp14498_c0	GO:0005703;GO:0007049;GO:0008360;GO:0008353;GO:0009408;GO:0051301;GO:0008159;GO:0005524;GO:0007155;GO:0008024;GO:0004693;GO:0006350;GO:0006468	.	.	41.35	61.92	44.71	63.36	40.82	78.36	39.64	66.59	.	.	.	.	.	.
comp14504_c0	GO:0005666;GO:0006383;GO:0003899;GO:0003677;GO:0005736;GO:0046983	ko00230|Purine metabolism;ko00240|Pyrimidine metabolism;ko03020|RNA polymerase;ko04623|Cytosolic DNA-sensing pathway;ko05169|Epstein-Barr virus infection	.	23.62	40.85	18.38	32.28	35.62	86.43	36.03	74.56	.	.	.	.	.	.
comp14505_c0	.	.	.	24.62	18.74	30.28	20.92	15.62	12.61	16.48	15.12	.	.	.	.	.	.
comp14506_c1	GO:0016874;GO:0008152	.	.	84.64	128.15	89.16	167.44	9.32	26.16	9.08	23.1	.	.	.	.	.	.
comp14507_c0	GO:0005737;GO:0003676;GO:0005515;GO:0004526;GO:0005634;GO:0008033	.	.	39.56	70.3	45.18	80.92	37.82	108.33	40.34	92.47	.	.	.	.	.	.
comp14508_c0	GO:0005622;GO:0006810;GO:0005215	.	.	11.76	12.56	15.2	11.72	6.06	2.8	7.26	5.3	.	.	.	.	.	.
comp14508_c1	GO:0005622;GO:0006810;GO:0005215	.	.	4.27	2.89	4.17	2.44	2.79	1.64	3.09	2.14	.	.	.	.	.	.
comp14509_c0	GO:0007229	.	.	27.49	23.76	23.75	34.9	23.24	33.53	23.31	23.95	.	.	.	.	.	.
comp1451_c0	.	.	.	2.54	5.16	2.85	2.17	5.67	14.63	4.82	4.44	.	.	.	.	.	.
comp14510_c0	GO:0016301;GO:0016773;GO:0005975	ko00040|Pentose and glucuronate interconversions	.	30.46	39.23	26.36	34.01	65.02	88.4	38.37	53.7	.	.	.	.	.	.
comp14511_c0	GO:0003924;GO:0005525	.	.	33.51	21.91	36.73	28	23.48	22.12	34.86	24.53	.	.	.	.	.	.
comp14512_c0	GO:0008270;GO:0004089;GO:0015976	.	.	7.13	2.07	6.49	4.06	8.31	4.3	7.07	3.05	.	.	.	.	.	.
comp14516_c0	GO:0002121;GO:0005515;GO:0016192;GO:0016020	.	.	31.18	55.37	31.65	47.62	23.19	30.64	19.56	24.07	.	.	.	.	.	.
comp14517_c0	GO:0005634	ko04010|MAPK signaling pathway;ko04068|FoxO signaling pathway;ko04110|Cell cycle;ko04115|p53 signaling pathway	.	14.24	40.98	19.33	26.9	4.94	1.71	5.5	7.56	.	.	.	.	.	.
comp14519_c0	.	.	.	190.5	679.18	209.53	479.83	0.04	0.15	0.09	0.6	.	.	.	.	.	.
comp14520_c0	GO:0003676;GO:0030529	ko03040|Spliceosome	.	13.95	14.94	16.33	18.5	9.04	3.99	10	7.78	.	.	.	.	.	.
comp14522_c0	GO:0005737;GO:0006457;GO:0007052;GO:0005524;GO:0051082;GO:0042623	.	.	184.75	164.9	170.06	161.44	186.68	189.55	201.56	168.31	.	.	.	.	.	.
comp14527_c0	GO:0033962;GO:0003729;GO:0030532;GO:0000398	ko03018|RNA degradation;ko03040|Spliceosome	.	12.98	4.14	11.32	12.19	11.8	17.6	12.59	11.45	.	.	.	.	.	.
comp14528_c0	.	.	.	55.85	54.42	47.4	57.1	19.62	20.5	20.5	23.49	.	.	.	.	.	.
comp14529_c0	.	.	.	0.57	0	0.52	0	17.52	2.34	9.07	12.91	.	.	.	.	.	.
comp14530_c0	.	.	.	0.32	0	0	0	24.58	27.92	27.74	16.22	.	.	.	.	.	.
comp14532_c0	GO:0006810;GO:0008289;GO:0005215	.	.	30.19	4.07	98.35	12.15	0.06	0.42	0.12	0.27	1.75342	0.0324238	1	.	.	.
comp14535_c0	.	.	.	111.28	224.19	81.45	119.31	0	0	0.21	0.33	.	.	.	.	.	.
comp14537_c0	GO:0030170;GO:0004648;GO:0006564;GO:0008615	ko00260|Glycine, serine and threonine metabolism;ko00680|Methane metabolism;ko00750|Vitamin B6 metabolism;ko01200|Carbon metabolism;ko01230|Biosynthesis of amino acids	.	58.6	38.14	54.29	57.92	95.04	126.72	68.06	93.61	.	.	.	.	.	.
comp14539_c0	GO:0005488	.	.	67.93	1717.35	110.65	1648.14	0	0	0	0.34	.	.	.	.	.	.
comp145392_c0	GO:0042995;GO:0016491;GO:0005509	.	.	3.7	11.78	3.9	3.97	0	0	0.28	0.43	.	.	.	.	.	.
comp14543_c0	GO:0005634;GO:0016319	.	.	0	0	0	0	0.62	0	0.15	0	.	.	.	.	.	.
comp14546_c0	GO:0005488;GO:0030060;GO:0006108;GO:0055114;GO:0006099;GO:0006096	ko00020|Citrate cycle (TCA cycle);ko00270|Cysteine and methionine metabolism;ko00620|Pyruvate metabolism;ko00630|Glyoxylate and dicarboxylate metabolism;ko00710|Carbon fixation in photosynthetic organisms;ko01200|Carbon metabolism	.	322.11	404.96	272.07	416.26	199.79	188.18	180.18	207.94	.	.	.	.	.	.
comp14547_c0	GO:0005811;GO:0016021;GO:0005783	.	.	128.81	103	161.87	122.39	51.36	49.4	62.09	35.75	.	.	.	.	.	.
comp14549_c0	GO:0005488	.	.	826.74	824.49	733.92	879.46	20.38	25.94	16.32	13.8	.	.	.	.	.	.
comp14551_c0	GO:0003735;GO:0005811;GO:0003723;GO:0022627;GO:0006412	ko03010|Ribosome	.	1010.79	615.11	1026.44	660.67	707.73	372.79	749.96	241.09	.	.	.	.	.	.
comp14553_c0	GO:0003735;GO:0022625;GO:0006412	ko03010|Ribosome	.	2613.09	3097	2821.4	2927.4	2063.1	1972.38	2264.31	1573.05	.	.	.	.	.	.
comp145549_c0	.	.	.	2.5	4.95	1.72	3.07	3.39	10.19	3.05	7.3	.	.	.	.	.	.
comp14555_c0	GO:0000022;GO:0003735;GO:0005811;GO:0022625;GO:0006412	ko03010|Ribosome	.	1027.46	975.43	1206.04	916.58	868.49	589.14	910.9	492.15	.	.	.	.	.	.
comp145552_c0	GO:0008340;GO:0016458;GO:0000723;GO:0003677;GO:0030488;GO:0043045;GO:0003886;GO:0005634	.	.	2.18	7.44	2.37	5.49	7.03	19.36	6.01	10.76	.	.	.	.	.	.
comp14556_c0	GO:0005840;GO:0003735;GO:0006412	ko03010|Ribosome	.	1049.35	1314.64	984.33	983.9	825.39	1130.98	825.13	1126.9	.	.	.	.	.	.
comp14557_c0	GO:0005840;GO:0003735;GO:0006412;GO:0019843	ko03010|Ribosome	.	3648.18	4068.64	3773.13	3645.59	2654.92	2090.04	2796.87	1697.51	.	.	.	.	.	.
comp14558_c0	GO:0004252;GO:0006508	.	.	7.82	14.74	8.37	14.33	16996.1	52757.9	15400.1	42226.6	.	.	.	.	.	.
comp14562_c0	GO:0005488;GO:0005743;GO:0007629;GO:0015866;GO:0005811;GO:0046716;GO:0055085;GO:0005471;GO:0008340;GO:0040011;GO:0016021;GO:0015867;GO:0070050	ko04020|Calcium signaling pathway;ko04022|cGMP-PKG signaling pathway;ko05012|Parkinson's disease;ko05016|Huntington's disease;ko05166|HTLV-I infection	.	2589.9	3799.81	2779.28	3239.27	1969.86	1894.09	2058.77	1646.6	.	.	.	.	.	.
comp14567_c0	GO:0005214	.	.	438.21	2220.68	927.15	1276.33	0.13	1.38	0.39	4.19	.	.	.	.	.	.
comp14572_c0	GO:0003735;GO:0005811;GO:0022625;GO:0006412	ko03010|Ribosome	.	3102.16	6278.23	3192.97	5895.84	2000.92	5367.69	2072.92	4748.23	.	.	.	.	.	.
comp14575_c0	.	.	.	572.32	658.1	589.99	599.69	0	0	0	0	.	.	.	.	.	.
comp14576_c0	.	.	.	0	0	0	0	11.9	6.9	13.16	3.74	.	.	.	.	.	.
comp14577_c0	GO:0007548;GO:0030154	.	.	38.16	93.5	30.07	104.85	17.63	91.35	20.17	109.49	.	.	.	.	.	.
comp14578_c0	.	.	.	422.11	1338.99	473.81	1002.11	0.14	0.5	0	0.65	.	.	.	.	.	.
comp14580_c0	GO:0005829;GO:0005852;GO:0006413;GO:0003743	ko03013|RNA transport	.	209.45	267.25	234.43	254.49	230.43	233.87	251.45	217.31	.	.	.	.	.	.
comp14581_c0	GO:0006120;GO:0048038;GO:0008137;GO:0005506;GO:0005747;GO:0051539	ko00190|Oxidative phosphorylation;ko04932|Non-alcoholic fatty liver disease (NAFLD);ko05010|Alzheimer's disease;ko05012|Parkinson's disease;ko05016|Huntington's disease	.	197.31	175.92	174.52	153.74	88.11	54.37	80.35	97.67	.	.	.	.	.	.
comp14582_c0	GO:0000022;GO:0005852;GO:0006446;GO:0003743;GO:0005829	.	.	462.95	547.72	548.93	470.51	414.61	398.38	471.48	387.35	.	.	.	.	.	.
comp14584_c0	.	ko00190|Oxidative phosphorylation;ko04932|Non-alcoholic fatty liver disease (NAFLD);ko05010|Alzheimer's disease;ko05012|Parkinson's disease;ko05016|Huntington's disease	.	196.89	395.31	198.27	427.26	109.52	308.69	116.12	340.48	.	.	.	.	.	.
comp14586_c0	GO:0004568;GO:0043169;GO:0006032	.	.	534.98	442.63	563.11	550.87	323.33	234.14	293.49	207.66	.	.	.	.	.	.
comp14586_c1	GO:0004568;GO:0043169;GO:0006032	.	.	340.79	217	383.3	284.53	235.06	212.74	220.88	188.73	.	.	.	.	.	.
comp1458624_c0	.	.	.	0.34	0	10.94	30.81	0	0.52	96.85	276.7	5.70453	5.21112e-08	0.000202087	9.79418	3.13951e-30	1.72846e-26
comp14588_c0	GO:0008137;GO:0055114;GO:0005747	ko00190|Oxidative phosphorylation;ko04932|Non-alcoholic fatty liver disease (NAFLD);ko05010|Alzheimer's disease;ko05012|Parkinson's disease;ko05016|Huntington's disease	.	206.24	164.79	168.65	149.28	105.4	85.52	103.77	106.84	.	.	.	.	.	.
comp14589_c0	GO:0045454	.	.	35.26	27.61	32.12	29.39	30.15	33.07	32.32	32.27	.	.	.	.	.	.
comp14591_c0	GO:0016020;GO:0007242	.	.	10.42	3.36	9.75	10.18	9.07	9.15	8.5	8.92	.	.	.	.	.	.
comp14592_c0	GO:0004867;GO:0008233	.	SRPN7	96.7	116.45	42.36	120.88	3.11	3.96	2.49	0.99	.	.	.	.	.	.
comp14594_c0	GO:0046949;GO:0003863	ko00280|Valine, leucine and isoleucine degradation	.	56.51	72.69	59.91	76.34	57.78	67.3	53.42	58.95	.	.	.	.	.	.
comp14597_c0	GO:0050821;GO:0000502;GO:0008180	.	.	32.1	30.92	26.79	26.26	53.04	47.81	56.39	40.98	.	.	.	.	.	.
comp14599_c0	GO:0005730;GO:0042273	.	.	25.93	17.37	17.24	22.68	67.29	76.4	75.12	59.07	.	.	.	.	.	.
comp14601_c0	GO:0004180;GO:0008236;GO:0006508	ko04974|Protein digestion and absorption	.	59.27	59.32	64.25	69.84	91.47	71.78	78.19	78.93	.	.	.	.	.	.
comp14603_c0	.	.	.	38.94	30.24	39.11	30.93	37.23	37.03	38.52	35.83	.	.	.	.	.	.
comp14604_c0	GO:0003993	.	.	45.92	31.64	29.73	33.38	27.9	40.26	20.38	22.86	.	.	.	.	.	.
comp14605_c0	GO:0016787	.	.	53.57	80.79	65.27	62.32	22.95	22.26	25.52	24.94	.	.	.	.	.	.
comp14607_c0	GO:0005634;GO:0042254	.	.	57.68	66.78	60.54	66.94	79.28	109.39	87.22	104.6	.	.	.	.	.	.
comp14608_c0	GO:0008236;GO:0006508	.	.	147.31	455.33	133.62	397.37	0.11	0.13	0.18	0	.	.	.	.	.	.
comp14611_c0	GO:0042302	.	.	1.1	1.99	3.55	1.68	0	0	0	0	.	.	.	.	.	.
comp14612_c0	.	ko00190|Oxidative phosphorylation;ko04932|Non-alcoholic fatty liver disease (NAFLD);ko05010|Alzheimer's disease;ko05012|Parkinson's disease;ko05016|Huntington's disease	.	53.46	28.46	46.45	38.86	28.53	22.32	27.23	17.91	.	.	.	.	.	.
comp14614_c0	GO:0000122;GO:0042393;GO:0005700;GO:0007307;GO:0042826;GO:0046974;GO:0048813;GO:0016571;GO:0035098;GO:0007517;GO:0032183;GO:0006335;GO:0006342;GO:0005667;GO:0016589;GO:0016590;GO:0035035;GO:0046976;GO:0042766;GO:0007346;GO:0003682;GO:0031523;GO:0016573;GO:0000910;GO:0006281	.	.	62.03	47.82	61.94	63	55.51	50.93	53.6	45.43	.	.	.	.	.	.
comp14616_c0	GO:0016491;GO:0055114;GO:0005488	.	.	75.29	136.35	60.41	107.91	39.8	57.73	31.95	52.6	.	.	.	.	.	.
comp14618_c1	GO:0005488	.	.	105.56	143.99	77.19	117.86	0.4	0	0.53	0	.	.	.	.	.	.
comp14619_c0	GO:0015450;GO:0006886;GO:0005742	.	.	83.08	57.83	89.08	58.94	114.55	98.16	125.84	81.78	.	.	.	.	.	.
comp14622_c0	GO:0016491;GO:0055114;GO:0005488	.	.	40	31.18	35.42	40.09	26.92	40.98	25.51	30.89	.	.	.	.	.	.
comp14623_c0	GO:0005811;GO:0006635;GO:0003988	ko00062|Fatty acid elongation;ko00071|Fatty acid degradation;ko00280|Valine, leucine and isoleucine degradation;ko00362|Benzoate degradation;ko01212|Fatty acid metabolism	.	181.81	129.77	195.82	148.26	132.23	115.62	140.19	70.23	.	.	.	.	.	.
comp14624_c0	.	.	.	41.91	70.03	30.74	47.46	0.26	0	0.52	0.59	.	.	.	.	.	.
comp14626_c0	.	.	.	0	0	0.87	1.44	349.34	262.79	152.21	112.64	.	.	.	-1.20038	0.00305485	0.277991
comp14628_c0	GO:0005737;GO:0046983;GO:0004046;GO:0006520;GO:0006508;GO:0008237	ko00330|Arginine and proline metabolism;ko01210|2-Oxocarboxylic acid metabolism;ko01230|Biosynthesis of amino acids	.	280.68	587.91	222.36	521.73	191.17	404.95	178.91	522.85	.	.	.	.	.	.
comp14631_c0	GO:0060857;GO:0016021;GO:0005918	.	.	28.83	19.72	28.39	21.02	18.9	12.55	16.77	16.04	.	.	.	.	.	.
comp14637_c0	GO:0005840;GO:0003735;GO:0003723;GO:0006412	ko03010|Ribosome	.	43.6	40.68	42.51	36.83	37.48	41.53	40.43	31.41	.	.	.	.	.	.
comp14638_c0	.	.	.	0.58	0.52	0.4	0	5.23	5.06	2.94	17.43	.	.	.	.	.	.
comp14639_c0	GO:0019835;GO:0042742;GO:0016998;GO:0003796	ko04970|Salivary secretion	LYSC1	212.37	76.28	143.2	123.45	115.43	57.71	63.16	57.43	.	.	.	.	.	.
comp14640_c0	GO:0006457;GO:0031072;GO:0051082	ko04141|Protein processing in endoplasmic reticulum	.	29.29	23.79	30.8	39.09	60.92	55.67	53.71	48.35	.	.	.	.	.	.
comp14644_c0	.	.	.	43.48	72.26	47.14	55.3	115.73	76.39	105.95	99.22	.	.	.	.	.	.
comp14645_c0	GO:0004846;GO:0005777;GO:0055114;GO:0006144	ko00230|Purine metabolism;ko00232|Caffeine metabolism	.	90.22	56.91	77.27	49.02	57.37	26.09	35.13	34.65	.	.	.	.	.	.
comp14646_c0	.	.	.	46.63	60.72	45.06	59.76	55.5	51.1	57.28	53.87	.	.	.	.	.	.
comp14647_c0	GO:0005975;GO:0043169;GO:0035071;GO:0004565	ko00052|Galactose metabolism;ko00511|Other glycan degradation;ko00531|Glycosaminoglycan degradation;ko00600|Sphingolipid metabolism;ko00604|Glycosphingolipid biosynthesis - ganglio series;ko04142|Lysosome	.	370.74	980.5	203.5	937.83	21.12	21.3	18.22	30.73	.	.	.	.	.	.
comp14648_c0	.	.	.	30.66	29	33.11	28.5	28.82	31.41	34.99	29.51	.	.	.	.	.	.
comp14649_c0	GO:0006810;GO:0005549	.	.	0	0	0	0	0	0	0	0	.	.	.	.	.	.
comp14654_c1	GO:0008236	.	.	29.86	67.96	28.46	51.23	0.05	0.39	0.22	0	.	.	.	.	.	.
comp14655_c0	GO:0005488	.	CTL8	655.26	803.75	399.5	1040.05	0.07	0.23	0.07	0	.	.	.	.	.	.
comp14656_c1	GO:0008360;GO:0008318;GO:0018346;GO:0007155	.	.	17.15	9.47	17.71	15.58	12.85	15.24	13.51	12.84	.	.	.	.	.	.
comp146571_c0	GO:0008236;GO:0006508	.	.	3.12	20.62	5.61	13.03	0.38	0.27	0.08	0.69	.	.	.	.	.	.
comp14658_c0	.	.	.	1.32	0.4	2.33	2.01	102.81	435.34	115.36	327.2	.	.	.	.	.	.
comp14660_c0	.	.	.	18.16	7.7	29.19	7.73	0.71	0.84	0.85	0.87	.	.	.	.	.	.
comp14661_c0	GO:0004370;GO:0006072	ko00561|Glycerolipid metabolism;ko03320|PPAR signaling pathway;ko04626|Plant-pathogen interaction	.	7.2	11.17	8.8	6.42	11.6	13.68	12.33	9.42	.	.	.	.	.	.
comp14662_c0	GO:0006468;GO:0005524;GO:0004674	.	.	28.57	28.27	28.89	34.79	34.23	27.64	34.71	33.89	.	.	.	.	.	.
comp14665_c0	GO:0008270;GO:0005515	.	.	39.54	32.52	37.9	39.48	33.37	38.11	32.96	30.64	.	.	.	.	.	.
comp14666_c0	GO:0005643;GO:0006810	ko03013|RNA transport	.	13.31	13.57	11.75	12.19	29.13	38.42	29.9	27.76	.	.	.	.	.	.
comp14667_c0	GO:0035186;GO:0007052;GO:0005515;GO:0007067;GO:0000281;GO:0005634	ko04068|FoxO signaling pathway;ko04110|Cell cycle;ko04115|p53 signaling pathway;ko04914|Progesterone-mediated oocyte maturation	.	5.17	7.66	4.24	5.83	95.31	138.89	96.79	96.01	.	.	.	.	.	.
comp14668_c0	GO:0008168	.	.	14.6	9.64	11.38	11.64	9.36	7.66	7.68	7.36	.	.	.	.	.	.
comp14672_c0	.	.	.	13.95	23.1	15.32	17.35	98.58	100.39	111.29	100.59	.	.	.	.	.	.
comp14673_c0	GO:0008270;GO:0004416	ko00620|Pyruvate metabolism	.	30.56	33.87	34.67	33.82	24.2	28.93	23.33	25.77	.	.	.	.	.	.
comp14677_c0	GO:0046489;GO:0004143;GO:0046834;GO:0007015;GO:0043052;GO:0045494;GO:0006654;GO:0016059	ko00561|Glycerolipid metabolism;ko00564|Glycerophospholipid metabolism;ko04070|Phosphatidylinositol signaling system;ko05231|Choline metabolism in cancer	.	1.19	1.29	1.8	1.62	0.41	0	0.31	0.95	.	.	.	.	.	.
comp14678_c0	.	.	.	15.07	13.86	17.22	16.63	12.5	11.44	14.14	9.3	.	.	.	.	.	.
comp14681_c0	GO:0005762;GO:0003735;GO:0006412	.	.	34.78	40.46	38.16	35.19	22.5	27.85	20.09	13.71	.	.	.	.	.	.
comp14682_c0	GO:0005576;GO:0008061;GO:0006030	.	.	270.17	727.97	165.84	536.99	0.13	0	0.13	1.2	.	.	.	.	.	.
comp14683_c0	GO:0008270;GO:0005515	.	.	11.7	9.42	14.3	12.16	8.28	7.48	9.15	11.58	.	.	.	.	.	.
comp14689_c0	GO:0003899;GO:0044260;GO:0006139;GO:0010467	ko00230|Purine metabolism;ko00240|Pyrimidine metabolism;ko03020|RNA polymerase;ko04623|Cytosolic DNA-sensing pathway;ko05169|Epstein-Barr virus infection	.	22.61	21.17	24.42	25.53	31.64	30.15	32.63	25.43	.	.	.	.	.	.
comp14690_c0	.	ko03013|RNA transport	.	12.34	15.68	11.28	14.55	14.14	26.44	12.53	22.48	.	.	.	.	.	.
comp14698_c0	GO:0006119;GO:0005747	.	.	9.62	4.9	8.51	10.33	8.43	12.87	9.48	8.6	.	.	.	.	.	.
comp14699_c0	.	.	.	5.37	7.79	4.63	6.13	0.25	0	0.08	0	.	.	.	.	.	.
comp14702_c0	GO:0010181;GO:0055114;GO:0016491;GO:0005506	.	.	9.26	14.5	8.47	11.07	10.64	18.49	9.6	15.87	.	.	.	.	.	.
comp14704_c0	.	ko04146|Peroxisome	.	34.85	12.41	33.5	18.66	7.91	5.03	7.6	5.89	.	.	.	.	.	.
comp14705_c0	.	.	.	60.67	161.54	48.39	128.59	0.49	0.35	1.03	3.17	.	.	.	1.58075	0.0134232	0.817487
comp14706_c0	GO:0042302	.	.	0	0	0	0	0	0	0	0	.	.	.	.	.	.
comp14707_c0	.	.	.	1631.3	0	1066.63	217.93	0	0	0.39	0	.	.	.	.	.	.
comp14708_c0	.	.	.	14.88	11.08	14.81	14	10.11	10.61	11.43	12.14	.	.	.	.	.	.
comp14715_c0	GO:0007015;GO:0008360;GO:0007155	.	.	5.8	6.13	4.84	6.17	1.13	0.59	1.13	0.88	.	.	.	.	.	.
comp14716_c0	GO:0006418;GO:0000166;GO:0004828	ko00970|Aminoacyl-tRNA biosynthesis	.	11.15	9.59	9.15	10.5	10.79	14.01	10.56	14.82	.	.	.	.	.	.
comp14717_c0	.	.	.	13.61	9.43	10.91	9.39	14.75	17.51	14.84	18.98	.	.	.	.	.	.
comp14721_c0	GO:0006120;GO:0008137	ko00190|Oxidative phosphorylation;ko04932|Non-alcoholic fatty liver disease (NAFLD);ko05010|Alzheimer's disease;ko05012|Parkinson's disease;ko05016|Huntington's disease	.	156.18	400.63	134.69	402.15	81.79	321.21	78.37	396.02	.	.	.	.	.	.
comp14723_c0	.	.	.	18.62	13.57	19.35	17.89	17.65	21.64	16.2	18.14	.	.	.	.	.	.
comp14724_c0	GO:0016592;GO:0006357;GO:0016455	.	.	16.49	19	22.5	12	15.12	14.02	17.05	13.32	.	.	.	.	.	.
comp14726_c0	GO:0016787	.	.	12.38	32.05	10.82	16.95	43.1	66.71	33.18	45.24	.	.	.	.	.	.
comp14727_c0	GO:0005737;GO:0051287;GO:0055114;GO:0006096;GO:0004365	ko00010|Glycolysis / Gluconeogenesis;ko00710|Carbon fixation in photosynthetic organisms;ko01200|Carbon metabolism;ko01230|Biosynthesis of amino acids;ko04066|HIF-1 signaling pathway;ko05010|Alzheimer's disease	.	3479.79	4217.42	2663.18	3464.41	562.08	573.38	599.39	579.67	.	.	.	.	.	.
comp14728_c0	GO:0008152;GO:0008168	.	.	11.48	30.04	12.91	20.8	23.86	44.65	25.31	38.97	.	.	.	.	.	.
comp147281_c0	GO:0004252;GO:0006508	.	CLIPA3	6.58	14.85	6.11	9.8	0.04	0.14	0.08	0.37	.	.	.	.	.	.
comp14730_c0	.	.	.	23.23	0	13.9	1.56	0	0	0	0	.	.	.	.	.	.
comp14731_c0	GO:0003746;GO:0005853;GO:0005811;GO:0035071;GO:0005829;GO:0006414	ko05134|Legionellosis	.	1655.74	1851.74	1973.24	1698.14	1707.57	1382.06	1893.57	1173.09	.	.	.	.	.	.
comp14732_c0	.	.	.	38.94	44.89	42.91	37.65	29.77	34.8	29.18	30.86	.	.	.	.	.	.
comp14733_c0	GO:0015786;GO:0007367;GO:0007447;GO:0005464;GO:0015787;GO:0016021;GO:0005460;GO:0005459;GO:0001745;GO:0007476;GO:0015788;GO:0015785;GO:0005457;GO:0005462;GO:0015790;GO:0005458;GO:0005794;GO:0015297;GO:0005461	.	.	9.29	8.48	8.64	7.4	12.91	11.86	13.45	9.84	.	.	.	.	.	.
comp14734_c0	GO:0005975;GO:0005764;GO:0004565;GO:0043169	ko00052|Galactose metabolism;ko00511|Other glycan degradation;ko00531|Glycosaminoglycan degradation;ko00600|Sphingolipid metabolism;ko00604|Glycosphingolipid biosynthesis - ganglio series;ko04142|Lysosome	.	35.24	51.53	31.83	45.42	15.19	17.24	10.73	16.67	.	.	.	.	.	.
comp14738_c0	.	.	.	0.2	0.53	0.54	0.45	115.01	141.92	127.04	79.4	.	.	.	.	.	.
comp14739_c0	.	ko00230|Purine metabolism	.	199.61	299.91	248.96	249.74	17.5	18.66	16.31	20.81	.	.	.	.	.	.
comp14740_c0	GO:0005524;GO:0004386;GO:0003677	ko04550|Signaling pathways regulating pluripotency of stem cells	.	18.61	23.65	17.02	17.94	41.43	49.05	40.72	40.94	.	.	.	.	.	.
comp14743_c0	GO:0004252;GO:0006508	.	.	381.99	847.63	498.17	685.02	0.05	0	0	0	.	.	.	.	.	.
comp14744_c0	GO:0006744;GO:0050660;GO:0016709;GO:0055114	ko00130|Ubiquinone and other terpenoid-quinone biosynthesis	.	20.33	21.81	23.29	21.22	19.34	43.01	21.07	41.88	.	.	.	.	.	.
comp14745_c0	GO:0005737;GO:0006412;GO:0003743	.	.	287.2	289.01	326.81	280.95	188.1	172.86	200.22	140.39	.	.	.	.	.	.
comp14746_c0	.	.	.	308.99	1.24	223.95	29	0.1	0.18	0.05	0	.	.	.	.	.	.
comp14746_c1	.	.	.	29.11	1.02	24.24	5.17	0	0	0	0	.	.	.	.	.	.
comp14747_c0	.	.	.	66.5	88.27	97.89	96.81	0	0	0	0	.	.	.	.	.	.
comp14747_c1	.	.	.	46.38	226.99	79.84	191.23	0	0	0	0	.	.	.	.	.	.
comp14748_c0	GO:0008270;GO:0003676;GO:0005622	ko03040|Spliceosome	.	15.89	8.61	17.12	7.7	11.42	13.74	13.36	11.12	.	.	.	.	.	.
comp14749_c0	.	.	.	24.51	1.08	21.78	13.14	9.6	4.88	11.9	4.37	.	.	.	.	.	.
comp14749_c1	GO:0016747	.	.	33.13	5.85	25.52	13.8	14.3	7.97	15.13	6.91	.	.	.	.	.	.
comp14751_c0	.	.	ML9	472.76	844.19	386.47	813.57	20.34	130.58	25.94	68.68	.	.	.	.	.	.
comp14753_c0	.	.	.	19.73	32.86	23	30.27	18.17	33	21.1	32.11	.	.	.	.	.	.
comp14754_c0	GO:0004091	.	.	23.94	51.3	19.42	36.3	16.86	26.51	15.58	24.35	.	.	.	.	.	.
comp14755_c0	GO:0016021;GO:0015662;GO:0006754;GO:0005524;GO:0006812	.	.	28.83	46.32	32.68	44.98	49.02	48.53	57.18	48.74	.	.	.	.	.	.
comp14756_c0	GO:0005549;GO:0006810	.	.	0.76	0	0	0	0	0	0	0	.	.	.	.	.	.
comp14758_c0	GO:0016020;GO:0007275;GO:0007164	.	.	31.24	28.34	26.8	30.18	25.61	22.17	24.75	25.55	.	.	.	.	.	.
comp14759_c0	GO:0008233	.	.	18.52	13.77	12.98	12.29	52.71	28.46	57.48	39.91	.	.	.	.	.	.
comp14760_c0	GO:0004674	ko04020|Calcium signaling pathway;ko04022|cGMP-PKG signaling pathway;ko04270|Vascular smooth muscle contraction;ko04510|Focal adhesion;ko04611|Platelet activation;ko04810|Regulation of actin cytoskeleton;ko04921|Oxytocin signaling pathway;ko04971|Gastric acid secretion	.	64.6	45.6	57.69	44.79	29.3	30.77	36.29	31.22	.	.	.	.	.	.
comp14762_c0	.	.	.	8.02	2.24	8.79	10.23	17.78	11.6	20.23	12.97	.	.	.	.	.	.
comp14763_c0	GO:0005576;GO:0007362;GO:0005122	ko04013|MAPK signaling pathway - fly	.	20.94	10.55	15.53	13.92	25.29	13.58	23.2	20.41	.	.	.	.	.	.
comp1477_c0	GO:0007155;GO:0050794;GO:0005604	.	.	13.51	16.5	14.61	7.86	10.96	4.48	11.5	7.94	.	.	.	.	.	.
comp14770_c0	GO:0016021;GO:0008053	.	.	16.78	14.57	16.24	15.95	12.78	13.22	14.84	13.55	.	.	.	.	.	.
comp14772_c0	.	.	.	16.74	26.61	17.82	13.28	0	0	0	0	.	.	.	.	.	.
comp14776_c0	GO:0000022;GO:0004175;GO:0030425;GO:0008541;GO:0008283;GO:0006511	ko03050|Proteasome;ko05169|Epstein-Barr virus infection	.	267.75	199.7	308.01	287.18	47.96	68.58	53.74	65.67	.	.	.	.	.	.
comp14778_c0	.	.	.	26.51	28.22	16.64	33.78	8.52	2.53	9.6	8.4	.	.	.	.	.	.
comp14779_c0	.	.	.	7.37	10.45	8.71	7.2	5.35	3.23	4.41	2.8	.	.	.	.	.	.
comp14783_c0	GO:0007186;GO:0016021;GO:0007165;GO:0005000	ko04080|Neuroactive ligand-receptor interaction;ko04912|GnRH signaling pathway	.	7.94	15.53	5.93	12.33	47.88	30.17	49.3	30.87	.	.	.	.	.	.
comp14785_c0	GO:0016020;GO:0016787	ko00600|Sphingolipid metabolism	.	10.8	12.06	12.48	12.53	21.99	23	23.11	18.18	.	.	.	.	.	.
comp14786_c0	GO:0000139;GO:0007275;GO:0055085;GO:0046964;GO:0046963;GO:0016021	.	.	13.94	12.87	14.96	15.31	12.41	15.53	13.13	11.56	.	.	.	.	.	.
comp14787_c0	.	.	.	11.82	11.3	8.05	15.86	8.84	18.81	7.91	17.23	.	.	.	.	.	.
comp14788_c0	.	.	.	1.26	1.37	0.7	1.15	0.11	0	0	0	.	.	.	.	.	.
comp14789_c0	.	.	.	6.82	5.39	5.26	9.08	7.8	8.74	7.15	5.68	.	.	.	.	.	.
comp14791_c0	GO:0003869;GO:0008152	.	.	26.56	43.63	27.66	67.65	5.48	10.49	9.49	11.3	.	.	.	.	.	.
comp14792_c0	.	.	.	0.23	0.62	0	0.26	0	0	0	0	.	.	.	.	.	.
comp14795_c0	GO:0005622;GO:0005097;GO:0032313	.	.	8.38	15.35	6.96	19.4	14.38	43.18	10.27	34.98	.	.	.	.	.	.
comp148017_c0	.	.	.	0	0	0	0	0	0	0	0	.	.	.	.	.	.
comp14807_c0	GO:0005741;GO:0004364;GO:0005811	.	.	27.17	40.3	46.1	50.18	18.69	84.51	27.89	61.2	.	.	.	.	.	.
comp14812_c0	GO:0016301	ko00520|Amino sugar and nucleotide sugar metabolism	.	32.2	18.54	37.32	22.94	38.5	42.9	42.2	27.37	.	.	.	.	.	.
comp14821_c0	GO:0007059;GO:0004175;GO:0008540;GO:0006511	ko03050|Proteasome;ko05169|Epstein-Barr virus infection	.	225.3	127.29	236.77	184.54	63.11	61.67	67.59	67.4	.	.	.	.	.	.
comp14828_c0	GO:0003676;GO:0006139;GO:0032259;GO:0008168	.	.	0.75	2.32	1.33	2.44	1.77	5.92	2.55	2.57	.	.	.	.	.	.
comp14832_c0	.	.	.	1.87	0.72	1.29	1.22	0.12	0	0	0	.	.	.	.	.	.
comp14844_c0	.	.	.	0	0	0.74	0	2.21	1.64	2.78	0	.	.	.	.	.	.
comp14848_c0	GO:0016021	.	.	9.59	1.57	20.64	0.66	0.13	0	0.13	0	.	.	.	.	.	.
comp14854_c0	GO:0000786;GO:0003677;GO:0006334;GO:0005811;GO:0005634	ko05034|Alcoholism;ko05322|Systemic lupus erythematosus	.	1.87	2.53	1.72	1.42	11.66	31.59	15.68	16.19	.	.	.	.	.	.
comp14860_c0	GO:0008168	.	.	6.36	11.1	7.46	16.88	14.38	24.84	12.9	19.12	.	.	.	.	.	.
comp14867_c0	GO:0005549;GO:0006810	.	.	55.39	13.81	53.22	72.27	20.79	51.29	21.43	82	.	.	.	.	.	.
comp14868_c0	GO:0016446;GO:0007126;GO:0030983;GO:0016447;GO:0032389;GO:0005524;GO:0006298;GO:0004518	ko03430|Mismatch repair;ko03460|Fanconi anemia pathway	.	3.01	3.06	2.43	3.15	2.19	2.51	2.94	2.76	.	.	.	.	.	.
comp14875_c0	.	.	.	1.97	3.34	1.36	2.25	0.21	0.38	0.11	0.99	.	.	.	.	.	.
comp14895_c0	GO:0006090;GO:0016491;GO:0005759;GO:0055114	ko00010|Glycolysis / Gluconeogenesis;ko00040|Pentose and glucuronate interconversions;ko00053|Ascorbate and aldarate metabolism;ko00071|Fatty acid degradation;ko00280|Valine, leucine and isoleucine degradation;ko00310|Lysine degradation;ko00330|Arginine and proline metabolism;ko00340|Histidine metabolism;ko00380|Tryptophan metabolism;ko00410|beta-Alanine metabolism;ko00561|Glycerolipid metabolism…	.	1410.85	2121.87	1029.36	1634.18	169.89	227.62	192.13	148.36	.	.	.	.	.	.
comp14903_c0	GO:0006508;GO:0004252;GO:0004180	.	CLIPB16	0.55	0	0.63	0.42	0.08	0	0	0	.	.	.	.	.	.
comp14908_c0	.	.	.	32.16	42.37	38.12	50.36	2.95	1.74	2.56	1.91	.	.	.	.	.	.
comp14917_c0	GO:0016740	.	.	204.84	559.34	170.6	516.35	92.22	321.98	73.38	272.57	.	.	.	.	.	.
comp14927_c0	GO:0006468;GO:0005524;GO:0004713	.	.	14.19	12.96	13.2	19.57	10.92	22.31	11.03	13.19	.	.	.	.	.	.
comp14941_c0	GO:0008045;GO:0008083;GO:0021556;GO:0031637	.	.	0.56	0	0	0.64	0	0	0	0	.	.	.	.	.	.
comp14951_c0	GO:0003676;GO:0008026;GO:0000245;GO:0005524;GO:0042254;GO:0006446	.	.	17.2	30.38	18.27	22.91	53.65	80.19	57.3	54.99	.	.	.	.	.	.
comp14959_c0	GO:0030532;GO:0005730	ko03008|Ribosome biogenesis in eukaryotes	.	118.3	146.3	111.8	127.47	197.82	187.5	212.17	159.09	.	.	.	.	.	.
comp14962_c0	.	.	.	0.22	1.81	0.46	0.51	0.97	0.69	1.45	2.67	.	.	.	.	.	.
comp14964_c0	GO:0060857;GO:0016020	.	.	83.46	57.15	127.39	75.16	5.34	2.51	5.2	3.81	.	.	.	.	.	.
comp14972_c0	GO:0003746;GO:0005622;GO:0006414	.	.	28.93	20.76	27.53	19.17	27.02	30.58	29.51	27.18	.	.	.	.	.	.
comp14979_c0	GO:0005509;GO:0004623;GO:0006644;GO:0016042	ko00564|Glycerophospholipid metabolism;ko00565|Ether lipid metabolism;ko00590|Arachidonic acid metabolism;ko00591|Linoleic acid metabolism;ko00592|alpha-Linolenic acid metabolism;ko04014|Ras signaling pathway;ko04270|Vascular smooth muscle contraction;ko04972|Pancreatic secretion;ko04975|Fat digestion and absorption	.	1.6	0	2.57	0.61	0	0	0.23	0	.	.	.	.	.	.
comp14995_c0	.	.	.	73.97	53.42	58.51	61.67	36.28	30.83	34.83	29.23	.	.	.	.	.	.
comp14996_c0	.	.	.	0.19	0	0.39	0.86	0	0	0	0	.	.	.	.	.	.
comp14999_c0	.	.	.	23.74	23.15	21.61	25.73	29.93	54.18	29.11	46.75	.	.	.	.	.	.
comp15000_c0	.	.	.	5.79	7.13	3.45	3.9	12.94	8.29	12.62	11.31	.	.	.	.	.	.
comp15004_c0	GO:0005549;GO:0006810	.	.	0	0	0.17	0	0	0.39	0	0.51	.	.	.	.	.	.
comp15009_c0	GO:0016301	.	.	48.67	6.8	54.78	12.89	3.42	3.38	3.27	4.39	.	.	.	.	.	.
comp15010_c0	.	.	.	1.38	2.74	2.22	0.45	0.92	0.71	0.36	0.92	.	.	.	.	.	.
comp15015_c0	GO:0003824	ko03008|Ribosome biogenesis in eukaryotes;ko03013|RNA transport	.	6.32	11.42	7.27	8.49	20.36	42.49	21.85	28.51	.	.	.	.	.	.
comp15021_c0	GO:0016021	ko05231|Choline metabolism in cancer	.	55.35	67.94	47.02	74.88	23	21.33	23.49	26.35	.	.	.	.	.	.
comp15031_c1	.	.	.	5.57	3.28	6.35	4.98	2.64	1.49	2.52	0.48	.	.	.	.	.	.
comp15034_c0	GO:0016779;GO:0042439;GO:0009058	ko00440|Phosphonate and phosphinate metabolism;ko00564|Glycerophospholipid metabolism	.	85.23	53.49	81.33	51.74	56.59	51.56	55.67	69.35	.	.	.	.	.	.
comp15048_c0	.	.	.	0	0	0	0	24.22	22.49	19.31	14.05	.	.	.	.	.	.
comp15057_c0	GO:0009353;GO:0031405;GO:0008415;GO:0006099;GO:0006911;GO:0043754;GO:0005515;GO:0046949	ko00280|Valine, leucine and isoleucine degradation	.	49.51	90.7	47.64	62.31	62.15	84.07	63.08	68.08	.	.	.	.	.	.
comp15060_c0	.	.	.	5.73	1.29	3.79	4.9	9.88	3.67	7.36	4.78	.	.	.	.	.	.
comp15066_c0	GO:0016021;GO:0006813;GO:0005267	.	.	2.42	3.28	1.07	0.79	0.3	0	0.23	0	.	.	.	.	.	.
comp15071_c0	GO:0008270;GO:0016740	.	.	7.59	11.64	6.71	11.82	10.79	18.07	10.21	21.99	.	.	.	.	.	.
comp15072_c0	.	.	.	125.2	0	145.68	17.42	0	0	0	0	.	.	.	.	.	.
comp15080_c0	.	.	.	89.53	35.7	76.95	39.17	42.59	7.54	61.07	25.13	.	.	.	.	.	.
comp15081_c0	GO:0005763;GO:0005488;GO:0003735;GO:0055085;GO:0016020;GO:0006412	ko03010|Ribosome	.	23.12	16.22	26.16	15.94	12.6	12.27	13.43	9.98	.	.	.	.	.	.
comp15083_c0	GO:0000022;GO:0008283;GO:0019773;GO:0006511;GO:0004298	ko03050|Proteasome	.	354.42	176.8	444.21	244.17	91.19	79.95	95.64	69.22	.	.	.	.	.	.
comp15090_c0	.	.	.	65.79	62.76	70.83	52.83	0	0	0	0	.	.	.	.	.	.
comp15093_c0	GO:0020037;GO:0055114;GO:0004497;GO:0009055	.	.	183.77	230.7	182.69	207.14	14.51	11.23	16.1	11.84	.	.	.	.	.	.
comp15095_c0	GO:0016747	.	.	6.21	15.82	6.12	10.27	0.64	1.5	1.43	1.7	.	.	.	.	.	.
comp15100_c0	GO:0003840	.	.	0.27	4.33	1.29	3.04	0.12	0	0.12	1.07	.	.	.	.	.	.
comp15106_c0	GO:0016021	.	.	36.33	58.78	32.51	61.37	21.36	27.88	19.07	25.66	.	.	.	.	.	.
comp15107_c1	.	.	.	0.57	1.17	0.3	0.98	0	0	0	0	.	.	.	.	.	.
comp15108_c0	GO:0003887;GO:0006260;GO:0003689;GO:0005663;GO:0009360;GO:0005524;GO:0005634	.	.	7.16	3.52	6.66	5.94	5.71	6	3.81	3.9	.	.	.	.	.	.
comp15109_c0	GO:0006289;GO:0005634;GO:0003684	.	.	3.34	7.03	3.96	3.81	16.23	13.96	17.3	12.23	.	.	.	.	.	.
comp15109_c1	GO:0006289;GO:0005634;GO:0003684	.	.	1.99	2.69	2.57	4.54	11.36	17.57	11.65	14.9	.	.	.	.	.	.
comp15111_c0	.	.	.	1.58	2.51	2.68	2.11	0.89	1.42	0.64	2.22	.	.	.	.	.	.
comp15112_c0	GO:0016491	.	.	57.98	35.93	51.38	37.41	30.13	29.64	37.61	31.39	.	.	.	.	.	.
comp15116_c0	.	.	.	4.84	9.23	4.02	9.79	5.27	16.73	4.77	13.41	.	.	.	.	.	.
comp15118_c0	GO:0016021	.	.	50.24	35.51	54.81	32.68	23.1	12.09	29.68	15.73	.	.	.	.	.	.
comp15119_c0	.	.	.	3	1.01	0.52	1.71	2.45	1.15	1.95	1.5	.	.	.	.	.	.
comp15121_c0	.	.	.	6.26	10.09	6.07	8.5	4.57	3.38	3.38	2.03	.	.	.	.	.	.
comp15122_c0	GO:0008124;GO:0006729	.	.	80.45	121.5	80.04	111.87	34.71	102.91	33.97	76.66	.	.	.	.	.	.
comp15133_c0	.	.	.	7.57	14	7.38	18.64	6.38	27.15	4.9	25.46	.	.	.	.	.	.
comp15138_c0	.	.	.	1.34	0	0.23	0.77	2.19	2.58	2.77	2.01	.	.	.	.	.	.
comp15156_c0	.	ko04723|Retrograde endocannabinoid signaling;ko04745|Phototransduction - fly	.	1.33	1.64	0.67	1.38	0.26	0.19	0.52	0.73	.	.	.	.	.	.
comp15156_c1	GO:0005737;GO:0007602;GO:0004465	.	.	0	0	0.79	0	0.5	0	0	0	.	.	.	.	.	.
comp15160_c0	.	.	.	32.92	24.01	30.56	29.61	19.3	10.22	16.9	18.35	.	.	.	.	.	.
comp15164_c0	GO:0050660;GO:0055114;GO:0003995	.	.	19.74	33.08	24.8	30.15	2.11	3.86	0.65	2.01	.	.	.	.	.	.
comp15168_c1	.	.	.	2.23	3.91	1.81	2.99	0.4	0.4	0.23	0.79	.	.	.	.	.	.
comp15169_c0	.	.	.	156.58	717.11	127.6	456.64	0	0.32	0	0.84	.	.	.	.	.	.
comp15171_c0	.	.	.	10.49	25.38	10.39	18.83	14.57	33.43	14.24	24.53	.	.	.	.	.	.
comp15178_c0	GO:0016757;GO:0016020	.	.	36.48	38.95	36.16	42.01	32.92	42.05	31.06	32.96	.	.	.	.	.	.
comp15180_c0	.	.	.	1.4	0	1.45	0.53	0.3	0	0.2	0.47	.	.	.	.	.	.
comp15187_c0	.	.	.	0.21	0.28	0.07	0.24	47.45	70.42	32.12	40.06	.	.	.	.	.	.
comp15188_c0	.	.	.	1.9	3.6	1.83	3.03	13.48	21.02	14.54	16.58	.	.	.	.	.	.
comp15191_c0	.	.	.	3.07	0	1.88	0.78	0.15	0	0	0	.	.	.	.	.	.
comp15193_c0	.	.	.	2.89	3.55	2.53	6.58	0	0	0.11	0	.	.	.	.	.	.
comp15196_c0	.	.	.	92.53	67.71	87.58	79.99	42.98	44.16	43.15	35.9	.	.	.	.	.	.
comp15198_c0	.	.	.	8.14	3.83	11.23	4.04	0	0	0	0	.	.	.	.	.	.
comp15199_c0	GO:0019773;GO:0006511;GO:0004298	ko03050|Proteasome	.	290.52	159.7	372.35	248.93	72.84	72.89	85.74	63.42	.	.	.	.	.	.
comp152_c1	.	.	.	2.31	0	3.19	0	4.36	0.59	2.34	0.77	.	.	.	.	.	.
comp15202_c0	.	.	.	3.01	9.25	3.58	4.05	12.25	12.81	12.27	14.47	.	.	.	.	.	.
comp15204_c0	.	.	.	31.66	24.86	35.8	27.44	23.59	13.13	16.9	12.66	.	.	.	.	.	.
comp15205_c0	GO:0003676;GO:0009987	ko03013|RNA transport;ko04150|mTOR signaling pathway;ko04151|PI3K-Akt signaling pathway;ko05205|Proteoglycans in cancer	.	248.02	288.57	261.42	323.98	278.27	539.1	288.77	481.28	.	.	.	.	.	.
comp15211_c0	.	.	.	0.71	0.64	0	0	0	0	0	0	.	.	.	.	.	.
comp15218_c0	.	.	.	19.47	33.04	18.62	25.46	9.27	19.15	10.25	14.01	.	.	.	.	.	.
comp15219_c0	.	.	.	4.75	5.37	2.32	1.92	0.13	0.09	0	0.24	-1.1433	0.0383781	1	.	.	.
comp15226_c0	.	.	.	327.73	210.9	382.13	370.16	28.73	13.71	57.74	48.11	.	.	.	1.12462	0.00364037	0.315623
comp15236_c0	.	.	.	5.62	7.61	7.1	7.17	3.12	3.39	4.15	4.15	.	.	.	.	.	.
comp15237_c0	GO:0055085;GO:0016021;GO:0005488	ko04964|Proximal tubule bicarbonate reclamation	.	69.17	162.88	53.75	115.83	63.76	118.6	58.93	109.13	.	.	.	.	.	.
comp15240_c0	GO:0006810;GO:0016021	.	.	78.52	53.59	84.62	55.33	27.24	16.92	25.21	22.97	.	.	.	.	.	.
comp15244_c0	.	.	.	1315.51	1371.56	2175.68	1981.97	0.44	0	0	0.51	.	.	.	.	.	.
comp15250_c0	GO:0004553;GO:0005488;GO:0006030	.	.	10.07	9.45	9.17	5.21	12.74	9.76	15.67	14.49	.	.	.	.	.	.
comp15263_c0	GO:0005515;GO:0048675	.	.	9.78	10.34	7.27	7.08	3.86	3.08	2.69	3.34	.	.	.	.	.	.
comp15271_c0	GO:0000166	.	.	4.68	5.94	4.47	6.31	13.55	18.04	11.35	10.11	.	.	.	.	.	.
comp15278_c0	GO:0008270;GO:0003676;GO:0005622;GO:0031072	.	.	8.89	10.53	9.99	10.22	22.4	27.64	20.42	21.34	.	.	.	.	.	.
comp15294_c0	.	.	.	6	8.24	3.18	2.58	0	0	0.04	0	-1.12112	0.0337158	1	.	.	.
comp15294_c1	.	.	.	4.26	7.12	3.28	4.28	0	0	0	0	.	.	.	.	.	.
comp15298_c0	GO:0042384	.	.	1.07	0	0.19	0.61	0	0	0	0	.	.	.	.	.	.
comp15316_c0	GO:0005777;GO:0016020	ko04146|Peroxisome	.	15.29	13.09	15.59	10.73	15.53	10.84	12.76	9.93	.	.	.	.	.	.
comp15329_c0	GO:0016758;GO:0008152	.	.	29.24	74.14	27.83	69.6	27.72	42.3	24.7	52.34	.	.	.	.	.	.
comp15338_c0	GO:0004602;GO:0006979;GO:0004364	.	.	0	0	0	0	0	0	0	0	.	.	.	.	.	.
comp15366_c0	GO:0008233	.	.	76.12	244.02	91.68	239.48	0	0	0.08	0	.	.	.	.	.	.
comp15377_c0	.	.	.	7.14	14.92	5.96	9.43	27.97	40.02	29.61	34.54	.	.	.	.	.	.
comp15381_c0	GO:0016787	.	.	23.71	18.89	27.57	31.02	28.59	38.22	32.94	33.22	.	.	.	.	.	.
comp15392_c0	.	.	.	47.45	0	41.06	8.21	0	0	0	0	.	.	.	.	.	.
comp15414_c0	GO:0031072	.	.	36.37	20.63	46.48	34.1	1.58	0.29	0.91	1.52	.	.	.	.	.	.
comp154505_c0	.	.	.	17.06	16.33	17.11	15.72	10.47	8.47	9.31	9.82	.	.	.	.	.	.
comp15478_c0	.	.	.	0	0.69	0	0	6.21	0	4.31	8.14	.	.	.	.	.	.
comp15492_c0	GO:0016757;GO:0006506;GO:0031227	ko00510|N-Glycan biosynthesis;ko00513|Various types of N-glycan biosynthesis	.	9.31	28.61	10.19	23.93	7.88	19.42	8.21	16.25	.	.	.	.	.	.
comp15493_c0	.	.	.	6.06	6.44	5.82	7.9	0.75	0.33	0.38	0	.	.	.	.	.	.
comp15494_c0	.	.	.	2.19	2.37	3.77	3.99	4	9.41	6.74	6.12	.	.	.	.	.	.
comp15495_c0	.	.	.	3.78	12.65	2.3	9.64	1.26	0	3.77	16.9	.	.	.	2.5996	8.80272e-06	0.00193854
comp15497_c0	GO:0007018;GO:0030286;GO:0016887;GO:0005524;GO:0003777	.	.	0.34	0.92	1.4	0	0	0	0	0	.	.	.	.	.	.
comp15502_c0	.	.	.	27.86	37.26	24.58	27.27	45.11	49.72	42.22	46.11	.	.	.	.	.	.
comp15509_c0	GO:0016021;GO:0016887;GO:0005524;GO:0031409;GO:0006810	.	.	29.82	17.1	37.9	25.87	47.15	42.41	51	34.36	.	.	.	.	.	.
comp15519_c0	.	.	.	14.13	11.2	12.24	12.18	14.97	21.58	12.6	16.88	.	.	.	.	.	.
comp15520_c0	GO:0020037;GO:0055114;GO:0004497;GO:0009055	.	.	14.98	13.39	12.44	10.76	3.68	3.68	5.72	4.94	.	.	.	.	.	.
comp15527_c0	GO:0009987	.	.	4.12	3.24	3.02	0.91	8.68	10.42	8.36	5.84	.	.	.	.	.	.
comp15533_c0	.	.	.	9.91	8.74	9.85	13.14	9.88	10.09	9.85	10.82	.	.	.	.	.	.
comp1554_c1	.	.	.	0	0	0	0	0	0	0	0	.	.	.	.	.	.
comp15549_c0	GO:0044237;GO:0050662;GO:0003824	.	.	19.47	9.2	16.76	14.31	24.07	22.89	24.61	18.54	.	.	.	.	.	.
comp15596_c1	.	.	.	1.39	8.45	2.39	7.12	0	0	0	0	.	.	.	.	.	.
comp156488_c0	.	.	.	40.5	11.6	22.55	15.1	0	0	0	0	.	.	.	.	.	.
comp15656_c0	.	.	.	17.11	22.35	11.84	11.39	0.46	0.51	0.38	0.67	.	.	.	.	.	.
comp15685_c0	GO:0005856;GO:0008026;GO:0003676;GO:0005509;GO:0005524	.	.	9.84	10.87	4.71	8.7	14.51	14.19	11.24	15.65	.	.	.	.	.	.
comp15690_c0	GO:0004867	.	.	18.26	21.84	31.52	34.47	0.2	1.14	0.16	0	.	.	.	-1.58597	0.0279996	1
comp15702_c0	.	.	.	15.05	18.19	14.84	13.34	10.45	6.69	9.88	10.94	.	.	.	.	.	.
comp157053_c0	.	.	.	0.33	0	0	1.51	0.29	0	0.14	0	.	.	.	.	.	.
comp15716_c0	GO:0005737;GO:0050660;GO:0002098	.	.	32.92	59.64	35.62	51.14	34.6	51.11	37.94	51.28	.	.	.	.	.	.
comp15755_c0	GO:0006629;GO:0004806	ko00561|Glycerolipid metabolism;ko04972|Pancreatic secretion;ko04975|Fat digestion and absorption;ko04977|Vitamin digestion and absorption	.	34.82	7.31	42.43	24.31	3.53	4.59	4.01	1.99	.	.	.	.	.	.
comp15784_c0	.	.	.	27.67	11.79	23.14	12.86	3.23	2.36	2.89	1.54	.	.	.	.	.	.
comp15794_c0	.	.	.	0.14	0.77	0.1	0	2.03	1.52	2.4	4.25	.	.	.	.	.	.
comp15811_c0	GO:0016787;GO:0009166	ko00230|Purine metabolism;ko00240|Pyrimidine metabolism;ko00760|Nicotinate and nicotinamide metabolism	.	42.12	46.63	46.85	50.3	39.27	96.27	18.19	68.69	.	.	.	.	.	.
comp15812_c0	.	.	.	13.84	12.78	11.93	15.61	23.54	25.39	23.42	24.21	.	.	.	.	.	.
comp15819_c0	.	.	.	3.39	7.86	3	3.31	0.53	0	0.52	1.45	.	.	.	.	.	.
comp15859_c0	.	.	ML8	15.35	3.72	9.48	4.18	0.9	0.35	0.5	0	.	.	.	.	.	.
comp15875_c0	.	.	.	62.41	49.18	79.45	75.44	0	0	0.07	0	.	.	.	.	.	.
comp1588_c0	.	.	.	1.73	0.94	3.11	3.16	4.08	5.33	2.11	6.24	.	.	.	.	.	.
comp15890_c0	GO:0020037;GO:0055114;GO:0004497;GO:0009055	.	.	174.1	200.6	194.99	223.25	37.12	57.54	22.76	47.12	.	.	.	.	.	.
comp15901_c0	GO:0055114;GO:0016491;GO:0046914	.	.	568.79	0	650.6	29.74	0.11	0	0.22	0	.	.	.	.	.	.
comp15931_c0	GO:0004674;GO:0007052;GO:0007094;GO:0005524;GO:0000940;GO:0035186;GO:0007096;GO:0005737;GO:0006468	ko04110|Cell cycle;ko04111|Cell cycle - yeast;ko04113|Meiosis - yeast;ko04114|Oocyte meiosis;ko04914|Progesterone-mediated oocyte maturation	.	10.2	14.01	9.51	11.8	4.38	3.31	2.99	3.16	.	.	.	.	.	.
comp15936_c0	.	.	.	2.59	5.14	4.05	6.89	17.56	41.39	18.4	32.27	.	.	.	.	.	.
comp15951_c0	.	.	.	23.36	25.87	20.47	20.33	33.27	59.08	32.01	42.88	.	.	.	.	.	.
comp15960_c0	GO:0004586;GO:0005515;GO:0009987;GO:0009615	.	.	0	0	0.26	0	0.16	0	0	0	.	.	.	.	.	.
comp15966_c0	.	.	.	25.58	25.31	22.38	25.62	17.9	15.87	18.14	11.63	.	.	.	.	.	.
comp15972_c0	GO:0005319;GO:0006869	.	.	0.27	0	0.57	0	0	0	0	0.55	.	.	.	.	.	.
comp15997_c0	.	ko04320|Dorso-ventral axis formation;ko04330|Notch signaling pathway;ko04919|Thyroid hormone signaling pathway;ko05206|MicroRNAs in cancer	.	13.59	5.66	13.69	4.77	10.7	4.02	8.05	5.75	.	.	.	.	.	.
comp1602_c0	GO:0005634	.	.	1.52	0.59	1.5	0.5	3.69	2.34	3.02	0.43	.	.	.	.	.	.
comp16020_c0	.	.	.	6.6	11.66	4.55	2.62	4.25	1.32	6.1	2.29	.	.	.	.	.	.
comp16043_c0	GO:0004872;GO:0016021	.	.	21.72	20.75	22.23	30.35	34.11	36.2	35.18	36.84	.	.	.	.	.	.
comp16051_c0	.	.	.	29.68	22.47	26.74	22.21	16.33	21.09	23.76	17.23	.	.	.	.	.	.
comp16053_c0	GO:0016063;GO:0008026;GO:0003676;GO:0005524	.	.	5.77	2.94	5.76	5.53	9.86	14	11.79	10.36	.	.	.	.	.	.
comp16060_c0	.	.	.	4.26	4	4.61	2.58	0.49	0.27	0.15	0.35	.	.	.	.	.	.
comp160849_c0	GO:0044444;GO:0043229	.	.	0.25	2.69	1.88	2.83	0	0	0.11	0	.	.	.	.	.	.
comp16088_c0	GO:0004725;GO:0006470;GO:0005737;GO:0008757	.	.	56.91	37.16	54.75	42.6	46.79	54.47	46.37	47.23	.	.	.	.	.	.
comp16120_c0	GO:0005576	.	.	17.4	13.92	16.57	16.25	11.72	14.26	11.61	15.24	.	.	.	.	.	.
comp1615703_c0	.	.	.	0	0	0	0	0	0	0	0	.	.	.	.	.	.
comp1618_c0	GO:0009987;GO:0048036;GO:0031987;GO:0001964;GO:0048854;GO:0004872;GO:0042048;GO:0001700;GO:0016020	.	.	4.52	2.04	5.46	2.58	1.8	0.58	4.25	2.26	.	.	.	.	.	.
comp16184_c0	.	.	.	0.41	0	0.28	0	0	0	0	0	.	.	.	.	.	.
comp16196_c0	GO:0008236	.	.	0.92	0	0.91	0.9	13.98	57.64	16.56	48.01	.	.	.	.	.	.
comp16199_c0	GO:0006810;GO:0005344;GO:0008152;GO:0016491	.	PPO1;PPO3;PPO8;PPO6;PPO9;PPO7;PPO4;PPO2;PPO5	15.63	33.51	18.25	37.3	9.64	17.22	6.27	14.81	.	.	.	.	.	.
comp16258_c0	GO:0008544;GO:0070984;GO:0048813;GO:0007517;GO:0008285;GO:0003702;GO:0001700;GO:0003713;GO:0006338;GO:0007474;GO:0000228;GO:0045893;GO:0035060	.	.	13.79	10.26	13.42	13.92	12.74	13.75	11.42	12.62	.	.	.	.	.	.
comp1626219_c0	.	.	.	0	0	0	0	0	0	0	0	.	.	.	.	.	.
comp16279_c0	.	.	.	12.31	18.63	12.32	15.18	10.48	28.81	12.56	20.4	.	.	.	.	.	.
comp16288_c0	.	.	.	38.17	36.92	42.03	38.07	70.41	93.67	78.25	67.34	.	.	.	.	.	.
comp16298_c0	.	.	.	2298.36	3846.42	3596.9	5277.77	0.11	0	0	0	.	.	.	.	.	.
comp16314_c0	GO:0004222;GO:0006508;GO:0008270	.	.	23.64	1.03	69.3	6.63	0	0	0	0.25	.	.	.	.	.	.
comp16369_c0	GO:0055114;GO:0016491;GO:0016319;GO:0008270	.	.	11.94	10.19	12	7.29	11.06	14.02	10.2	12.03	.	.	.	.	.	.
comp16389_c0	GO:0008076;GO:0005249;GO:0005515;GO:0006813	.	.	15.61	13.78	18.75	16.4	23.83	25.34	23.37	18.58	.	.	.	.	.	.
comp164078_c0	.	.	.	7.39	10.01	10.65	8.43	11.61	10.55	12.95	7.92	.	.	.	.	.	.
comp1643_c0	.	.	.	6.66	5.74	6.68	6.9	12.78	14.42	12.87	12.7	.	.	.	.	.	.
comp164451_c0	GO:0003676;GO:0005622;GO:0008270	.	.	3.59	4.49	3.43	4.88	4.84	6.47	3.9	4.83	.	.	.	.	.	.
comp16446_c0	GO:0008233	.	.	27.59	25.01	30.91	38.83	111.51	252	134.08	213.49	.	.	.	.	.	.
comp16515_c0	.	.	.	20.06	1.91	17.47	4.82	2.3	0.54	1.37	0.7	.	.	.	.	.	.
comp16524_c0	GO:0008152;GO:0005811;GO:0003824	ko04146|Peroxisome	.	48.42	103.77	43.99	106.45	38.63	109.33	41.79	94.81	.	.	.	.	.	.
comp16555_c0	.	.	.	9.14	92.21	15.87	43.87	1.92	7.27	1.64	5.04	.	.	.	.	.	.
comp16565_c0	GO:0004872;GO:0016021	ko00564|Glycerophospholipid metabolism	.	6.58	5.72	7.57	9.27	13.95	15.99	12.38	12.67	.	.	.	.	.	.
comp16568_c0	.	.	.	729.77	355.09	1166.38	505.45	0.12	0	0	0	.	.	.	.	.	.
comp16576_c1	GO:0005488	.	.	9.96	12.98	9.4	12.52	10.9	10.23	11.33	8.94	.	.	.	.	.	.
comp16580_c0	GO:0008026;GO:0016226;GO:0003676;GO:0051536;GO:0005506;GO:0005524;GO:0005739	.	.	34.19	39.31	26.27	34.74	16.65	28.74	16.6	39.61	.	.	.	.	.	.
comp16583_c0	.	.	.	19.67	18.12	20	15.73	15.19	8.73	17.43	15	.	.	.	.	.	.
comp16604_c0	.	.	.	7.55	4.55	5.21	10.72	5.99	10.57	4.81	4.7	.	.	.	.	.	.
comp1661080_c0	GO:0000902;GO:0016021;GO:0007476;GO:0035017;GO:0009913	.	.	2.25	0	4.87	0	0.28	0	0	0.64	.	.	.	.	.	.
comp16621_c0	GO:0003676;GO:0000166	.	.	0.57	0	0	0	0.12	0	0	0.57	.	.	.	.	.	.
comp16636_c0	GO:0008270;GO:0005515	.	.	16.92	15.46	15.88	18.14	20.46	22.4	20.44	18.95	.	.	.	.	.	.
comp16647_c0	.	.	.	3.88	5.87	3.3	4.33	0.35	0.69	0.43	0.36	.	.	.	.	.	.
comp16660_c1	.	.	.	0.52	0	0.71	0	0	0	0	0	.	.	.	.	.	.
comp16668_c0	GO:0055085	.	.	8.01	6.01	5.95	7.87	58.02	85.59	64.55	58.38	.	.	.	.	.	.
comp1669_c0	.	.	.	13.86	15.3	15.76	11.13	27.28	15.39	21.84	12.83	.	.	.	.	.	.
comp16694_c0	GO:0005737	ko04150|mTOR signaling pathway;ko04151|PI3K-Akt signaling pathway	.	26.81	32.84	26.05	34.04	14.37	10.57	15.79	18.88	.	.	.	.	.	.
comp16715_c0	.	ko03013|RNA transport;ko03040|Spliceosome	.	14.69	20.49	17.41	20.3	19.57	42.4	20.47	35.36	.	.	.	.	.	.
comp16764_c0	GO:0004222;GO:0006508;GO:0008270	.	.	3.94	3.35	3.72	1.8	3.09	5.36	5.62	4.95	.	.	.	.	.	.
comp16781_c0	.	.	.	5.12	4.16	1.59	1.75	0.22	0	0.44	0	.	.	.	.	.	.
comp16785_c0	.	ko03018|RNA degradation	.	14.95	19.54	14.8	15.46	19.72	47.95	20.6	33.01	.	.	.	.	.	.
comp16839_c0	.	.	.	28.04	32.9	26.26	33.04	44.59	66.9	49.28	67.09	.	.	.	.	.	.
comp16854_c0	.	.	.	6.22	4.51	4.29	4.92	13.49	16.47	11.63	12.81	.	.	.	.	.	.
comp16878_c0	GO:0008366;GO:0048036;GO:0048675;GO:0016328;GO:0035151;GO:0005509;GO:0016319;GO:0019991;GO:0050808;GO:0021682;GO:0007158;GO:0005919;GO:0060857;GO:0048813;GO:0007173	.	.	82.28	72.79	69.83	86.93	43.31	25.66	52.86	57.34	.	.	.	.	.	.
comp16895_c0	.	.	.	4.25	7.03	4.72	6.19	7.45	9.79	7.22	8.02	.	.	.	.	.	.
comp16906_c0	GO:0044237;GO:0050662;GO:0003824	.	.	0	0	0	0	0	0	0	0	.	.	.	.	.	.
comp16917_c1	.	.	.	1.49	0.58	0	0	0	0	0.09	0	.	.	.	.	.	.
comp16973_c0	.	.	PGRPS1	37.43	35.83	26.07	32.34	16.13	12.49	10.99	12.85	.	.	.	.	.	.
comp170085_c0	.	.	.	12.08	16.06	7.79	11.23	7.11	5.5	6.32	12.97	.	.	.	.	.	.
comp17041_c0	GO:0008270;GO:0008354;GO:0051225;GO:0007420;GO:0051298;GO:0007076;GO:0007052;GO:0007100;GO:0031252;GO:0051301;GO:0004222;GO:0006508;GO:0007155;GO:0007444;GO:0045842;GO:0008406;GO:0005737;GO:0006338;GO:0016020	.	.	10.72	3.44	14.69	5.15	7.92	4.55	5.88	4.79	.	.	.	.	.	.
comp17049_c0	GO:0006470;GO:0007455;GO:0001745;GO:0008287;GO:0008347;GO:0051301;GO:0004722;GO:0031536;GO:0000287;GO:0005814;GO:0005819;GO:0030163	ko04110|Cell cycle;ko04111|Cell cycle - yeast;ko04120|Ubiquitin mediated proteolysis;ko04914|Progesterone-mediated oocyte maturation	.	65.76	35.79	76.23	47.62	25.47	25.95	27.55	27.66	.	.	.	.	.	.
comp17101_c0	.	.	.	7.82	27.19	9.69	17.01	0	0	0.03	0.29	.	.	.	.	.	.
comp17145_c0	.	.	.	15.6	22.07	13.32	23.64	23.13	24.43	24.24	21.92	.	.	.	.	.	.
comp17153_c0	.	.	.	16.28	13.55	19.95	24.16	19.26	23.21	18.26	15.68	.	.	.	.	.	.
comp17155_c0	.	.	.	62.95	75.15	77.37	87.52	34.35	63.75	28.53	64.13	.	.	.	.	.	.
comp17190_c0	GO:0016787	.	CLIPC9	27.77	64.41	27.46	75.7	12.72	56.1	8.07	44.89	.	.	.	.	.	.
comp17192_c0	.	.	.	3.99	2.7	7.8	3.04	1.88	0.51	1.01	0	.	.	.	.	.	.
comp17204_c0	GO:0004252;GO:0006508	.	.	1.54	4.18	5.32	4.7	0	0.4	0.11	1.03	.	.	.	.	.	.
comp1722931_c0	GO:0016070;GO:0004872;GO:0003824;GO:0005622	.	.	4.66	2.97	5.67	3.13	4.18	1.69	4.76	2.19	.	.	.	.	.	.
comp17248_c0	.	.	.	15.47	0	42.32	3.53	0.11	0	0.22	0	.	.	.	.	.	.
comp17346_c0	.	.	.	1.02	0	1.14	0.29	0.33	0.98	0.83	0.51	.	.	.	.	.	.
comp17351_c0	.	.	.	2.34	6.34	2.83	5.34	9.82	10.35	8.7	10.53	.	.	.	.	.	.
comp17355_c1	GO:0007186;GO:0004871;GO:0007242;GO:0005834	.	.	1.49	0	1.23	0	0.52	0	0.26	0.59	.	.	.	.	.	.
comp17360_c0	.	.	.	16.06	14.13	16.19	14.19	12.8	14.34	12.28	11.64	.	.	.	.	.	.
comp17410_c0	GO:0003824;GO:0008152;GO:0005488	ko05010|Alzheimer's disease	.	16.65	15.7	17.11	15.93	13.1	15.76	15.12	9.51	.	.	.	.	.	.
comp17432_c1	.	.	.	3.55	1.37	2.62	2.31	3.86	2.73	3.08	4.05	.	.	.	.	.	.
comp17460_c0	GO:0004252;GO:0006508	.	.	10.7	0.48	4.96	2	0.15	0	0	0	.	.	.	.	.	.
comp17476_c0	.	.	.	123.65	294.44	77.18	292.58	6.56	18.87	5.63	23.16	.	.	.	.	.	.
comp1754_c0	GO:0003723;GO:0005524;GO:0008026	.	.	3.88	3.94	2.51	3.87	4.75	5.59	5.36	3.88	.	.	.	.	.	.
comp17542_c0	GO:0020037;GO:0055114;GO:0004497;GO:0009055	.	.	139.28	146.01	114.23	145.62	1.22	2.01	1.14	2.99	.	.	.	.	.	.
comp17597_c0	.	.	.	2.18	6.69	2.1	3.65	3.42	8.48	4.73	4.65	.	.	.	.	.	.
comp17604_c0	GO:0006379;GO:0016787;GO:0006378	.	.	20.46	27.01	23.41	27.13	23.27	33.11	23.84	27.73	.	.	.	.	.	.
comp17610_c0	GO:0070574;GO:0016021;GO:0005743;GO:0042626;GO:0015886;GO:0043190;GO:0015232;GO:0005524;GO:0015086;GO:0046686	ko02010|ABC transporters	.	55.72	86.56	61.4	77.49	72.28	67.33	81.35	70.91	.	.	.	.	.	.
comp17619_c0	GO:0055114;GO:0006810;GO:0005344;GO:0004503	.	.	6.58	7.05	8.23	5.24	6.07	7.29	4.72	11.63	.	.	.	.	.	.
comp17621_c1	.	.	.	2.57	0.99	3.55	1.68	0	0	0.16	0.73	.	.	.	.	.	.
comp17638_c0	.	.	.	0.87	2.36	1.4	0.66	0	0	0	0	.	.	.	.	.	.
comp176705_c0	.	.	.	4.95	3.46	1.87	2.55	1.74	1.96	1.18	1.28	.	.	.	.	.	.
comp17685_c0	GO:0006370;GO:0008168	ko03015|mRNA surveillance pathway	.	10.61	7.32	9.94	10.28	6.89	8.31	7.34	6.4	.	.	.	.	.	.
comp17712_c0	.	.	.	9.81	7.81	7.76	9.87	0	0	0	0	.	.	.	.	.	.
comp17720_c0	GO:0042302	.	.	2197.43	22.47	2275.24	837.65	0.59	0.78	0.15	0.68	.	.	.	.	.	.
comp17721_c0	GO:0008553;GO:0000276;GO:0015986;GO:0005811	.	.	0.28	0	0.58	0	0.25	0	0.12	0	.	.	.	.	.	.
comp17724_c0	GO:0055114;GO:0006559;GO:0004510;GO:0006911;GO:0016597;GO:0005811;GO:0004505;GO:0006726;GO:0005506	ko00360|Phenylalanine metabolism;ko00400|Phenylalanine, tyrosine and tryptophan biosynthesis;ko01230|Biosynthesis of amino acids	.	222.83	241.7	337.49	277.88	88.58	122.46	117.9	109.79	.	.	.	.	.	.
comp178078_c0	GO:0043565;GO:0003700;GO:0005634;GO:0006355	ko04950|Maturity onset diabetes of the young;ko05202|Transcriptional misregulation in cancer	.	5.96	3.72	5.21	7.84	0	0	0	0.46	.	.	.	.	.	.
comp17899_c0	GO:0006457;GO:0005788;GO:0005811;GO:0045454;GO:0003756	.	.	0.56	0	0.77	0	0.24	0	0.12	0	.	.	.	.	.	.
comp17916_c0	.	.	.	1.42	3.86	0.87	5.78	0	0	0	0	.	.	.	.	.	.
comp17926_c0	GO:0007186;GO:0016021;GO:0007165;GO:0050909;GO:0005886;GO:0004930	.	.	3.83	0	2.44	2.02	1.41	1.36	0.64	1.18	.	.	.	.	.	.
comp179277_c0	.	.	.	19.77	0	46.36	7.63	0	0	0	0	.	.	.	.	.	.
comp1793_c0	.	.	.	30.84	0	13.03	1.76	0	0	0	0	.	.	.	.	.	.
comp17935_c0	.	.	.	12.35	22.82	12.52	23.86	56.2	158.8	64.5	137.63	.	.	.	.	.	.
comp18002_c0	GO:0006810;GO:0005524;GO:0016887;GO:0048066;GO:0016020	.	.	2.2	1.4	1.34	1.18	9.97	9.54	7.13	15.52	.	.	.	.	.	.
comp18053_c0	.	.	.	31.29	37.73	31.57	32.63	39.3	41.77	46.1	35.31	.	.	.	.	.	.
comp18055_c0	.	.	.	11.28	0	28.93	4.71	0.07	0	0	0.64	.	.	.	.	.	.
comp18067_c0	GO:0016787	.	.	88.8	149.5	113.21	120	24.97	33.02	25.09	27.05	.	.	.	.	.	.
comp18088_c0	GO:0006457;GO:0004252;GO:0009368;GO:0005524;GO:0051082;GO:0017111	ko04112|Cell cycle - Caulobacter	.	101.23	60.72	76.17	67.99	82.79	72.78	82.38	74.77	.	.	.	.	.	.
comp18098_c0	GO:0046872	.	.	32.48	10.67	36.85	15.82	15.31	10.17	15.53	12.6	.	.	.	.	.	.
comp18108_c0	.	.	.	18.18	13.45	14.31	15.18	20.5	11.14	27.29	24.03	.	.	.	.	.	.
comp181114_c0	GO:0017111;GO:0000166	.	.	0.94	0	0.98	0.54	5.75	3.26	4.92	2.83	.	.	.	.	.	.
comp18124_c0	GO:0009966;GO:0009607	.	.	21.85	16.99	21.93	21.47	16.62	32.58	16.9	17.08	.	.	.	.	.	.
comp18133_c0	GO:0004180;GO:0008236;GO:0006508	.	.	0.38	0	0.26	0	0	0	0	0	.	.	.	.	.	.
comp18143_c0	GO:0016787	.	.	39.77	55.13	37.29	71.2	21.32	45.08	23.06	69.28	.	.	.	.	.	.
comp18152_c0	GO:0000022;GO:0030528;GO:0003735;GO:0015934;GO:0006412	.	.	0.39	0	1.06	0.88	0.17	0.59	0.5	0	.	.	.	.	.	.
comp18161_c0	GO:0016192;GO:0005764;GO:0016021;GO:0000139;GO:0007269;GO:0005515	.	.	8.25	9.67	8.66	8.43	18.13	23.28	17.8	16.25	.	.	.	.	.	.
comp181722_c0	.	.	.	2.51	0	0.29	0.96	0	0	0	0	.	.	.	.	.	.
comp18189_c0	GO:0008236	.	.	0.15	0.84	0	0.7	0	0	0	0	.	.	.	.	.	.
comp18244_c0	.	.	.	10.19	11.74	10.31	16.31	15.76	15.65	17.4	15.6	.	.	.	.	.	.
comp18257_c0	GO:0004252;GO:0006508	.	.	2.3	0	5.87	1.31	0	0	0	0	.	.	.	.	.	.
comp18270_c0	GO:0050660;GO:0055114;GO:0016491;GO:0005506;GO:0009055;GO:0051537	ko00230|Purine metabolism;ko00232|Caffeine metabolism;ko00983|Drug metabolism - other enzymes;ko04146|Peroxisome	.	65.45	131.08	99.91	112.48	55.68	35.45	58.05	48.06	.	.	.	.	.	.
comp18270_c1	GO:0050660;GO:0055114;GO:0016491;GO:0005506;GO:0009055;GO:0051537	.	.	18.51	26.8	29.27	22.57	15.98	4.9	17.18	14.67	.	.	.	.	.	.
comp18277_c0	.	.	.	2.72	4.42	3.19	1.24	5.57	3.35	5.08	4.9	.	.	.	.	.	.
comp183041_c0	GO:0006508;GO:0004252	.	.	1.12	0	1.43	0.39	14.59	11.94	16.45	23.99	.	.	.	.	.	.
comp18339_c0	.	.	.	0.91	0	1.05	0.69	0.53	0	0.92	0	.	.	.	.	.	.
comp18345_c0	.	.	.	0.77	1.39	0.53	0	0	0	0.11	0	.	.	.	.	.	.
comp18351_c1	GO:0005515	.	.	9.22	10.79	11.23	13.25	8.23	7	8.94	4.78	.	.	.	.	.	.
comp18382_c0	.	.	.	1.45	2.12	1.38	0.25	0.44	0.51	0.39	0.67	.	.	.	.	.	.
comp18391_c0	GO:0005840;GO:0003735;GO:0032183	.	.	2.6	0	1.79	0	0.28	0	0.42	1.3	.	.	.	.	.	.
comp18400_c0	GO:0043462;GO:0008544;GO:0005515;GO:0008270;GO:0004402;GO:0048813;GO:0007517;GO:0016589;GO:0016590;GO:0003677;GO:0032582;GO:0008623;GO:0042766;GO:0006334	.	.	18.42	16.28	14.24	18.18	14.51	11.85	14.4	17.24	.	.	.	.	.	.
comp18400_c1	GO:0043462;GO:0008544;GO:0005515;GO:0008270;GO:0004402;GO:0048813;GO:0007517;GO:0016589;GO:0016590;GO:0003677;GO:0032582;GO:0008623;GO:0042766;GO:0006334	.	.	16.67	29.97	14.44	22.51	14.86	31.15	14.58	32.25	.	.	.	.	.	.
comp18430_c0	.	.	.	0	0	0	0	0	0	0	0	.	.	.	.	.	.
comp18452_c0	.	.	.	1.6	0	2.75	0.46	0	0	0	0	.	.	.	.	.	.
comp1846_c0	.	.	.	2.16	3.91	2.73	2.47	3.77	1.66	3.91	5.04	.	.	.	.	.	.
comp18466_c0	GO:0045261;GO:0042777;GO:0046933;GO:0005524;GO:0046961	.	.	1.95	0.66	1.51	1.11	0	0.37	0	0	.	.	.	.	.	.
comp18473_c0	.	.	.	0.72	0	1	2.47	4.57	4.45	4.39	3.61	.	.	.	.	.	.
comp18477_c1	GO:0005515;GO:0007165	.	.	2.62	0.89	1.58	0.75	2.71	0	2.13	1.96	.	.	.	.	.	.
comp18483_c0	GO:0005840;GO:0003735;GO:0006412	.	.	2.06	0	1.83	0	1.03	0.45	1.02	0.59	.	.	.	.	.	.
comp18538_c0	GO:0005488	.	.	17.51	3.89	21.53	6.56	1.19	0.2	0.17	0.52	.	.	.	.	.	.
comp1854802_c0	.	.	.	0	0	14.17	26.96	0.15	0	131.72	255.05	8.32834	2.64353e-08	0.000153774	10.0055	1.24622e-36	1.37222e-32
comp18612_c0	.	.	.	22.05	32.08	19.38	18.68	27.98	29.82	21.16	25.94	.	.	.	.	.	.
comp18617_c0	.	.	.	8.99	4.87	8.81	8.2	8.35	12.27	9.97	7.58	.	.	.	.	.	.
comp18617_c1	.	.	.	6.89	3.11	6.53	3.93	6.87	6.62	6.1	2.87	.	.	.	.	.	.
comp18636_c0	.	.	.	1.49	0.8	1.43	2.03	9.06	8.22	7.87	5.35	.	.	.	.	.	.
comp18643_c0	GO:0000084;GO:0008283;GO:0006277;GO:0005634	.	.	5.74	4.24	4.79	3.97	5.37	4.01	5.28	2.43	.	.	.	.	.	.
comp18643_c1	GO:0008283;GO:0006277;GO:0005634	.	.	4.01	3.72	4.8	4.81	7.99	8.76	6.78	6.12	.	.	.	.	.	.
comp18668_c0	.	.	.	9.19	12.74	6.49	12.55	33.25	40.15	35.74	37.9	.	.	.	.	.	.
comp18713_c1	GO:0008270;GO:0003676;GO:0008168	.	.	11.27	13.4	11.62	11.7	12.9	19.29	11.85	16.85	.	.	.	.	.	.
comp18728_c0	GO:0042384	.	.	0.71	0	0.73	0	0.15	0.54	0.46	0.71	.	.	.	.	.	.
comp18757_c0	.	.	.	2.71	2.26	2.3	2.38	4.09	7.37	3.26	3.34	.	.	.	.	.	.
comp18759_c1	.	ko04120|Ubiquitin mediated proteolysis	.	8.03	9.24	8.86	8.93	6.95	7.56	7.88	7.62	.	.	.	.	.	.
comp18781_c0	GO:0005622;GO:0005488	.	.	3.67	1.99	4.05	5.36	5.05	8.35	5.87	2.64	.	.	.	.	.	.
comp18810_c0	.	.	.	0.31	0	0.21	0	0	0	0	0	.	.	.	.	.	.
comp18819_c0	.	.	.	20.26	0.48	17.98	5.63	0	0	0	0	.	.	.	.	.	.
comp18821_c0	GO:0004672;GO:0000166	.	.	12.51	15.12	8.79	8.03	0.95	1.87	0.68	0.49	.	.	.	.	.	.
comp18827_c0	.	.	.	60.09	52.22	79.58	85.41	2.24	0.43	1.79	1.87	.	.	.	.	.	.
comp18860_c0	.	.	.	0.24	0	0.16	0.27	0	0	0	0	.	.	.	.	.	.
comp18864_c0	GO:0005737;GO:0007219;GO:0001736;GO:0007423;GO:0001708	.	.	37.88	48.14	57.2	69.03	1.01	0.98	2.39	2.96	.	.	.	.	.	.
comp18871_c0	GO:0006810;GO:0003677;GO:0016020	.	.	9.43	10.68	10.88	6.65	8.66	6.33	8.26	7.2	.	.	.	.	.	.
comp18871_c1	GO:0003677	.	.	3.5	5.54	4.81	4	4.07	0.9	5.58	1.75	.	.	.	.	.	.
comp18874_c0	GO:0003676;GO:0005524;GO:0008026	.	.	8.47	5.98	5.14	7.98	10.54	12.45	12.22	10.86	.	.	.	.	.	.
comp18875_c1	.	.	.	6.11	1.44	4.39	1.82	1.5	1.63	2.3	2.12	.	.	.	.	.	.
comp18881_c0	.	.	.	5.36	5.01	5.93	5.27	7.85	8.53	7.71	6.84	.	.	.	.	.	.
comp18883_c0	GO:0004370;GO:0006072	ko00561|Glycerolipid metabolism;ko03320|PPAR signaling pathway;ko04626|Plant-pathogen interaction	.	19.39	26.77	21.07	26.65	14.8	17.03	11.08	14.22	.	.	.	.	.	.
comp18893_c0	.	.	.	0	0	0	0	0	0	0	0	.	.	.	.	.	.
comp18896_c0	GO:0000278	.	.	4.5	3.16	3.91	4.18	6.28	7.3	6.62	3.67	.	.	.	.	.	.
comp18896_c1	GO:0005737;GO:0007283;GO:0005634;GO:0007346	.	.	3.7	1.11	2.84	2.81	4.93	3.48	5	4.93	.	.	.	.	.	.
comp18900_c0	.	.	.	5.01	3.99	6.51	6.73	0	0	0	0	.	.	.	.	.	.
comp18902_c0	.	.	.	0.2	0	0	0	0	0	0	0	.	.	.	.	.	.
comp18906_c0	GO:0005488	.	.	6.71	6.77	6.39	9.46	2.15	0.51	2.8	6.71	.	.	.	0.951709	0.00442304	0.377536
comp18909_c0	GO:0020037;GO:0055114;GO:0004497;GO:0009055	.	.	61.23	86.83	81	97.57	372.3	305.78	405.22	420.54	.	.	.	.	.	.
comp18911_c0	.	.	.	7.63	9.81	6.15	14.75	7.88	9.14	7.86	6.46	.	.	.	.	.	.
comp18914_c0	GO:0006471;GO:0005525;GO:0007264	.	.	0.33	0	0	0	0	0	0	0	.	.	.	.	.	.
comp18924_c0	.	.	.	5.86	6.35	6.24	3.63	16.44	16.09	15.55	13.56	.	.	.	.	.	.
comp1893044_c0	GO:0004100	.	.	70.26	9.57	100.47	40.78	0	0	0.18	0	.	.	.	.	.	.
comp18931_c1	.	.	.	24.02	13.89	32.32	12.77	2.84	0.72	2.12	0	.	.	.	.	.	.
comp18937_c1	.	ko03013|RNA transport;ko05169|Epstein-Barr virus infection	.	6.11	19.99	5.09	9.29	16.73	25.42	19.33	20.86	.	.	.	.	.	.
comp18942_c0	GO:0046872;GO:0035088;GO:0005768;GO:0045451;GO:0008103;GO:0006897;GO:0034058	ko04144|Endocytosis	.	22.55	21.29	29	29.1	19.09	18.24	19.83	18.98	.	.	.	.	.	.
comp18963_c0	.	.	.	6.53	0	6.5	1.66	0.95	0.56	0.94	0.73	.	.	.	.	.	.
comp18966_c0	.	.	.	16.72	9.3	18.79	8.36	8.38	8.45	9.74	4.12	.	.	.	.	.	.
comp18970_c0	GO:0005507;GO:0006412;GO:0008168	.	.	17.82	12	14.92	14.67	19.04	25.24	19.84	23.45	.	.	.	.	.	.
comp18972_c1	GO:0009055;GO:0004497;GO:0020037;GO:0055114	ko00981|Insect hormone biosynthesis	.	1.04	1.88	1.44	0	2.27	1.6	3.02	1.39	.	.	.	.	.	.
comp18975_c0	.	.	.	9.69	66.53	17.4	25.16	0.73	1.03	0.94	0.67	.	.	.	.	.	.
comp18982_c0	GO:0020037;GO:0055114;GO:0004497;GO:0009055	.	.	56.42	49.58	64.58	58.24	27.76	35.4	29.78	31.37	.	.	.	.	.	.
comp18982_c1	GO:0020037;GO:0055114;GO:0004497;GO:0009055	.	.	41.3	36.22	50.31	43.25	25.34	13.9	23.73	17.3	.	.	.	.	.	.
comp18989_c0	.	.	.	8.27	9.98	7.77	9.32	19.25	22.62	18.42	15.74	.	.	.	.	.	.
comp18990_c0	GO:0005622;GO:0017134	.	.	6.56	9.32	7.71	7.36	5.25	5.62	5.32	5.81	.	.	.	.	.	.
comp18995_c0	GO:0046872	.	.	21.6	20.07	25.64	21.78	23.02	28.37	22.46	20.59	.	.	.	.	.	.
comp18997_c0	GO:0000124;GO:0008270;GO:0016578;GO:0008347;GO:0005515;GO:0045893	.	.	12.32	16.48	10.59	24.93	14.79	45.49	12.85	32.96	.	.	.	.	.	.
comp18999_c0	GO:0004252;GO:0006508	.	.	30.79	2.04	75.76	12.74	0	0	0	0	.	.	.	.	.	.
comp19001_c0	GO:0008080;GO:0008152	.	.	4.93	19.14	6.8	13.08	12.77	35.04	14.41	25.86	.	.	.	.	.	.
comp19014_c0	GO:0006468;GO:0005524;GO:0004674;GO:0051301	.	.	9.59	11.28	9.75	13.04	18.6	23.51	19.63	19.75	.	.	.	.	.	.
comp19022_c0	GO:0009987;GO:0004177	.	.	11.25	27.15	10.45	19.55	13.91	10.93	12.04	13.52	.	.	.	.	.	.
comp19039_c0	GO:0005488;GO:0051707	.	IAP2	9.3	9.75	10.14	9.76	17.64	22.14	18.85	17.7	.	.	.	.	.	.
comp19045_c0	GO:0005615;GO:0007165;GO:0005102	.	FREP44	6.82	3.46	11.17	14.59	8.48	13.32	10.98	18.75	1.00883	0.0384338	1	.	.	.
comp19047_c0	GO:0005622;GO:0005097;GO:0032313;GO:0006911	.	.	22.78	23.21	28.45	22.9	35.61	31.05	39.7	24.72	.	.	.	.	.	.
comp19047_c1	GO:0005622;GO:0005097;GO:0032313;GO:0006911	.	.	16.75	20.69	22.53	18.27	26.45	31.12	33.04	26.68	.	.	.	.	.	.
comp19049_c0	.	.	.	10.28	39.02	8.37	22.9	1.27	3.73	1.41	2.91	.	.	.	.	.	.
comp19055_c0	GO:0005769	.	.	25.6	16.08	21.69	18.12	35.92	30.21	37.68	25.74	.	.	.	.	.	.
comp19059_c0	GO:0003779	.	.	10.37	5.91	16.94	6.23	3.8	0.84	3.55	2.73	.	.	.	.	.	.
comp19062_c0	.	ko04977|Vitamin digestion and absorption	.	53.24	56.01	70.19	52.72	23.42	29.3	28.62	30.2	.	.	.	.	.	.
comp19064_c0	.	.	.	8.15	4.19	6.78	5.13	0.37	0	0.31	0	.	.	.	.	.	.
comp19071_c0	GO:0003824	.	.	8.03	6.01	11.65	6.26	24.14	29.21	20.49	28.92	.	.	.	.	.	.
comp19071_c1	GO:0003824	ko00511|Other glycan degradation;ko04142|Lysosome	.	10.55	9.01	14.72	10.46	24.86	22.58	21.64	22.6	.	.	.	.	.	.
comp19083_c0	.	.	.	0	0	0	0	0.66	0.39	0.77	0	.	.	.	.	.	.
comp19085_c0	.	.	.	0.12	0	0	0	3.38	0.18	2.76	3.29	.	.	.	.	.	.
comp191_c0	GO:0004100	.	.	0.85	0.77	0.59	1.3	34.53	27.08	29.97	25.57	.	.	.	.	.	.
comp19105_c0	GO:0005488;GO:0035058;GO:0042073	.	.	2.94	4.69	4	3.16	2.83	2.79	2.48	1.21	.	.	.	.	.	.
comp19113_c0	GO:0005887;GO:0006727;GO:0005395;GO:0006810;GO:0005524;GO:0043190	.	.	2.54	1.15	1.85	0.97	0.18	0	0.31	0	.	.	.	.	.	.
comp19117_c1	GO:0005245;GO:0002027;GO:0007602;GO:0050908;GO:0007269;GO:0006816;GO:0016323;GO:0048786;GO:0007632;GO:0005509;GO:0045887;GO:0042045;GO:0006887;GO:0055085;GO:0045433;GO:0005891;GO:0016324;GO:0008344	.	.	0.32	0	0.44	0	0.55	0.97	0.96	2.53	.	.	.	.	.	.
comp19145_c1	GO:0005918;GO:0016328;GO:0016301;GO:0005515;GO:0035001;GO:0035159;GO:0019991	.	.	123.14	105.46	118.77	103.07	18.13	11.63	18.89	19.55	.	.	.	.	.	.
comp19158_c0	GO:0007275;GO:0005576	.	.	249.94	38.14	203.72	43.96	1.55	0	1.48	2.07	.	.	.	.	.	.
comp19158_c1	GO:0005737;GO:0006583;GO:0048065;GO:0005576;GO:0048067	.	.	117.69	28.26	94.34	41.66	0.76	0.45	0.63	0.58	.	.	.	.	.	.
comp191604_c0	.	.	.	3.39	7.34	4.67	3.86	1.62	0.52	1.18	1.35	.	.	.	.	.	.
comp19163_c0	.	.	.	0	1.4	1.24	0	1.01	0	0.56	0	.	.	.	.	.	.
comp19185_c0	.	.	.	1.35	2.93	0.56	0	0	0	0	0	-1.95347	0.0447901	1	.	.	.
comp19185_c1	.	.	.	0	0	1.01	0.83	0	0	0	0	.	.	.	.	.	.
comp1919_c0	.	.	.	3.8	4.8	4.37	2.89	3.64	2.34	3.74	1.52	.	.	.	.	.	.
comp19191_c0	.	.	.	5.9	3.2	4.07	3.59	4.45	5.44	6.49	5.11	.	.	.	.	.	.
comp19191_c1	.	.	.	2.85	2.89	2.7	0.81	3.41	2.19	3.25	0.71	.	.	.	.	.	.
comp19192_c0	.	.	.	35.64	9.42	31.04	20.62	0.08	0	0.08	0.35	.	.	.	.	.	.
comp19196_c1	GO:0042052	ko04144|Endocytosis	.	36.27	26.71	38.34	28.3	30.83	28.35	33.38	32.69	.	.	.	.	.	.
comp19202_c0	.	.	.	5.14	9.55	3.95	8.04	6.59	7.23	5.74	3.82	.	.	.	.	.	.
comp19205_c0	GO:0035006;GO:0008236	.	.	3.96	0	2.29	2.04	9.12	6.67	11.41	10.46	.	.	.	.	.	.
comp19209_c0	GO:0042302	.	.	0	0	0.25	0	0	0	0	0	.	.	.	.	.	.
comp19210_c0	GO:0008278;GO:0003677;GO:0007062;GO:0005515;GO:0005524	.	.	10.99	10.4	7.4	12.39	7.21	5.29	5	5.03	.	.	.	.	.	.
comp19211_c0	.	.	.	8.02	7.24	6.42	6.83	10.2	15.29	11.14	13.47	.	.	.	.	.	.
comp19224_c0	.	.	.	12.98	1.5	22.47	5.35	1.38	0.85	1.02	1.38	.	.	.	.	.	.
comp19243_c0	.	.	.	4.48	1.87	2.85	3.14	3.6	2.65	3.14	0	.	.	.	.	.	.
comp19243_c1	.	.	.	4.74	0	7.18	3.6	3.02	1.46	4.11	1.89	.	.	.	.	.	.
comp19243_c2	.	.	.	4.51	0	3.11	1.71	1.96	3.46	1.14	1.5	.	.	.	.	.	.
comp19247_c0	.	.	.	4.66	0.57	4.67	2.9	0.46	0	0.37	1.69	.	.	.	.	.	.
comp19249_c1	.	.	.	8.12	10.71	11.27	13.54	13.06	12.48	12.52	11.03	.	.	.	.	.	.
comp19256_c1	GO:0042302	.	.	4.6	2.88	5.37	6.46	4.16	8.16	3.53	18.4	.	.	.	.	.	.
comp19259_c0	GO:0003677;GO:0006911;GO:0035267;GO:0016481;GO:0008168	.	.	14.58	15.37	15.59	15.14	19.84	22.14	20.42	15.18	.	.	.	.	.	.
comp19263_c0	.	.	.	3.91	6.53	4.59	4.98	8.95	8.47	8.52	7.58	.	.	.	.	.	.
comp19264_c1	GO:0007166;GO:0016020;GO:0004888	.	.	8.17	7.06	10.55	10.31	12.79	7.08	14.94	17.37	.	.	.	.	.	.
comp19291_c0	GO:0006468;GO:0005622;GO:0005097;GO:0004672;GO:0005524;GO:0032313	.	.	9.67	9.2	8.74	9.24	8.25	6.63	9.07	9.4	.	.	.	.	.	.
comp19294_c0	.	.	.	13.17	10.45	14.48	16.06	14.98	9.94	12.81	12.25	.	.	.	.	.	.
comp19300_c0	GO:0045879;GO:0035301;GO:0043433;GO:0042994;GO:0008134;GO:0005737	ko04340|Hedgehog signaling pathway;ko05200|Pathways in cancer;ko05217|Basal cell carcinoma	.	11.62	11.47	12.14	13.26	8.53	7.53	8.61	5.97	.	.	.	.	.	.
comp19304_c0	GO:0045944;GO:0005622;GO:0046872;GO:0003700;GO:0042803	.	.	0.91	0.82	0.21	0.69	0.53	0.93	0.65	0	.	.	.	.	.	.
comp19314_c0	.	.	.	1.37	0	0.79	0	0.9	0.35	0.3	0	.	.	.	.	.	.
comp19315_c0	GO:0016702;GO:0004497	.	.	2.67	3.06	2.13	2.46	1.83	2.76	1.43	2.36	.	.	.	.	.	.
comp19316_c0	.	.	.	0.3	0	0.63	0	113.27	380.44	115.23	288.93	.	.	.	.	.	.
comp19318_c0	GO:0003735;GO:0022625;GO:0006412	.	.	2.03	2.44	3.26	1.54	0.59	0	0.88	0.9	.	.	.	.	.	.
comp19332_c0	GO:0016874;GO:0030170;GO:0009058;GO:0005509;GO:0016769;GO:0006520;GO:0008890;GO:0005739	ko00260|Glycine, serine and threonine metabolism	.	32.54	41.83	21.49	33.78	71.32	80.67	82.95	64.68	.	.	.	.	.	.
comp19335_c1	GO:0042302	.	.	34.47	4.32	35.21	10.19	7.09	4.41	4.85	20.42	.	.	.	.	.	.
comp19338_c0	GO:0033227;GO:0006614;GO:0005786;GO:0008312	ko03060|Protein export	.	57.37	41.82	53.89	57.65	35.46	32.61	38.06	35.53	.	.	.	.	.	.
comp19342_c0	.	.	.	0.21	0	0	0	0	0	0	0	.	.	.	.	.	.
comp19343_c0	GO:0006333;GO:0000785;GO:0005634;GO:0003677;GO:0003682	ko05134|Legionellosis	.	20.73	25.74	19.11	16.72	23.19	23.76	22.32	16.02	.	.	.	.	.	.
comp19346_c0	.	.	.	28.59	73.74	32.67	58.39	69	200.85	71.42	146.15	.	.	.	.	.	.
comp19349_c0	GO:0004723;GO:0007269;GO:0030241;GO:0051533;GO:0005955;GO:0045214;GO:0005509;GO:0016192;GO:0008597;GO:0008021;GO:0006470;GO:0005516	.	.	48.35	33.35	58.97	30.17	58.38	60.19	59.38	47.86	.	.	.	.	.	.
comp19354_c0	GO:0006457;GO:0016272;GO:0051082	.	.	11.96	38.29	9.9	38.71	10.32	87.67	11.05	56.55	.	.	.	.	.	.
comp19358_c0	GO:0005488	.	.	72.71	83.17	82.44	74.17	65.84	70.07	69.74	60.45	.	.	.	.	.	.
comp19358_c1	GO:0005488	.	.	21.85	22.42	31.24	32	25.23	27.21	26.65	26.66	.	.	.	.	.	.
comp19358_c2	GO:0005488	.	.	58.75	65.94	70.49	64.76	60.52	58.93	66.65	50.64	.	.	.	.	.	.
comp19358_c3	GO:0005488	.	.	33.65	40.44	39.75	39.67	40.49	36.02	39.87	30.23	.	.	.	.	.	.
comp19364_c0	GO:0008615;GO:0055114;GO:0004733;GO:0010181	ko00750|Vitamin B6 metabolism	.	28.86	61.2	29.69	55.38	36.83	101.84	34.33	73.58	.	.	.	.	.	.
comp19365_c0	GO:0016020;GO:0008237;GO:0006508;GO:0008241	ko04614|Renin-angiotensin system;ko05142|Chagas disease (American trypanosomiasis);ko05410|Hypertrophic cardiomyopathy (HCM)	.	12.7	17.23	12.94	12.92	375.5	477.79	394.9	406.39	.	.	.	.	.	.
comp19366_c0	GO:0005762;GO:0003735;GO:0006412	ko03010|Ribosome	.	50.12	95.71	50.96	83.89	37.2	115.24	36.38	96.57	.	.	.	.	.	.
comp19367_c0	GO:0008615;GO:0008478	ko00750|Vitamin B6 metabolism	.	64.9	65.18	68.38	88.82	68.09	75.3	54.2	56.42	.	.	.	.	.	.
comp19370_c0	.	.	.	124.56	49.97	79.25	70.63	123.14	147.67	135.73	106.28	.	.	.	.	.	.
comp19372_c0	GO:0030833;GO:0030042;GO:0005856;GO:0010591;GO:0005938;GO:0003779;GO:0008407;GO:0005886	.	.	57.96	45.98	64.94	52.16	29.37	33.74	31.83	33.94	.	.	.	.	.	.
comp19375_c1	.	.	.	12.8	2.21	15.96	10.56	8.06	3.77	6.62	5.99	.	.	.	.	.	.
comp19377_c0	GO:0033962;GO:0005681;GO:0000398	ko03018|RNA degradation	.	11.54	14.06	16.31	15.13	10.67	8.86	11.39	8.65	.	.	.	.	.	.
comp19378_c1	GO:0005829;GO:0016959;GO:0009263;GO:0055114;GO:0006260;GO:0009186;GO:0051290;GO:0005515;GO:0005971;GO:0006919;GO:0005506	ko00230|Purine metabolism;ko00240|Pyrimidine metabolism;ko00480|Glutathione metabolism;ko04115|p53 signaling pathway	.	43.73	32.62	33.99	36.32	103.48	124.39	120.58	84.35	.	.	.	.	.	.
comp19380_c0	GO:0007417;GO:0035151;GO:0006035;GO:0007391;GO:0001838;GO:0007413;GO:0003977;GO:0008362;GO:0030198	ko00520|Amino sugar and nucleotide sugar metabolism	.	76.04	35.44	140.02	61.16	23.38	20.35	25.69	20.1	.	.	.	.	.	.
comp19382_c0	GO:0005319;GO:0006869	ko04975|Fat digestion and absorption	.	17.64	33.89	15.88	35.39	51.61	62.89	52.48	52.04	.	.	.	.	.	.
comp19385_c0	GO:0006465;GO:0016021;GO:0008236	ko03060|Protein export	.	101.03	62.13	96.08	69.62	42.61	44.63	45.95	24.82	.	.	.	.	.	.
comp19387_c0	GO:0005743;GO:0022857;GO:0005811;GO:0055085;GO:0006839;GO:0005509;GO:0016021	.	.	53.61	92.21	60.84	77.14	56.23	80.5	45.02	61.66	.	.	.	.	.	.
comp19388_c0	.	.	.	28.05	50.84	33.4	62.34	15.44	67.32	11.47	57.45	.	.	.	.	.	.
comp19393_c0	GO:0004475;GO:0009058;GO:0005525	ko00051|Fructose and mannose metabolism;ko00520|Amino sugar and nucleotide sugar metabolism	.	20.42	13.4	19.3	18.48	30.65	46.41	30.14	46.49	.	.	.	.	.	.
comp19394_c0	GO:0005576;GO:0008061;GO:0006030	.	.	169	18.81	154.08	34.65	1.13	0.99	0.91	0	.	.	.	.	.	.
comp19400_c0	.	.	.	33.69	27.65	28.93	29.4	34.95	36.18	36.8	33.56	.	.	.	.	.	.
comp19401_c0	GO:0016021;GO:0004872;GO:0009755;GO:0042562	ko04152|AMPK signaling pathway;ko04920|Adipocytokine signaling pathway;ko04932|Non-alcoholic fatty liver disease (NAFLD)	.	104.57	104.71	123.28	121.56	104.43	86.24	110.56	91.72	.	.	.	.	.	.
comp19403_c0	GO:0005739	.	.	47.51	75.57	46.36	77.57	28.65	75.99	27.21	73.16	.	.	.	.	.	.
comp19404_c0	.	.	.	32.91	34.16	28.59	28.9	36.2	40.71	36.34	41.88	.	.	.	.	.	.
comp19405_c0	.	.	.	58.99	44.86	69.76	59.69	46.38	43.54	40.72	48.12	.	.	.	.	.	.
comp19406_c0	GO:0042302	.	.	15.09	4.9	6.45	4.82	0	0	0	0	.	.	.	.	.	.
comp19408_c1	.	.	SPZ1	39.07	23.39	33.21	20.59	51.17	28.53	51.77	30.41	.	.	.	.	.	.
comp19410_c0	GO:0016281;GO:0006413;GO:0002121;GO:0003723;GO:0005515;GO:0003743	ko03013|RNA transport;ko04066|HIF-1 signaling pathway;ko04150|mTOR signaling pathway;ko04151|PI3K-Akt signaling pathway;ko04910|Insulin signaling pathway	.	17.31	10.7	20.88	22.31	24.73	29.2	25.63	21.06	.	.	.	.	.	.
comp19411_c0	GO:0055114;GO:0006810;GO:0005344;GO:0004503	.	.	63.7	33.53	65.4	48.28	1.51	1.53	1.82	0.8	.	.	.	.	.	.
comp19412_c0	.	.	.	15.18	12.87	21.3	14.45	16.21	23.73	16.9	17.41	.	.	.	.	.	.
comp19420_c0	.	.	.	25.06	22.42	26.09	25.63	46.63	31.93	42.85	43.05	.	.	.	.	.	.
comp19421_c0	.	.	.	35.43	40.18	46.82	39.18	17.85	11.06	20.14	17.26	.	.	.	.	.	.
comp19425_c0	GO:0004739;GO:0006090;GO:0005811	.	.	24.42	18.5	25.79	17.92	25.36	30.44	22.98	23.56	.	.	.	.	.	.
comp19430_c0	.	.	.	41.43	6.67	52.93	9.82	6.01	5.42	7.66	3.64	.	.	.	.	.	.
comp19431_c0	GO:0016787	.	CLIPB7	40.66	49.03	26.36	46.6	8.06	11.97	8.03	14.76	.	.	.	.	.	.
comp19432_c1	.	.	.	9.43	7.66	9.38	9.22	15.96	13.67	12.22	11.04	.	.	.	.	.	.
comp19432_c2	.	.	.	17	15.15	16.29	15.11	21.13	20.13	20.57	17.36	.	.	.	.	.	.
comp19433_c0	GO:0003677;GO:0004518	.	.	19.82	13.89	17.26	15.86	14.19	16.03	14.67	15.29	.	.	.	.	.	.
comp19433_c1	.	.	.	18.89	10.02	35.51	26.02	2.37	1.64	1.66	1.6	.	.	.	.	.	.
comp19434_c0	GO:0001752;GO:0045468;GO:0007479;GO:0045610;GO:0046673;GO:0007369;GO:0007443;GO:0007314;GO:0048149;GO:0030381;GO:0007474;GO:0007420;GO:0045749;GO:0042676;GO:0035088;GO:0030031;GO:0007477;GO:0016337;GO:0007310;GO:0048139;GO:0046843;GO:0006916;GO:0008314;GO:0007469;GO:0035310;GO:0007367;GO:0035202;GO:0007458;GO:0035225;GO:0008071;GO:0005887;GO:0001742;GO:0008313;GO:0035277;GO:0007482;GO:0019904;GO:…	ko04010|MAPK signaling pathway;ko04012|ErbB signaling pathway;ko04013|MAPK signaling pathway - fly;ko04014|Ras signaling pathway;ko04015|Rap1 signaling pathway;ko04020|Calcium signaling pathway;ko04060|Cytokine-cytokine receptor interaction;ko04066|HIF-1 signaling pathway;ko04068|FoxO signaling pathway;ko04144|Endocytosis;ko04151|PI3K-Akt signaling pathway;ko04320|Dorso-ventral axis formation;ko0…	.	13.83	18.33	13.19	15.44	9.61	9.95	8.17	14.12	.	.	.	.	.	.
comp19438_c0	.	.	.	16.47	16.49	18.11	20.73	35.39	19.35	39.13	18.36	.	.	.	.	.	.
comp19442_c0	GO:0005737;GO:0000176;GO:0000175;GO:0003723;GO:0006397;GO:0005652	ko03018|RNA degradation	.	23.36	22.5	19.69	15.99	23.51	35.1	22.53	29.06	.	.	.	.	.	.
comp19444_c0	GO:0004867;GO:0003700	ko03018|RNA degradation	.	16.75	12.83	15.06	12.92	11.22	14.91	12.39	12.7	.	.	.	.	.	.
comp19445_c0	GO:0007156;GO:0005886;GO:0007411;GO:0050839;GO:0016338	.	.	11.76	16.48	9.79	13.42	11.48	10.91	9.95	7.7	.	.	.	.	.	.
comp19448_c0	.	.	.	7.69	0	15.91	7.52	0	0	0	0	.	.	.	.	.	.
comp19449_c0	GO:0007030	.	.	46.59	51.18	42.2	60.85	47.53	56.26	48.45	61.85	.	.	.	.	.	.
comp19451_c0	GO:0003677	.	.	20.33	22.78	20.3	24.25	59.98	65.94	61.92	55.11	.	.	.	.	.	.
comp19456_c0	GO:0016740	.	.	22.25	14.59	13.78	11.5	6.13	6.95	4.45	7.99	.	.	.	.	.	.
comp19460_c0	GO:0016491;GO:0005811	ko00650|Butanoate metabolism	.	88.05	84.6	71.76	74.29	19.92	15.78	16.82	16.45	.	.	.	.	.	.
comp19462_c1	.	.	.	39.32	40.93	37.54	47.63	33.31	51.37	31.02	38.92	.	.	.	.	.	.
comp19466_c0	GO:0046872	ko00910|Nitrogen metabolism	.	30.98	14.04	35.41	13.2	12.49	8.34	7.95	8.68	.	.	.	.	.	.
comp19467_c0	.	.	.	39.91	58.67	38.5	53.67	55.92	125.5	64.87	112.81	.	.	.	.	.	.
comp19473_c0	GO:0008152;GO:0008967	.	.	24.01	31.71	26.85	29.05	1.85	1.35	0.83	3.22	.	.	.	.	.	.
comp19475_c0	GO:0016874;GO:0008152	.	.	106.09	35.5	71.6	56.14	45.69	44.53	41.75	33.78	.	.	.	.	.	.
comp19477_c0	.	.	.	24.56	24.1	21.89	32.6	30	32.61	27.37	26.69	.	.	.	.	.	.
comp19480_c0	GO:0004867;GO:0008233	.	SRPN9	166.43	55.45	185.41	126.75	130.91	107.03	141.53	145.7	.	.	.	.	.	.
comp19481_c0	GO:0006730;GO:0008270;GO:0004089	ko00910|Nitrogen metabolism	.	138.38	112.3	164	149.75	20.58	15.77	20.38	23.6	.	.	.	.	.	.
comp19482_c0	GO:0042176;GO:0004175;GO:0032183;GO:0008541;GO:0030234;GO:0006508	ko03050|Proteasome;ko05169|Epstein-Barr virus infection	.	267.51	137.64	350.87	229.53	60.46	51.88	69.12	42.67	.	.	.	.	.	.
comp19485_c0	GO:0005488	.	.	234.06	288.76	247.75	279.62	136.55	149.95	145.9	129.97	.	.	.	.	.	.
comp19486_c0	GO:0004558;GO:0005975	ko00510|N-Glycan biosynthesis;ko04141|Protein processing in endoplasmic reticulum	.	73.53	71.38	61.12	78.25	60.56	57.99	58.27	53.85	.	.	.	.	.	.
comp19491_c0	GO:0016740	.	.	140.5	321.57	112.7	277.61	26.59	93.05	31.36	56.82	.	.	.	.	.	.
comp19493_c0	.	.	.	19.31	16.56	23.08	12.48	12.75	10.38	13.97	11.58	.	.	.	.	.	.
comp19495_c1	GO:0006457;GO:0003755;GO:0003677;GO:0005509;GO:0002121	.	.	252.55	174.59	298.51	194.41	50.06	31.89	44.73	34.88	.	.	.	.	.	.
comp19498_c0	GO:0005975;GO:0004553;GO:0043169	.	.	422.62	991.32	303.99	887.57	0.06	0.11	0.06	0	.	.	.	.	.	.
comp19499_c0	GO:0005576;GO:0008061;GO:0006030	.	.	1252.01	14.29	1035.34	219.65	2.04	2.16	2.44	2.34	.	.	.	.	.	.
comp19500_c0	.	.	.	175.65	1116.93	199.13	896.93	0.06	0.43	0	0.28	.	.	.	.	.	.
comp19502_c0	GO:0005488	.	.	101.17	76.03	90.2	85.04	102.52	88.13	106.51	87.95	.	.	.	.	.	.
comp19504_c0	GO:0005509	.	.	215.18	526.54	298.87	468.09	277.71	419.01	273.06	603.44	.	.	.	.	.	.
comp19506_c0	.	.	.	45.01	42.58	40.72	39.56	62.96	71.45	56.2	71.9	.	.	.	.	.	.
comp19509_c0	GO:0055114;GO:0004155;GO:0005488	ko00790|Folate biosynthesis	.	155.92	52.5	133.33	54.04	89.89	93.45	78.17	58.29	.	.	.	.	.	.
comp19512_c0	.	.	.	0.28	0	0.2	0	43.19	20.09	35.52	67.61	.	.	.	.	.	.
comp19516_c0	.	.	.	0.91	3.27	0.83	0	0	0.46	0.39	0	.	.	.	.	.	.
comp19517_c0	.	.	.	384.41	549.54	409.59	697.25	2.79	12.92	4.84	9.5	.	.	.	.	.	.
comp19519_c0	GO:0004427;GO:0005737;GO:0006796;GO:0000287	ko00190|Oxidative phosphorylation	.	88.17	94.25	83.99	111.63	193.83	426.4	185.28	343.42	.	.	.	.	.	.
comp19526_c0	.	.	.	37.48	34.94	36.22	60.27	36.92	22.19	41.6	39.91	.	.	.	.	.	.
comp19527_c0	.	.	.	132.39	684.87	120.88	644.07	0.12	0.41	0	2.15	.	.	.	.	.	.
comp19531_c0	GO:0000022;GO:0032183;GO:0003735;GO:0005811;GO:0022625;GO:0006412	ko03010|Ribosome	.	2267.55	2351.79	2491.08	2090.17	1871.47	1234.43	1973.91	1085.76	.	.	.	.	.	.
comp19532_c0	.	.	.	298.45	324.35	392.89	269.91	209.03	170.61	216.89	130.06	.	.	.	.	.	.
comp19542_c0	.	.	.	1478.21	1466.5	809.26	1208.96	0	0.5	0	0	.	.	.	.	.	.
comp19543_c0	GO:0007111;GO:0043147;GO:0007110;GO:0000916	.	.	15.87	21.81	18.22	18.55	15.8	16.58	17.34	12.66	.	.	.	.	.	.
comp19543_c1	GO:0007111;GO:0043147;GO:0007110;GO:0000916	.	.	11.22	9.35	11.18	10.23	10.59	12.46	12.88	11.73	.	.	.	.	.	.
comp19544_c0	GO:0016301	.	.	155.75	490	138.81	513	83.61	430.1	83.57	386.53	.	.	.	.	.	.
comp19545_c0	GO:0042302	.	.	56.99	96.95	68.45	70	0	0	0	0	.	.	.	.	.	.
comp19546_c1	GO:0005525;GO:0003735;GO:0005811;GO:0003723;GO:0022625;GO:0006412;GO:0007264	ko03010|Ribosome	.	4690.52	5534.64	5343.58	5185.98	4095.72	4009.02	4372.69	3777.91	.	.	.	.	.	.
comp19549_c0	GO:0003746;GO:0005525;GO:0005853;GO:0005811;GO:0005829;GO:0006414;GO:0003924	ko03013|RNA transport;ko05134|Legionellosis	.	10543.4	13924.2	11582.7	14063.2	12201.7	12569.1	12437.5	10025.6	.	.	.	.	.	.
comp19550_c0	GO:0000022;GO:0006412;GO:0003735;GO:0005811;GO:0043524;GO:0022625	ko03010|Ribosome	.	5304.18	5761.57	5522.02	5846.48	3608.54	3765.81	3822.96	3082.63	.	.	.	.	.	.
comp19551_c0	GO:0005840;GO:0003735;GO:0006412;GO:0000166	ko03010|Ribosome	.	2078	1384.51	2164.41	1289.68	1243.77	687.26	1297.32	537.64	.	.	.	.	.	.
comp19552_c0	GO:0000022;GO:0003735;GO:0022625;GO:0006412	ko03010|Ribosome	.	2697.66	2933.38	2724.39	2185.91	1903.92	2048.33	2033.45	1789.31	.	.	.	.	.	.
comp19554_c0	GO:0000022;GO:0003735;GO:0022625;GO:0006412	ko03010|Ribosome	.	6328.18	13423.4	6861.63	12287.8	3812.49	9973.28	3963.5	8227.87	.	.	.	.	.	.
comp19556_c0	.	.	.	39.45	1.4	28.45	7.06	0.45	0	0.11	0	.	.	.	.	.	.
comp19557_c0	GO:0000022;GO:0032183;GO:0003735;GO:0022625;GO:0006412;GO:0019843	ko03010|Ribosome	.	2863.35	3174.52	2942.29	2871.31	1851.73	1627.76	1904.68	1263.84	.	.	.	.	.	.
comp19558_c1	GO:0003735;GO:0005811;GO:0022625;GO:0006414	ko03010|Ribosome	.	2668.06	4119.95	3005.85	2691.5	1918.77	1735.59	2081.45	1452.91	.	.	.	.	.	.
comp19561_c0	.	.	.	2302.74	58.07	2694.91	2366.75	0.54	0.76	0.43	0.49	.	.	.	.	.	.
comp19562_c0	GO:0006810;GO:0008289;GO:0005215	.	.	1503.86	2636.31	1966.08	2448.04	143.08	128.29	161.56	105.02	.	.	.	.	.	.
comp19563_c1	GO:0015078;GO:0000276;GO:0015986;GO:0005811	ko00190|Oxidative phosphorylation	.	518.99	1075.74	468.46	915.65	312.11	976.77	276.94	1464.4	.	.	.	.	.	.
comp19565_c0	GO:0005840;GO:0003735;GO:0006412	ko03010|Ribosome;ko04066|HIF-1 signaling pathway;ko04150|mTOR signaling pathway;ko04151|PI3K-Akt signaling pathway;ko04910|Insulin signaling pathway;ko05205|Proteoglycans in cancer	.	3867.73	4595.56	4188.61	3998.83	2906.52	2714.64	3152	2470.46	.	.	.	.	.	.
comp19568_c0	GO:0005737;GO:0004618;GO:0007268;GO:0006096	ko00010|Glycolysis / Gluconeogenesis;ko00710|Carbon fixation in photosynthetic organisms;ko01200|Carbon metabolism;ko01230|Biosynthesis of amino acids	.	358.41	288.47	304.83	317.3	163.93	175.35	120.83	154.17	.	.	.	.	.	.
comp19570_c0	GO:0031672	.	.	121.81	99.37	95.69	78.01	65.21	34.52	87.42	63.37	.	.	.	.	.	.
comp19571_c0	.	.	.	98.43	0	108.36	7.93	0.3	0	0.15	0	.	.	.	.	.	.
comp19572_c0	GO:0003735;GO:0015935;GO:0006412	ko03010|Ribosome	.	3223.63	9104.83	3494.69	8187.13	2620.97	8922.61	2799.34	7412.9	.	.	.	.	.	.
comp19575_c0	GO:0042393;GO:0006355;GO:0016590;GO:0006334;GO:0005737	.	.	394.09	568.05	436.59	464.7	912.66	906.33	1049.09	815.73	.	.	.	.	.	.
comp19578_c0	.	.	ML2	56.09	83.48	47.47	59.26	73.27	29.21	82.53	63.01	.	.	.	.	.	.
comp19579_c0	GO:0008553;GO:0046933;GO:0000221;GO:0015986;GO:0046961	ko00190|Oxidative phosphorylation;ko04145|Phagosome;ko04721|Synaptic vesicle cycle;ko04966|Collecting duct acid secretion;ko05110|Vibrio cholerae infection;ko05120|Epithelial cell signaling in Helicobacter pylori infection;ko05323|Rheumatoid arthritis	.	44.11	37.07	35.03	20.82	22.38	19.17	24.56	13.38	.	.	.	.	.	.
comp19586_c0	GO:0005737;GO:0008283;GO:0005515;GO:0004842;GO:0042787;GO:0005634;GO:0008270;GO:0019005	ko03420|Nucleotide excision repair;ko04066|HIF-1 signaling pathway;ko04110|Cell cycle;ko04111|Cell cycle - yeast;ko04114|Oocyte meiosis;ko04120|Ubiquitin mediated proteolysis;ko04141|Protein processing in endoplasmic reticulum;ko04310|Wnt signaling pathway;ko04350|TGF-beta signaling pathway;ko04710|Circadian rhythm;ko05200|Pathways in cancer;ko05211|Renal cell carcinoma	.	103.36	54.64	97.39	56.52	39.3	39.17	36.87	31.13	.	.	.	.	.	.
comp19587_c0	.	.	.	408.95	664.89	496.72	601.81	0	0	0.28	0	.	.	.	.	.	.
comp19588_c0	GO:0005747;GO:0003954	ko00190|Oxidative phosphorylation;ko04932|Non-alcoholic fatty liver disease (NAFLD);ko05010|Alzheimer's disease;ko05012|Parkinson's disease;ko05016|Huntington's disease	.	233.48	961.15	212.79	834.39	108.08	683.8	108.52	831.27	.	.	.	.	.	.
comp19589_c0	GO:0008553;GO:0046933;GO:0006418;GO:0005756;GO:0015986;GO:0005811;GO:0005886;GO:0004812;GO:0005524	ko00190|Oxidative phosphorylation;ko05010|Alzheimer's disease;ko05012|Parkinson's disease;ko05016|Huntington's disease	.	529.6	1122.88	449.6	953.71	287.14	762.39	261.14	1052.42	.	.	.	.	.	.
comp19590_c0	.	.	.	131.79	254.16	119.96	240.85	105.96	471.86	126.63	381.69	.	.	.	.	.	.
comp19592_c0	GO:0005840;GO:0003729;GO:0042254;GO:0030532;GO:0007422;GO:0000398	ko03008|Ribosome biogenesis in eukaryotes;ko03040|Spliceosome	.	62.36	55.2	72.16	45.11	87.82	59.84	107.99	43.78	.	.	.	.	.	.
comp19593_c0	.	.	.	0	0	0	0	1.6	0	0.43	0.98	.	.	.	.	.	.
comp19600_c0	GO:0020037;GO:0005811	.	.	17.86	6.67	19.53	10.54	26.69	14.67	22.96	14.42	.	.	.	.	.	.
comp19602_c0	GO:0005762;GO:0003735;GO:0006412	.	.	31.86	31.16	37.93	31.63	34.36	42.84	36.57	33.61	.	.	.	.	.	.
comp19603_c0	GO:0004602;GO:0055114;GO:0006979	.	GPXH3	23.81	90.15	21.84	96.65	0.44	3.41	0.44	1.21	.	.	.	.	.	.
comp19604_c0	.	.	.	120.21	341.08	111.72	228.43	0.36	0.23	0.16	0	.	.	.	.	.	.
comp19605_c0	.	.	.	40.58	31.13	45.77	37.99	16.95	12.26	22.5	16.88	.	.	.	.	.	.
comp19606_c0	GO:0005515	ko04141|Protein processing in endoplasmic reticulum	.	90.71	136.14	103.79	122.52	62.73	80.22	69.9	69.95	.	.	.	.	.	.
comp19608_c0	GO:0008152;GO:0004074;GO:0005488	.	.	58.6	86.84	47.12	71.41	52.54	105.9	50.86	93.1	.	.	.	.	.	.
comp19609_c0	.	ko03018|RNA degradation	.	25.03	19.86	29.46	21.92	31.82	34.58	39.28	20.22	.	.	.	.	.	.
comp19611_c0	GO:0006952;GO:0006955	.	DEF1	1.44	0	16.16	11.51	0.78	0	3.6	3.6	3.76684	1.51614e-05	0.0352777	2.48295	0.00230978	0.22507
comp19612_c0	.	.	.	180.02	539.9	185.83	468.15	1.16	3.07	0.64	0.8	.	.	.	.	.	.
comp19613_c0	GO:0042060;GO:0030674;GO:0035099;GO:0030034;GO:0008270;GO:0007163;GO:0051015;GO:0035317;GO:0035017;GO:0048800;GO:0048812;GO:0031941;GO:0008407;GO:0048477	.	.	92.94	56.43	100.84	99.93	48.74	45.93	53.44	44.09	.	.	.	.	.	.
comp19617_c0	GO:0008080;GO:0008152	.	.	5.05	3.09	6.85	4.46	147.75	121.18	111.5	85	.	.	.	.	.	.
comp19618_c0	.	.	.	53.02	42.07	55.41	37.8	49.15	47.74	50.07	40.57	.	.	.	.	.	.
comp19625_c0	.	.	.	1.47	2.99	2.03	3.36	4.17	1.7	4	0.74	.	.	.	.	.	.
comp19630_c0	.	.	.	28.62	20.6	28.58	20.59	34.02	36.99	32.9	33.76	.	.	.	.	.	.
comp19633_c0	GO:0005576;GO:0035275;GO:0042048;GO:0019236;GO:0007606;GO:0035274;GO:0005549;GO:0045471;GO:0035276;GO:0006810	.	.	7	0	4.2	0	0	0	0	0	.	.	.	.	.	.
comp19637_c0	GO:0009152;GO:0004018;GO:0005829	ko00230|Purine metabolism;ko00250|Alanine, aspartate and glutamate metabolism	.	110.94	107.63	132.8	121.49	75.28	92.35	72.17	71.09	.	.	.	.	.	.
comp19639_c0	.	.	.	7.24	3.68	6.09	4.13	5.52	6.96	7.27	9.5	.	.	.	.	.	.
comp19640_c0	GO:0005829;GO:0009987;GO:0004177	.	.	106.61	132.44	110.56	140.58	47.91	53.64	51.2	51.08	.	.	.	.	.	.
comp19642_c0	GO:0004867;GO:0008233	.	SRPN17	76.23	83.42	64.73	106.76	16.51	15.03	16.94	19.18	.	.	.	.	.	.
comp19643_c0	.	.	.	75.03	72.17	98.29	119.22	95.25	58.84	81.91	55.34	.	.	.	.	.	.
comp19645_c0	GO:0004185;GO:0006508;GO:0033227	.	.	127.32	121.44	94.92	120.34	32.22	37.74	23.63	26.48	.	.	.	.	.	.
comp19646_c0	GO:0008270;GO:0005515	.	.	36.18	58.79	52.51	55.81	5.4	6.35	2.39	5.51	.	.	.	.	.	.
comp19648_c0	GO:0042302	.	.	669.37	15.76	746.41	128.64	0.19	0.69	0.58	0.3	.	.	.	.	.	.
comp19649_c0	GO:0016788;GO:0055114;GO:0000036;GO:0016491;GO:0009058;GO:0048037;GO:0008270;GO:0016740	ko00061|Fatty acid biosynthesis;ko01212|Fatty acid metabolism;ko04152|AMPK signaling pathway;ko04910|Insulin signaling pathway	.	288.22	295.57	303.01	339.24	56.73	38.65	46.88	56.08	.	.	.	.	.	.
comp19650_c0	GO:0003824	.	.	20.54	312.61	10.23	139.85	0.05	0	0	0.47	.	.	.	.	.	.
comp19651_c0	GO:0005509	.	.	98.16	67.77	103.27	95.8	2.28	2.3	1.71	4.37	.	.	.	.	.	.
comp19652_c0	GO:0042744;GO:0045454;GO:0055114;GO:0008379;GO:0006911;GO:0005739	.	TPX1	75.85	79.43	78.34	103.89	63.61	94.03	65.91	110.52	.	.	.	.	.	.
comp19653_c0	.	.	.	163.16	917.68	153.25	750.92	154.26	287.84	142.21	399.86	.	.	.	.	.	.
comp19655_c0	GO:0003899;GO:0003677;GO:0046983;GO:0005634;GO:0006366	ko00230|Purine metabolism;ko00240|Pyrimidine metabolism;ko03020|RNA polymerase;ko05016|Huntington's disease;ko05169|Epstein-Barr virus infection	.	16.83	8.94	16.61	6.77	6.61	4.56	7.02	2.64	.	.	.	.	.	.
comp19658_c0	GO:0003735;GO:0005811;GO:0003723;GO:0015935;GO:0006412	ko03010|Ribosome	.	2081.48	2687.62	2344.54	2477.61	1388.66	1251.38	1555.24	1021.41	.	.	.	.	.	.
comp19664_c0	.	.	.	101.24	148.55	86.5	146.38	102.09	428.21	104.62	288.23	.	.	.	.	.	.
comp19666_c0	GO:0005737;GO:0004019;GO:0006164;GO:0005525;GO:0000287	ko00230|Purine metabolism;ko00250|Alanine, aspartate and glutamate metabolism	.	75.96	131.25	83.02	101.59	108.42	94.89	119.31	114.91	.	.	.	.	.	.
comp19667_c0	GO:0009408	.	.	197.01	134.06	179.09	160.17	38.33	25.14	56.29	55.06	.	.	.	.	.	.
comp19669_c0	GO:0003779;GO:0031032	.	.	122.77	116	111.19	130.62	27.43	20.41	43.84	49.91	.	.	.	0.780136	0.022529	1
comp19672_c0	.	.	.	166.21	51.56	606.7	109.61	0.18	0	0	0	1.85542	0.0376164	1	.	.	.
comp19674_c0	.	.	.	87.04	69.5	107.04	85.19	65.64	65.02	70.9	63.53	.	.	.	.	.	.
comp19688_c0	.	.	.	47.22	23.25	46.72	46.86	19.89	20.26	22.09	17.16	.	.	.	.	.	.
comp19691_c0	.	.	.	13.39	17.24	12.58	12.81	49.11	44.3	56.68	34.61	.	.	.	.	.	.
comp19691_c2	.	.	.	8.66	10.63	9.66	8.35	39.83	42.92	44.34	37.64	.	.	.	.	.	.
comp19695_c0	GO:0003729;GO:0006376;GO:0000381;GO:0005681;GO:0000166	.	.	75.52	94.55	72.12	96.9	89.09	81.6	93.23	66.32	.	.	.	.	.	.
comp19696_c0	GO:0006508;GO:0048102;GO:0004197	ko04142|Lysosome	.	475.26	341.96	441.55	420.02	249.12	147.45	250.8	248.57	.	.	.	.	.	.
comp19699_c0	GO:0019941;GO:0005737;GO:0008033	ko04122|Sulfur relay system	.	9.91	5.75	10.74	10.5	9.56	10.88	10.91	7.08	.	.	.	.	.	.
comp19700_c0	GO:0004872;GO:0005886;GO:0005230;GO:0006811;GO:0016021;GO:0045202	.	.	59.22	54.63	58.56	54.73	7.38	4.24	7.81	8.56	.	.	.	.	.	.
comp19710_c0	.	.	.	1122.43	4.68	914.81	448	0.25	0	0	0	.	.	.	.	.	.
comp19711_c0	.	.	.	10.33	5.67	10.59	10.51	7.72	8.15	8.3	8.09	.	.	.	.	.	.
comp19714_c0	GO:0007427;GO:0006024;GO:0007509;GO:0016055;GO:0007507;GO:0015014;GO:0008543;GO:0015016;GO:0007428	ko00534|Glycosaminoglycan biosynthesis - heparan sulfate / heparin	.	3.14	0.85	3.03	2.15	3.28	0	3.95	3.14	.	.	.	.	.	.
comp19716_c0	GO:0005622;GO:0005488	.	.	18.33	9.46	17.22	12.59	9.43	18.65	9.1	15.72	.	.	.	.	.	.
comp19717_c0	GO:0005245;GO:0006816;GO:0055085;GO:0005509;GO:0005891	.	.	0.37	0	0.25	0.84	0	0	0	0	.	.	.	.	.	.
comp19718_c1	GO:0007269;GO:0005515;GO:0016192;GO:0016020	ko04130|SNARE interactions in vesicular transport	.	41.73	21.35	40.23	22.69	14.47	17.15	14.63	13.34	.	.	.	.	.	.
comp19720_c1	GO:0016021	.	.	11.85	7.13	9.9	9.83	14.23	9.38	14.7	10.29	.	.	.	.	.	.
comp19720_c3	.	.	.	1.5	0	3.87	0	3.26	2.88	2.44	2.25	.	.	.	.	.	.
comp19721_c0	.	.	.	13.25	10.21	16.66	10.7	2.71	2.98	4.2	4.48	.	.	.	.	.	.
comp19723_c0	GO:0003676	.	.	27.19	30.54	31.84	28.43	9.08	14.41	9.38	11.63	.	.	.	.	.	.
comp19728_c0	GO:0042302	.	.	75.68	0	45.22	7.97	0	0	0	0	.	.	.	.	.	.
comp19730_c0	.	.	.	9.66	11.81	8.66	10.42	5.61	16.75	5.18	11	.	.	.	.	.	.
comp19733_c1	.	.	.	8.24	7.76	8.4	8.99	0.78	0	2.64	6.45	.	.	.	2.377	0.00124033	0.137953
comp19737_c0	GO:0035091;GO:0005515;GO:0007154	.	.	57.09	36.68	55.53	47.8	38.21	38.67	36.89	41.34	.	.	.	.	.	.
comp19740_c0	.	.	.	91.46	46.1	252.82	88.82	0.04	0.28	0.24	0	.	.	.	.	.	.
comp19743_c0	GO:0004842;GO:0016567;GO:0008270;GO:0005515	ko04120|Ubiquitin mediated proteolysis	.	6.02	5.75	8.54	1.61	5.39	1.63	3.53	0	.	.	.	.	.	.
comp19745_c0	.	.	.	18.23	11.39	31.53	18.95	8.03	10.77	7.4	6.9	.	.	.	.	.	.
comp19747_c0	GO:0019811;GO:0042420;GO:0005328;GO:0015872;GO:0004059;GO:0004060;GO:0042429;GO:0006836;GO:0048066;GO:0045187;GO:0046334;GO:0005329;GO:0005887	.	.	1.42	0.77	0.59	1.95	0.87	1.31	1.11	2.84	.	.	.	.	.	.
comp19751_c0	.	.	.	11.47	7.64	10.12	9.01	20.23	20.23	18.29	14.68	.	.	.	.	.	.
comp19752_c0	GO:0048072;GO:0019441;GO:0055114;GO:0006727;GO:0004833;GO:0020037	ko00380|Tryptophan metabolism	.	43.87	82.23	34.6	72.86	60.61	40.75	56.73	39.41	.	.	.	.	.	.
comp19754_c0	GO:0005789;GO:0006506;GO:0016021	ko00563|Glycosylphosphatidylinositol(GPI)-anchor biosynthesis	.	18.84	14.58	17.2	18.01	15.47	13.24	14.95	14.17	.	.	.	.	.	.
comp19758_c0	GO:0005634;GO:0005700	.	.	10.56	13.96	10.31	12.19	22.38	26.2	20.02	27.22	.	.	.	.	.	.
comp19761_c0	GO:0055085;GO:0016021;GO:0005488	.	.	11	13.01	16.04	14.42	16.9	18.46	19.7	16.68	.	.	.	.	.	.
comp19762_c0	GO:0016491;GO:0055114;GO:0005488	.	.	12.79	17.18	16.46	20.84	0.42	0.33	0.14	1.29	.	.	.	.	.	.
comp19763_c1	.	.	.	13.72	41.4	22.97	37.26	0	0	0	0	.	.	.	.	.	.
comp19764_c0	.	.	.	0.32	0	0.65	6.5	0	0	0.14	0	2.87622	0.0219249	1	.	.	.
comp19769_c0	GO:0004252;GO:0006508	.	.	140.06	316.35	176.65	253.79	0.06	0	0	0	.	.	.	.	.	.
comp19774_c0	GO:0016874;GO:0008152	.	.	85.62	161.08	113.82	176.15	9.22	15.94	9.93	19.02	.	.	.	.	.	.
comp19774_c1	GO:0003824	.	.	125.95	251.51	170.22	227.95	5.68	3.25	5.7	3.35	.	.	.	.	.	.
comp19776_c0	GO:0046664;GO:0046329	.	.	34.47	23.47	33.78	28.31	30.56	29.57	28.44	32.11	.	.	.	.	.	.
comp19777_c0	GO:0020037;GO:0016020;GO:0055114;GO:0004497;GO:0009055;GO:0005739	.	.	50.17	21.58	54.07	31.81	2.44	2.5	2.52	1.45	.	.	.	.	.	.
comp19779_c0	.	ko03030|DNA replication	.	4.65	5.31	5.4	5.59	10.24	13.17	7.01	13.22	.	.	.	.	.	.
comp19791_c0	GO:0006810;GO:0005344;GO:0008152;GO:0016491	.	PPO1;PPO3;PPO8;PPO6;PPO9;PPO7;PPO4;PPO2;PPO5	60.86	24.21	57.35	54.9	1.05	0.53	0.71	1.03	.	.	.	.	.	.
comp19794_c0	GO:0004872;GO:0016021	.	.	11.93	16.33	18.39	17.12	2.57	3.09	3.72	4.55	.	.	.	.	.	.
comp19795_c0	.	ko04130|SNARE interactions in vesicular transport	.	8.74	9.38	13.88	7.9	17.6	16.23	17.54	10.55	.	.	.	.	.	.
comp19798_c0	GO:0005905;GO:0030125;GO:0005515;GO:0006897	.	.	46.41	28.68	49.73	32.33	37.71	34.71	38.46	33.31	.	.	.	.	.	.
comp19800_c0	.	.	.	11.95	4.18	11.7	11.43	3.69	0.59	5.02	3.85	.	.	.	.	.	.
comp19801_c0	GO:0016021;GO:0055085;GO:0008519	.	.	36.06	86.32	36.54	65.4	2.97	7.95	1.75	5.75	.	.	.	.	.	.
comp19804_c0	.	.	.	14.8	17.68	11.85	12.71	18.47	27.8	20.67	20	.	.	.	.	.	.
comp19806_c0	.	.	.	9.04	15.69	8.07	11.9	10.95	7.3	11.87	6.02	.	.	.	.	.	.
comp19808_c0	.	.	.	14.47	14.17	17.51	16.85	12.33	8.3	14.36	12.61	.	.	.	.	.	.
comp19808_c1	GO:0008270;GO:0003677	.	.	12.33	13.35	13.22	16.87	10.85	13.05	12.54	11.22	.	.	.	.	.	.
comp19808_c2	GO:0008270;GO:0003677	.	.	9.41	14.61	12.9	11.26	13.64	11.11	13.6	12.62	.	.	.	.	.	.
comp19809_c0	GO:0008270;GO:0005622	.	.	24.65	32.13	27.61	21.02	37.32	52.05	38.3	37.08	.	.	.	.	.	.
comp19814_c0	GO:0016787	ko00230|Purine metabolism	.	5.9	9.31	8.64	9.53	4.17	6.42	4.96	9.08	.	.	.	.	.	.
comp19816_c0	.	.	.	7.96	6.33	6.58	4.89	5.85	4.79	6.25	4.28	.	.	.	.	.	.
comp19820_c0	GO:0003917;GO:0006268;GO:0005694;GO:0006265	.	.	18.59	19.76	16.51	19.54	37.4	36.22	42.18	29.9	.	.	.	.	.	.
comp19825_c0	GO:0045449;GO:0005634	.	.	10.85	4.52	8.44	5.08	10.05	5.13	9.78	5.56	.	.	.	.	.	.
comp19827_c0	.	.	.	17.4	13.84	17.71	10.39	11.6	10.18	13.54	8.28	.	.	.	.	.	.
comp19828_c0	GO:0005730;GO:0006364	ko03008|Ribosome biogenesis in eukaryotes	.	11.32	13.28	10.72	13.25	22.31	29.6	24.86	20.82	.	.	.	.	.	.
comp19839_c0	GO:0005488;GO:0005743;GO:0007629;GO:0015866;GO:0005811;GO:0046716;GO:0055085;GO:0005471;GO:0008340;GO:0040011;GO:0016021;GO:0015867;GO:0070050	.	.	9.49	1.57	7.35	2.21	153.51	19.05	93.74	114.24	.	.	.	.	.	.
comp19843_c0	GO:0008152;GO:0016791	ko00750|Vitamin B6 metabolism	.	154.51	81.08	180.23	108.29	5.47	8.58	5.72	9.3	.	.	.	.	.	.
comp19847_c0	GO:0042994;GO:0003779	.	.	19.41	15.94	20.72	14.85	18.37	20.01	20.38	19.65	.	.	.	.	.	.
comp19850_c0	GO:0032507;GO:0000910;GO:0008270;GO:0005622;GO:0030178;GO:0007052;GO:0008283;GO:0007266;GO:0048813	.	.	8.41	6.21	6.33	11.34	8.74	14.4	9.79	8.79	.	.	.	.	.	.
comp19851_c0	GO:0005488;GO:0016491;GO:0055114	.	.	26.74	1.39	37.24	27.11	8.66	12.12	8.63	20.55	.	.	.	.	.	.
comp19852_c0	.	.	.	78.16	398.06	83.51	364.32	0	0.44	0.12	4.58	.	.	.	2.93779	0.0457615	1
comp19855_c0	.	.	.	10.01	5.02	8.76	5.71	0.08	0.28	0.16	0	.	.	.	.	.	.
comp19862_c0	.	.	.	69.77	49.15	104.48	84.43	2.84	1.9	1.61	2.11	.	.	.	.	.	.
comp19870_c0	GO:0008270;GO:0016874;GO:0005515	.	.	5.01	3.7	1.57	1.56	1.59	2.8	2.67	2.73	.	.	.	.	.	.
comp19871_c0	GO:0035075;GO:0007242;GO:0005515;GO:0035073	.	.	18.76	19.71	17.55	21.73	34.78	31.83	31.87	28.86	.	.	.	.	.	.
comp19874_c0	GO:0016251;GO:0003677;GO:0005669;GO:0006367;GO:0003743;GO:0016986	ko03022|Basal transcription factors	.	27.49	26.88	27.73	31.35	20.83	22.68	23.64	21.37	.	.	.	.	.	.
comp19883_c0	.	.	.	7.27	4.69	6.82	5.36	13.99	20.71	13.36	10.38	.	.	.	.	.	.
comp19884_c0	GO:0000139;GO:0004571;GO:0006487;GO:0005509;GO:0008340	ko00510|N-Glycan biosynthesis;ko00513|Various types of N-glycan biosynthesis;ko04141|Protein processing in endoplasmic reticulum	.	49.63	33.55	55.81	47.83	40.43	44.67	40.95	39.87	.	.	.	.	.	.
comp19887_c0	GO:0016787	.	.	43.16	52.09	31.76	67.42	19	88.26	12.51	68.06	.	.	.	.	.	.
comp19888_c0	.	.	.	27.12	44.25	29.17	35.42	2.37	2.49	1.91	4.17	.	.	.	.	.	.
comp19889_c0	GO:0019187;GO:0007411;GO:0016325;GO:0001744;GO:0046662;GO:0045165;GO:0007298;GO:0030720;GO:0045434;GO:0042248;GO:0007299;GO:0005887;GO:0033227	ko04320|Dorso-ventral axis formation	.	21.03	13.46	14.66	12.92	29.73	21.48	35.6	26.56	.	.	.	.	.	.
comp19892_c0	GO:0046330;GO:0006915;GO:0030041	ko04144|Endocytosis	.	59.3	55.15	57.8	57.96	71.51	83.24	77.23	70.78	.	.	.	.	.	.
comp19901_c0	.	.	.	20.2	18.86	23.13	19.69	36.94	34.36	34.9	39.41	.	.	.	.	.	.
comp19907_c0	GO:0007350;GO:0051726;GO:0001558;GO:0007259;GO:0051301;GO:0005524;GO:0007005;GO:0004693;GO:0007424;GO:0008283;GO:0030332;GO:0006468	ko04110|Cell cycle;ko04115|p53 signaling pathway;ko04151|PI3K-Akt signaling pathway;ko04530|Tight junction;ko04660|T cell receptor signaling pathway;ko05161|Hepatitis B;ko05162|Measles;ko05166|HTLV-I infection;ko05200|Pathways in cancer;ko05203|Viral carcinogenesis;ko05212|Pancreatic cancer;ko05214|Glioma;ko05218|Melanoma;ko05219|Bladder cancer;ko05220|Chronic myeloid leukemia;ko05222|Small cell …	.	18.26	15.21	17.17	22.13	5.5	6.28	5.1	4.85	.	.	.	.	.	.
comp19908_c0	GO:0003998	.	.	22.21	38.53	21.51	35.3	6.3	31.45	8.23	33.93	.	.	.	.	.	.
comp19911_c0	GO:0005634	ko04141|Protein processing in endoplasmic reticulum	.	30.77	18.83	36.8	21.41	20.51	20.7	24.22	17.37	.	.	.	.	.	.
comp19916_c1	GO:0003779;GO:0005622	.	.	229.88	139.33	291.86	243	67.9	57.67	72.24	69.37	.	.	.	.	.	.
comp19917_c0	.	.	.	51.7	0.44	40.77	23.96	0	0.25	0.21	0	.	.	.	.	.	.
comp19918_c0	GO:0016787	.	CLIPC10	70.87	102.87	77.18	110.61	27.3	24.46	26.48	34.78	.	.	.	.	.	.
comp19926_c0	.	.	.	12.01	25.1	5.92	16.46	49.88	69.03	40.25	56.57	.	.	.	.	.	.
comp19929_c0	.	.	.	3.29	1.49	3.59	2.5	2.63	2.95	2.62	1.64	.	.	.	.	.	.
comp19930_c0	GO:0016571;GO:0005737;GO:0035242;GO:0019919;GO:0042054;GO:0035241	ko04068|FoxO signaling pathway	.	88.82	71.82	84.32	71.06	170.5	229.78	164.24	147.68	.	.	.	.	.	.
comp19930_c1	.	.	.	31.07	25.76	39.62	34.14	37.5	49.57	44.53	39.04	.	.	.	.	.	.
comp19932_c0	GO:0006044;GO:0008448	ko00520|Amino sugar and nucleotide sugar metabolism	.	60.61	15.75	68.32	33.18	11.93	20.33	10.06	17.25	.	.	.	.	.	.
comp19934_c0	GO:0006979;GO:0010821;GO:0004672;GO:0030382;GO:0016006;GO:0048749;GO:0000266;GO:0043524	.	.	34.5	37.65	35.16	43.82	26.65	24.47	25.26	28.02	.	.	.	.	.	.
comp19935_c0	.	.	.	16.23	13.14	18.3	19.3	18.88	23.32	17.9	18.15	.	.	.	.	.	.
comp19937_c0	GO:0016021	.	.	23.93	28.17	25.11	30.85	31.58	22.15	35.8	28.52	.	.	.	.	.	.
comp19940_c0	GO:0005779;GO:0007031	ko04146|Peroxisome	.	18.44	21.76	17.4	20.44	15.92	19.15	15.87	15.44	.	.	.	.	.	.
comp19941_c0	.	.	.	0.1	0	0.07	0	7.96	0	6.32	2.66	.	.	.	.	.	.
comp19953_c0	GO:0016301;GO:0016773;GO:0005975	.	.	11.8	16.74	20.2	10.7	28.47	24.9	14.74	19.03	.	.	.	.	.	.
comp19954_c0	GO:0003676	ko03008|Ribosome biogenesis in eukaryotes;ko03013|RNA transport	.	12.3	8.51	7.35	8.1	11.36	13.44	13.64	12.84	.	.	.	.	.	.
comp19955_c0	GO:0030528;GO:0045449;GO:0005634	.	.	3.76	5.55	5.65	3.51	0.37	0	0.22	0.34	.	.	.	.	.	.
comp19957_c0	GO:0004872;GO:0016021	.	.	18.17	18.81	19.02	23.77	25.36	24.84	23.77	21.49	.	.	.	.	.	.
comp19959_c0	GO:0005737;GO:0035159;GO:0008061;GO:0005576;GO:0004099;GO:0006030	.	.	339.77	59.73	444	147.06	3.48	1.49	2.52	2.42	.	.	.	.	.	.
comp19961_c0	.	.	.	13.1	13.12	9.09	17.4	26.72	69.02	28.85	57.03	.	.	.	.	.	.
comp19961_c1	GO:0005509	.	.	0.21	1.13	0.58	3.34	1.09	2.25	1.36	2.09	.	.	.	.	.	.
comp19962_c0	.	.	.	0.14	0.19	0.05	0	0	0.11	0.03	0.14	.	.	.	.	.	.
comp19971_c0	GO:0003729;GO:0017053;GO:0016481	.	.	21.34	18.96	21.7	26.92	17.04	19.06	17.68	21.06	.	.	.	.	.	.
comp19973_c0	.	.	.	14.1	17.1	16.54	15.36	11.64	9.7	13.52	10.1	.	.	.	.	.	.
comp19974_c0	GO:0030421;GO:0009651;GO:0016747;GO:0040003;GO:0022600;GO:0048477	.	.	4.89	1.47	1.62	2.07	4.57	1.95	4.09	3.62	.	.	.	.	.	.
comp19981_c0	.	.	.	4.78	4.97	3.42	8.38	7.36	22.3	7.17	25.7	.	.	.	.	.	.
comp19991_c0	.	.	.	19.91	35.47	17.46	40.23	11.25	47.76	10.68	52.01	.	.	.	.	.	.
comp19992_c0	GO:0016936;GO:0005829	.	GALE1	64.58	86.8	74.91	89.91	45.92	66.58	46.14	72.82	.	.	.	.	.	.
comp19995_c0	GO:0005758;GO:0004252;GO:0006915;GO:0007005;GO:0005515;GO:0016021;GO:0006508;GO:0031966	ko05012|Parkinson's disease	.	26.2	21.34	25.52	21.53	13.72	12.95	13.24	13.55	.	.	.	.	.	.
comp19997_c0	GO:0005622;GO:0005525	.	.	12.12	15.96	12.47	15.41	15.14	19.13	15.26	13.9	.	.	.	.	.	.
comp20001_c0	GO:0031072	ko04141|Protein processing in endoplasmic reticulum;ko05164|Influenza A	.	31.4	39.33	25.44	35.1	44.16	34.74	36.97	36.88	.	.	.	.	.	.
comp20004_c0	.	.	.	1112.54	194.36	616.3	386.34	3.16	12.12	1.88	13.99	.	.	.	.	.	.
comp20005_c0	.	.	.	6.56	4.58	7.73	1.93	4.7	2.6	3.58	2.12	.	.	.	.	.	.
comp20006_c0	GO:0000166;GO:0003723	.	.	6.86	12.62	6.81	10.63	4.9	5.06	4.28	6.03	.	.	.	.	.	.
comp20009_c0	GO:0008270;GO:0005515	.	.	14.23	13.51	14.21	16.61	30.63	38.85	33.81	33.19	.	.	.	.	.	.
comp20018_c0	GO:0016758;GO:0008152	ko00040|Pentose and glucuronate interconversions;ko00053|Ascorbate and aldarate metabolism;ko00140|Steroid hormone biosynthesis;ko00500|Starch and sucrose metabolism;ko00830|Retinol metabolism;ko00860|Porphyrin and chlorophyll metabolism;ko00980|Metabolism of xenobiotics by cytochrome P450;ko00982|Drug metabolism - cytochrome P450;ko00983|Drug metabolism - other enzymes;ko05204|Chemical carcinoge…	.	32.8	55.56	33.92	54.71	26.26	27.2	25.39	31.77	.	.	.	.	.	.
comp20019_c0	GO:0018991;GO:0003676;GO:0005622;GO:0040010;GO:0008270;GO:0005515	.	.	13.63	10.77	12.84	10.04	9.91	16	10.84	10.15	.	.	.	.	.	.
comp20022_c0	GO:0006508;GO:0004181;GO:0008270	.	.	124.84	188.23	129.4	173.08	77.98	131.36	78.62	111.69	.	.	.	.	.	.
comp20024_c0	GO:0005488;GO:0005743;GO:0022857;GO:0055085;GO:0016021	.	.	24.84	28.37	26.14	25.04	20.11	18.25	25.37	22.14	.	.	.	.	.	.
comp20029_c0	GO:0016787;GO:0006629	.	.	95.87	219.94	81.66	207.18	0.17	0.15	0.17	0.38	.	.	.	.	.	.
comp20047_c0	GO:0005634	.	.	3.27	4.83	2.15	1.7	2.2	4.11	2.97	2.08	.	.	.	.	.	.
comp2005251_c0	GO:0016021	.	.	2.16	0	4.97	0.82	0	0	0	0	.	.	.	.	.	.
comp20057_c1	GO:0004855;GO:0050660;GO:0055114;GO:0030151;GO:0005506;GO:0004854;GO:0009055;GO:0051537	.	.	2.8	3.57	2.62	1.88	4.6	4.82	4.22	0.99	.	.	.	.	.	.
comp20067_c0	GO:0048024;GO:0051726;GO:0007517;GO:0005515;GO:0006334;GO:0035059;GO:0048813	.	.	18.11	13.29	20.19	14.28	27.11	22.62	28.2	18.27	.	.	.	.	.	.
comp20110_c0	.	.	.	6.09	9.2	7.52	3.88	1.97	4.57	2.21	7.08	.	.	.	.	.	.
comp20118_c0	GO:0016021;GO:0005484;GO:0016192;GO:0005886	ko04130|SNARE interactions in vesicular transport	.	45.04	27.26	49.03	32.37	46.95	34.23	44.11	26.71	.	.	.	.	.	.
comp20124_c0	GO:0032012;GO:0005622;GO:0005086	.	.	3.29	1.78	3.4	0.75	6.3	2.02	4.71	0.66	.	.	.	.	.	.
comp20137_c0	GO:0006007;GO:0005516;GO:0048598;GO:0004689;GO:0005524;GO:0005964;GO:0005978;GO:0006468	ko04020|Calcium signaling pathway;ko04910|Insulin signaling pathway	.	44.14	54.69	39.25	57.41	100.52	79.53	88.24	88.43	.	.	.	.	.	.
comp20138_c1	GO:0006281;GO:0003913	ko04710|Circadian rhythm	.	6.74	6.6	6.67	7.54	35.89	33.41	38.16	48.5	.	.	.	.	.	.
comp20145_c0	.	.	.	1.29	4.18	1.95	7.04	3.02	3.95	1.9	2.57	.	.	.	.	.	.
comp20162_c2	GO:0016321;GO:0003779;GO:0005509	.	.	106.91	86.47	98.51	104.94	136.63	107.13	150.89	114.92	.	.	.	.	.	.
comp20185_c0	GO:0007469;GO:0045449;GO:0000775;GO:0005515;GO:0003700;GO:0007379;GO:0048749;GO:0005634	.	.	2.75	4.01	3.5	3.86	12.25	5.53	11.66	5.08	.	.	.	.	.	.
comp20185_c1	.	.	.	4.01	4.27	4.15	3.6	20.34	18.28	24.76	13.18	.	.	.	.	.	.
comp20219_c0	.	.	.	8	18.2	8.71	12.16	13.98	16.21	14.84	13.2	.	.	.	.	.	.
comp20220_c0	.	.	.	3.09	0.64	1.8	1.08	4.86	4.01	5.26	3.8	.	.	.	.	.	.
comp20224_c0	GO:0005549;GO:0006810	.	.	0	0	0	0	0	0	0	0	.	.	.	.	.	.
comp20264_c0	.	.	.	0.32	0.87	1.11	0	3.91	0.99	5.85	1.92	.	.	.	.	.	.
comp20266_c0	GO:0005488;GO:0005743;GO:0055085;GO:0016021;GO:0005215	.	.	3.91	4.44	4.07	6.32	5.71	7.36	6.29	5.79	.	.	.	.	.	.
comp20338_c0	GO:0003677;GO:0032508;GO:0005759;GO:0003678;GO:0005524;GO:0005634	.	.	12.49	18.79	14.25	11.78	30.28	35.55	38.78	35.14	.	.	.	.	.	.
comp20338_c1	GO:0003677;GO:0032508;GO:0005759;GO:0003678;GO:0005524;GO:0005634	.	.	6.28	7.13	8.87	3.53	20.57	15.95	23.33	10.22	.	.	.	.	.	.
comp20362_c0	GO:0017111;GO:0005524	.	.	1.26	0.68	0.69	0.57	0	0	0	0	.	.	.	.	.	.
comp20380_c0	.	.	.	63.3	180.47	62.21	138.33	0.44	1.37	0.58	0.44	.	.	.	.	.	.
comp20411_c0	GO:0006606;GO:0008320;GO:0005829	.	.	133.05	183.59	144.8	154.08	346.61	330.87	385.19	319.88	.	.	.	.	.	.
comp20421_c0	GO:0046961;GO:0008553;GO:0040007;GO:0046933;GO:0006911;GO:0042777;GO:0007286;GO:0005811;GO:0000275;GO:0005524	.	.	0.59	0	1.64	1.36	0.39	0	0.13	0.59	.	.	.	.	.	.
comp20435_c0	.	.	.	3.14	5.53	1.95	2.87	0	0	0	0	.	.	.	.	.	.
comp20473_c2	GO:0000184;GO:0016246;GO:0017111;GO:0000166;GO:0016325;GO:0046843;GO:0007318;GO:0007317;GO:0007616;GO:0005737;GO:0030425;GO:0031023;GO:0043025;GO:0030424;GO:0007319;GO:0045202	.	.	0.68	2.47	2.36	4.67	2.08	1.05	2.67	1.37	.	.	.	.	.	.
comp20482_c0	.	.	.	4.67	9.18	3.95	7.22	2.79	7.52	3.4	6.17	.	.	.	.	.	.
comp20502_c1	GO:0004872;GO:0016021	.	.	8.93	13.88	13.83	11.69	3.7	2.47	2.92	4.39	.	.	.	.	.	.
comp20509_c0	GO:0032183;GO:0003735;GO:0005811;GO:0022627;GO:0006412	.	.	0.97	0	2.22	0.73	0.28	0	0.56	0	.	.	.	.	.	.
comp20514_c0	GO:0005319;GO:0006869	.	.	2.61	1.42	3.78	0.6	0.8	0.4	0.34	0.52	.	.	.	.	.	.
comp20514_c3	GO:0005319;GO:0006869	.	.	0.98	0.66	1.68	0	0.64	0.37	0.42	0	.	.	.	.	.	.
comp20519_c0	.	.	.	18.66	61.69	23.06	49.75	17.09	39.84	15.77	51.36	.	.	.	.	.	.
comp20533_c0	.	.	.	6.01	5.64	4.47	4.75	8.86	6.04	8.13	2.77	.	.	.	.	.	.
comp20540_c1	GO:0006431;GO:0005524;GO:0007040;GO:0004825;GO:0005739	ko00450|Selenocompound metabolism;ko00970|Aminoacyl-tRNA biosynthesis	.	5	6.15	5.71	7.77	6.23	7.85	6.85	5.45	.	.	.	.	.	.
comp20544_c0	.	.	.	2.08	6.94	4.2	8.41	6.21	19.95	5.84	14.73	.	.	.	.	.	.
comp20544_c1	.	.	.	0.88	1.79	0.76	2.01	3.64	3.38	3.82	2.64	.	.	.	.	.	.
comp20552_c0	.	.	.	15.15	18.7	14.55	15.75	0.08	0	0.17	0	.	.	.	.	.	.
comp20563_c0	GO:0008324;GO:0055085;GO:0006812;GO:0016020	.	.	18.6	37.55	15.85	28.99	37.48	71.2	28.18	71.37	.	.	.	.	.	.
comp20564_c1	.	.	.	0.61	0	0.42	0.2	111.35	141.1	92.3	124.99	.	.	.	.	.	.
comp20570_c0	.	.	.	3.61	7.95	6.85	7.47	7.27	16.3	8.38	13.09	.	.	.	.	.	.
comp20583_c0	GO:0006548;GO:0006035;GO:0001838;GO:0004500;GO:0007362;GO:0035158;GO:0008362	.	.	57.99	40.32	78.33	57.53	3.65	2.9	3.16	3.11	.	.	.	.	.	.
comp20584_c1	GO:0016021;GO:0005740;GO:0005488;GO:0055085;GO:0022857	ko04964|Proximal tubule bicarbonate reclamation	.	4.18	3.65	6.22	4.3	3.58	4.35	3.86	4.85	.	.	.	.	.	.
comp20586_c0	.	.	.	6.88	21.84	7.86	13.46	0	0	0	0	.	.	.	.	.	.
comp20593_c0	GO:0000022;GO:0003735;GO:0005515;GO:0022625;GO:0006412	ko03010|Ribosome	.	1.1	0.75	2.29	0	0.48	0.42	1.08	0.55	.	.	.	.	.	.
comp20631_c0	GO:0016740	.	.	25.89	13.09	69.11	19.69	1.15	1.59	0.55	4.14	.	.	.	.	.	.
comp20641_c0	.	.	.	0.69	0	0	0	0	0	0	0	.	.	.	.	.	.
comp20642_c0	GO:0008152	.	.	4.4	2.65	5.73	1.67	0	0	0	0	.	.	.	.	.	.
comp20645_c0	GO:0005737;GO:0005634;GO:0016564	.	.	9.8	43.17	13.16	24.75	1.6	1.38	12.37	28.27	.	.	.	3.27537	1.31122e-12	1.54718e-09
comp20653_c1	GO:0044260;GO:0030716;GO:0050794;GO:0006139	.	.	14.22	22.1	16.56	27.13	34.52	45.86	32.99	37.75	.	.	.	.	.	.
comp20664_c0	.	.	.	7.38	14.09	10.07	10.72	0.15	0.26	0	0.67	.	.	.	.	.	.
comp20673_c0	.	.	.	5.78	10.44	6.56	9.97	5.54	7.7	4.91	11.56	.	.	.	.	.	.
comp20685_c1	GO:0016459;GO:0005524;GO:0003774	.	.	3.02	2.05	2.87	2.59	0	0	0.16	0	.	.	.	.	.	.
comp20688_c0	GO:0003676;GO:0000166	ko03040|Spliceosome	.	3.96	3	4.92	6.86	6.69	7.3	6.53	5.38	.	.	.	.	.	.
comp20704_c0	.	.	.	2.32	2.26	2.94	3.17	10.29	12.68	10.58	8.52	.	.	.	.	.	.
comp20713_c0	.	.	.	2.29	5.2	2.68	4.62	22.49	43.93	25.82	42.33	.	.	.	.	.	.
comp20722_c0	.	.	.	2.17	0.84	1.5	0	2.98	1.91	2.7	1.24	.	.	.	.	.	.
comp20722_c1	.	.	.	3	3.38	4.82	2.85	6.63	5.75	6.07	4.99	.	.	.	.	.	.
comp20724_c0	.	.	.	4.4	5.53	5.63	8.06	9.91	15.92	11.89	14.91	.	.	.	.	.	.
comp207313_c0	.	.	.	9.04	16.33	11.09	9.17	0.11	0	0	0	.	.	.	.	.	.
comp20754_c0	.	.	.	2.34	4.03	3.08	1.46	0	0	0	0	.	.	.	.	.	.
comp20765_c0	GO:0016063;GO:0005501;GO:0007602	.	.	17.37	22.38	24.14	22.69	14.82	20.02	15.68	17.08	.	.	.	.	.	.
comp20789_c1	.	.	.	1.63	1.47	0.94	1.24	0.71	0.21	0.77	1.63	.	.	.	.	.	.
comp20790_c0	GO:0006333;GO:0000785;GO:0005634;GO:0003677;GO:0003682	.	.	12.88	16.19	13.32	15.04	20.16	14.37	19.49	16.85	.	.	.	.	.	.
comp20790_c1	.	.	.	13.14	12.94	11.86	13.08	11.23	15.79	12.54	10.98	.	.	.	.	.	.
comp20798_c0	.	.	.	5.75	4.76	4.45	8.29	9.6	9.37	8.81	8.44	.	.	.	.	.	.
comp20799_c0	.	.	.	2.36	0.85	2.5	2.52	4.6	4.12	4.86	7.56	.	.	.	.	.	.
comp20813_c0	GO:0005488;GO:0005700;GO:0003872;GO:0005634	.	.	3.46	3.13	3.41	1.51	2.51	2.28	1.72	3.3	.	.	.	.	.	.
comp20838_c0	GO:0008270;GO:0055114;GO:0016491	.	.	27.38	119.73	33.53	47.71	1.48	12.8	0.66	3.06	.	.	.	-1.86772	0.0280356	1
comp20846_c0	GO:0005488;GO:0044238;GO:0006807;GO:0044237	.	.	8.68	10.2	5.65	9.34	0.5	0	0.85	0.98	.	.	.	.	.	.
comp20847_c0	.	.	.	7.74	3.49	7.68	5.35	5.87	6.31	5.8	6.56	.	.	.	.	.	.
comp20847_c1	.	.	.	8.36	5.66	4.76	8.58	4.82	17.02	4.72	12.53	.	.	.	.	.	.
comp20852_c0	GO:0005083;GO:0006468;GO:0005524;GO:0004674	.	.	3.76	2.35	3.59	5.28	7.55	4	6.53	9.25	.	.	.	.	.	.
comp20863_c0	.	.	.	11.75	10.01	11.25	8.93	15.06	10.03	15.39	13.48	.	.	.	.	.	.
comp20872_c0	GO:0005737;GO:0000184;GO:0004386;GO:0003677;GO:0005524;GO:0008270	ko03013|RNA transport;ko03015|mRNA surveillance pathway	.	14	6.24	13.32	5.66	13.58	9.26	14.62	8.5	.	.	.	.	.	.
comp20910_c0	.	.	.	0	0.95	0.73	0	0.15	0.54	0.15	0	.	.	.	.	.	.
comp20934_c0	.	.	.	1.64	4.17	1.84	2.58	5.05	8.53	4.95	5.54	.	.	.	.	.	.
comp20946_c0	.	.	.	3.95	3.27	3.78	4.25	10.94	16.18	11.14	9.87	.	.	.	.	.	.
comp20946_c1	.	.	.	1.13	0	0.52	0	1.97	0.58	1.8	1.51	.	.	.	.	.	.
comp20946_c2	GO:0035071;GO:0007517;GO:0045449;GO:0003700;GO:0048813;GO:0005634	ko04932|Non-alcoholic fatty liver disease (NAFLD)	.	8.04	4.7	10.98	9.71	17.23	16.47	16.15	18.91	.	.	.	.	.	.
comp20948_c0	.	.	.	0.16	0	0.65	1.44	47.84	8.96	50.49	48.84	.	.	.	.	.	.
comp20948_c1	.	.	.	1.18	1.6	0	1.35	58.95	57.57	54.92	216.4	.	.	.	0.498372	0.0141824	0.848707
comp20965_c1	.	.	.	9.21	8.58	9.47	7.57	1.97	1.39	0.92	0.3	.	.	.	.	.	.
comp21003_c0	.	.	.	1.52	0	5.55	2.2	0.28	0	0	0	.	.	.	.	.	.
comp21022_c0	.	.	.	0.5	0.67	0	0	6.8	1.52	4.84	5.95	.	.	.	.	.	.
comp21039_c1	GO:0003746;GO:0003924;GO:0005525	.	.	0.84	0.76	1.55	1.28	0.12	0.86	0.85	0.56	.	.	.	.	.	.
comp21051_c0	GO:0017111;GO:0005524	ko04110|Cell cycle;ko04111|Cell cycle - yeast;ko04113|Meiosis - yeast	.	2.67	1.03	2.76	0.87	1.5	2.35	1.33	1.91	.	.	.	.	.	.
comp21056_c0	GO:0016021;GO:0007156;GO:0005509;GO:0005886	.	.	6.54	1.07	5.19	3.84	0.22	0.15	0.09	0	.	.	.	.	.	.
comp21084_c0	GO:0006810;GO:0016020;GO:0005337	.	.	10.72	10.67	10.33	12.59	13.59	15.26	12.94	11.03	.	.	.	.	.	.
comp21084_c2	GO:0006810;GO:0016020;GO:0005337	.	.	7.52	3.82	8.75	7.51	10.64	7.58	8.36	7.99	.	.	.	.	.	.
comp21088_c0	GO:0055085;GO:0015269;GO:0005249;GO:0030955;GO:0043005;GO:0006813;GO:0045433;GO:0008076;GO:0005515;GO:0043025;GO:0008152;GO:0042493;GO:0003824;GO:0048512	.	.	5.49	3.23	6.92	4.36	1.14	0.73	2.07	1.91	.	.	.	.	.	.
comp21091_c0	.	.	.	1.38	1.6	0.54	0.45	0	0	0.09	0	.	.	.	.	.	.
comp21103_c0	GO:0016020	.	.	3.22	3.36	2.22	4.24	14.52	15.05	12.38	8.43	.	.	.	.	.	.
comp21104_c1	GO:0016021;GO:0023052;GO:0008188	.	.	0.48	0	0.17	0.55	1.05	1.11	1.56	0.96	.	.	.	.	.	.
comp21145_c0	GO:0000176;GO:0000175;GO:0000177;GO:0003723;GO:0006397;GO:0005652	.	.	9.65	11.77	9.92	12.99	26.15	31.9	30.04	25.47	.	.	.	.	.	.
comp21145_c1	GO:0000176;GO:0000175;GO:0000177;GO:0003723;GO:0006397;GO:0005652	ko03018|RNA degradation	.	12.01	18.37	11.74	13.54	31.38	36.6	33.64	30.23	.	.	.	.	.	.
comp21146_c0	.	.	.	1.15	1.34	1.02	1.13	0.07	0	0.07	0	.	.	.	.	.	.
comp21174_c0	GO:0030536;GO:0007217;GO:0004983;GO:0004995;GO:0042263;GO:0007165;GO:0016021;GO:0007218	ko04080|Neuroactive ligand-receptor interaction	.	0	0	0.49	0	0.47	0	0.62	0	.	.	.	.	.	.
comp21189_c1	.	.	.	0.37	0	0	0	1.11	0	0.95	0	.	.	.	.	.	.
comp21190_c1	.	.	.	0.32	0	1.11	0.73	1.82	1.48	0.56	0	.	.	.	-1.88032	0.0471064	1
comp2119603_c0	.	.	.	7.59	10.27	7.85	6.06	5.94	4.66	6.25	7.58	.	.	.	.	.	.
comp21210_c1	.	.	.	2.64	7.14	4.16	6.88	13.45	6.37	11.45	16.57	.	.	.	.	.	.
comp21210_c2	.	.	.	4.56	2.47	2.94	4.16	11.39	8.88	10.17	16.42	.	.	.	.	.	.
comp21212_c1	.	.	.	7.67	6.76	6.89	4.88	0	0	0	0	.	.	.	.	.	.
comp21243_c1	.	.	.	1.16	1.04	1.59	0	2.01	0.59	1.34	0.77	.	.	.	.	.	.
comp21258_c0	.	.	.	4.63	5.22	7.71	1.76	2.35	2.37	3.01	0.77	.	.	.	.	.	.
comp21279_c0	GO:0016747;GO:0003700;GO:0005634;GO:0008270;GO:0006355	.	.	0	0	1.44	0	1.36	1.07	1.06	0	.	.	.	.	.	.
comp21293_c1	.	.	.	20.65	34.51	26.2	24.22	8.48	7.98	10.19	6.13	.	.	.	.	.	.
comp21315_c0	.	.	.	0	0	0	0	0.39	0	0.26	0	.	.	.	.	.	.
comp213523_c0	.	.	.	4.89	7.49	4.25	2.91	6.49	7.19	4.52	8.51	.	.	.	.	.	.
comp21369_c0	.	.	.	1.32	0	0.61	0	0	0	0	0	.	.	.	.	.	.
comp21390_c0	.	.	.	2.81	2.77	1.94	2.33	1.89	1.57	1.22	1.02	.	.	.	.	.	.
comp21422_c0	GO:0016020;GO:0006810	.	.	8.84	16.8	11.1	15.05	8.05	5.68	8.19	9.76	.	.	.	.	.	.
comp21422_c1	GO:0009605;GO:0009628;GO:0006810	.	.	6.17	13.73	8.97	6.03	5.57	4.4	7.08	3.97	.	.	.	.	.	.
comp21429_c1	GO:0016805;GO:0008235;GO:0008239;GO:0006508	.	.	0	1.71	1.09	0	0.41	0	0.69	0	.	.	.	.	.	.
comp21439_c1	GO:0005509	.	.	4.02	2.9	4.31	4.28	3.62	1.78	3.1	1.96	.	.	.	.	.	.
comp21442_c0	GO:0005524;GO:0004386;GO:0003677	.	.	5.02	0	4.69	4.9	4.37	1.65	4.35	1.43	.	.	.	.	.	.
comp21460_c0	GO:0008152;GO:0008134;GO:0003824;GO:0005634	.	.	9.99	3.28	8.35	11.05	10.54	3.72	9.19	6.65	.	.	.	.	.	.
comp21476_c1	.	.	.	8.22	7.68	11.53	11.64	15.55	13.07	16.86	15.3	.	.	.	.	.	.
comp21493_c1	.	.	.	6.73	4.97	4.92	3.26	7.28	5.64	6.9	3.67	.	.	.	.	.	.
comp21508_c0	.	.	.	2.28	2.65	2.47	3.72	5.4	1.5	4.11	0.65	.	.	.	.	.	.
comp21526_c0	.	.	.	11.93	19.05	14.46	19.48	26.8	14.09	19.62	16.32	.	.	.	.	.	.
comp21526_c1	.	.	.	4.33	9.76	6.96	9.32	14.86	5.54	11.06	5.77	.	.	.	.	.	.
comp21530_c0	GO:0042302	.	.	89.76	0	69.4	6.77	0.43	0	0.14	0	.	.	.	.	.	.
comp21563_c0	.	.	.	0.69	0	1.58	0	0.3	0	0.1	0	.	.	.	.	.	.
comp21601_c0	.	.	.	1.56	3.37	1.93	0.71	10.04	7.66	12.17	9.34	.	.	.	.	.	.
comp21601_c1	GO:0005488	.	.	3.77	5.92	4.52	5.89	21.63	22.59	25.87	17.08	.	.	.	.	.	.
comp21607_c0	GO:0003779;GO:0016459;GO:0005524;GO:0003774;GO:0042623	.	.	2.82	3.82	5.6	3.22	3.84	0.54	4.14	2.12	.	.	.	.	.	.
comp21608_c0	.	.	.	2.08	4.02	1.64	4.75	14.75	7.77	17.03	11.88	.	.	.	.	.	.
comp21612_c0	.	.	.	11.08	15.01	11.78	10.54	26.19	37.62	29.06	36.24	.	.	.	.	.	.
comp21612_c1	.	.	.	1.69	1.53	1.95	1.93	5.77	4.34	5.39	1.69	.	.	.	.	.	.
comp21638_c0	GO:0005515	.	.	0.85	0.58	0.59	0.49	0	0	0	0	.	.	.	.	.	.
comp21645_c0	GO:0020037;GO:0055114;GO:0004601;GO:0006979	.	.	29.13	5.41	38.21	5.86	10.57	3.07	9.3	4.57	.	.	.	.	.	.
comp21682_c0	.	.	.	8.93	4.84	11.33	4.89	13.84	8.78	17.83	8.57	.	.	.	.	.	.
comp21692_c0	.	.	.	2.55	5.88	2.64	2.62	11.28	14.13	12.74	8.68	.	.	.	.	.	.
comp21692_c2	.	.	.	0	0.91	0.7	0	3.96	2.07	5.11	2.69	.	.	.	.	.	.
comp21711_c1	.	.	.	9.71	8.86	11.98	15.45	12.29	23.41	14.35	27.75	.	.	.	.	.	.
comp21717_c0	GO:0005737;GO:0006431;GO:0005524;GO:0004825	.	.	30.51	35.08	27.12	32.22	37.37	38.97	43.81	34.94	.	.	.	.	.	.
comp21717_c1	GO:0005737;GO:0006431;GO:0005524;GO:0004825	.	.	32.57	36.21	29.66	43.79	43.63	72.54	47.13	54.34	.	.	.	.	.	.
comp21767_c0	.	.	.	6.77	7.34	6.89	6.95	11.57	14.83	11.17	13.54	.	.	.	.	.	.
comp21772_c0	.	.	.	0	0	0	0	0	0	0	0	.	.	.	.	.	.
comp21784_c0	.	.	.	10.57	12.72	9.1	12.57	15.07	20.55	15.06	14.27	.	.	.	.	.	.
comp21795_c0	.	.	.	1.51	0	1.04	0.86	2.95	0.58	3.11	0.75	.	.	.	.	.	.
comp21814_c0	GO:0007266;GO:0000022;GO:0008360;GO:0008270;GO:0051020;GO:0000092;GO:0001737;GO:0032231;GO:0001932;GO:0007391;GO:0004674;GO:0007309;GO:0045184;GO:0008335;GO:0005524;GO:0050770;GO:0007302;GO:0016318;GO:0000910	.	.	4.78	4.05	5.97	2.04	18.86	15.15	17.24	7.76	.	.	.	.	.	.
comp21822_c1	.	.	.	8.9	6.03	6.23	7.61	10.41	11.75	9.66	11.12	.	.	.	.	.	.
comp21838_c0	GO:0016459;GO:0005524;GO:0003774	ko04391|Hippo signaling pathway - fly	.	31.95	45.62	28.27	43.26	6.37	7.65	6.41	6.35	.	.	.	.	.	.
comp21838_c1	GO:0016459;GO:0005524;GO:0003774	.	.	14.49	9.32	15.36	14.05	4.18	1.67	3.77	1.81	.	.	.	.	.	.
comp21875_c0	GO:0005634;GO:0008270	.	.	1.83	0.62	1.89	0.52	6.85	9.47	5.74	6.38	.	.	.	.	.	.
comp21884_c2	GO:0005703;GO:0008026;GO:0006333;GO:0035042;GO:0007476;GO:0003677;GO:0005524;GO:0000785;GO:0048477;GO:0003682;GO:0005634	.	.	2.66	5.15	3.15	0.87	5.47	4.09	5.12	2.28	.	.	.	.	.	.
comp21888_c0	.	.	.	1.92	2.07	3.7	0	6.17	3.53	6.48	2.3	.	.	.	.	.	.
comp21890_c0	.	.	.	0	0.55	0.28	0	0	0	0.09	0	.	.	.	.	.	.
comp21891_c0	.	.	.	0	0	0.31	0.52	0	0	0	0	.	.	.	.	.	.
comp21923_c0	.	.	.	9.04	5.88	10.85	10.31	20.94	15.01	22.6	20.96	.	.	.	.	.	.
comp21929_c0	GO:0008415	ko00564|Glycerophospholipid metabolism;ko04146|Peroxisome	.	32.05	31.92	34.86	32.67	10.26	10.24	11.02	12.22	.	.	.	.	.	.
comp21942_c1	.	.	.	7.34	1.81	3.91	3.05	4.8	1.54	3.48	2.67	.	.	.	.	.	.
comp21949_c0	.	.	.	30.92	31.53	24.22	38.32	14.29	18.19	10.52	24.8	.	.	.	.	.	.
comp21985_c0	.	.	.	4.61	4.16	3.18	4.09	4.46	2.36	3.78	1.54	.	.	.	.	.	.
comp22041_c0	.	.	.	0.84	1.52	2.33	3.85	2.21	0.43	2.69	1.69	.	.	.	.	.	.
comp22049_c1	GO:0000785;GO:0008026;GO:0003677;GO:0006333;GO:0003682;GO:0005524;GO:0005634	.	.	8.69	2.94	7.64	10.9	15.03	14.35	17.15	15.19	.	.	.	.	.	.
comp22057_c0	GO:0007165;GO:0005887;GO:0008226;GO:0007211	.	.	0.35	0.94	0	0	2.42	1.07	2.41	0.69	.	.	.	.	.	.
comp22065_c0	GO:0005622;GO:0005097;GO:0032313	.	.	0.77	4.16	0.26	2.63	1.34	1.18	1.5	1.54	.	.	.	.	.	.
comp22088_c3	.	.	.	23.33	13.09	16.46	14.18	36.23	29.41	28.34	32.37	.	.	.	.	.	.
comp22107_c1	GO:0003676;GO:0008168;GO:0032259	.	.	5.62	7.61	4.77	5.83	8.53	10.87	9.69	8.52	.	.	.	.	.	.
comp22111_c0	.	.	.	8.45	2.45	7.08	7.57	9.59	12.99	12.44	10.86	.	.	.	.	.	.
comp22131_c0	GO:0004721;GO:0005634;GO:0005700	.	.	0.67	0	1.15	0.76	4.93	1.02	3.47	2	.	.	.	.	.	.
comp22139_c0	.	.	.	4.72	1.76	3.48	3.34	4.54	4.76	5.09	1.95	.	.	.	.	.	.
comp22139_c1	.	.	.	1.9	0.93	4.16	3.93	3.6	3.97	3.74	1.72	.	.	.	.	.	.
comp22162_c0	.	.	.	3	2.03	2.58	2.56	0.98	2.88	1.79	0.75	.	.	.	.	.	.
comp22165_c1	.	.	.	1.66	0.9	0.92	0	0	0	0.29	0	.	.	.	.	.	.
comp22186_c0	.	.	.	9.2	12.29	9.64	10.06	9.27	6.78	8.91	10.83	.	.	.	.	.	.
comp22186_c1	.	.	.	6.43	9.43	7.3	8.25	7.29	6.18	7.21	7.23	.	.	.	.	.	.
comp22213_c0	GO:0003746;GO:0005525;GO:0005850;GO:0006414;GO:0003924	.	.	2.76	2.72	1.39	2.29	2.52	2.7	2.62	2.01	.	.	.	.	.	.
comp22216_c0	GO:0017056;GO:0005643;GO:0006913	.	.	0.37	1.01	0.77	0	5.38	2.88	3.09	2.99	.	.	.	.	.	.
comp22225_c0	.	.	.	3.39	3.28	3.84	3.87	1.27	1.12	1.47	2.42	.	.	.	.	.	.
comp22225_c1	.	.	.	5.69	2.34	3.21	5.12	1.88	1.86	1.57	1.38	.	.	.	.	.	.
comp22230_c0	GO:0050660;GO:0055114;GO:0016491;GO:0005506;GO:0009055;GO:0051537	.	.	0.9	0.81	0.62	0.68	0	0	0	0	.	.	.	.	.	.
comp22230_c1	GO:0050660;GO:0055114;GO:0016491;GO:0005506;GO:0009055;GO:0051537	.	.	0.55	0	0.95	1.25	0	0	0	0	.	.	.	.	.	.
comp22231_c1	GO:0007411;GO:0048565;GO:0007498;GO:0007522;GO:0016021;GO:0042051;GO:0004716;GO:0007169;GO:0045610;GO:0005524;GO:0000186;GO:0005515;GO:0004714;GO:0005886	.	.	1.41	0	0.73	0.81	0.31	0	0.61	0.71	.	.	.	.	.	.
comp22260_c0	GO:0008083;GO:0040007	.	.	0	0	0	0	0.15	0	0.15	0	.	.	.	.	.	.
comp22261_c0	GO:0030528;GO:0005730;GO:0006955;GO:0003677;GO:0003725;GO:0005524;GO:0016740;GO:0005515;GO:0045893	.	.	16.56	12.5	14.95	11.68	13.33	12.34	13.41	6.62	.	.	.	.	.	.
comp22267_c0	.	.	.	10.4	19.02	13.9	14.98	23.9	38.4	25.61	25.34	.	.	.	.	.	.
comp22278_c1	.	.	.	0.35	0.94	0.95	0.79	0.45	0	0.45	0	.	.	.	.	.	.
comp22284_c0	GO:0005488	.	.	1.83	4.33	2.68	1.04	13.14	12.65	15.08	10.51	.	.	.	.	.	.
comp22311_c0	GO:0016788;GO:0046872;GO:0009166;GO:0000166	.	.	106.89	167.36	88.86	131.8	0	0	0.11	0.5	.	.	.	.	.	.
comp22311_c1	GO:0016788;GO:0046872;GO:0009166;GO:0000166	.	.	83.33	123.92	83.47	95.74	0	0	0	0.3	.	.	.	.	.	.
comp22327_c0	.	.	.	9.77	7.35	9.26	11.76	13.41	10.84	12.48	8.68	.	.	.	.	.	.
comp22327_c2	.	.	.	3.48	1.66	3.95	1.87	8.02	3.14	7.64	2.45	.	.	.	.	.	.
comp22331_c0	GO:0007275	.	.	2.2	5.97	2.82	0.72	9.46	10.16	12.3	5.66	.	.	.	.	.	.
comp22366_c0	GO:0009987;GO:0016021;GO:0004872;GO:0007210	.	.	0.85	0	0.73	0	0	0	0.18	0	.	.	.	.	.	.
comp22369_c0	GO:0005488	.	.	0.65	0	0.45	0.75	1.42	0.5	0.99	0.65	.	.	.	.	.	.
comp22378_c0	.	.	.	4.07	1.84	1.64	1.55	3.84	5.74	3.98	2.04	.	.	.	.	.	.
comp22393_c0	GO:0055085;GO:0005509;GO:0001518;GO:0005248;GO:0006814	.	.	1.26	0	0.22	0.73	0.14	0	0.14	0	.	.	.	.	.	.
comp22412_c0	.	.	.	26.71	20.92	19.09	18.45	47.32	57.88	36.94	66.83	.	.	.	.	.	.
comp22431_c0	.	.	.	7.98	5.24	10.34	7.17	0	0	0	0	.	.	.	.	.	.
comp22437_c0	.	.	.	0.18	0	0.12	0	0.08	0	0	0	.	.	.	.	.	.
comp22483_c0	GO:0004047;GO:0006355;GO:0015889;GO:0006546;GO:0003700;GO:0005737;GO:0031419;GO:0005634	.	.	1.32	0.89	1.59	0.75	0.14	0	0	0	.	.	.	.	.	.
comp22502_c0	GO:0005509	.	.	0.88	1.44	1.46	0	0.08	0	0	0	.	.	.	.	.	.
comp22503_c0	.	.	.	0	0	0	0	21.35	41.84	23.7	58.23	.	.	.	.	.	.
comp22514_c0	.	.	.	3.03	0	1.62	1.54	4.98	3.1	5.55	2.69	.	.	.	.	.	.
comp22523_c0	.	.	.	12.66	14.49	12.67	14.24	18.71	20.01	18.27	34.58	.	.	.	.	.	.
comp22551_c1	GO:0005488	.	.	1.11	0	0.77	0.85	1.29	0.57	0.8	0	.	.	.	.	.	.
comp22551_c2	GO:0046872	.	.	5.58	5.72	5.62	3.44	5.72	4.17	5.7	2.41	.	.	.	.	.	.
comp22575_c0	GO:0007018;GO:0030286;GO:0016887;GO:0005524;GO:0003777	.	.	7.91	2.57	8.08	2.89	8.68	2.43	7.14	4.43	.	.	.	.	.	.
comp22580_c0	.	.	.	4.56	3.45	2.76	2.91	1.03	0.84	0.32	0.36	.	.	.	.	.	.
comp22599_c0	GO:0008152;GO:0016787	.	.	2.09	0	6.39	1.36	0.13	0	0	0	.	.	.	.	.	.
comp226018_c0	.	.	.	0	0	0	0	0.15	0	0	0	.	.	.	.	.	.
comp22630_c0	GO:0016747	.	.	0	0	0	0	1.06	0.42	0.7	0	.	.	.	.	.	.
comp22630_c1	GO:0016747	.	.	0	0	0.18	0	0.35	0	0.81	1.07	.	.	.	.	.	.
comp22630_c2	GO:0016747	.	.	0	0	0	0	0.42	0	0.14	0	.	.	.	.	.	.
comp22651_c0	GO:0006230;GO:0006165;GO:0004797;GO:0016773;GO:0005524;GO:0005739	.	.	13.72	12.38	18.48	12.23	11.46	13.32	11.15	10.08	.	.	.	.	.	.
comp22659_c0	.	.	.	4.49	6.08	3.87	6.83	0.16	1.73	0.65	0	.	.	.	.	.	.
comp22682_c0	GO:0000184	.	.	0.39	0	0.53	0.88	1.68	1.18	2.18	0	.	.	.	.	.	.
comp22716_c0	.	.	.	10.78	3.24	8.67	2.73	14.48	5.06	14.56	7.18	.	.	.	.	.	.
comp22736_c1	.	.	.	7.5	2.9	4.93	4.07	2.64	1.1	2.95	1.43	.	.	.	.	.	.
comp22750_c0	.	.	.	0.85	0	0.93	1.16	7.45	7.02	6.76	4.06	.	.	.	.	.	.
comp22769_c0	.	.	.	1.3	3.03	2.83	3.4	3.89	4.01	2.67	5.96	.	.	.	.	.	.
comp22782_c0	.	.	.	0	0.88	0	0	0.14	0	0	0	.	.	.	.	.	.
comp22790_c0	GO:0046872;GO:0003824;GO:0051536	.	.	0.32	0.87	0	0	0	0	0	0	.	.	.	.	.	.
comp22793_c0	.	.	.	0	0	0	0	0	0	0	0	.	.	.	.	.	.
comp22796_c0	GO:0016021;GO:0005783;GO:0006886	.	.	4.46	6.23	2.89	4.01	0.09	0.1	0.06	0.14	.	.	.	.	.	.
comp22808_c0	GO:0005515;GO:0016021	.	.	1.49	0	0.77	1.7	2.44	1.72	5.18	0	.	.	.	.	.	.
comp22808_c2	GO:0005515	.	.	9.96	9.15	9.19	14.2	17.96	9.56	23.53	18.84	.	.	.	.	.	.
comp22811_c0	GO:0043565;GO:0003700;GO:0005634;GO:0008270;GO:0006355	.	.	7.62	6.88	5.45	7.72	8.23	9.54	7.47	12.41	.	.	.	.	.	.
comp22820_c0	GO:0016021;GO:0003779;GO:0005622;GO:0006508;GO:0004198	.	.	8.64	3.47	6.18	2.19	2.79	0.98	1.11	1.28	.	.	.	.	.	.
comp22822_c0	.	ko04110|Cell cycle;ko04111|Cell cycle - yeast;ko04113|Meiosis - yeast;ko04114|Oocyte meiosis;ko04120|Ubiquitin mediated proteolysis;ko04914|Progesterone-mediated oocyte maturation;ko05166|HTLV-I infection	.	3.88	8.41	4.19	5.9	6.59	11.13	7.92	7.24	.	.	.	.	.	.
comp22846_c1	.	.	.	6.76	7.41	8.88	7.71	7.29	7.42	5.66	4.82	.	.	.	.	.	.
comp22857_c0	GO:0008270;GO:0005622;GO:0005515	.	.	0	0	0	0	0	0	0	0	.	.	.	.	.	.
comp22878_c0	.	.	.	1.32	4.3	1.46	4.23	1.04	0.41	0.57	0	.	.	.	.	.	.
comp22904_c0	GO:0050650;GO:0005975;GO:0008194	ko00532|Glycosaminoglycan biosynthesis - chondroitin sulfate / dermatan sulfate;ko00534|Glycosaminoglycan biosynthesis - heparan sulfate / heparin	.	18.82	22.7	13.07	20.29	13.31	10.5	11.25	10.31	.	.	.	.	.	.
comp22904_c1	.	.	.	3.72	7	3.57	5.53	9.85	12.17	12.06	10.33	.	.	.	.	.	.
comp22907_c0	.	.	.	0.35	0	0.24	0	0.15	0	0	0	.	.	.	.	.	.
comp22907_c1	.	.	.	0.32	0	0.89	0.74	0	0	0	0	.	.	.	.	.	.
comp22907_c2	GO:0006915;GO:0005524;GO:0004672	.	.	21.98	23.62	23.06	23.81	24.1	23.43	25.28	26.05	.	.	.	.	.	.
comp22922_c0	.	.	.	0	0	0	0	0.16	0	0	0	.	.	.	.	.	.
comp22935_c0	GO:0020037;GO:0055114;GO:0004497;GO:0009055	.	.	3.94	11	4.2	5.72	0.57	1.28	0.78	0.48	.	.	.	.	.	.
comp22935_c1	GO:0020037;GO:0055114;GO:0004497;GO:0009055	.	.	0.71	0.96	0.73	0	0.31	0	0.15	0	.	.	.	.	.	.
comp22938_c0	GO:0016021;GO:0016887;GO:0005524	.	.	13.51	11.8	13.12	8.62	3.92	2.01	4.48	4.07	.	.	.	.	.	.
comp22959_c0	GO:0016021;GO:0006814;GO:0055085;GO:0005215	.	.	1.82	0.99	1.25	1.66	0.32	0	0.47	0.73	.	.	.	.	.	.
comp22960_c0	.	.	.	2.89	1.21	2.76	1.52	0.19	0.34	0.29	0	.	.	.	.	.	.
comp22980_c0	.	.	.	10.89	0	20.48	5.27	2.16	1.52	1.43	0.66	.	.	.	.	.	.
comp22989_c1	GO:0005840;GO:0003735;GO:0006412	.	.	0.38	0	1.84	0.87	0.33	0.59	0.5	0	.	.	.	.	.	.
comp22998_c0	.	.	.	24.65	29.72	29.85	32.79	28.07	38.15	25.71	26.29	.	.	.	.	.	.
comp23009_c0	GO:0005085;GO:0005622;GO:0051056	ko04015|Rap1 signaling pathway;ko04510|Focal adhesion;ko04722|Neurotrophin signaling pathway;ko04910|Insulin signaling pathway;ko05211|Renal cell carcinoma	.	12.7	15.95	12.45	17.63	19.99	21.51	16.27	19.27	.	.	.	.	.	.
comp23024_c0	.	ko03013|RNA transport	.	8.29	7.67	5.36	6.46	6.58	6.61	7.01	7.13	.	.	.	.	.	.
comp23024_c1	.	.	.	3.5	3.55	3.62	2.5	3.62	3.36	4.84	3.94	.	.	.	.	.	.
comp23024_c2	.	.	.	2.6	0.88	1.79	1.48	2.54	1.5	2.68	1.95	.	.	.	.	.	.
comp23076_c0	.	.	.	16.69	1.05	26.49	3.54	0.51	0	0.51	0.78	.	.	.	.	.	.
comp23079_c0	.	.	.	1.02	1.84	1.4	4.65	0.59	0.52	1.33	2.04	.	.	.	.	.	.
comp23112_c1	.	.	.	5.41	3.25	6.21	3.43	8.89	3.69	6.65	3.6	.	.	.	.	.	.
comp23124_c0	.	.	.	0	0	0	0	0	0	0	0	.	.	.	.	.	.
comp23128_c0	.	.	.	2.15	4.85	4.94	3.27	6.55	6.06	10.26	5.73	.	.	.	.	.	.
comp23155_c0	.	.	.	11.47	9.11	8.01	4.88	7.59	5.87	7.43	4.89	.	.	.	.	.	.
comp23176_c1	GO:0006397	ko03013|RNA transport;ko03015|mRNA surveillance pathway	.	1.93	2.1	1.87	0.88	6.74	4.16	7.22	2.32	.	.	.	.	.	.
comp23183_c0	.	.	.	0.35	0	0	0	0	0	0	0	.	.	.	.	.	.
comp23186_c0	GO:0020037;GO:0055114;GO:0004497;GO:0009055	.	.	0.18	0	1.02	0	0	0	0	0	.	.	.	.	.	.
comp23203_c0	.	.	.	0.8	1.44	0.18	0	0.23	0.41	0	0.53	.	.	.	.	.	.
comp23220_c0	GO:0006633;GO:0016491;GO:0005506;GO:0055114;GO:0005783	.	.	2.6	4.47	2.6	3.77	0	0	0	0	.	.	.	.	.	.
comp23220_c1	GO:0006633;GO:0016491;GO:0005506;GO:0055114;GO:0005783	.	.	1.85	3.35	1.49	0.7	0	0	0	0	.	.	.	.	.	.
comp23227_c0	GO:0005622	.	.	5.28	8.09	6.1	6.03	10.8	9.18	10.72	10.56	.	.	.	.	.	.
comp23231_c0	GO:0016585;GO:0030528;GO:0045449;GO:0005515;GO:0006338	.	.	4.59	6.45	3.75	3.49	10.29	15.68	8.12	9.52	.	.	.	.	.	.
comp23231_c1	GO:0016585;GO:0030528;GO:0045449;GO:0005515;GO:0006338	.	.	0	3.15	0.54	0	3.04	1.19	1.85	0	.	.	.	.	.	.
comp23235_c0	.	ko04977|Vitamin digestion and absorption	.	21.44	12.23	16.62	30.34	26.22	23.54	22.43	25.3	.	.	.	.	.	.
comp23245_c0	GO:0016020;GO:0006508	.	.	11.36	7.81	17.9	10.28	11.7	11.08	11.58	14.41	.	.	.	.	.	.
comp23245_c1	.	.	.	6.18	0	3.55	2.35	4.04	3.17	3.73	2.06	.	.	.	.	.	.
comp23256_c0	GO:0004527;GO:0008233;GO:0003676;GO:0005622;GO:0006511;GO:0004221;GO:0000289	.	.	7.64	4.43	7.9	9.96	10.22	7.97	10.78	8.73	.	.	.	.	.	.
comp23278_c0	GO:0019861;GO:0006919;GO:0005932	ko05016|Huntington's disease	.	0.84	0	0.29	0	0.18	0.32	0.46	0	.	.	.	.	.	.
comp23306_c1	.	.	.	0	1.57	1	1.32	0.88	0.89	1.26	0	.	.	.	.	.	.
comp23336_c1	.	.	.	7.26	6.26	5.01	6.77	4.89	2.54	5.01	3.96	.	.	.	.	.	.
comp23342_c0	GO:0005096;GO:0005622;GO:0051056;GO:0005515	.	.	5.58	13.59	5.96	7	4.98	3.86	6.05	3.34	.	.	.	.	.	.
comp23346_c0	.	.	.	2.23	0	6.85	1.39	0.09	0	0	0	.	.	.	.	.	.
comp23350_c0	GO:0007016;GO:0005856;GO:0008360;GO:0004871;GO:0007229;GO:0005524;GO:0005925;GO:0005515;GO:0007172;GO:0004715;GO:0006468	.	.	6.33	1.91	6.07	3.21	6.28	2.7	4.43	2.11	.	.	.	.	.	.
comp23380_c2	GO:0005622;GO:0003725	.	PASHA	2.58	0	1.29	2.14	4.7	2.52	4.07	2.81	.	.	.	.	.	.
comp23382_c0	GO:0004252;GO:0006508	.	.	426.1	1151.88	408.52	981.55	0.17	0.81	0.11	0.26	.	.	.	.	.	.
comp23384_c0	GO:0005488	.	.	4.7	6.36	2.63	2.68	6.39	3.61	5.86	4.11	.	.	.	.	.	.
comp23432_c0	GO:0031616;GO:0051225;GO:0007080;GO:0051298;GO:0070732;GO:0007052;GO:0051642;GO:0000776;GO:0005635;GO:0007060	.	.	5.98	5.19	8.09	3.82	14.07	17.66	13.82	16.27	.	.	.	.	.	.
comp23451_c2	GO:0005488	.	.	6.06	3.28	9.02	11.06	6.23	5.96	6.73	3.39	.	.	.	.	.	.
comp23476_c0	.	.	.	0	0	0	0	0	0	0	0	.	.	.	.	.	.
comp23478_c0	.	.	.	3.55	9.86	7.28	8.95	0.33	0.14	0.61	0.93	.	.	.	.	.	.
comp23481_c0	GO:0005622;GO:0003677	ko04550|Signaling pathways regulating pluripotency of stem cells	.	2.44	1.89	5.05	0.8	6.53	3.22	9.53	6.27	.	.	.	.	.	.
comp23554_c0	GO:0005083;GO:0005488	.	.	6.84	6.74	6.94	7.38	7.26	6.88	6.8	4.97	.	.	.	.	.	.
comp23554_c2	GO:0005083;GO:0005488	.	.	3.04	0	1.57	1.74	1.82	2.34	1.32	1.52	.	.	.	.	.	.
comp23577_c1	.	.	.	2.37	0.8	1.84	0.67	1.67	2.27	1.93	0	.	.	.	.	.	.
comp23580_c0	.	.	.	0.29	1.56	1.19	0.66	0.63	1.33	1.37	0	.	.	.	.	.	.
comp23594_c0	GO:0008188;GO:0043005;GO:0005886;GO:0007165;GO:0042332;GO:0016021;GO:0004948;GO:0007218;GO:0043025;GO:0042749	.	.	0.6	0.54	0.83	0	2.09	1.23	1.65	2.79	.	.	.	.	.	.
comp23596_c0	.	.	.	7.35	8.34	8.01	6.49	11.25	8.74	10.69	8.05	.	.	.	.	.	.
comp23601_c1	.	.	.	0.35	0	0	0.79	0	0	0	0	.	.	.	.	.	.
comp23612_c1	GO:0016020	.	.	6.28	3.7	4.14	3.11	7.01	2.94	8.41	3.27	.	.	.	.	.	.
comp23641_c0	.	.	.	0	0	0	0	0.07	0.24	0.13	0.62	.	.	.	.	.	.
comp23650_c0	GO:0005488	.	.	2.27	0	2.09	0	0.16	0	0	0	.	.	.	.	.	.
comp23668_c0	GO:0005792;GO:0009636;GO:0006719;GO:0008096;GO:0016020	.	.	6.64	12.14	4.58	9.52	0.27	0	0.2	0.31	.	.	.	.	.	.
comp23668_c1	GO:0009636;GO:0004301;GO:0016020	.	.	3.56	5.51	4.91	9.87	0	0	0	0	.	.	.	.	.	.
comp23691_c1	GO:0006388;GO:0016891;GO:0005634;GO:0005739	.	.	1.78	0	1.22	3.24	5.26	3.27	4.31	0	.	.	.	.	.	.
comp23713_c0	.	.	.	41.38	117.61	49.69	72.18	9.59	10.72	12.27	28.86	.	.	.	0.614944	0.0353867	1
comp23715_c0	GO:0008270;GO:0005622;GO:0017056	ko04141|Protein processing in endoplasmic reticulum	.	36.08	28.7	39.03	38.41	26.58	38.35	29.16	31.1	.	.	.	.	.	.
comp23715_c1	.	.	.	10.12	9.13	14.8	9.09	10.01	7.07	9.71	6.13	.	.	.	.	.	.
comp23755_c0	GO:0008270;GO:0003676;GO:0005622	.	.	7.76	22.09	9.43	16.2	1.48	0.4	1.37	4.73	.	.	.	.	.	.
comp23815_c0	GO:0005615;GO:0007165;GO:0005102	.	.	51.42	5.83	43.02	15.7	0.47	0	0.09	0.86	.	.	.	.	.	.
comp23822_c0	.	.	.	0.41	0	0.42	0.93	0.09	0.62	0.35	0	.	.	.	.	.	.
comp23825_c2	.	.	.	0.51	0	0.17	2.31	0.22	0	0	0	.	.	.	.	.	.
comp23845_c0	GO:0044260;GO:0016303;GO:0007094;GO:0047485;GO:0042770;GO:0051402;GO:0048513;GO:0004674;GO:0044238;GO:0010212;GO:0043065	ko04064|NF-kappa B signaling pathway;ko04068|FoxO signaling pathway;ko04110|Cell cycle;ko04115|p53 signaling pathway;ko04210|Apoptosis;ko05166|HTLV-I infection;ko05202|Transcriptional misregulation in cancer;ko05206|MicroRNAs in cancer	.	2.51	3.62	1.5	1.14	5.75	6.93	6.38	7.35	.	.	.	.	.	.
comp23845_c2	GO:0016233;GO:0004672;GO:0006348;GO:0016310;GO:0031572	.	.	2.19	0	1.32	0	3.22	3.79	2.74	0.55	.	.	.	.	.	.
comp23850_c3	GO:0007242;GO:0004016;GO:0006171;GO:0016021;GO:0000166	ko00230|Purine metabolism;ko04015|Rap1 signaling pathway;ko04020|Calcium signaling pathway;ko04022|cGMP-PKG signaling pathway;ko04024|cAMP signaling pathway;ko04062|Chemokine signaling pathway;ko04114|Oocyte meiosis;ko04261|Adrenergic signaling in cardiomyocytes;ko04270|Vascular smooth muscle contraction;ko04540|Gap junction;ko04611|Platelet activation;ko04713|Circadian entrainment;ko04723|Retrog…	.	1.47	0.99	4.56	3.35	4.48	3.95	5.42	2.94	.	.	.	.	.	.
comp23871_c0	.	.	.	1.96	2.65	1.8	0.37	0	0	0	0	.	.	.	.	.	.
comp23915_c0	.	.	.	1.98	0	1.37	0.57	0.11	0.38	0.22	0	.	.	.	.	.	.
comp23915_c1	GO:0005515	.	.	1.08	5.13	0.56	0	0	0.42	0	0	-2.23699	0.0160663	1	.	.	.
comp23930_c0	GO:0005622	.	.	6.23	22.19	7.8	14.48	14.12	41.33	16.48	38.3	.	.	.	.	.	.
comp23931_c0	GO:0016787;GO:0008270	.	.	15.27	17.35	11.21	17.98	17.16	17.92	17.11	13.46	.	.	.	.	.	.
comp23942_c0	GO:0015630;GO:0005737;GO:0044463;GO:0044430;GO:0019861	.	.	0.74	0	0.26	0	0	0	0	0	.	.	.	.	.	.
comp23942_c1	.	.	.	2	3.62	0.46	0.51	0	0	0	0	-2.29437	0.0297101	1	.	.	.
comp23942_c2	GO:0030317	.	.	2.26	0	0.52	0	0	0	0	0	.	.	.	.	.	.
comp23966_c0	.	.	.	9.93	13.45	7.65	8.66	11.95	20.19	10.65	28.02	.	.	.	.	.	.
comp23992_c1	GO:0016740	.	.	12.41	3.01	9.1	9.43	0.83	0.98	0.62	0.32	.	.	.	.	.	.
comp24000_c0	.	.	.	3.27	5.76	2.71	0.75	0.14	0	0.28	0.65	.	.	.	.	.	.
comp24008_c0	GO:0009982;GO:0004725;GO:0003723;GO:0006470;GO:0017017;GO:0031119	.	.	6.1	5.86	5.29	8.07	4.54	3.63	6.74	1.97	.	.	.	.	.	.
comp24044_c0	GO:0042302	.	.	0	0	0	0	0	0	0	0	.	.	.	.	.	.
comp24058_c0	.	.	.	7.88	0	5.48	2.37	1.96	0.53	0.3	0.69	.	.	.	.	.	.
comp24071_c0	GO:0003779	.	.	6.8	2.05	15.69	4.31	2.3	2.9	2.46	4.53	.	.	.	.	.	.
comp24096_c0	.	ko03013|RNA transport	.	8.4	10.97	8.31	8.57	7.92	15.04	9.14	17.58	.	.	.	.	.	.
comp24096_c1	.	.	.	1.82	2.47	4.6	3.46	3.96	2.8	4.21	1.82	.	.	.	.	.	.
comp24099_c1	.	.	.	15.6	8.24	13.64	13.89	0.5	0	0.17	0	.	.	.	.	.	.
comp24105_c0	GO:0005576;GO:0004867	.	.	14.85	0	21.62	3.01	3.02	0.51	3.15	0.66	.	.	.	.	.	.
comp24132_c0	.	.	.	9.8	5.02	9.5	4.23	20.64	14.25	23.91	9	.	.	.	.	.	.
comp24132_c2	.	.	.	5.79	2.61	3.99	0	13.59	2.47	16.48	1.29	.	.	.	.	.	.
comp24134_c0	.	.	.	0	0	0	0	0	0	0	0	.	.	.	.	.	.
comp24136_c0	GO:0006241;GO:0006541;GO:0003883;GO:0005524;GO:0003700	ko00240|Pyrimidine metabolism	.	23.06	20.93	21.14	28.04	81.97	92.93	87.29	83.06	.	.	.	.	.	.
comp24145_c1	.	.	.	0.65	1.76	0.89	0	0.28	0.5	0	0	.	.	.	.	.	.
comp24157_c0	.	.	.	3.09	3.48	3.73	1.76	7.95	5.93	6.03	4.63	.	.	.	.	.	.
comp24168_c0	GO:0019551;GO:0005488;GO:0016639;GO:0005759;GO:0055114	ko00250|Alanine, aspartate and glutamate metabolism;ko00330|Arginine and proline metabolism;ko00471|D-Glutamine and D-glutamate metabolism;ko00910|Nitrogen metabolism;ko04964|Proximal tubule bicarbonate reclamation	.	4.91	8.65	3.81	3.08	0	0	0	0	.	.	.	.	.	.
comp24168_c1	GO:0019551;GO:0005488;GO:0016639;GO:0005759;GO:0055114	.	.	5.04	3.72	2.21	3.13	0	0	0	0	.	.	.	.	.	.
comp24191_c0	.	.	.	3.2	12.01	3	3.56	0	0	0	0.16	.	.	.	.	.	.
comp24198_c0	.	.	.	2.9	0	1.5	0.83	2.53	1.11	3.46	2.18	.	.	.	.	.	.
comp24199_c0	.	.	.	1.92	2.08	2.12	2.63	2.51	2.36	3	0.77	.	.	.	.	.	.
comp24206_c0	.	.	.	31.56	17.39	29.27	24.21	8.69	13.95	11.27	7.54	.	.	.	.	.	.
comp24228_c0	.	.	.	16.63	19.53	15.34	17.37	69.62	78.82	69.39	68.89	.	.	.	.	.	.
comp24228_c1	.	.	.	4.48	4.28	8.74	3.61	36.4	26.74	34.1	25.3	.	.	.	.	.	.
comp24237_c0	GO:0005262;GO:0006811;GO:0009987;GO:0016020	.	.	7.99	14.42	6.2	15.18	0.58	0	4.91	9.31	.	.	.	3.55987	1.49589e-05	0.00299477
comp24245_c0	.	.	.	8.25	5.36	10.01	7.53	14.66	20.79	14.03	22.43	.	.	.	.	.	.
comp24266_c0	GO:0005488	.	.	62.43	66.49	43.73	73.32	67.73	60.04	63.13	67.15	.	.	.	.	.	.
comp24277_c0	.	.	.	83.75	119.68	85.47	109.77	102.01	90.88	101.21	100.91	.	.	.	.	.	.
comp24299_c0	GO:0007269;GO:0048193;GO:0005484;GO:0006886;GO:0016020	ko04130|SNARE interactions in vesicular transport	.	12.51	11.18	11.96	10.77	10.38	10.34	10.19	7.78	.	.	.	.	.	.
comp24306_c0	.	.	.	0.56	0	0.19	0	18.8	24.28	12.49	9.02	.	.	.	-0.766794	0.0469298	1
comp24328_c0	.	.	.	0.67	1.82	1.39	0.77	2.78	3.09	3.5	1.34	.	.	.	.	.	.
comp24341_c0	GO:0008270;GO:0005622;GO:0005515	.	.	2.33	4.51	3.44	0.76	9.85	7.16	10.69	5.99	.	.	.	.	.	.
comp24360_c0	GO:0003676;GO:0000166	ko03015|mRNA surveillance pathway	.	22.1	14.86	19.14	25.4	36.02	36.94	36.06	34.51	.	.	.	.	.	.
comp2436434_c0	.	.	.	0.36	0.96	0.98	2.43	3.42	2.73	2.47	2.84	.	.	.	.	.	.
comp24407_c0	.	.	.	7.98	10.03	7.27	14.95	5.21	6.57	6.31	5.7	.	.	.	.	.	.
comp24411_c0	GO:0016021;GO:0005794;GO:0005509;GO:0030145;GO:0016757;GO:0005529	.	.	0.34	2.74	0.7	0	2.21	0.52	1.17	0	.	.	.	.	.	.
comp24416_c0	GO:0005576;GO:0008061;GO:0006030	.	.	320.27	1.92	272.73	30.78	1.7	1.09	2.62	0	.	.	.	.	.	.
comp2442025_c0	.	.	.	0.77	1.04	0.26	0	1	0.59	0.5	1.54	.	.	.	.	.	.
comp24426_c1	GO:0005840;GO:0003735;GO:0006412;GO:0019843	.	.	2.2	2.98	1.52	0.84	0	0	0.16	0	.	.	.	.	.	.
comp24443_c0	.	.	.	3.53	1.74	1.99	2.2	6.57	7.89	6.96	7.06	.	.	.	.	.	.
comp24447_c0	.	.	.	3.4	0.51	1.56	1.72	0	0	0.08	0	.	.	.	.	.	.
comp24449_c0	.	.	.	6.01	7.01	5.1	4.85	6.04	6.68	6.58	4.07	.	.	.	.	.	.
comp24468_c0	.	.	.	11.86	14.86	11.59	10.09	37.14	50.05	32.49	43.16	.	.	.	.	.	.
comp24468_c1	.	.	.	8.42	3.34	8.92	5.15	29.95	26.19	29.4	21.75	.	.	.	.	.	.
comp24468_c2	.	.	.	2.22	1	1.78	1.69	9.66	6.25	9.14	1.48	.	.	.	.	.	.
comp24473_c0	.	.	.	1	0	0.34	0	0	0	0	0	.	.	.	.	.	.
comp24481_c0	.	.	.	5.26	4.94	7.77	3.18	0.09	0.16	0.05	0	.	.	.	.	.	.
comp24491_c0	GO:0055085	.	.	1.01	6.83	1.65	2.87	9.88	7.16	3.77	6.3	.	.	.	.	.	.
comp24491_c1	GO:0055085	.	.	0.91	3.95	1.38	3.33	5.32	3.93	3.33	3.65	.	.	.	.	.	.
comp24519_c1	GO:0007431;GO:0004872;GO:0042756;GO:0016201;GO:0005515;GO:0007411;GO:0030534;GO:0007632;GO:0005576;GO:0016020	.	.	5.62	3.04	2.32	2.56	5.05	2.3	2.27	1.5	.	.	.	.	.	.
comp24540_c1	.	.	.	11.02	6.82	12.38	4.31	17.27	9.19	14.48	7.55	.	.	.	.	.	.
comp2456_c0	GO:0048813;GO:0005622;GO:0005515;GO:0016319;GO:0008270	.	.	1.06	1.91	1.22	0	0.77	0.54	0.31	0	.	.	.	.	.	.
comp24567_c0	.	.	.	3.11	10.62	4.57	9.25	11.83	13.09	13.14	11.89	.	.	.	.	.	.
comp24580_c0	.	.	.	1.55	1.05	5.62	0	5.07	1.19	4.04	3.88	.	.	.	.	.	.
comp24608_c0	.	.	.	0.78	0	0.4	0.44	0	0	0.25	0	.	.	.	.	.	.
comp24613_c1	GO:0046489;GO:0004143;GO:0046834;GO:0007015;GO:0043052;GO:0045494;GO:0006654;GO:0019992;GO:0016059;GO:0007205;GO:0016020	.	.	1.32	0.89	1.13	0	0.14	0.51	0.14	0	.	.	.	.	.	.
comp24623_c0	.	.	.	1.04	0.94	0.71	0	1.05	0	1.65	0.69	.	.	.	.	.	.
comp24623_c1	.	.	.	5.84	3.83	4.52	3.63	5.09	3.81	4.99	2.12	.	.	.	.	.	.
comp24634_c0	.	.	.	119.25	298.34	128.88	210.58	0	0	0	0	.	.	.	.	.	.
comp24636_c0	GO:0004653;GO:0005529;GO:0030145;GO:0005795;GO:0009312;GO:0005509;GO:0016021	ko00512|Mucin type O-Glycan biosynthesis	.	25.51	28.12	32.69	33.21	26.39	28.62	25.96	30.01	.	.	.	.	.	.
comp24636_c2	GO:0004653;GO:0005529;GO:0030145;GO:0005795;GO:0009312;GO:0005509;GO:0016021	.	.	12.49	3.98	12.16	7.26	12.8	7.53	13.5	7.83	.	.	.	.	.	.
comp24639_c0	.	.	.	6.3	10.97	6.36	3.08	1.52	1.21	1.61	0.9	.	.	.	.	.	.
comp246669_c0	.	.	.	1.1	0	0.38	0.63	0	0	0	0	.	.	.	.	.	.
comp24681_c1	GO:0008283;GO:0005524;GO:0017111	.	.	1.8	1.08	0.83	2.28	6.35	6.44	7.71	4.79	.	.	.	.	.	.
comp24686_c1	GO:0001654;GO:0008270;GO:0006355;GO:0001748;GO:0045165;GO:0043565;GO:0035271;GO:0003700;GO:0003707;GO:0007362;GO:0009653;GO:0005634	.	.	0	0	0	0	0	0	0.14	0	.	.	.	.	.	.
comp24734_c0	.	.	.	3.41	0	1.17	0.78	7.12	1.57	5.32	1.36	.	.	.	.	.	.
comp24780_c0	GO:0016021;GO:0007156;GO:0005509;GO:0005886	.	.	1.98	0	2.05	2.26	0	0	0	0	.	.	.	.	.	.
comp24797_c0	GO:0043565;GO:0003700;GO:0005634;GO:0006355	ko04013|MAPK signaling pathway - fly;ko04320|Dorso-ventral axis formation;ko05202|Transcriptional misregulation in cancer	.	7.59	6.26	10.01	9.03	11.06	11.16	13.46	13.85	.	.	.	.	.	.
comp24806_c0	.	.	.	2.69	5.57	1.75	2.53	1.72	1.95	2.27	2.85	.	.	.	.	.	.
comp24815_c0	.	.	.	30.47	0.26	107.13	15.2	0	0.29	0.04	0.19	1.93739	0.0447981	1	.	.	.
comp24817_c0	GO:0005515;GO:0007275;GO:0006511;GO:0005634;GO:0008270	.	.	66.76	17.96	56.32	40.55	3.5	1.84	4.5	5.22	.	.	.	.	.	.
comp24826_c0	.	.	.	3.74	2.17	4.06	3.05	6.29	2.46	5.92	5.88	.	.	.	.	.	.
comp24827_c0	GO:0005319;GO:0006869	.	.	4373.59	2208.25	7174.22	2885.43	33.03	9.95	12.97	18.38	.	.	.	.	.	.
comp24828_c0	GO:0008270	.	.	30.8	20.03	30.53	20.71	32.81	37.11	37.78	32.93	.	.	.	.	.	.
comp24835_c0	.	.	.	20.85	10.84	22.3	22.33	9.17	2.62	9.33	7.66	.	.	.	.	.	.
comp24840_c0	GO:0005811	.	.	26.91	45.62	28.36	48.15	16.05	38.83	14.34	35.2	.	.	.	.	.	.
comp24841_c0	GO:0000790;GO:0005737	.	.	21.17	27.41	28.34	26.62	17.72	20.32	18.24	20.65	.	.	.	.	.	.
comp24844_c0	.	.	.	14.06	5.86	13.18	4.93	11.46	5.54	11.11	7.21	.	.	.	.	.	.
comp24844_c1	GO:0008017;GO:0008091;GO:0016327;GO:0003779;GO:0000910;GO:0007009;GO:0045186	.	.	22.16	11.25	29.93	12.11	27.74	13.84	23.95	11.08	.	.	.	.	.	.
comp24850_c0	GO:0017089;GO:0005737;GO:0051861;GO:0046836	.	.	15.16	11.15	17.3	15.37	26.67	26.47	28.76	20.96	.	.	.	.	.	.
comp24858_c0	GO:0000122;GO:0048190;GO:0007398;GO:0008270;GO:0008586;GO:0007179;GO:0008355;GO:0001745;GO:0007494;GO:0008285;GO:0007391;GO:0003702;GO:0045705;GO:0007422;GO:0003700;GO:0048100;GO:0005634	.	.	15.44	23.67	15.66	17.35	24.37	25.64	25.57	37.22	.	.	.	.	.	.
comp24862_c0	.	.	.	9.18	14.91	6.33	8.38	19.19	16.93	10.04	7.34	.	.	.	.	.	.
comp24870_c0	GO:0042302	.	.	143.61	0	49.83	3.55	0	0	0	0	.	.	.	.	.	.
comp24876_c1	GO:0016787	.	.	36.83	7.01	32.34	3.28	0.25	0	0.12	0	.	.	.	.	.	.
comp24879_c0	GO:0050821	.	.	31.57	22.52	30.48	21.61	20.67	20.38	21.74	24.82	.	.	.	.	.	.
comp24880_c0	.	.	.	2.91	0	1.51	0	4.6	1.12	5.69	2.91	.	.	.	.	.	.
comp24881_c0	.	.	.	2.8	0.84	3.22	0.71	12.61	5.27	11.09	4.98	.	.	.	.	.	.
comp24894_c0	GO:0005840	.	.	53.04	70.91	42.7	81.55	23.38	102.18	27.1	91.25	.	.	.	.	.	.
comp24895_c0	.	.	.	10.36	4.95	9.95	2.78	4.16	1.87	4.06	2.03	.	.	.	.	.	.
comp24896_c0	.	.	.	0	0	0	0	0.27	0	0.4	0	.	.	.	.	.	.
comp24896_c2	GO:0004222;GO:0006508;GO:0008270	.	.	0	0	0	0	0.46	0	0.61	0	.	.	.	.	.	.
comp24898_c0	.	.	.	54.18	42.14	58.65	44.59	53.16	51.62	58.83	45.46	.	.	.	.	.	.
comp24899_c0	.	.	.	15.35	9.04	11.35	10.66	10.95	9.23	12.75	4.89	.	.	.	.	.	.
comp24899_c1	GO:0000278;GO:0019888;GO:0030289	.	.	40.23	29.66	30.4	34.27	37.1	36.14	35.71	36.63	.	.	.	.	.	.
comp24901_c0	.	.	.	15.55	17.3	15.54	21.44	17.16	46.11	16.01	39.27	.	.	.	.	.	.
comp24902_c1	GO:0016787	.	.	27.53	74.57	35.63	62.58	162.97	224.46	153.87	220.77	.	.	.	.	.	.
comp24904_c0	GO:0030042;GO:0003779;GO:0035317;GO:0006911	.	.	105.48	72.8	98.24	88.82	74.67	76.98	76.63	65.85	.	.	.	.	.	.
comp24907_c0	.	.	.	1.16	0.63	1.6	0.53	129.61	379	126.44	499.36	.	.	.	.	.	.
comp24908_c0	GO:0005737;GO:0008104;GO:0051018;GO:0042675;GO:0016021	.	.	14.08	5.65	12.77	8.92	20.55	11.22	16.3	10.95	.	.	.	.	.	.
comp24908_c1	GO:0005737;GO:0008104;GO:0051018;GO:0042675;GO:0016021	.	.	15.41	7.89	10.62	13.77	24.03	14.08	20.24	15.82	.	.	.	.	.	.
comp24910_c0	GO:0003899;GO:0005665;GO:0003677;GO:0006366	.	.	7.34	2.71	8.28	3.05	7.85	4.62	8.4	4.67	.	.	.	.	.	.
comp24915_c0	GO:0008415;GO:0009987;GO:0008152	ko00561|Glycerolipid metabolism;ko00564|Glycerophospholipid metabolism	.	100.03	128.11	109.3	117.42	71.23	86.97	79.94	76.48	.	.	.	.	.	.
comp24916_c0	GO:0005488	ko04340|Hedgehog signaling pathway	.	13.35	15.32	13.61	12.09	41.95	37.36	48.12	28.5	.	.	.	.	.	.
comp24917_c0	GO:0035080;GO:0007000;GO:0008270;GO:0006963;GO:0043484;GO:0006355;GO:0005719;GO:0007552;GO:0005730;GO:0006471;GO:0003950;GO:0005703;GO:0051457;GO:0009303;GO:0003677;GO:0051287;GO:0045087	.	.	4.31	5.49	4.02	1.16	7.17	6.62	10.67	5.57	.	.	.	.	.	.
comp24920_c0	.	.	.	53.15	114.95	37.73	90.42	0.15	0.27	0.15	0.35	.	.	.	.	.	.
comp24924_c0	GO:0007266;GO:0000022;GO:0008360;GO:0008270;GO:0051020;GO:0000092;GO:0001737;GO:0032231;GO:0001932;GO:0007391;GO:0004674;GO:0007309;GO:0045184;GO:0008335;GO:0005524;GO:0050770;GO:0007302;GO:0016318;GO:0000910	.	.	3.11	2.52	4.07	7.09	18.67	10.03	18.88	11.8	.	.	.	.	.	.
comp24934_c0	GO:0000184;GO:0008103;GO:0007267;GO:0006406;GO:0016607;GO:0006397;GO:0032183;GO:0007318;GO:0007317;GO:0046594;GO:0045495;GO:0008380;GO:0006417;GO:0003723	ko03013|RNA transport;ko03015|mRNA surveillance pathway;ko03040|Spliceosome	.	44.39	56.24	41.17	47.37	31.31	73.4	30.76	47.22	.	.	.	.	.	.
comp24944_c0	.	.	.	94.37	148.21	89.73	131.89	190.39	122.42	165.19	144.15	.	.	.	.	.	.
comp24946_c0	GO:0008366;GO:0005488;GO:0045197;GO:0019991;GO:0021682;GO:0005919;GO:0060857	.	.	84.61	79.72	75	90.65	37.34	30.2	38.81	44.29	.	.	.	.	.	.
comp24952_c0	GO:0016021	.	.	34.28	30.95	44.21	32.83	28.47	28.94	25.53	29.19	.	.	.	.	.	.
comp24956_c1	.	.	.	0.24	1.31	0.5	0	0	0	0	0	.	.	.	.	.	.
comp24956_c2	.	.	.	0.99	0.67	0.68	1.13	0	0	0	0	.	.	.	.	.	.
comp24957_c0	.	.	.	1.19	1.61	2.05	0.68	1.3	0.92	1.81	1.79	.	.	.	.	.	.
comp24972_c0	GO:0005509	.	.	68.4	72.25	54.07	68.26	90.34	72.86	102.33	83.96	.	.	.	.	.	.
comp249724_c0	GO:0016021;GO:0007156;GO:0005509;GO:0005886	.	.	1.8	2.93	2.73	0.82	0.31	0	0.63	0	.	.	.	.	.	.
comp24978_c1	.	.	.	1.49	0	2.66	0	1.94	0	1.68	2.97	.	.	.	.	.	.
comp24981_c0	GO:0006810;GO:0005549	.	.	71.86	212.26	103.48	138.8	240.97	353.26	304.37	282.29	.	.	.	.	.	.
comp24985_c0	GO:0005488	.	.	4.24	5.74	5.4	4.09	8.24	9.53	7.29	4.57	.	.	.	.	.	.
comp24987_c0	GO:0005576	.	.	0	0	0	0.33	100.59	24.6	64.78	176.14	.	.	.	.	.	.
comp24990_c0	GO:0005753;GO:0008553;GO:0006457;GO:0007052;GO:0006911;GO:0005524;GO:0051082	.	.	153.73	129.07	147.47	132.12	165.46	166.1	192.84	142.56	.	.	.	.	.	.
comp24996_c0	GO:0006629;GO:0030730;GO:0005811;GO:0051049;GO:0005515;GO:0031887	.	.	229.31	178.22	259.95	205.96	515.26	596.6	619.79	428.55	.	.	.	.	.	.
comp24997_c0	GO:0005840;GO:0003735;GO:0006412	.	.	0	0	0.5	0	0	0	0	0	.	.	.	.	.	.
comp24999_c0	.	.	.	29.46	41.72	39.92	54.45	0	0	0	0	.	.	.	.	.	.
comp25001_c0	GO:0016758;GO:0008152	.	.	57.55	168.23	54.47	119.97	26.49	76.24	9.93	28.94	.	.	.	-1.50641	0.00697755	0.522652
comp25009_c0	GO:0042302	.	.	1.85	2.51	0.64	0.7	0	0	0	0	.	.	.	.	.	.
comp25012_c0	GO:0016021;GO:0009270;GO:0005216;GO:0006816;GO:0055085	.	.	19.05	46.07	23.71	31.34	18.55	11.29	20.78	17.32	.	.	.	.	.	.
comp25014_c0	.	ko00600|Sphingolipid metabolism	.	18.74	20.61	15.44	14.02	9.56	8.1	9.4	9.36	.	.	.	.	.	.
comp25022_c0	GO:0031405;GO:0005960;GO:0005739;GO:0019464	ko00260|Glycine, serine and threonine metabolism;ko00630|Glyoxylate and dicarboxylate metabolism	.	145.72	203.14	172.79	117.16	121.07	47.69	152.19	53.96	.	.	.	.	.	.
comp25025_c0	GO:0005737;GO:0051536;GO:0006222;GO:0009055;GO:0004158;GO:0055114;GO:0017113;GO:0006207	ko00240|Pyrimidine metabolism;ko00410|beta-Alanine metabolism;ko00770|Pantothenate and CoA biosynthesis;ko00983|Drug metabolism - other enzymes	.	97.68	513.07	154.02	273.05	11.38	24.95	11.76	27.19	.	.	.	.	.	.
comp25028_c0	GO:0006357;GO:0007517;GO:0016455;GO:0016592;GO:0003713;GO:0048813	.	.	47.01	23.43	44.15	32.9	22.98	37.23	22.91	32.86	.	.	.	.	.	.
comp25038_c0	GO:0006810;GO:0016020;GO:0005337	.	.	92.08	104.61	87.54	120.51	31.43	37.41	33.29	43.52	.	.	.	.	.	.
comp25043_c0	.	.	.	722.18	687.61	730.36	617.32	574.55	402.51	623.05	332.65	.	.	.	.	.	.
comp25044_c0	.	.	.	119.08	520.31	245.7	327.76	750.58	548.04	530.67	392.54	.	.	.	.	.	.
comp25046_c0	.	.	.	134.68	9.3	284.57	193.85	0.6	0	0.1	0.46	1.38065	0.0364374	1	.	.	.
comp25050_c0	.	.	.	6.36	1.81	6.23	0	4.96	3.6	3.49	4.01	.	.	.	.	.	.
comp25051_c0	GO:0005549;GO:0006810	.	.	39.42	0.65	40.36	36.41	0.21	0.74	0.31	1.93	.	.	.	.	.	.
comp25055_c0	GO:0000502;GO:0006508;GO:0000022;GO:0008283	ko03050|Proteasome	.	119.18	60.71	144.62	101.61	32.75	29.01	30.72	23	.	.	.	.	.	.
comp25058_c0	.	.	.	104.98	82.67	55.85	72.48	7.05	3.35	4.33	4.98	.	.	.	.	.	.
comp25062_c0	GO:0000022;GO:0003735;GO:0022625;GO:0006412	ko03010|Ribosome	.	2612.45	2508.15	2865.82	2347.53	2134.77	1839.33	2311.11	1497.82	.	.	.	.	.	.
comp25063_c0	GO:0000022;GO:0003735;GO:0005811;GO:0022625;GO:0006412	ko03010|Ribosome	.	2100.42	1770.07	2165.55	1657.86	1571.33	843.36	1601.24	692.42	.	.	.	.	.	.
comp25068_c0	GO:0000022;GO:0003735;GO:0022625;GO:0006412	ko03010|Ribosome	.	1399.29	1649.34	1560.49	1635.03	1084.66	813.44	1206.83	660.27	.	.	.	.	.	.
comp25073_c0	GO:0003735;GO:0022627;GO:0006412	ko03010|Ribosome	.	6370.09	33280.5	6598.92	26352.9	4329.14	41488.3	4370.1	37969.1	.	.	.	.	.	.
comp25076_c0	.	.	.	0.33	0	0.68	0.75	0	0.5	0.43	0.65	.	.	.	.	.	.
comp25077_c0	GO:0000022;GO:0003735;GO:0005515;GO:0022625;GO:0006412	ko03010|Ribosome	.	2115.35	1475.27	2215.53	1360.83	1436.17	994.81	1506.52	851.16	.	.	.	.	.	.
comp25079_c0	GO:0004337;GO:0000022;GO:0006412;GO:0005840;GO:0008354;GO:0003735;GO:0004161;GO:0004311;GO:0035050;GO:0005811;GO:0008299	ko03010|Ribosome	.	5035.7	11740.5	5276.1	11963.4	3494.42	11580.2	3647.49	9700.42	.	.	.	.	.	.
comp25082_c0	GO:0000022;GO:0003735;GO:0005811;GO:0022625;GO:0006412	ko03010|Ribosome	.	1780.03	1473.11	1663.95	1324.54	1310.77	839.86	1343.92	745.67	.	.	.	.	.	.
comp25084_c0	GO:0005840;GO:0003735;GO:0042254;GO:0006414	ko03010|Ribosome	.	1935.22	2318.29	2063.64	2264.25	1808.29	1620.51	1935.17	1342.99	.	.	.	.	.	.
comp25085_c2	.	.	.	4.91	2.66	7.78	3.92	13.36	4.15	9.9	8.34	.	.	.	.	.	.
comp25086_c0	GO:0005747;GO:0003954	ko00190|Oxidative phosphorylation;ko04932|Non-alcoholic fatty liver disease (NAFLD);ko05010|Alzheimer's disease;ko05012|Parkinson's disease;ko05016|Huntington's disease	.	54.21	61	56.23	52.99	34.57	20.53	40.76	24.42	.	.	.	.	.	.
comp25089_c1	GO:0016021;GO:0015662;GO:0006754;GO:0005524;GO:0015914;GO:0000287;GO:0004012	.	.	3.01	1.48	3.02	3.12	4.88	0.42	5.11	2.73	.	.	.	.	.	.
comp25089_c2	GO:0016021;GO:0015662;GO:0006754;GO:0005524;GO:0015914;GO:0000287;GO:0004012	.	.	1.03	0.93	1.66	0.79	2.85	0.53	1.79	1.38	.	.	.	.	.	.
comp25090_c2	.	.	.	0.95	2.58	1.09	0	0	0	0	0	.	.	.	.	.	.
comp25092_c0	GO:0003779;GO:0007507	ko04260|Cardiac muscle contraction;ko04261|Adrenergic signaling in cardiomyocytes;ko05206|MicroRNAs in cancer;ko05410|Hypertrophic cardiomyopathy (HCM);ko05414|Dilated cardiomyopathy	.	1533.65	2622.81	1347.65	1975.64	65.67	52.91	172.43	345.48	.	.	.	1.67823	2.42657e-06	0.000651683
comp25094_c1	GO:0005886;GO:0007165;GO:0007186;GO:0016021;GO:0004935	.	.	0.35	0	0.48	0	0.3	0	0.3	0	.	.	.	.	.	.
comp25095_c0	GO:0016787;GO:0009166	.	.	26.6	20.12	34.2	18.58	4.02	4.05	2.24	3.11	.	.	.	.	.	.
comp25098_c0	.	.	.	1012.71	96.46	1058.77	247.88	5.65	5.57	3.67	9.65	.	.	.	.	.	.
comp25099_c1	.	.	.	617.2	2352.91	582.78	1181.69	577.85	477.87	383.33	335.41	.	.	.	.	.	.
comp25100_c0	.	.	.	41383	54857.1	52263.3	44140	2.2	4.79	2.45	4.67	.	.	.	.	.	.
comp25103_c1	GO:0008553;GO:0000276;GO:0015986;GO:0005756	ko00190|Oxidative phosphorylation;ko05010|Alzheimer's disease;ko05012|Parkinson's disease;ko05016|Huntington's disease	.	212.6	218.29	214.78	175.88	94.94	82.57	102.78	81.8	.	.	.	.	.	.
comp25107_c0	GO:0019773;GO:0006511;GO:0004298	ko03050|Proteasome	.	259.87	114.08	304.81	185.56	61.57	44.57	63.9	41.6	.	.	.	.	.	.
comp25110_c4	GO:0016199;GO:0016204;GO:0007423;GO:0007026;GO:0016319;GO:0030426;GO:0048813;GO:0035147;GO:0005509;GO:0030716;GO:0000235;GO:0007050;GO:0003779;GO:0030036;GO:0008017;GO:0007475;GO:0035149;GO:0045169;GO:0005912;GO:0030516	.	.	15.94	4.95	15.14	4.17	12.97	6.43	11.11	8.88	.	.	.	.	.	.
comp25112_c0	GO:0046933;GO:0015986;GO:0046961;GO:0033180	ko00190|Oxidative phosphorylation;ko04142|Lysosome;ko04145|Phagosome;ko05110|Vibrio cholerae infection;ko05120|Epithelial cell signaling in Helicobacter pylori infection;ko05152|Tuberculosis;ko05161|Hepatitis B;ko05323|Rheumatoid arthritis	.	297.67	392.58	301.52	321.89	173.05	158.08	162.72	143.17	.	.	.	.	.	.
comp25113_c0	.	.	.	2.34	13.62	3.71	7.74	780.53	1572.2	982.46	1886.5	.	.	.	.	.	.
comp25117_c3	GO:0004871;GO:0007165;GO:0003700;GO:0005634;GO:0006355	.	.	1.07	0	0.74	0.61	5.72	1.24	5.93	6.43	.	.	.	.	.	.
comp25118_c0	GO:0003842;GO:0006562;GO:0005759;GO:0055114	ko00190|Oxidative phosphorylation;ko04932|Non-alcoholic fatty liver disease (NAFLD);ko05010|Alzheimer's disease;ko05012|Parkinson's disease;ko05016|Huntington's disease	.	163.78	160.3	152.7	162.87	144.47	110.1	135.7	154.58	.	.	.	.	.	.
comp25121_c1	.	.	.	210.16	335.79	272.42	234.1	0	0.54	0	0.7	.	.	.	.	.	.
comp25122_c0	GO:0016021	.	.	18.34	20.04	20.86	10.28	9.39	5.44	7.26	4.5	.	.	.	.	.	.
comp25124_c2	GO:0007498;GO:0034440;GO:0008270;GO:0008610;GO:0016042;GO:0006355;GO:0005496;GO:0007492;GO:0043565;GO:0003700;GO:0003707;GO:0005634	.	.	50.47	62.36	54.94	56.55	82.35	66.41	82.44	70.74	.	.	.	.	.	.
comp25127_c0	GO:0045454;GO:0005829;GO:0005777;GO:0016491;GO:0005739;GO:0005634;GO:0006979	ko04146|Peroxisome	.	220.85	389.9	191.39	402.67	160.67	346.74	144.89	294.17	.	.	.	.	.	.
comp25128_c0	.	.	.	7.13	2	7.99	3.37	0.97	1.89	1.07	0.49	.	.	.	.	.	.
comp25128_c1	GO:0050774;GO:0009306;GO:0007015;GO:0008360;GO:0007264;GO:0006355;GO:0005524;GO:0007155;GO:0006888;GO:0008134;GO:0005811;GO:0005525	ko05134|Legionellosis	.	177.92	120.07	198.84	158.74	127.77	117.01	144.06	107.89	.	.	.	.	.	.
comp25129_c0	.	.	.	16249.5	0	10518.1	1846.21	0.58	0	0.29	0	.	.	.	.	.	.
comp25132_c0	GO:0005852;GO:0006446;GO:0003743;GO:0005829	ko03013|RNA transport	.	256.59	391.7	263.84	351.42	220.16	300.2	231.84	292.27	.	.	.	.	.	.
comp25134_c0	.	.	.	21.04	15.76	16.87	12.93	21.05	11.46	18.71	14.31	.	.	.	.	.	.
comp25134_c1	GO:0005737;GO:0000184;GO:0035195;GO:0004386;GO:0003677;GO:0016246;GO:0005524;GO:0008270	.	.	4.58	2.66	4.74	0.75	6.27	4.02	7.67	1.31	.	.	.	.	.	.
comp25140_c0	GO:0003677	.	.	4.82	4.35	5.95	4.58	5.07	4.01	5.23	4.41	.	.	.	.	.	.
comp25141_c0	.	.	.	306.6	109.88	276.16	228.8	64.25	60.84	82.36	43.82	.	.	.	.	.	.
comp25154_c0	GO:0006120;GO:0005743;GO:0008137	ko00190|Oxidative phosphorylation;ko04932|Non-alcoholic fatty liver disease (NAFLD);ko05010|Alzheimer's disease;ko05012|Parkinson's disease;ko05016|Huntington's disease	.	86.92	57.81	76.58	66.41	49.98	70.23	54.52	98.82	.	.	.	.	.	.
comp25156_c0	GO:0008233;GO:0006465;GO:0016021;GO:0005787	ko03060|Protein export	.	90.72	74.4	87.23	78.9	32.96	23.08	32.17	20.15	.	.	.	.	.	.
comp25157_c0	GO:0042302	.	.	22.91	55.83	15.27	37.45	2.49	3.52	2.65	0.76	.	.	.	.	.	.
comp25163_c0	.	.	.	3.82	2.17	3.8	2.64	8.01	10.93	7.52	6.04	.	.	.	.	.	.
comp25163_c1	GO:0005488;GO:0007420;GO:0009887;GO:0042995;GO:0009790;GO:0007389	.	.	1.05	0.57	1.31	1.44	0	0	0	0	.	.	.	.	.	.
comp25163_c2	.	.	.	2.5	3.39	2.01	1.9	6.63	6.73	6.52	2.92	.	.	.	.	.	.
comp25165_c1	.	.	.	9.26	9.48	7.88	10.27	14.99	17.04	14.69	13.5	.	.	.	.	.	.
comp25169_c0	GO:0005762;GO:0003735;GO:0006412	ko03010|Ribosome	.	35.98	41.08	41.66	46.25	27.36	67.26	27.62	54.75	.	.	.	.	.	.
comp25176_c0	GO:0005576;GO:0008061;GO:0006030	.	.	940.68	49.14	976.04	313.97	12.47	14.87	9.16	19.88	.	.	.	.	.	.
comp25178_c0	GO:0006412;GO:0005762;GO:0015450;GO:0005744;GO:0006886	.	.	57.44	78.72	56.28	75.36	38.41	89.13	36.8	89.18	.	.	.	.	.	.
comp25182_c0	GO:0030170;GO:0030151;GO:0006777;GO:0008265;GO:0016829	.	.	11.8	16.35	12.86	13.46	20.08	23.46	19.11	20.48	.	.	.	.	.	.
comp25182_c2	GO:0005488;GO:0008265;GO:0043545	.	.	6.12	4.39	6.95	6.16	11.52	9.96	9.84	6.84	.	.	.	.	.	.
comp25183_c1	.	ko03450|Non-homologous end-joining	.	13.62	17.72	17.25	17.95	4.66	4.81	4.38	5.24	.	.	.	.	.	.
comp25189_c0	GO:0016020;GO:0016780;GO:0008654	ko00562|Inositol phosphate metabolism;ko00564|Glycerophospholipid metabolism;ko04070|Phosphatidylinositol signaling system	.	35.51	25.09	34.18	35.61	38.76	34.79	39.68	29.83	.	.	.	.	.	.
comp25191_c0	GO:0045454;GO:0050660;GO:0005737;GO:0055114;GO:0016491	ko04210|Apoptosis	.	37.97	38.93	37.14	38.74	38.42	34.58	48.74	37.83	.	.	.	.	.	.
comp25199_c0	GO:0005488	.	.	6.1	9.77	10.33	5.7	25.37	15.78	21.07	17.19	.	.	.	.	.	.
comp25202_c0	GO:0008565;GO:0030135;GO:0016183;GO:0030131;GO:0007269;GO:0005515;GO:0006886;GO:0044431	.	.	22.2	19.33	18.13	17.52	17.36	13.24	17.54	13.78	.	.	.	.	.	.
comp25204_c0	GO:0006260;GO:0003677;GO:0005524;GO:0017111;GO:0005634	.	.	3.83	5.49	2.95	3.08	3.23	3.46	4.2	1.8	.	.	.	.	.	.
comp25204_c1	GO:0006260;GO:0005654;GO:0003677;GO:0005524;GO:0017111	.	.	0.88	2.4	0.81	0	1.03	1.36	2.3	0.59	.	.	.	.	.	.
comp25205_c0	GO:0005488	.	.	0.2	0	0.28	0	0	0	0.09	0	.	.	.	.	.	.
comp25206_c0	.	.	.	0	0	0	0	0	0	0	0	.	.	.	.	.	.
comp25212_c0	GO:0005737;GO:0005524;GO:0007040;GO:0006434;GO:0004828	ko00970|Aminoacyl-tRNA biosynthesis	.	97.31	87.7	87.99	87.59	83.45	85.79	90.62	88.32	.	.	.	.	.	.
comp25213_c0	GO:0005488;GO:0010629;GO:0050794;GO:0007275	.	.	17.88	15.89	16.28	15.88	26.36	44.71	26.71	58.69	.	.	.	.	.	.
comp25217_c0	.	.	.	38.71	18.61	42.65	22.57	20.44	13.02	18.39	12.36	.	.	.	.	.	.
comp25221_c0	.	.	.	18.9	24.5	21.06	30.22	12.52	21.6	11.36	22.28	.	.	.	.	.	.
comp25222_c0	GO:0006548;GO:0004500	.	.	18.23	1.67	27.49	0.7	0.54	0.47	0.8	2.47	.	.	.	.	.	.
comp25226_c0	GO:0005811;GO:0004488;GO:0004329;GO:0004477;GO:0006730;GO:0005524;GO:0009396	ko00670|One carbon pool by folate	.	416.91	1146.16	576.04	923.67	203.91	322.21	184.6	195.04	.	.	.	.	.	.
comp25237_c0	GO:0005737;GO:0006437;GO:0004831;GO:0005524;GO:0007040;GO:0000049	ko00970|Aminoacyl-tRNA biosynthesis	.	67.76	70.82	78.55	75.31	50.96	57.17	56.31	46.07	.	.	.	.	.	.
comp25240_c0	GO:0000256;GO:0004038;GO:0016888;GO:0008270	ko00230|Purine metabolism	.	1253.53	2339.03	2520.08	2175.99	48.98	52.15	60.82	90.55	.	.	.	.	.	.
comp25241_c0	.	.	.	16.09	15.42	12.77	14.54	9.72	10.85	8.89	10.01	.	.	.	.	.	.
comp25241_c1	.	.	.	6.62	10.54	8.32	11.54	7.03	9.27	7.35	3.5	.	.	.	.	.	.
comp25243_c0	.	.	.	0.59	1.61	0.75	2.71	0.04	0.15	0.17	0.2	.	.	.	.	.	.
comp25244_c0	.	.	.	7.08	7.46	12.07	4.49	16.27	15.11	13.23	11.79	.	.	.	.	.	.
comp25247_c0	GO:0005524	.	.	19.13	22.82	14.01	22.69	14.02	18.13	11.56	20.86	.	.	.	.	.	.
comp25256_c0	GO:0005743;GO:0008565;GO:0015031	.	.	34.44	18.55	31.84	19.19	38.76	28.29	40.42	31.29	.	.	.	.	.	.
comp25258_c0	GO:0005856;GO:0030833	ko04666|Fc gamma R-mediated phagocytosis;ko04810|Regulation of actin cytoskeleton;ko05100|Bacterial invasion of epithelial cells;ko05130|Pathogenic Escherichia coli infection;ko05131|Shigellosis;ko05132|Salmonella infection	.	57.86	30.63	55.5	44.16	24.25	26.74	27.19	34.79	.	.	.	.	.	.
comp25259_c0	.	.	.	16.93	11.61	20.55	18.28	2.65	3.47	3.28	2.71	.	.	.	.	.	.
comp25260_c0	.	.	.	0.37	1	1.27	0	7.7	2.83	7.2	5.89	.	.	.	.	.	.
comp25262_c0	.	.	.	12.27	7.55	14.42	5.09	7.89	4.71	7.26	5.02	.	.	.	.	.	.
comp25264_c0	.	.	.	1.56	1.21	2.15	2.03	5.04	11.23	8.5	19.57	.	.	.	.	.	.
comp25293_c0	GO:0005576;GO:0008061;GO:0006030	.	.	506.2	0	323.48	31.91	0.51	0	1.01	0	.	.	.	.	.	.
comp25297_c0	GO:0004252;GO:0006508	.	.	302.24	444.95	434.63	408.94	0	0	0	0	.	.	.	.	.	.
comp25299_c0	.	.	.	5.69	12.33	4.71	6.06	4.13	2.33	4.94	0.76	.	.	.	.	.	.
comp25299_c1	GO:0008237;GO:0006508;GO:0008270;GO:0004177	.	.	17.66	64.68	24.35	36.98	12.42	13.35	16.4	10.71	.	.	.	.	.	.
comp25299_c3	GO:0008233	.	.	28.49	100.77	36.9	57.1	16.14	18.6	20.13	15.78	.	.	.	.	.	.
comp25300_c0	GO:0016301;GO:0005070;GO:0005626	ko04010|MAPK signaling pathway	.	21.49	7.59	18.26	15.63	16.41	8.62	12.98	12.45	.	.	.	.	.	.
comp25305_c0	GO:0003824;GO:0005811	.	.	72.5	96.2	58.94	82.79	43.72	45.4	52.66	42.5	.	.	.	.	.	.
comp25306_c2	.	.	.	0.42	0	0.58	1.91	0.18	0.32	0.09	0	.	.	.	.	.	.
comp25307_c0	GO:0003980;GO:0005635;GO:0006486;GO:0005791	ko04141|Protein processing in endoplasmic reticulum	.	37.53	51.95	34.11	57.72	46.1	41.08	42.85	45.66	.	.	.	.	.	.
comp25308_c0	GO:0004386;GO:0003677;GO:0031011;GO:0005524	.	.	1.43	3.09	2.17	1.3	4.48	2.63	5.33	5.14	.	.	.	.	.	.
comp25310_c2	.	.	.	0.34	0	0.46	0.77	0.59	0	0.44	0.67	.	.	.	.	.	.
comp25311_c0	GO:0005737;GO:0005488;GO:0004459;GO:0055114;GO:0006096	ko00010|Glycolysis / Gluconeogenesis;ko00270|Cysteine and methionine metabolism;ko00620|Pyruvate metabolism;ko00640|Propanoate metabolism	.	441.51	570.01	348.88	517.47	13.49	21.74	18.32	26.18	.	.	.	.	.	.
comp25317_c0	GO:0005634;GO:0003677;GO:0008270	.	.	15.69	10.02	14.09	12.16	14.7	11.38	18.57	12.13	.	.	.	.	.	.
comp25320_c0	GO:0030414;GO:0005488;GO:0031012;GO:0008237	.	.	21.78	12.96	21.84	13.17	11.06	5.32	9.45	9.23	.	.	.	.	.	.
comp25321_c0	GO:0045454;GO:0005739	.	.	19.33	16.93	20.58	24.64	14.23	9.17	12.7	6.82	.	.	.	.	.	.
comp25322_c0	GO:0042302	.	.	246.57	348.51	234.79	446.15	0	0	0	0.26	.	.	.	.	.	.
comp25326_c0	GO:0030350;GO:0005506;GO:0051539;GO:0003994;GO:0006447	ko00020|Citrate cycle (TCA cycle);ko00630|Glyoxylate and dicarboxylate metabolism;ko00720|Carbon fixation pathways in prokaryotes;ko01200|Carbon metabolism;ko01210|2-Oxocarboxylic acid metabolism;ko01230|Biosynthesis of amino acids	.	159.89	250.89	201.28	217.34	102.31	114.77	101.23	99.79	.	.	.	.	.	.
comp25327_c0	.	.	.	384.55	0	231.3	67.35	0.9	0	0.62	0.64	.	.	.	.	.	.
comp25331_c0	GO:0035220;GO:0007303;GO:0007015;GO:0010591;GO:0007298;GO:0030832;GO:0003779;GO:0008290;GO:0005737	.	.	77.17	40.12	84.73	56.64	45.58	35.77	46.23	35.82	.	.	.	.	.	.
comp25333_c1	.	.	.	3.79	0.93	6.65	0	8.4	6.35	6.43	1.38	.	.	.	.	.	.
comp25334_c0	GO:0046983;GO:0008237;GO:0006508;GO:0004180	ko00330|Arginine and proline metabolism;ko00340|Histidine metabolism;ko00410|beta-Alanine metabolism	.	279.25	294.13	323.24	265.19	126.45	109.02	142.52	113.7	.	.	.	.	.	.
comp25339_c0	GO:0006584;GO:0006548;GO:0004500	.	.	173.8	49.16	167.7	73.08	12.61	4.72	12.51	10.94	.	.	.	.	.	.
comp25340_c0	.	.	.	0.78	2.11	0.81	0	0.17	0	0.68	0	.	.	.	.	.	.
comp25342_c0	GO:0046872;GO:0003993	.	.	429.17	83.01	488.87	172.61	37.59	41.66	41.28	39.17	.	.	.	.	.	.
comp25349_c0	GO:0005549;GO:0006810	.	.	0	0	0	0	25.25	23.74	22.04	96.02	.	.	.	0.484872	0.014808	0.87662
comp25350_c0	.	ko04141|Protein processing in endoplasmic reticulum	.	103.32	73.15	112.15	104.56	52.79	47.72	56.74	40.19	.	.	.	.	.	.
comp25352_c0	.	.	.	13.98	67.58	10.68	43.68	0	0	0	0	.	.	.	.	.	.
comp25354_c0	.	.	.	15.54	27.16	16.27	23.78	9.42	6.95	11.18	11.4	.	.	.	.	.	.
comp25355_c0	GO:0016592;GO:0006357;GO:0016455	.	.	12.61	10.62	11.59	8.31	8.05	9.47	6.32	2.8	.	.	.	.	.	.
comp25357_c0	GO:0010591;GO:0005862;GO:0045451;GO:0003779;GO:0048813;GO:0006936	.	.	35.19	1.45	32.14	7.74	1.01	0.82	1.01	3.57	.	.	.	.	.	.
comp25361_c0	GO:0002168	.	.	21.37	30.13	18.17	21.37	15.55	25.19	15.63	27.51	.	.	.	.	.	.
comp25362_c0	.	.	.	1.4	0	7.4	0	0	0	0	0	.	.	.	.	.	.
comp25367_c0	.	.	.	1.39	0.94	1.32	0.79	0.08	0	0	0	.	.	.	.	.	.
comp25368_c0	.	.	.	76.95	60.46	75.98	98.59	0	0	0	0	.	.	.	.	.	.
comp25369_c0	.	.	.	14.32	1.76	15.03	2.23	8.5	4	7.2	2.6	.	.	.	.	.	.
comp25372_c0	GO:0006723;GO:0006633;GO:0055114;GO:0016717	.	.	37.02	5.62	33.45	12.38	2.29	1.23	2.29	2.55	.	.	.	.	.	.
comp25373_c0	.	.	.	0	0	0	0	0	0	0	0	.	.	.	.	.	.
comp25374_c0	GO:0006810	ko00230|Purine metabolism	.	203.45	467.87	202.24	385.69	49.16	250.75	36.4	147.38	.	.	.	.	.	.
comp25385_c0	GO:0016491;GO:0055114;GO:0005488	.	.	15.74	36.6	10.96	26.11	21.94	41.29	31.74	29.87	.	.	.	.	.	.
comp25388_c0	.	.	.	7.48	2.3	6.33	6.98	5.85	7.05	6.35	2.72	.	.	.	.	.	.
comp25388_c1	.	.	.	3.7	2.22	3.96	3.75	4.47	4.1	4.72	5.75	.	.	.	.	.	.
comp25388_c2	GO:0016236;GO:0004674;GO:0002784;GO:0034198;GO:0005524;GO:0006468	ko04140|Regulation of autophagy	.	2.85	6.89	4.54	3.76	6.72	7.13	7.94	7.48	.	.	.	.	.	.
comp25389_c0	.	.	.	893.59	18.93	610.64	336.98	0.43	0.38	0.11	1	.	.	.	.	.	.
comp25392_c0	GO:0005840;GO:0003735;GO:0006412;GO:0005811	.	.	0.69	1.87	0.95	0	1.05	0	0.45	0	.	.	.	.	.	.
comp25394_c0	GO:0007425;GO:0004871;GO:0045187;GO:0004510;GO:0048813;GO:0006355;GO:0007443;GO:0016563;GO:0046982;GO:0003702;GO:0004505;GO:0043565;GO:0042427;GO:0007165;GO:0003700;GO:0005634;GO:0035277;GO:0007435	.	.	1.98	3.84	2.54	3.23	0.37	0	0.25	0	.	.	.	.	.	.
comp25399_c0	GO:0020037;GO:0055114;GO:0004497;GO:0009055	.	.	336.48	250.22	320.81	310.33	135.33	81.73	113.25	119.2	.	.	.	.	.	.
comp25402_c0	.	.	ML4	0	0	0.18	0	0	0	0	0	.	.	.	.	.	.
comp25408_c0	GO:0016021	.	.	32.97	16.17	32.94	29.97	18.1	14.68	17.62	10.02	.	.	.	.	.	.
comp25409_c0	GO:0016021	.	.	17.7	7.19	19.68	9.08	9.73	6.8	13.25	7.08	.	.	.	.	.	.
comp25416_c0	GO:0016758;GO:0008152	.	.	18.98	26.05	21.43	28.92	39.58	71.42	46.8	65.75	.	.	.	.	.	.
comp25420_c0	.	.	.	2.88	0	3.4	3.75	0.18	0	0	0	.	.	.	.	.	.
comp25420_c1	.	.	.	3.82	4.6	5.19	4.6	0	0	0.05	0	.	.	.	.	.	.
comp25421_c0	.	ko03013|RNA transport	.	17.58	8.93	17.34	10.86	8.18	6.75	10.28	8.05	.	.	.	.	.	.
comp25430_c0	.	.	.	6.96	9.13	5.17	7.69	10.18	24.57	8.97	15.87	.	.	.	.	.	.
comp25433_c0	GO:0003677	.	.	4.91	0	9.92	1.6	3.67	2.7	2.74	0.7	.	.	.	.	.	.
comp25434_c0	.	.	.	0.35	0	0	0	9.35	3.78	17.25	1.41	.	.	.	.	.	.
comp25437_c0	.	.	.	3.77	6.77	2.99	2.4	0	0	0.04	0	.	.	.	.	.	.
comp25441_c0	.	.	FREP40	183.68	163.35	260.29	143.31	64.92	54.64	54.01	76.31	.	.	.	.	.	.
comp25444_c0	GO:0016491;GO:0055114	.	.	37.59	41.85	39.89	40.84	29	26.79	28.17	23.92	.	.	.	.	.	.
comp25445_c0	.	.	.	16.91	22.9	17.06	21.88	22.11	22.11	21.74	19.62	.	.	.	.	.	.
comp25446_c0	GO:0016787	.	.	16.03	9.45	20.23	15.92	14.82	13.58	14.67	7.41	.	.	.	.	.	.
comp25449_c0	.	.	.	30.25	89	41.56	60.3	12.65	13.18	11.83	15	.	.	.	.	.	.
comp25453_c0	GO:0004252;GO:0006508	.	.	39.39	106.95	53.16	86.29	0.05	0	0.05	0.22	.	.	.	.	.	.
comp25454_c0	.	.	.	5.76	1.83	3.97	0	5.75	2.08	4.11	0.68	.	.	.	.	.	.
comp25456_c0	.	.	.	25.84	40.33	21.22	31.72	20	27.3	19.7	24.57	.	.	.	.	.	.
comp25465_c0	.	.	.	4.26	5.77	4.68	3.98	19.06	3.27	11.35	11.62	.	.	.	.	.	.
comp25466_c1	GO:0006379;GO:0016787;GO:0006398;GO:0006378;GO:0003730	ko03015|mRNA surveillance pathway	.	9.36	12.52	7.97	12.16	15.19	15.62	14.14	13.4	.	.	.	.	.	.
comp25467_c1	.	.	.	7.28	14.18	6.34	17.47	10.56	55.32	12.41	40.07	.	.	.	.	.	.
comp25470_c0	GO:0005488	.	.	24.53	43.18	27.82	38.99	28.78	45.76	30.67	41.33	.	.	.	.	.	.
comp25471_c0	.	.	.	0.33	0	0	0	0	0	0	0	.	.	.	.	.	.
comp25474_c0	GO:0006432;GO:0008033;GO:0005524;GO:0004826;GO:0000287;GO:0000049;GO:0005737;GO:0007040	ko00970|Aminoacyl-tRNA biosynthesis	.	15.52	16.77	16.2	14.9	17.84	22.42	16.46	16.79	.	.	.	.	.	.
comp25476_c0	.	.	.	3.42	7.44	3.53	4.87	18.68	30.95	17.96	17.69	.	.	.	.	.	.
comp25477_c0	.	.	.	2.9	3.37	2.57	1.26	0.3	0	0.3	0	.	.	.	.	.	.
comp25482_c0	GO:0032012;GO:0005622;GO:0005086	.	.	4.07	2.96	2.26	3.92	1.09	0.24	0.54	0.63	.	.	.	.	.	.
comp254879_c0	GO:0006508;GO:0004252	.	.	1.66	2.45	2.29	0	0.72	0.93	0.65	2.11	.	.	.	.	.	.
comp25493_c2	.	.	.	11.52	5.07	14.9	8.87	31.11	23.68	33.07	16.41	.	.	.	.	.	.
comp25493_c3	.	.	.	13.78	14.1	13.79	11.81	34.52	35.06	35.68	26.01	.	.	.	.	.	.
comp25493_c4	.	.	.	8.32	16.24	7.73	11.91	25.09	23.78	25.43	18.56	.	.	.	.	.	.
comp25493_c5	GO:0006468;GO:0005524;GO:0004674	.	.	16.72	24.81	15.74	17.07	41.11	49.39	43.7	42.89	.	.	.	.	.	.
comp25493_c6	.	.	.	15.79	29.73	19.48	22.23	42.86	78.48	44.06	73.73	.	.	.	.	.	.
comp25495_c1	.	.	.	6.7	6.05	5.06	8.74	8.96	9.07	6.37	11.16	.	.	.	.	.	.
comp25495_c2	GO:0003704;GO:0007417;GO:0007517;GO:0007560;GO:0003677;GO:0005634	ko05016|Huntington's disease	.	5.06	6.15	3.85	3.19	1.6	1.07	1.74	1.4	.	.	.	.	.	.
comp25496_c0	.	ko03013|RNA transport	.	8.39	11.94	7.57	13.35	7.92	23.31	8.31	19.14	.	.	.	.	.	.
comp25501_c0	GO:0005488;GO:0005743;GO:0055085;GO:0016021;GO:0005215	.	.	7.52	6.79	9.56	6.06	14.58	11.33	14.91	11.5	.	.	.	.	.	.
comp2550614_c0	.	.	.	0	0	0	0	0	0	0	0	.	.	.	.	.	.
comp25507_c0	GO:0042302	.	.	0.85	0	0.73	1.94	1.95	3.92	2.77	3.4	.	.	.	.	.	.
comp25510_c0	GO:0005515;GO:0006886;GO:0030131;GO:0006897	.	.	8.91	6.91	6.98	7.83	1.41	0.43	0.81	1.39	.	.	.	.	.	.
comp25515_c0	GO:0005576;GO:0007155;GO:0005509	.	.	28.62	26.68	23.29	25.95	2.4	2.88	4.33	2.34	.	.	.	.	.	.
comp25515_c1	GO:0005927;GO:0016203;GO:0031012;GO:0033627;GO:0005509	.	.	15.9	7.18	12.62	7.14	2.2	0.37	2.2	1.44	.	.	.	.	.	.
comp25522_c0	GO:0000226;GO:0005813	.	.	4.11	3.37	2.32	4.82	7.96	14.34	6.53	10.2	.	.	.	.	.	.
comp25522_c1	GO:0030953;GO:0035044;GO:0005814	.	.	1.39	1.88	0.72	0	2.72	1.6	3.17	0.69	.	.	.	.	.	.
comp25525_c1	.	.	.	0	0	0	0	1.17	0	0.08	0	.	.	.	-3.55827	0.0165447	0.948821
comp25527_c0	.	ko03008|Ribosome biogenesis in eukaryotes	.	15.25	23.55	16.06	24.28	28.54	56.65	30.22	47.09	.	.	.	.	.	.
comp25538_c0	GO:0005524	.	.	6.49	10.36	6.71	16.65	7.92	23.33	6.44	17.84	.	.	.	.	.	.
comp25546_c0	.	.	.	11.16	15.01	10.85	11.12	17.08	18.05	16.51	17.87	.	.	.	.	.	.
comp25549_c1	GO:0003676;GO:0004003;GO:0046872;GO:0005524;GO:0010569;GO:0005634	.	.	7.12	11.36	7.8	9.03	22.14	24.56	21.69	19.6	.	.	.	.	.	.
comp25550_c1	.	.	.	31.15	22.33	25.69	16.37	41.42	32.38	41.88	47.62	.	.	.	.	.	.
comp25565_c0	GO:0016021;GO:0006814;GO:0055085;GO:0005215	.	.	23.23	13.29	23.54	22.89	10.31	10.06	8.95	13.3	.	.	.	.	.	.
comp25571_c0	GO:0016021	.	.	0.37	0	0.26	0	0	0	0	0	.	.	.	.	.	.
comp25571_c1	GO:0016021	.	.	1.86	0.5	2.51	2.12	0	0	0.04	0	.	.	.	.	.	.
comp25572_c1	GO:0044464	.	.	38.26	31.41	59.08	37.14	62.03	40.34	52.82	29.29	.	.	.	.	.	.
comp25575_c0	GO:0005846;GO:0006370;GO:0005515;GO:0045071;GO:0000398;GO:0030422;GO:0005634;GO:0035195	.	.	12.7	7.34	13.42	8.5	16.81	16.39	16.02	10.83	.	.	.	.	.	.
comp25584_c0	GO:0051537;GO:0009055;GO:0005506	.	.	11.26	8.26	14.3	17.12	13.38	11.9	15.37	15.47	.	.	.	.	.	.
comp25599_c0	.	.	.	14.97	18.89	13.73	20.55	9.55	23.22	9.02	24.11	.	.	.	.	.	.
comp25604_c0	.	.	.	26	27.93	25.38	23.34	27.86	22.29	26.39	21.29	.	.	.	.	.	.
comp25604_c2	GO:0033962	ko03018|RNA degradation	.	34.3	41.57	40.94	42.02	36.61	33.14	37.53	31.13	.	.	.	.	.	.
comp25605_c0	GO:0016787	.	.	176.45	154.14	147.17	160.3	2.04	3.9	1.27	1.52	.	.	.	.	.	.
comp25611_c0	.	.	.	0.91	0	1.75	1.65	0.95	1.39	0.71	0.72	.	.	.	.	.	.
comp25619_c0	GO:0003676;GO:0005622	.	.	10.52	12.5	10.56	10.95	9.77	13.47	8.53	13.1	.	.	.	.	.	.
comp25625_c0	GO:0005634;GO:0003677;GO:0008270	.	.	3.93	3.73	3.93	2.69	3.77	1.21	3.93	2.75	.	.	.	.	.	.
comp25627_c0	.	.	.	3.02	2.05	0.78	0.86	2.47	1.74	2.79	0	.	.	.	.	.	.
comp25627_c1	.	.	.	9.1	9.42	8.86	9.16	15.85	15.63	15.56	14.98	.	.	.	.	.	.
comp25630_c0	GO:0008781	ko00520|Amino sugar and nucleotide sugar metabolism	.	2.45	2.08	2.85	3.15	1.07	0	0.47	1.23	.	.	.	.	.	.
comp25636_c0	GO:0003677;GO:0007399	.	.	2.64	3.06	3.38	0	1.97	1.74	4.25	2.26	.	.	.	.	.	.
comp256381_c0	GO:0001666;GO:0016321;GO:0007498;GO:0032837;GO:0004674;GO:0007100;GO:0043060;GO:0007094;GO:0005524;GO:0000705;GO:0006096;GO:0004332;GO:0006468	ko04110|Cell cycle;ko04111|Cell cycle - yeast	.	0.32	0.86	0.88	1.46	0.83	0.49	0.28	0	.	.	.	.	.	.
comp25639_c0	.	.	.	43.19	26.25	47.6	43.05	19.84	26.13	21.47	17.67	.	.	.	.	.	.
comp25642_c0	GO:0003676	.	.	0.36	1.93	2.21	2.44	5.58	7.11	4.17	3.56	.	.	.	.	.	.
comp25655_c0	GO:0000166	.	.	2.66	5.14	4.98	3.03	4.63	3.79	5.19	4.56	.	.	.	.	.	.
comp25659_c0	.	.	.	92.17	5.56	86.92	13.67	19.08	19.59	17.27	17.28	.	.	.	.	.	.
comp25661_c0	GO:0016021;GO:0007155;GO:0042246	.	.	33.99	7.04	30.6	16.79	29.79	16.3	26.49	16.44	.	.	.	.	.	.
comp25662_c0	.	.	.	9.88	7.38	8.14	4.92	13.74	21.11	11.13	16.11	.	.	.	.	.	.
comp25666_c0	.	.	.	10.64	5.84	11.15	9.22	8.21	11.59	10	6.19	.	.	.	.	.	.
comp25671_c0	GO:0005488;GO:0005743;GO:0055085;GO:0016021;GO:0005215	.	.	121.51	96.97	161.9	107.35	42.81	29.47	44.2	41.07	.	.	.	.	.	.
comp25680_c0	GO:0004428;GO:0005488;GO:0016773;GO:0046854;GO:0048015	.	.	3.82	1.48	3.76	2.49	3.33	1.68	4.74	2.18	.	.	.	.	.	.
comp25696_c0	GO:0006468;GO:0005524;GO:0004674	ko03008|Ribosome biogenesis in eukaryotes	.	23.25	26.03	21.88	19.83	25.45	31.05	27.6	29.24	.	.	.	.	.	.
comp25697_c0	.	.	.	22.51	32.23	26.98	27.89	30.16	40.06	30.6	28.72	.	.	.	.	.	.
comp25706_c0	GO:0008080;GO:0008152	.	.	11.58	5.7	9.12	7.2	9.43	9.01	8.35	8.72	.	.	.	.	.	.
comp25708_c2	GO:0005737;GO:0006438;GO:0005524;GO:0004832	.	.	2.48	1.92	4.64	1.61	2.31	1.63	2.92	2.12	.	.	.	.	.	.
comp25711_c0	.	.	.	3.67	0.41	1.99	4.86	2.25	1.87	2.24	7.6	.	.	.	.	.	.
comp25712_c0	.	.	.	5.19	7.73	5.01	5.33	11.75	19.15	12.62	9.34	.	.	.	.	.	.
comp25715_c0	.	.	.	25.64	12.12	21.94	23.17	16.16	6.32	3.67	12.33	.	.	.	.	.	.
comp25717_c0	GO:0009887	.	.	13	18.84	15.9	17.48	27.08	30.24	26.14	27.12	.	.	.	.	.	.
comp25718_c0	GO:0007411;GO:0030528;GO:0016055;GO:0007403;GO:0003676;GO:0007163;GO:0045449;GO:0008347;GO:0007422;GO:0007400;GO:0000166;GO:0007474;GO:0007379;GO:0008407;GO:0005634;GO:0007173	.	.	16.86	18.7	17.11	14.95	25.48	19.79	19.05	25.03	.	.	.	.	.	.
comp25719_c0	GO:0042302	.	.	4.94	2.23	28.36	2.5	0	0	0	0	2.39435	0.0152409	1	.	.	.
comp25721_c0	GO:0007156;GO:0005918;GO:0016331;GO:0019898;GO:0035151;GO:0005515;GO:0031225;GO:0035160	.	.	69.69	53.72	62.89	62.01	39.67	37.42	39.35	35.25	.	.	.	.	.	.
comp25722_c1	.	.	.	232.82	304.98	381.48	290.72	0	0.44	0.29	1.72	.	.	.	.	.	.
comp25722_c2	GO:0055085	.	.	67.05	31.54	127.03	35.42	0	0	0.15	0.71	.	.	.	.	.	.
comp25723_c0	GO:0046982	.	.	1.6	3.46	0.44	2.18	2.92	0.98	3.05	1.91	.	.	.	.	.	.
comp25726_c0	GO:0030158;GO:0016021;GO:0000139;GO:0042732;GO:0015012;GO:0005789;GO:0030206;GO:0008375	.	.	6.67	4.75	3.87	2.4	6.42	3.77	4.87	1.4	.	.	.	.	.	.
comp25727_c0	GO:0044424;GO:0042995	.	.	2.5	6.76	2.24	1.14	0	0	0	0	.	.	.	.	.	.
comp25728_c0	GO:0008270;GO:0003676;GO:0005622	.	.	6.72	12.51	9.68	6.77	8.56	8.55	9.5	6.67	.	.	.	.	.	.
comp25733_c0	.	.	.	0.19	0.26	0.46	0.43	7	0	5.17	4.72	.	.	.	.	.	.
comp25741_c0	GO:0006904	.	.	18.38	19.73	17.6	21.5	13.24	15.82	14.5	17.37	.	.	.	.	.	.
comp25745_c0	.	.	.	7.16	6.62	6.26	10.75	10.72	10.99	11.75	12.22	.	.	.	.	.	.
comp25746_c0	GO:0005815;GO:0000226;GO:0000922	.	.	5.3	7.82	6.06	6.59	10.32	11.14	9.7	8.72	.	.	.	.	.	.
comp257469_c0	GO:0009209;GO:0016301;GO:0046131;GO:0000166	ko00230|Purine metabolism;ko00240|Pyrimidine metabolism	.	4.76	6.17	3.57	4.25	3.79	8.91	5.08	4.14	.	.	.	.	.	.
comp25747_c1	.	.	.	5.44	7.86	4.75	4.97	1.11	0	6.93	0	.	.	.	2.66517	0.015301	0.896168
comp25749_c0	GO:0005975;GO:0004553;GO:0043169	.	.	10.68	33.74	6.29	22.16	29.71	56.87	20.34	32.02	.	.	.	.	.	.
comp25754_c0	.	.	.	0.76	1.03	1.57	0	2.15	0	0.83	0.76	.	.	.	.	.	.
comp25755_c0	GO:0003676;GO:0055114;GO:0050660;GO:0008270;GO:0017150;GO:0008033	.	.	13.54	9.13	10.76	11.25	21.68	32.12	24.65	22.83	.	.	.	.	.	.
comp25759_c0	GO:0016321;GO:0006281;GO:0004003;GO:0006271;GO:0000076;GO:0007076;GO:0003689;GO:0005524;GO:0000077;GO:0005634;GO:0005663	ko03030|DNA replication;ko03420|Nucleotide excision repair;ko03430|Mismatch repair	.	8.26	17.17	8.35	10.84	16.86	33.92	17.24	28.28	.	.	.	.	.	.
comp25760_c0	GO:0000166	.	.	10.45	10.62	7.3	11.33	8.76	17.12	8.56	13.32	.	.	.	.	.	.
comp25761_c0	GO:0006810	.	.	98.48	89.39	75.92	94.82	16.4	26.74	11.68	31.35	.	.	.	.	.	.
comp25764_c0	.	.	.	7.69	8.93	10.72	9.67	4.85	2.65	4.09	3.77	.	.	.	.	.	.
comp25766_c0	.	.	.	7.61	8.84	6	6.95	9.57	11.7	8.12	8.91	.	.	.	.	.	.
comp25772_c0	GO:0016874;GO:0008152	.	.	9.46	18.63	9.23	16.25	68.06	77.01	52.14	63.35	.	.	.	.	.	.
comp25778_c0	GO:0005515;GO:0035151	.	.	14.94	5.84	17.34	6.88	1.69	1.77	1	0.57	.	.	.	.	.	.
comp2578025_c0	.	.	.	3.15	3.94	6.35	5.53	7.39	11.17	6.31	9.69	.	.	.	.	.	.
comp25806_c0	GO:0004252;GO:0006508	.	.	46.38	8.64	32.62	23.34	0.12	0	0	0	.	.	.	.	.	.
comp25808_c0	.	.	.	0.3	0.82	0.21	0	0.13	0	0	0	.	.	.	.	.	.
comp25809_c0	.	.	.	5.17	2.95	9.01	3.73	3.68	3.35	3.55	1.09	.	.	.	.	.	.
comp25809_c1	.	.	.	6.71	5.78	5.68	4.17	2.92	2.34	4.24	0.61	.	.	.	.	.	.
comp25809_c2	.	.	.	23.97	27.25	24.82	29.67	14.82	16.97	15.09	17.66	.	.	.	.	.	.
comp25811_c0	GO:0008270	.	.	3.1	3.59	4.58	4.54	3.76	8.5	5.18	7.52	.	.	.	.	.	.
comp25813_c0	GO:0003824	.	.	6.19	0	6.93	0	0	0	0	0	.	.	.	.	.	.
comp25814_c0	GO:0006810;GO:0005344;GO:0008152;GO:0016491	.	PPO1;PPO3;PPO8;PPO6;PPO9;PPO7;PPO4;PPO2;PPO5	6.45	25.11	12.12	20.54	0.08	0.14	0.08	0	.	.	.	.	.	.
comp25818_c0	GO:0004823;GO:0005524;GO:0005759;GO:0006429;GO:0007040	.	.	1	0.9	0.92	0	3.32	0	2.16	1.99	.	.	.	.	.	.
comp25818_c1	GO:0004823;GO:0005524;GO:0005759;GO:0006429;GO:0007040	.	.	2.93	0.66	1.52	0.56	3.83	2.25	6.36	1.95	.	.	.	.	.	.
comp25819_c0	GO:0016491	.	.	42.55	46.07	48.27	48.19	22.21	24.09	19.84	22.36	.	.	.	.	.	.
comp258230_c0	.	.	.	0	3.54	0.68	1.49	0.57	0	0	0	.	.	.	.	.	.
comp25825_c0	.	.	.	14.47	18.17	12.25	23.11	73.83	112.19	74.45	63.64	.	.	.	.	.	.
comp25828_c0	GO:0005777;GO:0055114;GO:0006635;GO:0003995;GO:0050660;GO:0006911;GO:0003997	ko00071|Fatty acid degradation;ko00592|alpha-Linolenic acid metabolism;ko01040|Biosynthesis of unsaturated fatty acids;ko01212|Fatty acid metabolism;ko03320|PPAR signaling pathway;ko04024|cAMP signaling pathway;ko04146|Peroxisome	.	46.66	52.3	51.39	54.29	12.18	12.83	13.27	10.22	.	.	.	.	.	.
comp25828_c1	GO:0005777;GO:0055114;GO:0006635;GO:0003995;GO:0050660;GO:0006911;GO:0003997	.	.	16.2	34.59	15.47	26.29	5.02	8.14	6.35	6.85	.	.	.	.	.	.
comp25828_c2	GO:0005777;GO:0055114;GO:0006635;GO:0003995;GO:0050660;GO:0006911;GO:0003997	.	.	4.61	2.08	6.89	3.51	2.01	0	1.33	0	.	.	.	.	.	.
comp25829_c1	GO:0005622;GO:0006810;GO:0005215	.	.	41.17	1.59	50.22	11.24	2.86	1.98	3.36	2.11	.	.	.	.	.	.
comp25834_c0	GO:0016021;GO:0007155;GO:0042246	.	.	20	18.38	20.44	12.22	0.93	0	0.47	4.28	.	.	.	.	.	.
comp25838_c0	GO:0006807;GO:0016810	ko00250|Alanine, aspartate and glutamate metabolism	.	26.78	28.12	25.44	30.54	26.53	37.58	19.98	30.31	.	.	.	.	.	.
comp25846_c0	GO:0016021	.	.	5.05	2.13	4.26	2.82	6.55	8.79	6.33	5.38	.	.	.	.	.	.
comp25849_c0	GO:0032507;GO:0000910;GO:0008270;GO:0005622;GO:0030178;GO:0007052;GO:0008283;GO:0007266;GO:0048813	.	.	7.37	6.14	4.82	5.17	11.11	6.39	7.79	10.58	.	.	.	.	.	.
comp25851_c0	.	.	.	490.39	0	423.74	142.37	0	0	0.17	0	.	.	.	.	.	.
comp25859_c0	GO:0005815;GO:0000226;GO:0000922	.	.	11.43	21.39	12.22	16.38	14.69	22.49	14.33	18.11	.	.	.	.	.	.
comp25864_c1	GO:0003677	.	.	6.94	4.09	7.28	2.07	3.42	0.93	2.49	1.81	.	.	.	.	.	.
comp25871_c0	.	.	.	0	0	0	0	7.34	1.52	2.31	4.96	.	.	.	.	.	.
comp2587580_c0	GO:0005245;GO:0006816;GO:0055085;GO:0005509;GO:0005891	ko04010|MAPK signaling pathway	.	3.15	0.85	4.56	1.44	1.23	0	1.09	2.52	.	.	.	.	.	.
comp25880_c0	GO:0009987;GO:0005509;GO:0016021;GO:0030145;GO:0009058;GO:0005975;GO:0016757;GO:0005529;GO:0005794	ko00512|Mucin type O-Glycan biosynthesis	.	4.41	1.71	2.83	1.8	5.35	4.12	5.2	4.1	.	.	.	.	.	.
comp25886_c0	.	.	.	3.05	4.26	3.79	3.36	0.68	1.66	1.19	3.14	.	.	.	.	.	.
comp25893_c0	GO:0016079;GO:0048488;GO:0007629;GO:0005886;GO:0030139;GO:0005515;GO:0008021	.	.	3.64	0	1.05	0.69	0.4	0.47	0.4	1.21	.	.	.	.	.	.
comp25898_c1	GO:0035058	.	.	0.68	0	0.93	0.77	1.33	0.52	1.32	0	.	.	.	.	.	.
comp25898_c2	GO:0035058	.	.	4.46	3.18	3.4	4.82	2.04	3.6	2.75	1.41	.	.	.	.	.	.
comp25898_c3	.	.	.	0.67	0.9	0.69	0.76	0.87	1.02	0.72	0	.	.	.	.	.	.
comp25899_c0	.	.	.	17.07	0.81	26.44	0.68	0	0	0	0	.	.	.	.	.	.
comp25900_c0	GO:0055085;GO:0006783;GO:0006839;GO:0016021;GO:0005743;GO:0042626;GO:0005524	.	.	2.93	2.38	2.83	2	3.95	2.7	4.19	2.34	.	.	.	.	.	.
comp25900_c2	GO:0055085;GO:0006783;GO:0006839;GO:0016021;GO:0005743;GO:0042626;GO:0005524	ko02010|ABC transporters	.	9.06	7.6	8.3	10.12	10.05	7.79	10.85	10.14	.	.	.	.	.	.
comp25901_c0	GO:0046872	.	.	12.06	17.51	13.52	17.21	19.27	17.7	19.06	21.82	.	.	.	.	.	.
comp25901_c1	.	.	.	1.35	0	2.32	1.54	4.25	5.69	4.09	0.67	.	.	.	.	.	.
comp25901_c2	.	.	.	3.49	2.1	3.48	0	4.56	3.58	5.73	2.33	.	.	.	.	.	.
comp25901_c3	.	.	.	6.45	10.85	8.28	8.63	11.82	5.81	14.19	16.01	.	.	.	.	.	.
comp25903_c0	GO:0003746;GO:0003729;GO:0017053;GO:0007070;GO:0000166	.	.	9.51	12.34	11.04	12.77	7.65	7.4	6.67	8.59	.	.	.	.	.	.
comp25906_c0	GO:0004252;GO:0006508	.	CLIPC1	80.07	158.69	51	143.9	0.33	0.29	0.83	4.58	.	.	.	2.16589	0.00139402	0.149025
comp25907_c0	.	.	.	1.83	1.98	3.52	3.33	4.29	5.05	4.44	8.76	.	.	.	.	.	.
comp25907_c2	.	.	.	11.31	9.26	10.7	14.7	23.88	20.42	21.64	19.46	.	.	.	.	.	.
comp259091_c0	GO:0007291;GO:0005488;GO:0031463;GO:0016567;GO:0006919	.	.	8.22	11.7	6.29	5.2	0.1	0.09	0.03	0.12	.	.	.	.	.	.
comp25910_c0	GO:0016020	.	.	9.66	7.38	10.42	11.02	20.06	12.37	17.9	15.6	.	.	.	.	.	.
comp25910_c2	GO:0016020	.	.	16.51	18.51	16.91	19.99	30.33	25.21	31.16	28.54	.	.	.	.	.	.
comp25910_c3	.	.	.	8.09	7.74	7.66	4.71	17.41	11.46	16.88	6.98	.	.	.	.	.	.
comp25911_c0	GO:0016758;GO:0008152	.	.	7.98	11.21	5.35	10.28	4.5	7.72	3.33	4.58	.	.	.	.	.	.
comp25913_c0	GO:0005515;GO:0003700	.	.	14.49	16.96	14.31	12.67	28.01	29.34	29.79	25.84	.	.	.	.	.	.
comp25920_c0	GO:0016787	.	CLIPC5	17.82	27.23	13.42	35.7	0.28	0.39	0.17	0	.	.	.	.	.	.
comp259234_c0	.	.	.	8.63	13.58	7.07	4.52	0.3	0.18	0.25	0	.	.	.	.	.	.
comp25925_c0	GO:0005737;GO:0005634;GO:0005525	ko04150|mTOR signaling pathway	.	21.71	26.7	24.03	25.9	17	21.12	18.58	20.7	.	.	.	.	.	.
comp25932_c0	GO:0020037	.	.	0.3	1.63	0	0.69	0	0	0	0	.	.	.	.	.	.
comp25934_c2	.	.	.	2.25	1.01	1.03	0	0.33	0	0	0.75	.	.	.	.	.	.
comp25937_c1	GO:0007417;GO:0005886;GO:0007411;GO:0044425;GO:0007413	.	.	37.1	29.84	34.38	31.79	1.56	1.52	1.47	2.16	.	.	.	.	.	.
comp25944_c0	GO:0007390;GO:0007417;GO:0035071;GO:0035297;GO:0007422;GO:0007394;GO:0008104	.	.	27.19	31.01	24.95	29.34	14.96	18.16	16.72	22.26	.	.	.	.	.	.
comp25948_c0	.	ko03015|mRNA surveillance pathway	.	17.38	16.2	15.72	16.79	25.41	27.92	26.65	24.39	.	.	.	.	.	.
comp25949_c0	GO:0007218;GO:0008255;GO:0018990	.	.	3.48	6.59	5.03	9.52	0	0	0	0	.	.	.	.	.	.
comp25954_c0	GO:0007219;GO:0003735;GO:0015934;GO:0008407;GO:0006412	.	.	2.16	1.17	2.82	0.98	1.13	0.66	1.12	3.02	.	.	.	.	.	.
comp25955_c0	GO:0005515	.	.	2.27	4.1	2.93	2.42	7.39	2.56	5.39	4.24	.	.	.	.	.	.
comp25964_c0	.	.	.	39.7	0.51	90.76	12.13	0	0	0	0	.	.	.	.	.	.
comp25965_c1	.	.	.	13.98	2.7	10.1	4.56	4.35	0.51	6.5	3.99	.	.	.	.	.	.
comp25968_c0	GO:0016021	.	.	3.82	2.07	5.26	5.81	2.55	1.17	2.98	2.54	.	.	.	.	.	.
comp25969_c0	GO:0005488;GO:0016491;GO:0055114	.	.	6.55	0	7.6	4.72	1.05	1.59	1.2	0.69	.	.	.	.	.	.
comp25974_c0	.	.	.	3.18	0	2.22	1.21	2.19	0.81	1.72	6.35	.	.	.	.	.	.
comp25975_c0	GO:0016021;GO:0006508;GO:0004252	.	.	7.43	12.25	6.13	16.95	15.48	15.15	11.29	15.18	.	.	.	.	.	.
comp25980_c0	GO:0005737;GO:0016034;GO:0006572;GO:0016740;GO:0006559	ko00350|Tyrosine metabolism;ko00643|Styrene degradation	.	12.1	31.41	11.08	32.51	17.1	33.36	13.73	31.47	.	.	.	.	.	.
comp25982_c0	.	.	.	2.7	1.04	5.05	0	4.36	1.78	6.19	1.54	.	.	.	.	.	.
comp26000_c1	.	.	.	41.45	31.07	36.39	29.12	9.27	8.04	11.86	9.6	.	.	.	.	.	.
comp26001_c0	.	.	.	9.01	10.09	10.71	12.99	5.91	7.32	5.48	7.25	.	.	.	.	.	.
comp26003_c1	GO:0003824	.	.	49.49	50.31	59.31	46.36	2.06	2.11	1.46	1.74	.	.	.	.	.	.
comp26010_c0	GO:0006816;GO:0005764;GO:0006874;GO:0016021;GO:0005216;GO:0006914	.	.	28.18	21.94	29.31	24.69	44.07	63.37	44.98	66.59	.	.	.	.	.	.
comp26018_c0	.	.	.	5.41	3.42	8.45	7.81	12.09	14.41	11.66	13.69	.	.	.	.	.	.
comp26020_c0	.	.	.	6.29	8.75	6.57	3.88	4.96	3.4	4.65	2.04	.	.	.	.	.	.
comp26020_c1	.	.	.	1.31	1.78	1.58	0.75	1.57	1.01	1.85	3.28	.	.	.	.	.	.
comp26020_c2	.	.	.	6.68	2.41	5.68	2.54	4.55	2.39	4.35	3.56	.	.	.	.	.	.
comp26030_c0	.	.	.	36.64	39.86	36.57	43.36	34.24	43.82	34.99	43.21	.	.	.	.	.	.
comp26038_c0	GO:0007186;GO:0016020;GO:0004930	.	.	44.64	53.44	67.24	57.61	38.07	23.72	39.43	27.7	.	.	.	.	.	.
comp26040_c0	GO:0000022;GO:0003735;GO:0005811;GO:0022625;GO:0006412	ko03010|Ribosome	.	0.94	0.64	2.75	0	0.82	0	0.41	0.47	.	.	.	.	.	.
comp26041_c0	GO:0016021;GO:0006825;GO:0005375	.	.	0.38	3.07	0.78	1.71	4.55	10.91	7.69	4.62	.	.	.	.	.	.
comp26043_c0	GO:0046488;GO:0044267;GO:0008270;GO:0000285;GO:0046854;GO:0008333;GO:0005768;GO:0005524;GO:0005515	ko00562|Inositol phosphate metabolism;ko04070|Phosphatidylinositol signaling system;ko04145|Phagosome;ko04810|Regulation of actin cytoskeleton	.	33.47	35.59	33.11	41.79	31.37	40.92	34.66	39.85	.	.	.	.	.	.
comp26050_c0	.	.	.	9.24	0.6	6.98	1.51	0.57	0	0.19	0	.	.	.	.	.	.
comp26051_c1	.	.	.	0.37	0	1.02	0.85	0.65	0	1.93	0.74	.	.	.	.	.	.
comp26056_c0	GO:0046872;GO:0005622	.	.	0.39	0	0.8	0	0.67	0	0.17	0	.	.	.	.	.	.
comp26058_c1	.	.	.	5.56	11.3	7.26	11.33	9.08	12.82	9.83	9.93	.	.	.	.	.	.
comp26067_c0	.	.	.	3	1.63	6.63	0.69	10.72	8.77	8.34	7.2	.	.	.	.	.	.
comp26068_c0	GO:0005515	.	.	11.13	15.73	7.76	13.82	7.8	6.46	8.1	7.66	.	.	.	.	.	.
comp26072_c0	GO:0004502;GO:0019363;GO:0055114;GO:0019674;GO:0016021;GO:0005741	ko00380|Tryptophan metabolism	.	17.47	14.1	14.7	14.26	73.54	97.88	90.47	62.94	.	.	.	.	.	.
comp26073_c0	.	.	.	33.43	5.52	28.54	6.05	0.09	0	0	0.41	.	.	.	.	.	.
comp26075_c0	.	.	.	7.34	0	6.9	0	3.92	1.03	3.33	2	.	.	.	.	.	.
comp26075_c1	GO:0005622;GO:0007165	.	.	11.79	8.37	14.33	12.81	6.48	3.45	8.53	8.42	.	.	.	.	.	.
comp26085_c0	GO:0005515;GO:0044444;GO:0043229;GO:0016020;GO:0048513	.	.	7.56	3.04	7.49	3.76	0.39	0.23	0.1	0.15	.	.	.	.	.	.
comp26098_c1	GO:0004386;GO:0000166	.	.	6.12	3.58	5.82	1.89	10.45	9.41	9.26	6.61	.	.	.	.	.	.
comp26100_c0	.	.	.	4.38	6.52	3.92	3.49	9.81	10.76	11.29	7.43	.	.	.	.	.	.
comp26101_c0	.	.	.	14.81	27.61	15.28	18.14	34.92	60.99	30.52	65.87	.	.	.	.	.	.
comp26101_c1	.	.	.	3.44	8.48	9.93	11.43	9	13.48	11.01	19.41	.	.	.	.	.	.
comp26101_c4	.	.	.	7.12	5.71	8.36	3.61	16.76	13.37	15.22	10.54	.	.	.	.	.	.
comp26104_c0	GO:0016021;GO:0006814;GO:0055085;GO:0005215	.	.	45.28	18.56	25.48	33.75	51.14	71.15	46.67	44.55	.	.	.	.	.	.
comp26112_c0	GO:0051001;GO:0005737;GO:0005634	.	.	31.39	16.5	27.94	16.92	20.64	29.1	16.73	20.91	.	.	.	.	.	.
comp26113_c0	GO:0000502;GO:0043248;GO:0008538	.	.	3.16	2.14	5.08	6.6	10.65	12.53	11.65	3.68	.	.	.	.	.	.
comp26113_c1	GO:0000502;GO:0043248;GO:0008538	.	.	11.67	15.56	8.99	12.69	20.01	23.54	19.23	20.23	.	.	.	.	.	.
comp26113_c2	.	.	.	1.9	0	3.27	0.72	5.1	1.95	4.26	0.63	.	.	.	.	.	.
comp26117_c1	.	.	.	4.34	7.48	4.08	8.1	3.72	5.05	6.39	7.89	.	.	.	.	.	.
comp26127_c2	.	.	.	11.83	3.95	7.65	13.99	10.68	13.01	11.53	8.76	.	.	.	.	.	.
comp26130_c0	GO:0005319;GO:0006869	.	.	3482.28	1463.8	5773.51	1835.55	28.63	8.53	9.75	18.86	.	.	.	.	.	.
comp26132_c0	GO:0005634;GO:0043565	.	.	10.19	12.15	7.59	9.3	15	17.23	17.08	19.15	.	.	.	.	.	.
comp26134_c0	GO:0006470;GO:0008138	.	.	0	0	0	0	0	0	0	0	.	.	.	.	.	.
comp26140_c0	.	.	.	5.2	3.61	5.06	5.48	6.97	10.45	8.04	6.4	.	.	.	.	.	.
comp26146_c0	.	.	.	7	1.65	7.13	4.86	12.45	7.95	16.9	4.26	.	.	.	.	.	.
comp26149_c0	GO:0042384;GO:0006890;GO:0005515;GO:0030126;GO:0005198	.	.	1.07	0	1.48	0.98	0	0	0	0	.	.	.	.	.	.
comp26162_c1	.	.	.	74.68	33.2	107.36	90	8.83	8.44	9.05	10.7	.	.	.	.	.	.
comp26162_c2	.	.	.	29.12	11.52	37.45	31.35	4.99	5.53	4.69	5.23	.	.	.	.	.	.
comp26163_c0	GO:0003824;GO:0008152;GO:0005488	ko00073|Cutin, suberine and wax biosynthesis;ko04146|Peroxisome	.	67.24	3.25	33.59	6.07	2.02	0.79	2.27	2.23	.	.	.	.	.	.
comp26170_c1	.	.	.	12.31	1.55	9.28	2.61	0	0	0	0	.	.	.	.	.	.
comp26170_c3	.	.	.	24.49	2.83	24.97	6.21	0	0	0	0	.	.	.	.	.	.
comp26171_c0	GO:0005975;GO:0004553	.	.	3.4	1.02	3.39	2.59	11.19	12.78	13.29	7.56	.	.	.	.	.	.
comp26171_c1	.	.	.	12.86	10.39	16.03	13.9	43.31	36.07	39.57	27.52	.	.	.	.	.	.
comp26173_c1	GO:0005488	.	.	10.77	2.99	6.66	3.78	12.38	9.76	10.91	8.83	.	.	.	.	.	.
comp26176_c0	GO:0044237;GO:0050662;GO:0003824	.	.	28.19	20.07	30.59	31.91	43.44	55.67	41.77	41.32	.	.	.	.	.	.
comp26177_c0	.	.	.	14.56	31.77	13.48	19.07	1.23	0.83	4.62	8.96	.	.	.	2.2087	6.96381e-05	0.0114446
comp26180_c0	GO:0042302	.	.	0.53	0.71	0.73	0	0.92	0.4	0.69	0.53	.	.	.	.	.	.
comp26188_c0	.	.	.	0	0.3	0.61	0	0	0	0	0	.	.	.	.	.	.
comp26188_c2	.	.	.	0	0	0	0	0	0	0	0	.	.	.	.	.	.
comp26190_c0	GO:0035212;GO:0005515;GO:0045886;GO:0008154;GO:0006461;GO:0016028;GO:0005902;GO:0035017;GO:0009913;GO:0008407;GO:0005737;GO:0050896;GO:0007520;GO:0002376;GO:0007413;GO:0043226	ko04062|Chemokine signaling pathway;ko04520|Adherens junction;ko04666|Fc gamma R-mediated phagocytosis;ko04810|Regulation of actin cytoskeleton;ko05100|Bacterial invasion of epithelial cells;ko05130|Pathogenic Escherichia coli infection;ko05131|Shigellosis;ko05132|Salmonella infection;ko05231|Choline metabolism in cancer	.	40.51	37.36	39.42	32.28	40.54	31.34	37.65	29.73	.	.	.	.	.	.
comp26193_c0	GO:0010389;GO:0008270;GO:0045449;GO:0000118;GO:0003677	.	.	11.86	9.09	12.81	10.21	17.64	9.63	16.02	9.84	.	.	.	.	.	.
comp26195_c2	.	.	.	15.74	13.72	15.45	12.17	8.71	8.2	8.68	5.33	.	.	.	.	.	.
comp26196_c0	GO:0005763;GO:0003735;GO:0006412;GO:0019843	ko03010|Ribosome	.	21.15	7.68	18.67	8.24	13.59	11.1	11.97	10.31	.	.	.	.	.	.
comp26200_c0	.	.	.	52.38	48.25	60.1	50.13	34.28	40.16	38.38	32.2	.	.	.	.	.	.
comp26201_c0	GO:0005524;GO:0004017	ko00230|Purine metabolism;ko03008|Ribosome biogenesis in eukaryotes	.	12.4	5.89	12.9	4.96	16.39	18.39	16.71	10	.	.	.	.	.	.
comp26202_c0	GO:0006120;GO:0005747;GO:0003954	ko00190|Oxidative phosphorylation;ko04932|Non-alcoholic fatty liver disease (NAFLD);ko05010|Alzheimer's disease;ko05012|Parkinson's disease;ko05016|Huntington's disease	.	87.27	66.37	83.39	82.03	71.31	48.93	68.49	49.91	.	.	.	.	.	.
comp26204_c0	GO:0008233	.	.	3.7	0.67	3.23	3.09	0	0	0.11	0	.	.	.	.	.	.
comp26209_c0	.	.	.	5.34	5.56	5.66	3.75	22.88	21.14	21.03	20.52	.	.	.	.	.	.
comp26211_c0	GO:0016740;GO:0008233;GO:0006508	.	.	26.49	26.59	22.52	21.36	14.02	14.74	14.07	12.1	.	.	.	.	.	.
comp26225_c0	.	.	.	18.5	28.63	19.56	23.31	33.45	39.03	37.46	37.68	.	.	.	.	.	.
comp26225_c1	.	.	.	10.28	10.66	11.92	8.48	24.48	14.79	22.03	17.93	.	.	.	.	.	.
comp26227_c0	.	.	.	0	0	0	0	1.92	0	1.43	3.67	.	.	.	.	.	.
comp26228_c0	.	.	.	118.12	524.07	166.86	438.66	0	0	0	0	.	.	.	.	.	.
comp26243_c0	GO:0016020;GO:0016058;GO:0005246;GO:0005515	.	.	7.76	8	8.66	5.48	3.06	2.55	2.97	4.43	.	.	.	.	.	.
comp26244_c0	GO:0016491;GO:0055114;GO:0005488	ko00830|Retinol metabolism;ko04146|Peroxisome	.	42.53	61.33	34.85	72.76	19.36	33.53	17.92	20.98	.	.	.	.	.	.
comp26245_c0	GO:0055114;GO:0016491;GO:0005488	ko00140|Steroid hormone biosynthesis;ko04913|Ovarian steroidogenesis	.	86.93	13.62	80.02	25.48	21.55	15.46	22.05	15.49	.	.	.	.	.	.
comp26250_c0	GO:0005737;GO:0000045	ko04068|FoxO signaling pathway;ko04140|Regulation of autophagy;ko04622|RIG-I-like receptor signaling pathway	APG12	5.21	2.47	5.07	6.99	5.74	7.54	5.19	3.06	.	.	.	.	.	.
comp26253_c0	GO:0005488	.	.	4.51	13.44	6.12	13.33	10.74	22.87	10.44	15.03	.	.	.	.	.	.
comp26255_c0	GO:0042626;GO:0005524;GO:0043190	.	.	40.1	33.93	52.76	41.24	3.91	5.16	4.01	4.78	.	.	.	.	.	.
comp26258_c0	.	.	.	21.72	31.68	19.57	32.61	34.66	41.69	35.04	31.83	.	.	.	.	.	.
comp26270_c0	.	.	.	397.59	1768.43	510.12	1330.1	0	0	0	0	.	.	.	.	.	.
comp26273_c2	.	.	.	0.77	1.04	0.27	0	1.85	0.59	2.51	1.54	.	.	.	.	.	.
comp26273_c3	.	.	.	1.65	2.68	1.82	3.01	5.32	1.52	5.59	3.3	.	.	.	.	.	.
comp26282_c0	.	.	.	4.82	4.02	4.6	2.54	1.45	2.28	2.25	2.97	.	.	.	.	.	.
comp26285_c0	.	.	.	29.27	43.69	28.7	41.25	25.65	45.37	23.07	41.46	.	.	.	.	.	.
comp26293_c0	GO:0035187;GO:0017040;GO:0031629;GO:0005576;GO:0005737;GO:0046514	.	.	20.1	6.16	19.09	5.19	5.28	0.58	6.91	1.52	.	.	.	.	.	.
comp26293_c1	GO:0035187;GO:0017040;GO:0031629;GO:0005576;GO:0005737;GO:0046514	.	.	25.84	23.01	31.49	33.91	4.16	11.42	7.07	9.2	.	.	.	.	.	.
comp26293_c2	GO:0016787;GO:0006629	.	.	13.72	2.01	16.11	1.69	2.91	0.57	3.06	1.48	.	.	.	.	.	.
comp26293_c3	GO:0035187;GO:0017040;GO:0031629;GO:0005576;GO:0005737;GO:0046514	.	.	71.19	49.67	74.69	62.44	17.31	18.6	18.07	18.06	.	.	.	.	.	.
comp26295_c0	GO:0005576	.	.	0	0	0	0	5.37	12.31	6.26	18.97	.	.	.	.	.	.
comp26296_c0	.	.	.	25.58	23.79	46.85	18.29	4.49	4.69	2.65	3.82	.	.	.	.	.	.
comp26301_c0	GO:0007268;GO:0046855;GO:0004441	ko00562|Inositol phosphate metabolism;ko04070|Phosphatidylinositol signaling system	.	9.55	10.29	7.44	10.55	5.32	3	6.15	6.78	.	.	.	.	.	.
comp26313_c3	GO:0006891;GO:0005086;GO:0032012;GO:0005798;GO:0006888;GO:0006911	ko04144|Endocytosis	.	17.29	17.58	17.08	17.65	19.37	19.85	18.46	18.59	.	.	.	.	.	.
comp26313_c5	GO:0006891;GO:0005798;GO:0006888;GO:0006911	.	.	14.64	6.68	10.73	8.44	14.09	15.16	13.38	5.24	.	.	.	.	.	.
comp26315_c0	.	.	.	5.53	9.98	5.99	7.2	0	0	0	0	.	.	.	.	.	.
comp26323_c0	GO:0005515	.	.	12.98	1.79	12.29	5.52	20.5	9.13	20.34	10.55	.	.	.	.	.	.
comp26326_c0	GO:0040014;GO:0005515;GO:0010332;GO:0009968;GO:0008270	.	.	17.8	16.25	18.34	16.88	38.58	30.43	39.24	21.19	.	.	.	.	.	.
comp26326_c1	GO:0040014;GO:0005515;GO:0010332;GO:0009968;GO:0008270	ko04391|Hippo signaling pathway - fly	.	14.29	10.23	12.89	8.62	28.83	18.18	28.16	16.09	.	.	.	.	.	.
comp26326_c2	GO:0046872;GO:0005515;GO:0007165	.	.	24	21.78	22.27	16.31	46.69	36.88	45.16	29.6	.	.	.	.	.	.
comp26329_c1	.	.	.	0.3	0.82	0	0	1.59	4.21	1.98	20.07	.	.	.	1.23927	0.0332704	1
comp26331_c0	GO:0008270;GO:0016874;GO:0005515	.	.	30.64	20.17	30.49	26.02	14.61	13.62	11.91	14.32	.	.	.	.	.	.
comp26333_c1	GO:0005975;GO:0004553	.	GNBPB5	0	0	0	0	1.26	0.5	1.82	3.54	.	.	.	.	.	.
comp26335_c2	GO:0005524;GO:0051276;GO:0005694;GO:0005515	.	.	1.9	0.86	3.27	1.44	4.96	2.92	4.4	1.27	.	.	.	.	.	.
comp26349_c0	GO:0016887;GO:0005524;GO:0016021	.	.	35.78	19.61	33.12	30.36	17.09	16.27	14.48	16.71	.	.	.	.	.	.
comp26354_c0	.	.	.	27.83	32.08	28.62	34.57	10.6	12.98	9.64	7.71	.	.	.	.	.	.
comp26356_c0	.	.	.	99.19	44.05	225.43	72.58	17.34	2.1	5.38	10.2	.	.	.	.	.	.
comp26356_c1	GO:0020037;GO:0055114;GO:0004601;GO:0006979	.	.	20.44	6.83	57.41	12.66	2.42	0.78	0.99	1.51	1.48101	0.0451496	1	.	.	.
comp26356_c2	GO:0020037;GO:0055114;GO:0004601;GO:0006979	.	.	28.54	7.8	74.26	10.4	4.91	0.74	1.46	0.96	.	.	.	.	.	.
comp26357_c1	GO:0050567;GO:0016787;GO:0030717;GO:0016740;GO:0006412;GO:0005739	ko00970|Aminoacyl-tRNA biosynthesis	.	1.45	0	0.75	0	0.94	0	0.16	0	.	.	.	.	.	.
comp26360_c1	GO:0005488	.	.	9.5	12.56	9.9	13.1	13.75	13.57	14.57	8.83	.	.	.	.	.	.
comp26361_c0	GO:0005488	.	.	4.57	5.66	3.74	5.96	10.64	21.89	10.46	15.54	.	.	.	.	.	.
comp26365_c0	GO:0016021;GO:0016887;GO:0005524	.	.	1.06	0.32	1.78	0	1.58	2.34	1.58	1.17	.	.	.	.	.	.
comp26365_c1	GO:0042626;GO:0006810;GO:0005524;GO:0016021	.	.	0.34	0	1.18	0	1.04	0.26	1.34	1.37	.	.	.	.	.	.
comp26369_c2	GO:0006457;GO:0031072;GO:0051082	.	.	20.31	23.22	21.13	20.2	29.38	31.75	29.71	27.82	.	.	.	.	.	.
comp26369_c3	GO:0006457;GO:0031072;GO:0051082	.	.	6.84	8.49	8.45	12.35	10.42	7.88	15.21	7.97	.	.	.	.	.	.
comp26371_c0	GO:0005488;GO:0016301	ko04141|Protein processing in endoplasmic reticulum;ko04932|Non-alcoholic fatty liver disease (NAFLD);ko05010|Alzheimer's disease;ko05160|Hepatitis C;ko05162|Measles;ko05164|Influenza A;ko05168|Herpes simplex infection;ko05169|Epstein-Barr virus infection	.	12.68	28.17	16.74	21.7	12.21	10.35	12.99	9.11	.	.	.	.	.	.
comp26375_c0	.	.	.	48.74	12.57	36.1	22.35	22.83	16.11	18.35	24.74	.	.	.	.	.	.
comp26375_c1	.	.	.	11.46	3.36	10.68	3.53	5.67	2.86	5.11	3.72	.	.	.	.	.	.
comp26375_c2	GO:0007189;GO:0005488;GO:0004930;GO:0048513	.	.	7.45	4.58	7.24	3.09	5.31	4.16	3.09	4.06	.	.	.	.	.	.
comp26378_c0	GO:0005737;GO:0005682;GO:0005681;GO:0007052;GO:0005515;GO:0007067;GO:0000245;GO:0051301	ko03040|Spliceosome	.	7.9	5.16	5.26	8.07	5.57	8.79	6.74	8.16	.	.	.	.	.	.
comp26380_c0	.	.	.	6.15	2.38	4.36	1.2	0.54	0	0.69	0.7	.	.	.	.	.	.
comp26383_c0	.	.	.	0.59	1.07	0.41	0	0.17	0.6	0	0.39	.	.	.	.	.	.
comp26389_c0	.	ko00062|Fatty acid elongation;ko01040|Biosynthesis of unsaturated fatty acids;ko01212|Fatty acid metabolism	.	76.7	68.18	96.29	83.08	35.66	26.82	34.02	23.15	.	.	.	.	.	.
comp26389_c1	.	ko00062|Fatty acid elongation;ko01040|Biosynthesis of unsaturated fatty acids;ko01212|Fatty acid metabolism	.	18.9	23.26	15.1	24.17	11.66	31.9	11.93	31.76	.	.	.	.	.	.
comp26396_c0	GO:0003702;GO:0006367;GO:0003743;GO:0005673	ko03022|Basal transcription factors;ko05169|Epstein-Barr virus infection;ko05203|Viral carcinogenesis	.	19.07	12.47	17.78	18.61	13.57	15.77	12.85	14.99	.	.	.	.	.	.
comp26397_c1	GO:0042302	.	.	1643.37	2.92	1067.19	573.1	0	0	0.16	1.44	.	.	.	.	.	.
comp26398_c2	GO:0005085;GO:0005622;GO:0051056;GO:0005515	.	.	2.8	0.95	2.65	2.39	6.7	2.69	5.62	2.8	.	.	.	.	.	.
comp26401_c0	GO:0007126;GO:0000070;GO:0010564;GO:0000776;GO:0005828	.	.	11.04	14.61	9.88	13.07	21.8	21.76	20.67	22.9	.	.	.	.	.	.
comp26401_c1	GO:0000776;GO:0007067	.	.	8.22	6.07	8.38	2.98	14.97	12.35	13.3	10.83	.	.	.	.	.	.
comp26404_c0	.	.	.	25.85	61.59	27.37	41.35	15.51	15.17	18.62	27.02	.	.	.	.	.	.
comp26405_c0	.	.	.	0.42	0	0	0	77.95	68.69	46.76	56.06	.	.	.	.	.	.
comp26405_c1	.	.	.	0	0	0	0	132.36	109.28	81.99	101.61	.	.	.	.	.	.
comp26417_c0	.	.	.	0.25	1.37	1.05	1.15	0	0	0	0	.	.	.	.	.	.
comp26418_c0	GO:0005515	.	.	6.13	4.75	5.24	2.66	6.74	4.04	6.46	5.84	.	.	.	.	.	.
comp26418_c1	.	.	SPZ5	7.97	0.42	24.73	3.85	0.6	0	0.47	0.31	1.73623	0.0386443	1	.	.	.
comp26418_c3	GO:0005515	.	.	8.86	1.5	8.21	4.42	8.08	2.55	7.81	3.87	.	.	.	.	.	.
comp26418_c4	GO:0005515;GO:0019730	.	.	7.38	7	8.78	8	10.93	8.22	11.93	9.59	.	.	.	.	.	.
comp26423_c1	.	.	.	21.28	39.27	17.84	32.65	27.91	58.4	27.8	33.98	.	.	.	.	.	.
comp26424_c0	GO:0005089;GO:0007411;GO:0007417;GO:0050770;GO:0005622;GO:0030036;GO:0007422;GO:0035023;GO:0005886	.	.	2.59	4	3.06	0.84	6.12	4.54	4.17	1.48	.	.	.	.	.	.
comp26428_c0	.	.	.	11.84	11.21	13.63	12.42	11.39	10	12.07	11.83	.	.	.	.	.	.
comp26429_c0	.	.	.	4.72	1.6	9.36	3.59	0	0	0	0	.	.	.	.	.	.
comp26430_c0	GO:0000226;GO:0008355;GO:0007409;GO:0048813;GO:0060052;GO:0043524;GO:0008017;GO:0005875;GO:0008088;GO:0008582	.	.	8.04	7.35	5.72	4.29	1.8	0.96	0.88	2.09	.	.	.	.	.	.
comp26431_c0	GO:0016021	.	.	25.6	27.81	27.14	33.02	28.35	34.85	29.99	28.94	.	.	.	.	.	.
comp26435_c0	GO:0016301	.	.	4.37	6.5	5.38	8.61	2.02	3.69	3.39	7.2	.	.	.	.	.	.
comp26439_c0	GO:0016021;GO:0042500;GO:0033619	.	.	32.49	20.94	37.07	21.84	15.67	19.95	16.26	17.85	.	.	.	.	.	.
comp26440_c0	GO:0008078;GO:0003676;GO:0007476;GO:0007298;GO:0030036;GO:0016563;GO:0007424;GO:0045893	.	.	5.93	3.82	5.25	3.22	8.23	3.04	6.37	2.82	.	.	.	.	.	.
comp26441_c0	.	.	.	18.67	25.81	18.6	28.33	29.1	70.91	32.3	48.44	.	.	.	.	.	.
comp26442_c0	GO:0016199;GO:0045746;GO:0005737;GO:0019904;GO:0016567;GO:0005112;GO:0002092;GO:0051965	.	.	15.26	18	18.42	19.09	47.75	46.53	52.41	44.04	.	.	.	.	.	.
comp26449_c0	GO:0003950	.	.	11	19.67	11.27	14.73	15.07	15.66	15.89	15.73	.	.	.	.	.	.
comp26450_c0	GO:0016570;GO:0005515;GO:0007422;GO:0008270;GO:0006911	.	.	22.4	20.38	18.04	19.62	30.58	20.92	27.84	21.49	.	.	.	.	.	.
comp26450_c2	GO:0016570;GO:0005515;GO:0007422;GO:0008270;GO:0006911	.	.	6.85	3.09	6.56	4.34	7.62	1.17	8.92	2.28	.	.	.	.	.	.
comp26450_c3	GO:0016570;GO:0005515;GO:0007422;GO:0008270;GO:0006911	.	.	21.78	31.46	21.03	26.5	32.18	29.75	28.29	26.36	.	.	.	.	.	.
comp26450_c5	GO:0016570;GO:0005515;GO:0007422;GO:0008270;GO:0006911	.	.	21.59	20.34	16.92	17.13	29.08	26.17	27.94	22.52	.	.	.	.	.	.
comp26450_c6	.	.	.	12.89	18.97	16.42	14.06	20.37	16.36	20.42	10.64	.	.	.	.	.	.
comp26461_c0	.	.	.	6.42	2.9	5.35	3.66	1.28	0.82	0.81	1.07	.	.	.	.	.	.
comp26463_c2	GO:0003677	.	.	3.28	0	2.72	0.75	2	1.01	2.56	1.97	.	.	.	.	.	.
comp26465_c0	GO:0050660;GO:0016021;GO:0055114;GO:0016491;GO:0005506;GO:0009055;GO:0005509	.	.	18.29	3.2	11.8	4.04	0.13	0	0	0	.	.	.	.	.	.
comp26465_c1	GO:0050660;GO:0016021;GO:0055114;GO:0016491;GO:0005506;GO:0009055;GO:0005509	.	.	10.36	4.68	4.36	3.28	0	0	0	0	.	.	.	.	.	.
comp26467_c0	GO:0008270;GO:0005622	.	.	42.73	29.49	40.97	32.67	39.16	46.01	43.76	35.96	.	.	.	.	.	.
comp26475_c0	GO:0017049;GO:0007165;GO:0005622	.	.	13.31	14.79	17.83	16.28	19.06	17.15	19.16	16.37	.	.	.	.	.	.
comp26479_c0	.	.	.	40.85	32.28	38.69	29.32	79.66	82.72	91.86	65.03	.	.	.	.	.	.
comp26479_c1	.	.	.	25.78	22.54	28.7	15.01	53.43	52.82	66.55	46.16	.	.	.	.	.	.
comp26479_c2	.	.	.	26.71	34.8	25.59	40.18	60.73	152.22	73.82	125.27	.	.	.	.	.	.
comp26482_c0	GO:0008233;GO:0006508	.	.	111.57	24.58	51.23	29.97	6.76	5.87	5.7	3.34	.	.	.	.	.	.
comp26482_c1	GO:0008233;GO:0006508	.	.	68.49	11.34	28.6	6.94	3.15	2.34	4.62	1.52	.	.	.	.	.	.
comp26511_c0	.	.	.	4.84	3.93	4	3.03	5.11	4.27	5.04	4.35	.	.	.	.	.	.
comp26512_c0	.	.	.	47.84	30.81	40.93	33.05	26	26.5	28.95	22.88	.	.	.	.	.	.
comp26513_c0	GO:0035071;GO:0004197;GO:0006508	.	.	0.24	0.65	0.82	0	3.02	2.2	1.76	1.91	.	.	.	.	.	.
comp26521_c0	GO:0005737;GO:0004175;GO:0008540;GO:0016887;GO:0006511;GO:0005524;GO:0005634	ko03050|Proteasome;ko05169|Epstein-Barr virus infection	.	278.78	129.05	338.08	186.63	66.59	54	76.32	45.8	.	.	.	.	.	.
comp26521_c1	GO:0005737;GO:0004175;GO:0008540;GO:0016887;GO:0006511;GO:0005524;GO:0005634	.	.	175.22	107.05	189.98	166.19	39.3	33.54	45.96	31.25	.	.	.	.	.	.
comp26527_c0	GO:0030301;GO:0016021;GO:0008158	ko04142|Lysosome	.	6	13.61	8.47	11.78	9.97	5.79	10.6	8.65	.	.	.	.	.	.
comp26529_c0	.	.	.	1.12	0	1.03	0	1.14	1.15	2.11	0	.	.	.	.	.	.
comp26529_c1	.	.	.	6.1	5.51	4.31	3.65	9.55	10.21	9.14	10.46	.	.	.	.	.	.
comp26530_c0	GO:0005488;GO:0004386	ko03450|Non-homologous end-joining	.	24.65	9.13	22.37	12.59	8.94	9.89	9.07	12.5	.	.	.	.	.	.
comp26530_c1	GO:0006303;GO:0003677;GO:0004003;GO:0005634	.	.	5.31	2.88	3.42	1.61	1.7	0	1.08	0.71	.	.	.	.	.	.
comp26531_c0	.	.	.	4.02	6.26	2.85	3.61	2.76	8.23	2.8	5.11	.	.	.	.	.	.
comp26539_c1	.	.	.	18.89	12.31	15.31	13.56	22.84	18.81	18.59	23.42	.	.	.	.	.	.
comp26539_c2	.	.	.	18.14	8.39	13.73	10.09	22.44	19.04	19.4	16.36	.	.	.	.	.	.
comp26540_c0	GO:0016020;GO:0006865;GO:0015171;GO:0055085	.	.	13.86	15.73	14.02	14.75	16.15	10.14	13.69	11.08	.	.	.	.	.	.
comp26540_c1	GO:0016020;GO:0006865;GO:0015171;GO:0055085	.	.	2.66	4.12	4.46	1.74	2.15	0.58	2.97	0	.	.	.	.	.	.
comp26540_c2	GO:0016020;GO:0006865;GO:0015171;GO:0055085	.	.	7.66	2.86	8.56	4.82	7.94	5.69	9.06	5.28	.	.	.	.	.	.
comp26541_c0	GO:0048190;GO:0006357;GO:0030177;GO:0045165;GO:0016455;GO:0005515;GO:0016592;GO:0045498	.	.	5.03	1.95	3.97	8.2	10.02	7.18	9.36	11.5	.	.	.	.	.	.
comp26542_c0	GO:0005643;GO:0006606;GO:0051225;GO:0051233	.	.	3.39	2.75	4.2	2.32	19.17	6.24	20.43	9.48	.	.	.	.	.	.
comp26543_c0	.	.	.	10.78	8.92	5.58	10.93	1.96	1.84	1.95	0	.	.	.	.	.	.
comp26544_c2	GO:0007427;GO:0035277;GO:0008258;GO:0008586;GO:0007391;GO:0005622;GO:0007443;GO:0007494;GO:0007165;GO:0035160;GO:0005096;GO:0007173	.	.	1.71	1.85	3.06	3.12	3.57	3.15	4	1.37	.	.	.	.	.	.
comp26546_c0	GO:0004222;GO:0016485;GO:0006508;GO:0008270;GO:0005739	.	.	18.92	25.18	20.51	20.61	15.11	13.16	15.28	10.43	.	.	.	.	.	.
comp26549_c1	.	.	.	0.32	2.58	0.22	0.72	0.83	2.93	2.07	1.9	.	.	.	.	.	.
comp26551_c0	.	.	.	24.85	30.66	33.13	28.98	25.37	21.22	23.75	25.67	.	.	.	.	.	.
comp26559_c0	GO:0006350;GO:0003899;GO:0032549;GO:0003677	ko00230|Purine metabolism;ko00240|Pyrimidine metabolism;ko03020|RNA polymerase;ko05016|Huntington's disease;ko05169|Epstein-Barr virus infection	.	46.38	52.38	40.6	43.45	38.62	39.33	37.35	42.14	.	.	.	.	.	.
comp26559_c1	GO:0006350;GO:0003899;GO:0032549;GO:0003677	.	.	32.02	34.94	27.74	29.16	27.98	28.84	29.27	30.01	.	.	.	.	.	.
comp26560_c0	GO:0016020;GO:0003824	ko00510|N-Glycan biosynthesis	.	10.86	12.6	19.58	15.92	32.56	31.96	35.48	30.7	.	.	.	.	.	.
comp26563_c0	GO:0005515	.	.	3.45	3.12	4.03	5.69	7.77	11.94	6.78	8.24	.	.	.	.	.	.
comp26572_c0	.	.	.	0.12	0	0.08	0	8.82	0.94	3.14	4.67	.	.	.	.	.	.
comp26577_c0	GO:0048749;GO:0048193;GO:0055085;GO:0005798;GO:0005457;GO:0015783;GO:0016021	.	.	10.96	11.68	8.84	12.5	10.15	14.51	11.43	9.79	.	.	.	.	.	.
comp26580_c0	GO:0009987	.	.	35.17	48.8	35.56	37.39	82.33	114.2	89.01	107.14	.	.	.	.	.	.
comp26581_c0	GO:0006446;GO:0003743;GO:0016740	.	.	13.04	13.07	11.09	12.36	28.34	32.52	27.22	26.23	.	.	.	.	.	.
comp26582_c0	GO:0006378;GO:0005847	.	.	1.56	2.54	1.29	0	2.45	1.44	2.71	0.62	.	.	.	.	.	.
comp26582_c1	GO:0006378;GO:0005847	.	.	1.11	0	1.52	0.84	2.25	0	1.76	0.74	.	.	.	.	.	.
comp26582_c2	GO:0006378;GO:0005847	.	.	6.58	7.13	7	6.87	6.14	7.52	5.55	4.14	.	.	.	.	.	.
comp26588_c1	.	.	.	2.33	0	3.67	0.76	0.14	1.02	0	0	.	.	.	.	.	.
comp26592_c0	GO:0003676;GO:0005783;GO:0007030	.	.	16.6	14.82	18.99	21.84	29.86	42.88	29.76	38.1	.	.	.	.	.	.
comp26599_c0	GO:0003735;GO:0022627;GO:0006412	ko03010|Ribosome	.	23.47	11.94	23.81	7.2	16.35	1.71	16.9	5.52	.	.	.	.	.	.
comp26600_c1	GO:0016021;GO:0030054;GO:0045211;GO:0005230;GO:0006811	.	.	0.3	1.61	0.21	0	0	0	0	0	.	.	.	.	.	.
comp26601_c0	.	.	.	25.73	32.09	23.04	29.35	18.72	20.99	18.56	24.14	.	.	.	.	.	.
comp26611_c1	GO:0030170;GO:0006563;GO:0006730;GO:0004372;GO:0006544	ko00260|Glycine, serine and threonine metabolism;ko00460|Cyanoamino acid metabolism;ko00630|Glyoxylate and dicarboxylate metabolism;ko00670|One carbon pool by folate;ko00680|Methane metabolism;ko01200|Carbon metabolism;ko01230|Biosynthesis of amino acids	.	386.88	683.29	522.78	564.69	199.38	287.91	160.66	216.67	.	.	.	.	.	.
comp26612_c0	GO:0005488	.	.	19.74	28.99	20.49	23.49	24.45	19.78	25.07	20.41	.	.	.	.	.	.
comp26612_c2	GO:0005488	.	.	6.3	9.75	8.85	10.27	12.84	10.72	12.11	9.9	.	.	.	.	.	.
comp26637_c1	GO:0000022;GO:0003735;GO:0022625;GO:0006412	.	.	1.34	1.82	1.16	3.06	0.44	0	0.29	2.01	.	.	.	.	.	.
comp26653_c1	.	.	.	11.08	6.16	6.08	3.24	0	0	0	0	.	.	.	.	.	.
comp26660_c0	.	.	.	4.15	3.37	3.72	5.68	1.5	0.85	0.54	0	.	.	.	-1.60523	0.0450953	1
comp26663_c0	.	.	.	3.29	2.67	2.95	2.25	10.17	1.52	11.57	3.29	.	.	.	.	.	.
comp26663_c2	GO:0008270;GO:0016458;GO:0045449;GO:0035102;GO:0005515;GO:0007409;GO:0030713;GO:0030708	.	.	5.62	1.52	6.97	0.64	11.37	6.04	12.06	6.17	.	.	.	.	.	.
comp26669_c0	GO:0005488	.	.	4.64	3.14	5.07	2.65	0.67	0	3.69	4.64	.	.	.	2.78749	0.00137283	0.148699
comp26672_c0	GO:0043229	.	.	5.24	5.12	3.85	6.08	7.86	9.38	6.71	4.81	.	.	.	.	.	.
comp26677_c0	GO:0016874;GO:0005488;GO:0009987;GO:0008152	.	.	1.73	1.33	2.04	1.12	0	0	0	0.49	.	.	.	.	.	.
comp26681_c1	.	.	.	1.02	0	1.06	0.58	0	0	0	0	.	.	.	.	.	.
comp26681_c3	.	.	.	0.2	1.07	0.27	0.45	0.09	0	0.17	0	.	.	.	.	.	.
comp26687_c1	.	.	.	2.02	1.57	5.58	3.96	12.21	5.33	8.91	5.78	.	.	.	.	.	.
comp26699_c1	GO:0030170;GO:0009058;GO:0008483	.	.	8.98	10.17	9.67	12.96	8.74	12.39	8.91	12.64	.	.	.	.	.	.
comp26701_c0	GO:0016021;GO:0003677;GO:0000122;GO:0008045;GO:0005634	.	.	1.49	0	1.03	0	0	0	0.49	0.75	.	.	.	.	.	.
comp26707_c1	.	.	.	121.85	16.96	86.76	42.24	13.63	9	11.64	10.61	.	.	.	.	.	.
comp26707_c2	.	.	.	176.73	19.29	120.03	64.79	15.75	10.11	14.23	18.07	.	.	.	.	.	.
comp26708_c1	.	.	.	7.76	7.62	6.47	11.48	19.6	19	17.06	17.56	.	.	.	.	.	.
comp26708_c3	.	.	.	7.44	6.82	5.38	11.76	16.61	13.82	15.72	14.14	.	.	.	.	.	.
comp26712_c0	.	.	.	0.87	0	1.7	1.65	1.32	1.11	2.01	1.74	.	.	.	.	.	.
comp26713_c0	GO:0003755;GO:0006457	.	.	7.73	5.3	9.56	6.9	8.98	12.84	8.99	10.13	.	.	.	.	.	.
comp26718_c0	.	.	.	5.09	5.99	6.71	3.53	4.05	2.04	4.03	3.54	.	.	.	.	.	.
comp26718_c1	GO:0008152;GO:0005509;GO:0008415	.	.	8.36	5.82	8.07	4.36	5.51	1.1	4.25	4.3	.	.	.	.	.	.
comp26718_c2	GO:0008152;GO:0005509;GO:0008415	.	.	4.26	3.08	5.1	0	2.35	0	2.71	2.84	.	.	.	.	.	.
comp26731_c0	GO:0007165;GO:0004114	.	.	3.15	0.85	3.47	4.31	2.74	1.94	2.73	4.41	.	.	.	.	.	.
comp26735_c0	GO:0005214	.	.	10.72	26.07	6.18	13.47	0.19	0.34	0.28	0.44	.	.	.	.	.	.
comp26737_c1	GO:0003676;GO:0051301	.	.	11.32	16.55	9.83	14.46	16.56	21.22	14.95	14.93	.	.	.	.	.	.
comp26737_c2	GO:0003676;GO:0051301	.	.	6.74	2.19	7.25	1.85	9.75	4.97	11.36	7.01	.	.	.	.	.	.
comp26743_c0	.	.	.	7.12	10.17	5.86	8.57	8	9.11	7.98	4.35	.	.	.	.	.	.
comp26747_c0	GO:0016021	.	.	0.82	0.74	0.75	0	0.12	0	0.12	0	.	.	.	.	.	.
comp26750_c0	.	.	.	3.4	0	2.34	1.41	0	0	0.27	0	.	.	.	.	.	.
comp26753_c0	GO:0016829	ko00230|Purine metabolism;ko04113|Meiosis - yeast	.	3.94	8.47	5.03	4.49	10.75	9.62	13.08	11.81	.	.	.	.	.	.
comp26753_c1	GO:0016849;GO:0007242;GO:0009190;GO:0016021;GO:0000166	.	.	3.39	0.92	2.68	2.7	9.36	4.16	10.21	5.75	.	.	.	.	.	.
comp26757_c1	.	.	.	1.93	0	1.52	0	15.87	7.21	15.34	11.04	.	.	.	.	.	.
comp26757_c2	.	.	.	1.58	2.44	1.4	1.03	17.54	15.22	19.73	11.7	.	.	.	.	.	.
comp26765_c0	.	.	.	7.32	9.15	9.7	3.85	3.8	5.19	3.54	2.81	.	.	.	.	.	.
comp26766_c0	GO:0005549;GO:0006810	.	.	0	0	0	0	0	0	0	0	.	.	.	.	.	.
comp26767_c0	GO:0050789;GO:0008054;GO:0007147;GO:0005813;GO:0006911;GO:0000776;GO:0005819;GO:0007144	.	.	3.39	5.36	2.93	1.94	2.22	0.87	1.23	1.13	.	.	.	.	.	.
comp26768_c1	GO:0005622;GO:0016881;GO:0005515;GO:0006464	.	.	0.96	0	1.54	0	2.37	0.98	1.53	1.28	.	.	.	.	.	.
comp26770_c0	GO:0006122;GO:0004672	.	.	7.86	7.74	5.91	8.96	12.5	12.81	11.94	11.43	.	.	.	.	.	.
comp26772_c0	.	.	.	1.42	0.96	0.49	0	1.55	1.09	0.93	0.71	.	.	.	.	.	.
comp267821_c0	.	.	.	0	0	0	0	0.1	0	0.15	0.23	.	.	.	.	.	.
comp26784_c0	.	.	.	14.73	10.24	14.68	12.71	4.85	6.42	6.65	4.38	.	.	.	.	.	.
comp26787_c0	.	.	.	0.07	0.2	0.05	0	0	0	0	0	.	.	.	.	.	.
comp26802_c0	.	.	.	2.14	0.96	2.7	3.25	6.82	1.09	5.56	2.85	.	.	.	.	.	.
comp26804_c1	GO:0004386;GO:0000166	.	.	5.9	4.79	2.24	4.04	4.88	3.17	6.02	5.31	.	.	.	.	.	.
comp26812_c0	.	.	.	6.44	4.36	10.46	6.29	4.71	6.01	4.89	13.79	.	.	.	.	.	.
comp26814_c0	GO:0006511;GO:0050804;GO:0051726;GO:0031461;GO:0031625;GO:0045886;GO:0005680	ko04110|Cell cycle;ko04111|Cell cycle - yeast;ko04113|Meiosis - yeast;ko04114|Oocyte meiosis;ko04120|Ubiquitin mediated proteolysis;ko04914|Progesterone-mediated oocyte maturation;ko05166|HTLV-I infection	.	0.26	1.39	1.59	0	2.34	1.97	1.78	1.54	.	.	.	.	.	.
comp26827_c0	GO:0016321;GO:0005099;GO:0045678;GO:0008595;GO:0007426;GO:0005622;GO:0007476;GO:0007062;GO:0046580;GO:0008293;GO:0007067;GO:0005886	ko04013|MAPK signaling pathway - fly;ko04014|Ras signaling pathway	.	4.54	9.98	7.43	7.11	10.12	10.02	8.12	11.34	.	.	.	.	.	.
comp26827_c1	.	.	.	6.05	3.07	8.08	5.17	7.24	7.55	7.55	7.56	.	.	.	.	.	.
comp26835_c0	.	.	.	21.35	7.65	34.43	14.33	1.37	0	3.27	1.88	.	.	.	.	.	.
comp26840_c0	.	.	.	1.08	0	1.49	1.85	0	0	0.12	0	.	.	.	.	.	.
comp26842_c2	.	.	.	8.01	0.9	5.06	0.76	6.1	3.59	6.66	0.67	.	.	.	.	.	.
comp26843_c1	GO:0030528;GO:0045449;GO:0005634;GO:0008270	.	.	16.01	15.41	15.47	17.25	14.41	14.62	16.51	15.11	.	.	.	.	.	.
[truncated: 10,451 more rows]
